# Supplementary material for: Dissecting CD8+ T cell pathology of severe SARS-CoV-2 infection by single-cell immunoprofiling
Source: Front Immunol. 2022 Dec 16;13:1066176. doi: 10.3389/fimmu.2022.1066176 (PMC9800604; doi:10.3389/fimmu.2022.1066176)
Supplement: Supplementary Table 3 — Marker genes differentially expressed in each CD8+ T cell subtype. [file Table_1.xlsx]

## Sheet: marker_genes
marker genes differentially expressed by the respective cluster
p_val	avg_log2FC	pct.1	pct.2	p_val_adj	cluster	gene
0	2.37463	0.869	0.133	0	CD8+ naive T cells	CCR7
0	1.55935	0.759	0.177	0	CD8+ naive T cells	LEF1
0	1.32637	0.769	0.267	0	CD8+ naive T cells	TCF7
0	1.29436	0.904	0.389	0	CD8+ naive T cells	SELL
0	1.15798	0.89	0.522	0	CD8+ naive T cells	NOSIP
0	1.14611	0.471	0.04	0	CD8+ naive T cells	ACTN1
0	1.13303	0.544	0.095	0	CD8+ naive T cells	MAL
0	1.11752	0.645	0.214	0	CD8+ naive T cells	PRKCQ-AS1
0	1.0916	0.635	0.278	0	CD8+ naive T cells	LINC02446
0	1.06055	0.687	0.25	0	CD8+ naive T cells	LDLRAP1
0	1.04574	0.934	0.634	0	CD8+ naive T cells	GAS5
0	1.03019	0.5	0.145	0	CD8+ naive T cells	MYC
0	1.01069	0.997	0.966	0	CD8+ naive T cells	EEF1B2
0	0.991486	0.437	0.075	0	CD8+ naive T cells	AIF1
0	0.984629	0.98	0.815	0	CD8+ naive T cells	SNHG29
0	0.978492	0.56	0.168	0	CD8+ naive T cells	NELL2
0	0.947128	1	0.999	0	CD8+ naive T cells	RPS13
0	0.932045	0.311	0.006	0	CD8+ naive T cells	LRRN3
0	0.929504	0.578	0.196	0	CD8+ naive T cells	OXNAD1
0	0.92836	0.696	0.325	0	CD8+ naive T cells	PIK3IP1
0	0.922681	0.431	0.106	0	CD8+ naive T cells	PASK
0	0.915975	0.183	0.023	0	CD8+ naive T cells	S100B
0	0.908872	0.999	0.995	0	CD8+ naive T cells	RPS5
0	0.893206	0.937	0.527	0	CD8+ naive T cells	LTB
0	0.881787	0.524	0.152	0	CD8+ naive T cells	RCAN3
0	0.874271	0.987	0.878	0	CD8+ naive T cells	LDHB
0	0.863619	0.42	0.082	0	CD8+ naive T cells	TRABD2A
0	0.851917	1	1	0	CD8+ naive T cells	RPL32
0	0.847637	0.994	0.948	0	CD8+ naive T cells	EEF1G
0	0.838837	1	0.995	0	CD8+ naive T cells	RPL22
0	0.82131	1	1	0	CD8+ naive T cells	RPS3A
0	0.816206	1	1	0	CD8+ naive T cells	RPS8
0	0.778633	0.999	0.987	0	CD8+ naive T cells	RPL9
0	0.778226	1	0.996	0	CD8+ naive T cells	RPS6
0	0.765013	1	1	0	CD8+ naive T cells	RPS12
0	0.742623	0.391	0.119	0	CD8+ naive T cells	SH3YL1
0	0.731868	0.999	0.999	0	CD8+ naive T cells	RPL5
0	0.729616	1	1	0	CD8+ naive T cells	RPS23
0	0.724485	0.989	0.939	0	CD8+ naive T cells	SARAF
0	0.724183	0.481	0.188	0	CD8+ naive T cells	CD55
0	0.716648	0.491	0.188	0	CD8+ naive T cells	ABLIM1
0	0.715	0.442	0.146	0	CD8+ naive T cells	SATB1
0	0.693224	1	1	0	CD8+ naive T cells	RPL18
0	0.69205	1	0.999	0	CD8+ naive T cells	RPL12
0	0.690158	1	1	0	CD8+ naive T cells	RPL13
0	0.68421	0.361	0.08	0	CD8+ naive T cells	SPINT2
0	0.666078	1	0.998	0	CD8+ naive T cells	RPS18
0	0.659463	0.997	0.989	0	CD8+ naive T cells	RPL10A
0	0.659211	1	1	0	CD8+ naive T cells	RPL34
0	0.658365	1	0.999	0	CD8+ naive T cells	TPT1
0	0.647902	0.986	0.934	0	CD8+ naive T cells	RPL4
0	0.646589	0.997	0.981	0	CD8+ naive T cells	RPL7
0	0.645993	1	1	0	CD8+ naive T cells	RPL11
0	0.64486	1	1	0	CD8+ naive T cells	RPS28
0	0.638076	0.976	0.915	0	CD8+ naive T cells	NPM1
0	0.637725	0.997	0.979	0	CD8+ naive T cells	PABPC1
0	0.626472	0.28	0.048	0	CD8+ naive T cells	NT5E
0	0.623766	1	0.999	0	CD8+ naive T cells	RPL29
0	0.61994	1	1	0	CD8+ naive T cells	RPL39
0	0.619444	1	0.993	0	CD8+ naive T cells	RPS16
0	0.604086	1	1	0	CD8+ naive T cells	RPL19
0	0.601579	0.999	0.997	0	CD8+ naive T cells	RPS2
0	0.601072	1	1	0	CD8+ naive T cells	RPL30
0	0.596941	1	0.997	0	CD8+ naive T cells	RPS21
0	0.591767	1	1	0	CD8+ naive T cells	RPLP1
0	0.590438	0.995	0.981	0	CD8+ naive T cells	RPS9
0	0.589914	1	1	0	CD8+ naive T cells	RPS14
0	0.585468	1	1	0	CD8+ naive T cells	RPL18A
0	0.583761	0.218	0.016	0	CD8+ naive T cells	CD248
0	0.578701	1	1	0	CD8+ naive T cells	RPS4X
0	0.578163	1	0.999	0	CD8+ naive T cells	RPL8
0	0.577768	1	1	0	CD8+ naive T cells	RPL10
0	0.574499	1	0.999	0	CD8+ naive T cells	RPL35A
0	0.57143	0.999	0.997	0	CD8+ naive T cells	RPS25
0	0.5705	1	1	0	CD8+ naive T cells	EEF1A1
0	0.568574	0.999	0.998	0	CD8+ naive T cells	RPLP0
0	0.55823	1	0.997	0	CD8+ naive T cells	NACA
0	0.556142	0.995	0.958	0	CD8+ naive T cells	RPL38
0	0.549878	0.259	0.056	0	CD8+ naive T cells	ARMH1
0	0.545774	1	0.999	0	CD8+ naive T cells	RPL37
0	0.545219	0.292	0.077	0	CD8+ naive T cells	TXK
0	0.544096	0.999	0.992	0	CD8+ naive T cells	RPL3
0	0.542355	1	0.999	0	CD8+ naive T cells	RPLP2
0	0.533681	0.997	0.996	0	CD8+ naive T cells	RPL21
0	0.52751	0.246	0.042	0	CD8+ naive T cells	BEX3
0	0.526951	1	0.998	0	CD8+ naive T cells	RACK1
0	0.523982	1	1	0	CD8+ naive T cells	RPS27A
0	0.52392	1	0.989	0	CD8+ naive T cells	RPL36A
0	0.506574	1	0.999	0	CD8+ naive T cells	RPL14
0	0.505315	1	0.996	0	CD8+ naive T cells	RPL36
0	0.502468	0.999	0.998	0	CD8+ naive T cells	RPSA
0	0.499969	0.234	0.048	0	CD8+ naive T cells	EPHX2
0	0.497232	1	1	0	CD8+ naive T cells	RPL28
0	0.489265	0.245	0.04	0	CD8+ naive T cells	TMIGD2
0	0.485869	0.998	0.994	0	CD8+ naive T cells	RPL24
0	0.480304	0.202	0.028	0	CD8+ naive T cells	BACH2
0	0.423274	1	1	0	CD8+ naive T cells	RPS3
0	0.417559	0.142	0.001	0	CD8+ naive T cells	NOG
0	0.410549	0.16	0.014	0	CD8+ naive T cells	CLEC11A
0	0.399764	1	1	0	CD8+ naive T cells	RPL7A
0	0.399111	0.998	0.994	0	CD8+ naive T cells	RPL15
0	0.394368	1	1	0	CD8+ naive T cells	RPS15
0	0.386151	0.15	0.018	0	CD8+ naive T cells	TCEA3
0	0.385501	0.127	0.013	0	CD8+ naive T cells	C20orf204
0	0.383453	0.137	0.012	0	CD8+ naive T cells	CD79A
0	0.383194	1	1	0	CD8+ naive T cells	RPS15A
0	0.353887	1	0.999	0	CD8+ naive T cells	RPL6
0	0.343325	1	1	0	CD8+ naive T cells	FAU
0	0.33717	1	0.999	0	CD8+ naive T cells	RPL26
0	0.327082	1	1	0	CD8+ naive T cells	RPL41
0	0.321079	0.112	0.001	0	CD8+ naive T cells	REG4
0	0.281647	0.107	0.009	0	CD8+ naive T cells	AK5
0	-0.532624	0.985	0.994	0	CD8+ naive T cells	MYL12A
0	-0.647432	0.874	0.941	0	CD8+ naive T cells	RHOA
0	-0.64874	0.999	1	0	CD8+ naive T cells	TMSB4X
0	-0.679007	0.94	0.981	0	CD8+ naive T cells	H3F3B
0	-0.695991	0.95	0.98	0	CD8+ naive T cells	PTPRC
0	-0.709351	0.916	0.966	0	CD8+ naive T cells	IL2RG
0	-0.729832	0.975	0.992	0	CD8+ naive T cells	CFL1
0	-0.730187	0.879	0.953	0	CD8+ naive T cells	PSME1
0	-0.737626	0.96	0.988	0	CD8+ naive T cells	CALM1
0	-0.750182	1	1	0	CD8+ naive T cells	ACTB
0	-0.756898	0.864	0.945	0	CD8+ naive T cells	YWHAZ
0	-0.770355	0.894	0.957	0	CD8+ naive T cells	HCST
0	-0.773906	0.998	1	0	CD8+ naive T cells	HLA-A
0	-0.786973	0.859	0.932	0	CD8+ naive T cells	S100A10
0	-0.79352	0.829	0.938	0	CD8+ naive T cells	MYL12B
0	-0.80029	0.917	0.968	0	CD8+ naive T cells	S100A6
0	-0.802545	0.899	0.961	0	CD8+ naive T cells	CD8A
0	-0.80433	0.798	0.911	0	CD8+ naive T cells	LSP1
0	-0.811191	0.775	0.902	0	CD8+ naive T cells	PPIB
0	-0.820911	1	1	0	CD8+ naive T cells	B2M
0	-0.835921	0.999	1	0	CD8+ naive T cells	HLA-C
0	-0.847836	0.614	0.803	0	CD8+ naive T cells	PDIA3
0	-0.85045	0.943	0.988	0	CD8+ naive T cells	UBC
0	-0.875841	0.938	0.983	0	CD8+ naive T cells	MYL6
0	-0.890789	0.845	0.95	0	CD8+ naive T cells	EMP3
0	-0.918374	0.621	0.822	0	CD8+ naive T cells	PPP1CA
0	-0.938308	0.7	0.864	0	CD8+ naive T cells	PLAAT4
0	-0.943059	0.998	1	0	CD8+ naive T cells	HLA-B
0	-0.94442	0.836	0.942	0	CD8+ naive T cells	ARPC2
0	-0.977387	0.262	0.59	0	CD8+ naive T cells	CAPN2
0	-0.985029	0.787	0.94	0	CD8+ naive T cells	CYBA
0	-0.993508	0.955	0.99	0	CD8+ naive T cells	GAPDH
0	-0.998088	0.696	0.886	0	CD8+ naive T cells	PSMB9
0	-1.01847	0.674	0.861	0	CD8+ naive T cells	LITAF
0	-1.0485	0.677	0.877	0	CD8+ naive T cells	LCP1
0	-1.06133	0.041	0.39	0	CD8+ naive T cells	MYO1F
0	-1.0626	0.299	0.637	0	CD8+ naive T cells	SYNE2
0	-1.06294	0.63	0.837	0	CD8+ naive T cells	CD2
0	-1.0693	0.195	0.537	0	CD8+ naive T cells	APMAP
0	-1.0762	0.159	0.512	0	CD8+ naive T cells	FYN
0	-1.08625	0.114	0.47	0	CD8+ naive T cells	SAMD3
0	-1.0939	0.994	0.999	0	CD8+ naive T cells	PFN1
0	-1.10428	0.444	0.774	0	CD8+ naive T cells	KLF6
0	-1.10436	0.467	0.765	0	CD8+ naive T cells	SLC9A3R1
0	-1.13032	0.329	0.64	0	CD8+ naive T cells	FLNA
0	-1.13565	0.061	0.444	0	CD8+ naive T cells	ANXA2
0	-1.19978	0.012	0.354	0	CD8+ naive T cells	FCRL6
0	-1.21367	0.158	0.573	0	CD8+ naive T cells	DOK2
0	-1.26371	0.135	0.516	0	CD8+ naive T cells	GBP5
0	-1.27809	0.972	0.989	0	CD8+ naive T cells	IL32
0	-1.2828	0.971	0.998	0	CD8+ naive T cells	SH3BGRL3
0	-1.28318	0.311	0.717	0	CD8+ naive T cells	S100A11
0	-1.31535	0.649	0.886	0	CD8+ naive T cells	ITGB2
0	-1.32011	0.119	0.524	0	CD8+ naive T cells	APOBEC3G
0	-1.34091	0.164	0.581	0	CD8+ naive T cells	C12orf75
0	-1.38084	0.664	0.878	0	CD8+ naive T cells	CTSW
0	-1.38454	0.198	0.646	0	CD8+ naive T cells	LYAR
0	-1.41582	0.565	0.87	0	CD8+ naive T cells	CRIP1
0	-1.48753	0.306	0.711	0	CD8+ naive T cells	CTSC
0	-1.50656	0.229	0.697	0	CD8+ naive T cells	AHNAK
0	-1.56243	0.31	0.723	0	CD8+ naive T cells	HLA-DPB1
0	-1.59177	0.106	0.552	0	CD8+ naive T cells	KLRG1
0	-1.5929	0.386	0.885	0	CD8+ naive T cells	ANXA1
0	-1.63732	0.511	0.885	0	CD8+ naive T cells	SRGN
0	-1.6596	0.152	0.525	0	CD8+ naive T cells	DUSP2
0	-1.68153	0.8	0.969	0	CD8+ naive T cells	S100A4
0	-1.68947	0.552	0.939	0	CD8+ naive T cells	CLIC1
0	-1.71261	0.082	0.441	0	CD8+ naive T cells	LGALS1
0	-1.75973	0.504	0.951	0	CD8+ naive T cells	CD99
0	-1.77196	0.039	0.527	0	CD8+ naive T cells	HOPX
0	-1.78297	0.039	0.412	0	CD8+ naive T cells	HLA-DRB5
0	-1.85198	0.201	0.712	0	CD8+ naive T cells	HLA-DPA1
0	-1.85868	0.016	0.476	0	CD8+ naive T cells	CCL4
0	-2.05496	0.064	0.571	0	CD8+ naive T cells	HLA-DRB1
0	-2.09486	0.745	0.931	0	CD8+ naive T cells	CD74
0	-2.18427	0.036	0.657	0	CD8+ naive T cells	PLEK
0	-2.3093	0.029	0.429	0	CD8+ naive T cells	FGFBP2
0	-2.31807	0.034	0.597	0	CD8+ naive T cells	KLRD1
0	-2.48532	0.064	0.471	0	CD8+ naive T cells	GZMK
0	-2.51568	0.177	0.73	0	CD8+ naive T cells	PRF1
0	-2.62921	0.016	0.439	0	CD8+ naive T cells	GZMB
0	-3.00103	0.025	0.593	0	CD8+ naive T cells	GZMH
0	-3.32286	0.078	0.813	0	CD8+ naive T cells	GZMA
0	-3.33901	0.073	0.881	0	CD8+ naive T cells	CST7
0	-3.4518	0.158	0.905	0	CD8+ naive T cells	CCL5
0	-3.8237	0.035	0.462	0	CD8+ naive T cells	GNLY
0	-4.02416	0.151	0.904	0	CD8+ naive T cells	NKG7
1.39137e-306	0.449893	0.994	0.98	5.09256e-302	CD8+ naive T cells	RPL31
3.39806e-306	-1.45333	0.007	0.342	1.24372e-301	CD8+ naive T cells	CX3CR1
5.74766e-306	-1.02959	0.062	0.408	2.1037e-301	CD8+ naive T cells	STOM
1.26226e-304	-0.906175	0.478	0.724	4.62001e-300	CD8+ naive T cells	GSTP1
4.53179e-301	-1.09713	0.031	0.371	1.65868e-296	CD8+ naive T cells	CYTOR
1.26263e-295	0.78692	0.632	0.322	4.62134e-291	CD8+ naive T cells	SNHG8
2.51743e-295	-1.17377	0.187	0.53	9.21405e-291	CD8+ naive T cells	ITGB1
6.95347e-290	-0.693266	0.874	0.94	2.54504e-285	CD8+ naive T cells	ARPC1B
2.32812e-289	0.268521	0.108	0.011	8.52117e-285	CD8+ naive T cells	LEF1-AS1
2.33825e-287	-1.0268	0.046	0.379	8.55824e-283	CD8+ naive T cells	PYHIN1
1.79215e-280	0.311341	0.125	0.016	6.55946e-276	CD8+ naive T cells	IFNGR2
2.80956e-280	-0.960504	0.225	0.536	1.02833e-275	CD8+ naive T cells	ARPC5L
2.19299e-277	-1.37307	0.115	0.433	8.02657e-273	CD8+ naive T cells	CMC1
4.18713e-277	0.646526	0.88	0.668	1.53253e-272	CD8+ naive T cells	EIF3E
2.07573e-276	-0.636838	0.879	0.934	7.59739e-272	CD8+ naive T cells	ARPC3
5.978e-275	0.701328	0.809	0.548	2.18801e-270	CD8+ naive T cells	RGS10
1.63127e-274	0.38245	0.998	0.993	5.97062e-270	CD8+ naive T cells	RPL17
1.21665e-272	-1.04641	0.366	0.646	4.45307e-268	CD8+ naive T cells	IRF1
4.17337e-270	-1.58335	0.007	0.311	1.5275e-265	CD8+ naive T cells	FCGR3A
4.8875e-269	-0.904083	0.222	0.533	1.78888e-264	CD8+ naive T cells	OPTN
4.45749e-268	-0.560666	0.905	0.958	1.63148e-263	CD8+ naive T cells	OAZ1
6.98626e-268	0.481794	0.238	0.06	2.55704e-263	CD8+ naive T cells	SERINC5
1.94679e-267	-0.898179	0.783	0.873	7.12546e-263	CD8+ naive T cells	IFITM2
3.27023e-266	-0.755066	0.626	0.795	1.19694e-261	CD8+ naive T cells	ANXA6
6.96716e-264	-0.668801	0.742	0.871	2.55005e-259	CD8+ naive T cells	SEPTIN7
3.63312e-263	-0.573681	0.887	0.946	1.32976e-258	CD8+ naive T cells	YWHAB
1.24156e-261	-0.84209	0.697	0.841	4.54424e-257	CD8+ naive T cells	LY6E
3.09781e-259	0.303413	1	1	1.13383e-254	CD8+ naive T cells	RPS24
8.64329e-258	-0.929621	0.25	0.544	3.16353e-253	CD8+ naive T cells	MYO1G
1.33023e-255	0.282617	0.108	0.012	4.86878e-251	CD8+ naive T cells	SPINK2
5.34781e-255	-0.86425	0.224	0.529	1.95735e-250	CD8+ naive T cells	TXN
1.20917e-253	0.618658	0.365	0.13	4.42568e-249	CD8+ naive T cells	RGCC
1.06178e-251	-0.848771	0.502	0.713	3.88623e-247	CD8+ naive T cells	MSN
1.36641e-251	-0.451336	0.987	0.995	5.00121e-247	CD8+ naive T cells	HLA-E
2.12231e-250	-0.897074	0.261	0.549	7.76785e-246	CD8+ naive T cells	IL10RA
6.5308e-249	0.26313	0.11	0.014	2.39034e-244	CD8+ naive T cells	CHRM3-AS2
1.46045e-247	0.412413	0.998	0.987	5.34538e-243	CD8+ naive T cells	RPL37A
2.20752e-247	-0.918863	0.159	0.465	8.07975e-243	CD8+ naive T cells	GLIPR1
6.27787e-246	-0.774277	0.639	0.794	2.29776e-241	CD8+ naive T cells	PSME2
1.06629e-245	0.709727	0.623	0.332	3.90274e-241	CD8+ naive T cells	FOXP1
8.95898e-245	-0.823978	0.43	0.663	3.27908e-240	CD8+ naive T cells	PPP1R18
3.23584e-242	-0.819834	0.403	0.648	1.18435e-237	CD8+ naive T cells	MBP
4.52374e-239	-1.43707	0.017	0.299	1.65574e-234	CD8+ naive T cells	HLA-DRA
1.51732e-238	-0.684029	0.611	0.784	5.55355e-234	CD8+ naive T cells	GUK1
5.37134e-238	-0.788128	0.609	0.773	1.96596e-233	CD8+ naive T cells	GZMM
5.23867e-236	-0.811019	0.267	0.544	1.9174e-231	CD8+ naive T cells	REEP5
1.83413e-233	-1.11856	0.008	0.282	6.71311e-229	CD8+ naive T cells	ADGRG1
3.09602e-229	-0.88919	0.059	0.342	1.13318e-224	CD8+ naive T cells	ACTN4
1.71193e-227	0.34043	0.144	0.027	6.26582e-223	CD8+ naive T cells	IL6R
3.13738e-225	0.476638	0.989	0.937	1.14831e-220	CD8+ naive T cells	BTG1
3.982e-223	0.355517	0.103	0.013	1.45745e-218	CD8+ naive T cells	CPA5
4.44488e-223	-0.567359	0.988	0.972	1.62687e-218	CD8+ naive T cells	CD52
1.01212e-222	-0.88307	0.2	0.485	3.70446e-218	CD8+ naive T cells	ANXA5
7.16098e-222	-0.571156	0.817	0.897	2.62099e-217	CD8+ naive T cells	TPM3
1.08782e-221	-0.853057	0.241	0.519	3.98152e-217	CD8+ naive T cells	PPP2R5C
1.91582e-219	-0.926245	0.006	0.266	7.01211e-215	CD8+ naive T cells	S1PR5
6.16151e-217	0.351854	0.138	0.026	2.25517e-212	CD8+ naive T cells	FHIT
6.63939e-214	-0.954424	0.04	0.309	2.43008e-209	CD8+ naive T cells	TIGIT
2.05822e-213	-0.865249	0.111	0.385	7.53329e-209	CD8+ naive T cells	MATK
3.13329e-213	-0.631764	0.681	0.825	1.14682e-208	CD8+ naive T cells	CD53
5.14942e-211	-0.815494	0.265	0.524	1.88474e-206	CD8+ naive T cells	IQGAP1
6.14004e-210	-0.918105	0.062	0.33	2.24732e-205	CD8+ naive T cells	RHOC
1.14829e-208	0.309817	0.144	0.029	4.20285e-204	CD8+ naive T cells	SNX9
6.27226e-208	0.427895	0.246	0.075	2.29571e-203	CD8+ naive T cells	IL6ST
6.76823e-208	-0.661615	0.535	0.715	2.47724e-203	CD8+ naive T cells	SEC61B
1.38803e-207	-0.563957	0.771	0.873	5.08032e-203	CD8+ naive T cells	TMBIM6
2.59203e-204	0.600182	0.769	0.512	9.4871e-200	CD8+ naive T cells	LEPROTL1
2.32867e-203	-0.842647	0.19	0.454	8.52318e-199	CD8+ naive T cells	CD63
3.67358e-203	-0.743933	0.439	0.645	1.34457e-198	CD8+ naive T cells	YWHAQ
1.74187e-202	-0.893777	0.008	0.254	6.37541e-198	CD8+ naive T cells	ZEB2
4.03369e-202	-0.834383	0.185	0.45	1.47637e-197	CD8+ naive T cells	ZBTB38
4.60113e-201	0.445074	0.973	0.913	1.68406e-196	CD8+ naive T cells	RPS20
4.53235e-200	-0.679831	0.769	0.884	1.65889e-195	CD8+ naive T cells	ZFP36L2
6.42967e-200	-0.675644	0.539	0.705	2.35332e-195	CD8+ naive T cells	ARPC4
2.89838e-199	0.430416	0.979	0.949	1.06084e-194	CD8+ naive T cells	EEF2
3.87368e-199	0.33131	1	0.996	1.41781e-194	CD8+ naive T cells	RPL13A
5.34873e-199	-0.867023	0.159	0.423	1.95769e-194	CD8+ naive T cells	SH2D2A
3.25201e-198	-1.09384	0.048	0.298	1.19027e-193	CD8+ naive T cells	CLIC3
8.04171e-196	0.303374	0.142	0.029	2.94335e-191	CD8+ naive T cells	EIF4EBP3
9.5832e-196	-0.831813	0.023	0.268	3.50755e-191	CD8+ naive T cells	PTGDR
1.58863e-195	-0.819553	0.223	0.473	5.81456e-191	CD8+ naive T cells	IDH2
2.0396e-195	-0.697691	0.571	0.731	7.46514e-191	CD8+ naive T cells	PSMB10
4.44409e-194	0.367554	0.992	0.97	1.62658e-189	CD8+ naive T cells	BTF3
1.55337e-193	-1.62913	0.019	0.258	5.68548e-189	CD8+ naive T cells	KLRB1
2.72028e-193	-0.6353	0.694	0.807	9.95651e-189	CD8+ naive T cells	CAP1
1.08044e-192	0.624571	0.708	0.453	3.95452e-188	CD8+ naive T cells	NDFIP1
2.88587e-192	-0.676128	0.716	0.84	1.05626e-187	CD8+ naive T cells	TAGLN2
1.02836e-191	-0.7801	0.356	0.573	3.76388e-187	CD8+ naive T cells	CLEC2B
1.91142e-191	0.295068	0.119	0.021	6.99599e-187	CD8+ naive T cells	DSEL
5.36876e-191	-0.531437	0.891	0.937	1.96502e-186	CD8+ naive T cells	HMGB1
4.9987e-190	-0.436347	0.966	0.981	1.82957e-185	CD8+ naive T cells	ATP5F1E
7.57306e-189	0.501107	0.369	0.155	2.77181e-184	CD8+ naive T cells	TESPA1
7.31297e-188	-0.551489	0.846	0.912	2.67662e-183	CD8+ naive T cells	UBB
7.78169e-188	-0.779407	0.107	0.358	2.84818e-183	CD8+ naive T cells	CHST12
7.12565e-187	-0.756887	0.26	0.508	2.60806e-182	CD8+ naive T cells	CKLF
1.65882e-186	-0.72773	0.293	0.532	6.07143e-182	CD8+ naive T cells	PDIA6
9.35912e-186	-0.804306	0.21	0.451	3.42553e-181	CD8+ naive T cells	GNG2
1.0821e-185	-0.800184	0.006	0.232	3.96058e-181	CD8+ naive T cells	FGR
5.28389e-185	-0.746304	0.301	0.536	1.93396e-180	CD8+ naive T cells	SASH3
8.90957e-185	-0.783804	0.119	0.372	3.26099e-180	CD8+ naive T cells	DNAJC1
1.0239e-183	-0.623986	0.513	0.685	3.74756e-179	CD8+ naive T cells	TMEM50A
1.66793e-181	0.481353	0.985	0.934	6.10479e-177	CD8+ naive T cells	MT-ND4
2.4171e-181	-0.739969	0.369	0.586	8.84681e-177	CD8+ naive T cells	ARL4C
3.45802e-181	0.527357	0.383	0.167	1.26567e-176	CD8+ naive T cells	SNHG7
4.00877e-181	0.550165	0.553	0.292	1.46725e-176	CD8+ naive T cells	CAMK4
3.18798e-179	0.481176	0.947	0.834	1.16683e-174	CD8+ naive T cells	C12orf57
2.78913e-178	-0.727247	0.513	0.686	1.02085e-173	CD8+ naive T cells	HSPA5
1.59683e-175	-0.764517	0.028	0.257	5.84455e-171	CD8+ naive T cells	LAG3
2.06636e-175	-0.70046	0.01	0.229	7.56307e-171	CD8+ naive T cells	SLAMF7
6.89464e-175	-0.803768	0.186	0.423	2.52351e-170	CD8+ naive T cells	SYNE1
8.11454e-175	-0.735033	0.35	0.568	2.97e-170	CD8+ naive T cells	CAST
2.50073e-174	0.483648	0.894	0.74	9.15292e-170	CD8+ naive T cells	EIF3H
2.71113e-174	-0.649294	0.546	0.709	9.92302e-170	CD8+ naive T cells	BIN2
1.615e-172	0.326179	0.165	0.043	5.91105e-168	CD8+ naive T cells	FAM153CP
4.36695e-172	-0.669458	0.486	0.649	1.59835e-167	CD8+ naive T cells	DBI
2.64507e-171	-0.659613	0.432	0.62	9.68122e-167	CD8+ naive T cells	PGAM1
4.35303e-171	-0.728131	0.246	0.475	1.59325e-166	CD8+ naive T cells	JPT1
1.90606e-170	-0.73681	0.106	0.342	6.97637e-166	CD8+ naive T cells	GYG1
4.95982e-170	-0.777788	0.032	0.255	1.81534e-165	CD8+ naive T cells	EFHD2
8.40381e-170	-0.758206	0.258	0.482	3.07588e-165	CD8+ naive T cells	TPST2
5.03747e-168	-0.844727	0.006	0.214	1.84376e-163	CD8+ naive T cells	CCL4L2
1.05122e-167	0.437917	0.95	0.862	3.84757e-163	CD8+ naive T cells	HSP90AB1
1.26978e-167	0.407639	0.26	0.093	4.64753e-163	CD8+ naive T cells	SUSD3
6.0462e-167	0.34363	0.988	0.956	2.21297e-162	CD8+ naive T cells	PFDN5
8.59084e-167	-0.648552	0.416	0.606	3.14433e-162	CD8+ naive T cells	P4HB
2.88155e-166	-0.755669	0.273	0.495	1.05468e-161	CD8+ naive T cells	CDK2AP2
3.73249e-166	-0.68907	0.006	0.214	1.36613e-161	CD8+ naive T cells	F2R
6.21659e-166	-0.721031	0.075	0.307	2.27533e-161	CD8+ naive T cells	TNFRSF1B
3.39947e-164	-0.746808	0.219	0.447	1.24424e-159	CD8+ naive T cells	TLN1
3.45488e-164	0.527854	0.78	0.572	1.26452e-159	CD8+ naive T cells	ST13
4.53312e-164	0.47052	0.427	0.2	1.65917e-159	CD8+ naive T cells	AQP3
6.09589e-163	0.522969	0.688	0.435	2.23116e-158	CD8+ naive T cells	TMEM123
6.12262e-163	-0.686017	0.402	0.6	2.24094e-158	CD8+ naive T cells	TAP1
5.88492e-162	-0.547285	0.599	0.739	2.15394e-157	CD8+ naive T cells	ARF1
7.33733e-162	-0.618092	0.609	0.744	2.68554e-157	CD8+ naive T cells	PSMB8
2.27063e-161	-0.646013	0.475	0.648	8.31072e-157	CD8+ naive T cells	ARL6IP1
1.22462e-160	-0.878795	0.5	0.663	4.48225e-156	CD8+ naive T cells	MT2A
1.30379e-160	-0.728364	0.098	0.325	4.77199e-156	CD8+ naive T cells	ARAP2
1.89933e-160	-0.730221	0.271	0.489	6.95172e-156	CD8+ naive T cells	SPN
3.00903e-160	-0.703151	0.008	0.212	1.10134e-155	CD8+ naive T cells	C1orf21
1.81115e-159	-0.899459	0.327	0.522	6.62899e-155	CD8+ naive T cells	ALOX5AP
3.94933e-159	0.282027	0.997	0.993	1.44549e-154	CD8+ naive T cells	UBA52
2.06753e-158	0.445631	0.709	0.429	7.56737e-154	CD8+ naive T cells	CD27
4.29618e-158	-0.349891	0.985	0.991	1.57244e-153	CD8+ naive T cells	SERF2
2.57453e-157	0.547135	0.607	0.361	9.42302e-153	CD8+ naive T cells	FLT3LG
1.29761e-156	-1.12638	0.054	0.266	4.74937e-152	CD8+ naive T cells	SPON2
1.98314e-155	-0.672143	0.009	0.207	7.25849e-151	CD8+ naive T cells	ADRB2
8.50788e-155	0.306383	0.934	0.588	3.11397e-150	CD8+ naive T cells	IL7R
1.29081e-154	-0.704735	0.335	0.541	4.72448e-150	CD8+ naive T cells	ADGRE5
3.04072e-154	0.490051	0.457	0.23	1.11293e-149	CD8+ naive T cells	DGKA
3.39026e-153	-0.398217	0.948	0.974	1.24087e-148	CD8+ naive T cells	H3F3A
3.41401e-153	0.525206	0.633	0.386	1.24956e-148	CD8+ naive T cells	NUCB2
4.23151e-153	-0.781791	0.024	0.226	1.54878e-148	CD8+ naive T cells	TTC38
6.06725e-153	-0.65041	0.395	0.586	2.22068e-148	CD8+ naive T cells	EZR
3.03406e-152	-0.678534	0.271	0.488	1.1105e-147	CD8+ naive T cells	EMB
3.00093e-150	-0.457559	0.802	0.873	1.09837e-145	CD8+ naive T cells	ARL6IP5
3.45199e-150	-0.576541	0.681	0.778	1.26346e-145	CD8+ naive T cells	SUB1
5.33272e-150	-0.4029	0.956	0.972	1.95183e-145	CD8+ naive T cells	RAC2
1.15377e-149	-0.65753	0.482	0.648	4.22293e-145	CD8+ naive T cells	RNF213
1.68377e-149	-0.481935	0.724	0.818	6.16276e-145	CD8+ naive T cells	ELOB
9.84996e-149	-0.727353	0.101	0.313	3.60518e-144	CD8+ naive T cells	ABI3
9.69221e-148	-0.64642	0.04	0.244	3.54744e-143	CD8+ naive T cells	ATP2B4
1.37717e-147	-0.531311	0.622	0.744	5.04057e-143	CD8+ naive T cells	PSMA7
2.65937e-147	0.432704	0.363	0.166	9.73354e-143	CD8+ naive T cells	SNHG32
9.97246e-147	-0.64026	0.017	0.211	3.65002e-142	CD8+ naive T cells	TGFBR3
2.23095e-146	-0.587945	0.387	0.573	8.16551e-142	CD8+ naive T cells	BSG
3.72565e-146	-0.677593	0.207	0.423	1.36363e-141	CD8+ naive T cells	TMX4
4.13294e-146	0.45656	0.391	0.187	1.5127e-141	CD8+ naive T cells	IMPDH2
4.09343e-145	-0.866875	0.014	0.203	1.49824e-140	CD8+ naive T cells	HLA-DQA2
1.04371e-143	-0.659201	0.127	0.342	3.82008e-139	CD8+ naive T cells	RAB27A
1.91781e-143	0.526171	0.66	0.427	7.01938e-139	CD8+ naive T cells	HSPD1
3.76014e-143	0.412192	0.278	0.112	1.37625e-138	CD8+ naive T cells	LINC01550
1.73604e-142	-0.576182	0.454	0.619	6.3541e-138	CD8+ naive T cells	NDUFB10
2.03341e-142	-0.767007	0.107	0.315	7.44248e-138	CD8+ naive T cells	AOAH
2.04871e-142	0.314461	0.988	0.968	7.49849e-138	CD8+ naive T cells	COX4I1
3.31879e-142	-0.624202	0.018	0.208	1.21471e-137	CD8+ naive T cells	PPP2R2B
4.35417e-142	-0.604717	0.031	0.228	1.59367e-137	CD8+ naive T cells	NIBAN1
1.29527e-141	0.284117	1	1	4.74082e-137	CD8+ naive T cells	RPS27
1.75742e-141	-0.6533	0.212	0.428	6.43233e-137	CD8+ naive T cells	CFLAR
2.16178e-141	0.516161	0.64	0.407	7.91234e-137	CD8+ naive T cells	HSPB1
3.1526e-141	-0.684914	0.42	0.597	1.15388e-136	CD8+ naive T cells	ITGA4
7.5262e-141	-0.62479	0.388	0.57	2.75467e-136	CD8+ naive T cells	RNF167
7.83356e-141	-0.718994	0.3	0.497	2.86716e-136	CD8+ naive T cells	DYNLL1
2.71511e-140	-0.653596	0.335	0.523	9.93759e-136	CD8+ naive T cells	FAM49B
2.76726e-140	-0.674176	0.362	0.543	1.01284e-135	CD8+ naive T cells	CTSD
5.12576e-140	0.330197	0.982	0.951	1.87608e-135	CD8+ naive T cells	COX7C
1.73835e-139	0.384355	0.94	0.853	6.36254e-135	CD8+ naive T cells	RPL23
1.05062e-138	-0.395737	0.913	0.938	3.84538e-134	CD8+ naive T cells	SRP14
6.23115e-138	-0.442231	0.955	0.969	2.28066e-133	CD8+ naive T cells	CORO1A
9.65364e-138	-0.656746	0.133	0.342	3.53333e-133	CD8+ naive T cells	GLIPR2
1.49403e-137	-0.698775	0.258	0.457	5.46831e-133	CD8+ naive T cells	PYCARD
3.4097e-137	0.329954	0.185	0.06	1.24799e-132	CD8+ naive T cells	RIC3
1.21121e-136	-0.429869	0.943	0.962	4.43313e-132	CD8+ naive T cells	PPDPF
2.61517e-136	-0.621381	0.02	0.204	9.57179e-132	CD8+ naive T cells	EOMES
3.67596e-136	0.34275	0.996	0.978	1.34544e-131	CD8+ naive T cells	MT-ND4L
7.69157e-136	0.504717	0.675	0.447	2.81519e-131	CD8+ naive T cells	ZFAS1
1.19779e-135	-0.326144	0.99	0.993	4.38403e-131	CD8+ naive T cells	FTH1
5.04536e-135	0.450124	0.834	0.67	1.84665e-130	CD8+ naive T cells	EIF3L
9.78297e-135	-0.757565	0.136	0.34	3.58066e-130	CD8+ naive T cells	TPM4
1.02563e-134	-0.595613	0.005	0.178	3.7539e-130	CD8+ naive T cells	TBX21
2.43308e-133	0.437887	0.375	0.182	8.90532e-129	CD8+ naive T cells	THEM4
4.03029e-133	-0.646375	0.033	0.217	1.47513e-128	CD8+ naive T cells	CD300A
5.23747e-133	-0.684638	0.003	0.173	1.91697e-128	CD8+ naive T cells	PRSS23
9.2767e-133	-0.59437	0.424	0.603	3.39536e-128	CD8+ naive T cells	WIPF1
1.7038e-132	-0.443902	0.784	0.852	6.23609e-128	CD8+ naive T cells	COX6A1
2.86623e-132	-0.677961	0.514	0.66	1.04907e-127	CD8+ naive T cells	CALR
4.34542e-132	-0.529263	0.777	0.835	1.59047e-127	CD8+ naive T cells	CD3G
7.61567e-132	0.417215	0.32	0.143	2.78741e-127	CD8+ naive T cells	PDE3B
1.03691e-131	0.443005	0.853	0.687	3.79519e-127	CD8+ naive T cells	NOP53
1.88744e-131	-0.624669	0.027	0.209	6.9082e-127	CD8+ naive T cells	OASL
2.29759e-131	0.330101	0.98	0.944	8.40939e-127	CD8+ naive T cells	RPS11
4.61784e-131	-0.559893	0.455	0.614	1.69017e-126	CD8+ naive T cells	ARHGDIA
5.48407e-131	0.451384	0.82	0.648	2.00722e-126	CD8+ naive T cells	UXT
1.04548e-129	-1.07293	0.019	0.194	3.82655e-125	CD8+ naive T cells	ZNF683
3.59958e-129	-0.664218	0.214	0.412	1.31748e-124	CD8+ naive T cells	RASSF1
5.73242e-129	-0.602046	0.408	0.597	2.09812e-124	CD8+ naive T cells	IER2
6.49079e-129	-0.657955	0.176	0.375	2.3757e-124	CD8+ naive T cells	CASP1
1.60782e-128	0.528001	0.416	0.224	5.8848e-124	CD8+ naive T cells	PCED1B
1.62808e-128	-0.65779	0.159	0.358	5.95894e-124	CD8+ naive T cells	C5orf56
3.00633e-128	0.422172	0.33	0.153	1.10035e-123	CD8+ naive T cells	A1BG
3.96389e-128	-0.709685	0.057	0.246	1.45082e-123	CD8+ naive T cells	HLA-DQB1
1.19478e-127	-0.553754	0.696	0.781	4.37302e-123	CD8+ naive T cells	RAP1B
2.62485e-127	-0.595659	0.376	0.544	9.60722e-123	CD8+ naive T cells	OSTF1
5.62104e-127	0.487714	0.975	0.913	2.05736e-122	CD8+ naive T cells	MT-ND3
1.40342e-126	-0.931212	0.008	0.175	5.13665e-122	CD8+ naive T cells	TRGV2
5.24438e-126	-0.546442	0.458	0.619	1.91949e-121	CD8+ naive T cells	SHISA5
2.55712e-125	-0.51202	0.738	0.824	9.35933e-121	CD8+ naive T cells	KLRK1
5.55294e-125	-0.47731	0.692	0.794	2.03243e-120	CD8+ naive T cells	PRR13
7.25998e-125	-0.454448	0.787	0.855	2.65723e-120	CD8+ naive T cells	RNASEK
2.97101e-124	-0.587176	0.47	0.623	1.08742e-119	CD8+ naive T cells	PAXX
3.6553e-124	-0.649572	0.15	0.347	1.33788e-119	CD8+ naive T cells	ITGAL
3.8819e-123	-0.586672	0.376	0.546	1.42081e-118	CD8+ naive T cells	UBE2L6
4.68285e-123	-0.584053	0.335	0.521	1.71397e-118	CD8+ naive T cells	SH3KBP1
5.98217e-122	-0.441359	0.747	0.82	2.18953e-117	CD8+ naive T cells	SSR4
2.28933e-121	-0.63003	0.271	0.455	8.37919e-117	CD8+ naive T cells	CARD16
3.06518e-121	-0.479757	0.658	0.766	1.12189e-116	CD8+ naive T cells	HSP90B1
3.24349e-121	-0.625787	0.195	0.387	1.18715e-116	CD8+ naive T cells	CDC42EP3
1.55028e-120	-0.751803	0.003	0.159	5.67418e-116	CD8+ naive T cells	KLRF1
2.28517e-120	0.255669	0.146	0.044	8.36395e-116	CD8+ naive T cells	PRKAR1B
6.14138e-120	-0.402887	0.847	0.893	2.24781e-115	CD8+ naive T cells	DAZAP2
6.63072e-120	-0.643258	0.229	0.419	2.42691e-115	CD8+ naive T cells	HERPUD1
2.31481e-118	0.306435	0.98	0.952	8.47243e-114	CD8+ naive T cells	RPL27
5.86553e-118	0.471396	0.678	0.471	2.14684e-113	CD8+ naive T cells	EIF2S3
2.20238e-117	0.371247	0.22	0.087	8.06095e-113	CD8+ naive T cells	MAML2
5.30713e-117	-0.463089	0.728	0.803	1.94246e-112	CD8+ naive T cells	HCLS1
4.42737e-116	-0.640072	0.007	0.161	1.62046e-111	CD8+ naive T cells	XCL2
4.95425e-116	0.449588	0.562	0.341	1.8133e-111	CD8+ naive T cells	AC243960.1
2.65822e-115	-0.785403	0.282	0.469	9.72936e-111	CD8+ naive T cells	HIST1H1E
3.63302e-115	-0.635132	0.138	0.325	1.32972e-110	CD8+ naive T cells	SH2D1A
6.74466e-115	-0.654087	0.007	0.16	2.46861e-110	CD8+ naive T cells	HLA-DQA1
1.35153e-113	-0.543411	0.044	0.212	4.94673e-109	CD8+ naive T cells	ADAM8
2.18446e-113	-0.571874	0.21	0.397	7.99535e-109	CD8+ naive T cells	CCDC107
2.26411e-113	0.474289	0.566	0.359	8.28688e-109	CD8+ naive T cells	ALKBH7
8.61105e-113	-0.521806	0.008	0.159	3.15173e-108	CD8+ naive T cells	MIR4435-2HG
1.50466e-112	-0.608256	0.206	0.392	5.50719e-108	CD8+ naive T cells	IFI16
5.27992e-112	-0.490997	0.026	0.188	1.9325e-107	CD8+ naive T cells	CD58
5.53818e-112	-0.57389	0.003	0.15	2.02703e-107	CD8+ naive T cells	ASCL2
9.06043e-112	-0.552781	0.365	0.528	3.31621e-107	CD8+ naive T cells	VCP
1.56928e-111	-0.594653	0.175	0.357	5.74374e-107	CD8+ naive T cells	ARHGAP25
1.52005e-110	-0.665914	0.169	0.352	5.56355e-106	CD8+ naive T cells	TRG-AS1
5.33669e-110	-0.551308	0.419	0.563	1.95328e-105	CD8+ naive T cells	BLOC1S1
7.94611e-110	-0.513295	0.45	0.591	2.90836e-105	CD8+ naive T cells	DHRS7
8.55393e-110	-0.535977	0.037	0.199	3.13083e-105	CD8+ naive T cells	PLAAT3
1.10039e-109	-0.506721	0.511	0.634	4.02754e-105	CD8+ naive T cells	GNG5
2.44629e-109	-0.425224	0.677	0.764	8.95368e-105	CD8+ naive T cells	KRTCAP2
9.94738e-109	-0.53136	0.027	0.185	3.64084e-104	CD8+ naive T cells	PRDM1
1.43782e-108	0.447423	0.652	0.446	5.26258e-104	CD8+ naive T cells	RSL1D1
1.63205e-108	0.292722	0.201	0.077	5.97347e-104	CD8+ naive T cells	PCSK1N
6.4442e-108	-0.577409	0.196	0.373	2.35864e-103	CD8+ naive T cells	ACAA2
1.41777e-107	-0.583137	0.146	0.325	5.18918e-103	CD8+ naive T cells	APOBEC3C
1.72169e-107	0.427998	0.388	0.209	6.30155e-103	CD8+ naive T cells	PIM2
2.75735e-107	-0.544528	0.148	0.333	1.00922e-102	CD8+ naive T cells	SH3BP5
3.81762e-107	-0.538285	0.646	0.738	1.39729e-102	CD8+ naive T cells	MYH9
4.39629e-107	-0.556494	0.191	0.37	1.60909e-102	CD8+ naive T cells	FBXW5
7.55226e-107	0.411937	0.817	0.654	2.7642e-102	CD8+ naive T cells	ANP32B
8.10269e-107	0.265184	0.158	0.054	2.96567e-102	CD8+ naive T cells	RAB3GAP1
9.49295e-107	-0.548844	0.248	0.444	3.47452e-102	CD8+ naive T cells	PTGER2
1.24334e-105	-0.495318	0.038	0.196	4.55076e-101	CD8+ naive T cells	CALHM2
2.91252e-105	-0.524757	0.036	0.194	1.06601e-100	CD8+ naive T cells	GLUL
3.16405e-105	-0.48303	0.655	0.741	1.15808e-100	CD8+ naive T cells	COX8A
9.1242e-105	0.395759	0.853	0.696	3.33955e-100	CD8+ naive T cells	SERP1
1.06904e-104	-0.589402	0.006	0.145	3.91279e-100	CD8+ naive T cells	CD160
1.76069e-103	-0.570716	0.136	0.311	6.4443e-99	CD8+ naive T cells	SLAMF6
2.31192e-103	-0.511314	0.428	0.566	8.46186e-99	CD8+ naive T cells	COPE
9.03404e-103	-0.530795	0.038	0.191	3.30655e-98	CD8+ naive T cells	PLEKHF1
1.39314e-102	0.421736	0.742	0.552	5.09904e-98	CD8+ naive T cells	PRMT2
2.57657e-102	-0.510191	0.36	0.521	9.43049e-98	CD8+ naive T cells	TBCB
4.57578e-102	0.342517	0.299	0.145	1.67478e-97	CD8+ naive T cells	TMEM14C
7.98991e-102	-0.601809	0.525	0.644	2.92439e-97	CD8+ naive T cells	ZFP36
1.13205e-101	-0.39751	0.93	0.939	4.14341e-97	CD8+ naive T cells	CD3D
1.13908e-101	-0.481459	0.687	0.765	4.16914e-97	CD8+ naive T cells	ACTR3
1.78216e-101	-0.505275	0.493	0.616	6.52289e-97	CD8+ naive T cells	LRRFIP1
4.63275e-101	0.272856	0.186	0.072	1.69563e-96	CD8+ naive T cells	PLEKHB1
5.21035e-101	-0.586402	0.087	0.255	1.90704e-96	CD8+ naive T cells	SYTL3
1.23919e-100	0.331571	0.165	0.061	4.53557e-96	CD8+ naive T cells	SESN3
1.25098e-100	-0.473955	0.448	0.581	4.57873e-96	CD8+ naive T cells	PSMB3
2.11367e-100	-0.551612	0.201	0.374	7.73626e-96	CD8+ naive T cells	MFSD10
6.09746e-100	-0.453814	0.575	0.673	2.23173e-95	CD8+ naive T cells	TMEM59
8.84973e-100	-0.362203	0.835	0.872	3.23909e-95	CD8+ naive T cells	CHCHD2
9.72563e-100	-0.526259	0.347	0.504	3.55968e-95	CD8+ naive T cells	MAP1LC3B
4.87689e-99	-0.535756	0.344	0.498	1.78499e-94	CD8+ naive T cells	POMP
6.64773e-99	-0.435683	0.717	0.796	2.43314e-94	CD8+ naive T cells	JAK1
9.45375e-99	0.336135	0.276	0.13	3.46017e-94	CD8+ naive T cells	U2AF1L4
1.03341e-98	-0.538099	0.235	0.403	3.78238e-94	CD8+ naive T cells	RAB29
1.41582e-98	-0.481432	0.504	0.622	5.18204e-94	CD8+ naive T cells	PRELID1
2.55122e-98	-0.490455	0.03	0.175	9.33771e-94	CD8+ naive T cells	USP28
7.03698e-98	-0.484555	0.441	0.577	2.5756e-93	CD8+ naive T cells	GNB2
1.54435e-97	-0.487127	0.433	0.566	5.65249e-93	CD8+ naive T cells	RPN1
2.22808e-97	-0.647469	0.155	0.322	8.15498e-93	CD8+ naive T cells	CXCR3
2.61443e-97	-0.524788	0.319	0.472	9.56906e-93	CD8+ naive T cells	SCP2
2.67005e-97	-0.527683	0.269	0.435	9.77264e-93	CD8+ naive T cells	RGS19
2.80761e-97	-0.430439	0.724	0.791	1.02761e-92	CD8+ naive T cells	GSTK1
4.86866e-97	-0.4825	0.011	0.144	1.78198e-92	CD8+ naive T cells	TRGC2
5.07479e-97	0.374586	0.277	0.133	1.85743e-92	CD8+ naive T cells	BCL2
6.41117e-97	-0.534503	0.528	0.642	2.34655e-92	CD8+ naive T cells	CD247
8.49486e-97	-0.537767	0.225	0.391	3.1092e-92	CD8+ naive T cells	IDS
6.48118e-96	-0.504413	0.37	0.512	2.37218e-91	CD8+ naive T cells	PSMD8
9.01306e-96	-0.549907	0.131	0.297	3.29887e-91	CD8+ naive T cells	CISD3
9.20031e-96	-0.54311	0.364	0.507	3.36741e-91	CD8+ naive T cells	PRKCH
1.63923e-95	0.289004	0.239	0.106	5.99974e-91	CD8+ naive T cells	BEX4
1.9044e-95	-0.343087	0.996	0.99	6.9703e-91	CD8+ naive T cells	TXNIP
2.09237e-95	0.29171	0.206	0.086	7.6583e-91	CD8+ naive T cells	ITGA6
9.77602e-95	-0.627392	0.348	0.495	3.57812e-90	CD8+ naive T cells	ITM2A
1.06774e-94	-0.507052	0.367	0.509	3.90804e-90	CD8+ naive T cells	CAPZA1
1.74981e-94	-0.532616	0.27	0.429	6.40447e-90	CD8+ naive T cells	ITGB7
2.04177e-94	-0.452525	0.027	0.168	7.47307e-90	CD8+ naive T cells	FAS
2.15921e-94	-0.524578	0.278	0.442	7.90291e-90	CD8+ naive T cells	FERMT3
7.05604e-94	-0.482406	0.007	0.135	2.58258e-89	CD8+ naive T cells	FCRL3
2.3129e-93	-0.499986	0.393	0.534	8.46545e-89	CD8+ naive T cells	DEK
1.69595e-92	-0.479335	0.392	0.531	6.20736e-88	CD8+ naive T cells	SPCS2
2.82833e-92	-0.485707	0.023	0.159	1.0352e-87	CD8+ naive T cells	MYBL1
6.20136e-92	-0.540245	0.081	0.233	2.26976e-87	CD8+ naive T cells	IL2RB
2.35524e-91	-0.410241	0.707	0.785	8.62041e-87	CD8+ naive T cells	TPI1
3.53448e-91	-1.36208	0.004	0.126	1.29365e-86	CD8+ naive T cells	TYROBP
8.05699e-91	-0.518184	0.343	0.493	2.94894e-86	CD8+ naive T cells	AKAP13
8.208e-91	-0.503011	0.24	0.405	3.00421e-86	CD8+ naive T cells	PPP3CC
8.24357e-91	-0.467948	0.502	0.617	3.01723e-86	CD8+ naive T cells	SKAP1
1.36042e-90	-0.55101	0.131	0.29	4.97928e-86	CD8+ naive T cells	AGTRAP
1.80003e-90	-0.483837	0.064	0.214	6.58829e-86	CD8+ naive T cells	GABARAPL1
2.89901e-90	-0.520242	0.289	0.442	1.06107e-85	CD8+ naive T cells	TAP2
5.21674e-90	-0.451855	0.621	0.708	1.90938e-85	CD8+ naive T cells	HNRNPA3
2.69842e-89	-0.470916	0.567	0.664	9.8765e-85	CD8+ naive T cells	WDR1
1.0511e-88	-0.435035	0.012	0.139	3.84713e-84	CD8+ naive T cells	MAP3K8
1.07721e-88	-0.463009	0.445	0.574	3.9427e-84	CD8+ naive T cells	RHOG
1.37656e-88	0.388082	0.618	0.421	5.03836e-84	CD8+ naive T cells	FBL
9.4867e-88	-0.506289	0.142	0.3	3.47223e-83	CD8+ naive T cells	PTPN7
2.42074e-87	-0.545121	0.21	0.367	8.86015e-83	CD8+ naive T cells	UTRN
2.93518e-87	-0.519848	0.31	0.461	1.0743e-82	CD8+ naive T cells	CASP4
5.53693e-87	0.3637	0.415	0.242	2.02657e-82	CD8+ naive T cells	TMEM243
8.65447e-87	-0.542748	0.243	0.396	3.16762e-82	CD8+ naive T cells	PARP8
9.73866e-87	0.335447	0.352	0.19	3.56445e-82	CD8+ naive T cells	SYPL1
1.57788e-86	0.313019	0.377	0.206	5.7752e-82	CD8+ naive T cells	C1orf162
3.84877e-86	-0.528403	0.202	0.357	1.40869e-81	CD8+ naive T cells	DIAPH1
1.21983e-85	-0.381527	0.711	0.774	4.4647e-81	CD8+ naive T cells	UBL5
1.47541e-85	-0.351479	0.875	0.903	5.40015e-81	CD8+ naive T cells	LCK
1.56618e-85	-0.463962	0.399	0.524	5.73237e-81	CD8+ naive T cells	PSMA6
1.87608e-85	-0.453252	0.011	0.132	6.86664e-81	CD8+ naive T cells	PTMS
2.17965e-85	0.273855	0.162	0.064	7.97772e-81	CD8+ naive T cells	LTA
2.41441e-85	-0.514084	0.286	0.436	8.837e-81	CD8+ naive T cells	PTP4A2
2.72326e-85	-0.447152	0.722	0.769	9.9674e-81	CD8+ naive T cells	LIME1
3.10407e-85	-0.458506	0.344	0.485	1.13612e-80	CD8+ naive T cells	RAB5C
5.5058e-85	-0.516412	0.275	0.423	2.01518e-80	CD8+ naive T cells	PTPN4
6.71115e-85	-0.418999	0.015	0.138	2.45635e-80	CD8+ naive T cells	LINC02084
6.73978e-85	-0.434296	0.498	0.622	2.46683e-80	CD8+ naive T cells	EID1
1.0932e-84	-0.56357	0.171	0.322	4.00122e-80	CD8+ naive T cells	GPR65
1.40213e-84	-0.505955	0.123	0.274	5.13193e-80	CD8+ naive T cells	MRPL10
2.88122e-84	-0.451101	0.361	0.49	1.05456e-79	CD8+ naive T cells	PSMB6
3.27935e-84	-0.39417	0.662	0.739	1.20028e-79	CD8+ naive T cells	PARK7
7.45498e-84	-0.427432	0.644	0.727	2.7286e-79	CD8+ naive T cells	HLA-F
2.20316e-83	-0.479205	0.239	0.392	8.0638e-79	CD8+ naive T cells	MIEN1
4.46553e-83	-0.421056	0.497	0.612	1.63443e-78	CD8+ naive T cells	SEC61G
6.46717e-83	-0.398584	0.016	0.137	2.36705e-78	CD8+ naive T cells	GAB3
6.75e-83	-0.461415	0.053	0.189	2.47057e-78	CD8+ naive T cells	FUT11
9.59288e-83	-0.379732	0.689	0.75	3.51109e-78	CD8+ naive T cells	NDUFA13
1.33981e-82	-0.390089	0.783	0.824	4.90382e-78	CD8+ naive T cells	CAPZB
1.34569e-82	-0.502828	0.194	0.347	4.92536e-78	CD8+ naive T cells	IFI27L2
1.35514e-82	-0.416089	0.016	0.135	4.95996e-78	CD8+ naive T cells	TESC
4.07223e-82	-0.384674	0.71	0.777	1.49048e-77	CD8+ naive T cells	CDC42
9.01485e-82	-0.448446	0.486	0.6	3.29953e-77	CD8+ naive T cells	WAS
1.01676e-81	-0.437778	0.459	0.573	3.72143e-77	CD8+ naive T cells	ARF5
1.07563e-81	0.290127	0.249	0.12	3.9369e-77	CD8+ naive T cells	APBB1
3.51697e-81	-0.590753	0.253	0.401	1.28724e-76	CD8+ naive T cells	HMGB2
6.0856e-81	-0.397765	0.024	0.147	2.22739e-76	CD8+ naive T cells	ANXA4
1.27943e-80	-0.491619	0.297	0.444	4.68283e-76	CD8+ naive T cells	SIT1
1.86177e-80	-0.460033	0.985	0.981	6.81427e-76	CD8+ naive T cells	ACTG1
2.28017e-80	-0.475575	0.281	0.424	8.34566e-76	CD8+ naive T cells	RNF149
2.64563e-80	-0.506674	0.191	0.34	9.68327e-76	CD8+ naive T cells	RPS6KA1
3.48595e-80	-0.9615	0.004	0.114	1.27589e-75	CD8+ naive T cells	TRGV9
8.79226e-80	-0.408222	0.598	0.682	3.21805e-75	CD8+ naive T cells	SF3B2
9.92663e-80	-0.417085	0.596	0.685	3.63325e-75	CD8+ naive T cells	HNRNPF
3.00801e-79	-0.437123	0.035	0.161	1.10096e-74	CD8+ naive T cells	VCL
5.20717e-79	-0.329594	0.813	0.857	1.90588e-74	CD8+ naive T cells	UQCR11
1.022e-78	-0.450042	0.36	0.491	3.74061e-74	CD8+ naive T cells	UBE2L3
1.44524e-78	-0.412888	0.571	0.662	5.28972e-74	CD8+ naive T cells	TRAPPC1
2.91586e-78	-0.466263	0.359	0.492	1.06724e-73	CD8+ naive T cells	RAC1
4.57767e-78	-0.480458	0.133	0.278	1.67547e-73	CD8+ naive T cells	PXN
1.9966e-77	0.281099	0.996	0.979	7.30776e-73	CD8+ naive T cells	MT-ATP6
5.75252e-77	-0.329159	0.827	0.864	2.10548e-72	CD8+ naive T cells	SUMO2
1.20102e-76	0.359486	0.531	0.349	4.39585e-72	CD8+ naive T cells	APEX1
2.05945e-76	-0.499287	0.185	0.328	7.5378e-72	CD8+ naive T cells	MACF1
2.28724e-76	-0.47445	0.103	0.244	8.37153e-72	CD8+ naive T cells	BATF
5.87638e-76	-0.419692	0.033	0.154	2.15081e-71	CD8+ naive T cells	LPCAT1
6.68909e-76	-0.349439	0.819	0.86	2.44828e-71	CD8+ naive T cells	HSP90AA1
1.09444e-75	-0.44447	0.486	0.597	4.00576e-71	CD8+ naive T cells	SP100
1.12149e-75	-0.468113	0.003	0.105	4.10476e-71	CD8+ naive T cells	XCL1
2.33074e-75	0.258707	0.243	0.119	8.53075e-71	CD8+ naive T cells	BEX2
3.41394e-75	-0.460178	0.002	0.104	1.24954e-70	CD8+ naive T cells	CXCR6
3.83535e-75	-0.584966	0.008	0.115	1.40378e-70	CD8+ naive T cells	TRGV7
7.80262e-75	-0.423893	0.042	0.165	2.85584e-70	CD8+ naive T cells	CD244
9.18963e-75	-0.457222	0.359	0.486	3.3635e-70	CD8+ naive T cells	PSMA5
1.0634e-74	-0.544106	0.003	0.105	3.89214e-70	CD8+ naive T cells	TRGV4
1.37753e-74	-0.477289	0.15	0.293	5.04191e-70	CD8+ naive T cells	RABGAP1L
1.67618e-74	-0.349938	0.002	0.103	6.135e-70	CD8+ naive T cells	PRR5L
3.34466e-74	0.389671	0.549	0.375	1.22418e-69	CD8+ naive T cells	SNHG5
3.80484e-74	-0.448894	0.338	0.468	1.39261e-69	CD8+ naive T cells	MTPN
3.88489e-74	0.263375	0.963	0.914	1.42191e-69	CD8+ naive T cells	RPL27A
3.9481e-74	-0.472308	0.049	0.173	1.44505e-69	CD8+ naive T cells	MT1E
4.56463e-74	0.300048	0.285	0.151	1.6707e-69	CD8+ naive T cells	PABPC4
4.56946e-74	-0.457939	0.279	0.412	1.67247e-69	CD8+ naive T cells	PSMB2
5.39387e-74	-0.467574	0.074	0.206	1.97421e-69	CD8+ naive T cells	LYST
1.18903e-73	-0.441022	0.478	0.584	4.35196e-69	CD8+ naive T cells	ARRB2
1.743e-73	-0.465513	0.326	0.46	6.37957e-69	CD8+ naive T cells	CANX
1.89466e-73	-0.492556	0.137	0.276	6.93464e-69	CD8+ naive T cells	RAB37
2.22933e-73	-0.442078	0.393	0.513	8.15956e-69	CD8+ naive T cells	CD47
3.79127e-73	-0.461034	0.238	0.378	1.38764e-68	CD8+ naive T cells	SEC11C
5.45182e-73	-0.496868	0.275	0.411	1.99542e-68	CD8+ naive T cells	IKZF3
5.6745e-73	0.3191	0.302	0.164	2.07692e-68	CD8+ naive T cells	RAPGEF6
6.85147e-73	0.276664	0.224	0.108	2.50771e-68	CD8+ naive T cells	NAA16
3.90285e-72	-0.465257	0.3	0.434	1.42848e-67	CD8+ naive T cells	DSTN
4.39395e-72	-0.507668	0.118	0.253	1.60823e-67	CD8+ naive T cells	GNPTAB
5.45879e-72	0.330755	0.472	0.299	1.99797e-67	CD8+ naive T cells	LSM5
9.60123e-72	-0.534638	0.204	0.347	3.51415e-67	CD8+ naive T cells	CLDND1
1.84001e-71	-0.537448	0.721	0.772	6.73461e-67	CD8+ naive T cells	UCP2
2.74166e-71	-0.43086	0.265	0.396	1.00348e-66	CD8+ naive T cells	ADRM1
2.81399e-71	-0.70233	0.04	0.156	1.02995e-66	CD8+ naive T cells	TRGV3
2.98607e-71	-0.386328	0.035	0.152	1.09293e-66	CD8+ naive T cells	ERN1
3.13724e-71	0.348133	0.76	0.602	1.14826e-66	CD8+ naive T cells	NSA2
5.26946e-71	0.305327	0.897	0.796	1.92867e-66	CD8+ naive T cells	RPS17
6.51284e-71	0.311066	0.218	0.107	2.38376e-66	CD8+ naive T cells	NFKBIZ
1.08336e-70	0.266338	0.253	0.129	3.9652e-66	CD8+ naive T cells	RIN3
1.35647e-70	-0.420406	0.05	0.171	4.96481e-66	CD8+ naive T cells	SYTL2
1.56785e-70	-0.394103	0.032	0.146	5.73847e-66	CD8+ naive T cells	AC006369.1
1.85476e-70	-0.387116	0.019	0.127	6.7886e-66	CD8+ naive T cells	TENT5C
1.95058e-70	0.395904	0.332	0.194	7.13933e-66	CD8+ naive T cells	CISH
2.3839e-70	0.334752	0.747	0.594	8.72533e-66	CD8+ naive T cells	SELENOH
1.43403e-69	0.256149	0.213	0.103	5.2487e-65	CD8+ naive T cells	PITPNA-AS1
3.44055e-69	-0.410876	0.082	0.21	1.25927e-64	CD8+ naive T cells	SP140
3.53767e-69	-0.362476	0.02	0.127	1.29482e-64	CD8+ naive T cells	TNFSF14
5.51324e-69	-0.430513	0.198	0.334	2.0179e-64	CD8+ naive T cells	SURF4
6.49819e-69	0.317549	0.839	0.721	2.3784e-64	CD8+ naive T cells	GYPC
7.1354e-69	-0.339563	0.013	0.114	2.61163e-64	CD8+ naive T cells	MPST
9.73042e-69	-0.414885	0.095	0.223	3.56143e-64	CD8+ naive T cells	RAB9A
1.64045e-68	-0.450718	0.105	0.235	6.00421e-64	CD8+ naive T cells	IQGAP2
1.71153e-68	0.322675	0.294	0.163	6.26436e-64	CD8+ naive T cells	CARS
2.08393e-68	-0.428293	0.136	0.27	7.62738e-64	CD8+ naive T cells	UBE2E3
2.96243e-68	-0.440451	0.141	0.275	1.08428e-63	CD8+ naive T cells	SELENOS
5.60602e-68	-0.415104	0.521	0.619	2.05186e-63	CD8+ naive T cells	ZAP70
1.74926e-67	0.25133	0.881	0.754	6.40247e-63	CD8+ naive T cells	CD7
4.26264e-67	0.336092	0.705	0.535	1.56017e-62	CD8+ naive T cells	SMDT1
4.98936e-67	-0.433144	0.058	0.177	1.82616e-62	CD8+ naive T cells	HLA-DMA
1.3754e-66	-0.428212	0.367	0.482	5.0341e-62	CD8+ naive T cells	RALY
1.65963e-66	0.327762	0.533	0.36	6.0744e-62	CD8+ naive T cells	PPA1
3.53352e-66	-0.385238	0.061	0.181	1.2933e-61	CD8+ naive T cells	BCL2L1
3.99521e-66	-0.340115	0.016	0.116	1.46229e-61	CD8+ naive T cells	BHLHE40
7.22315e-66	-0.384625	0.014	0.113	2.64374e-61	CD8+ naive T cells	LGALS3
1.34426e-65	-0.409872	0.484	0.582	4.92012e-61	CD8+ naive T cells	PSAP
1.35613e-65	-0.431939	0.125	0.257	4.96357e-61	CD8+ naive T cells	NFATC2
4.72664e-65	-0.47122	0.336	0.457	1.73e-60	CD8+ naive T cells	XBP1
4.94554e-65	-0.356603	0.013	0.11	1.81012e-60	CD8+ naive T cells	TOX
5.17384e-65	-0.412982	0.316	0.435	1.89368e-60	CD8+ naive T cells	TMED9
5.31273e-65	-0.413054	0.132	0.263	1.94451e-60	CD8+ naive T cells	MAP4K1
8.8722e-65	-0.427546	0.437	0.545	3.24731e-60	CD8+ naive T cells	TAPBP
1.11306e-64	-0.320625	0.729	0.777	4.07389e-60	CD8+ naive T cells	COX7A2
1.2898e-64	-0.416798	0.112	0.239	4.72078e-60	CD8+ naive T cells	CCDC167
1.83067e-64	-0.408984	0.13	0.26	6.70042e-60	CD8+ naive T cells	SNX5
2.19492e-64	-0.423134	0.366	0.483	8.03364e-60	CD8+ naive T cells	CD164
2.74414e-64	-0.417041	0.289	0.416	1.00438e-59	CD8+ naive T cells	CCNDBP1
3.15283e-64	-0.42092	0.478	0.578	1.15397e-59	CD8+ naive T cells	BST2
3.42528e-64	-0.359289	0.027	0.131	1.25369e-59	CD8+ naive T cells	JAZF1
6.49793e-64	-0.398254	0.372	0.484	2.37831e-59	CD8+ naive T cells	TMED2
7.97326e-64	-0.439776	0.168	0.296	2.91829e-59	CD8+ naive T cells	G6PD
8.07298e-64	0.277305	0.393	0.239	2.95479e-59	CD8+ naive T cells	SIRPG
9.1225e-64	-0.400492	0.256	0.386	3.33893e-59	CD8+ naive T cells	PIN1
9.24652e-64	-0.397913	0.442	0.542	3.38432e-59	CD8+ naive T cells	SNRPB
1.25255e-63	-0.431845	0.3	0.417	4.58445e-59	CD8+ naive T cells	RAB1B
1.62536e-63	-0.36697	0.049	0.161	5.94897e-59	CD8+ naive T cells	HNRNPLL
2.01615e-63	-0.369506	0.035	0.142	7.37931e-59	CD8+ naive T cells	KIF21A
2.40753e-63	-0.357028	0.025	0.126	8.81181e-59	CD8+ naive T cells	SKAP2
2.76832e-63	0.318936	0.393	0.244	1.01323e-58	CD8+ naive T cells	RPS10
2.91489e-63	0.294872	0.325	0.19	1.06688e-58	CD8+ naive T cells	THOC3
3.73148e-63	-0.351178	0.008	0.1	1.36576e-58	CD8+ naive T cells	IGLV2-14
4.04818e-63	-0.418485	0.323	0.442	1.48168e-58	CD8+ naive T cells	TERF2IP
8.48123e-63	-0.43006	0.201	0.331	3.10421e-58	CD8+ naive T cells	HERPUD2
1.14367e-62	-0.344646	0.633	0.696	4.18596e-58	CD8+ naive T cells	ATP5MF
1.19075e-62	-0.32062	0.756	0.799	4.35828e-58	CD8+ naive T cells	TRIR
1.7247e-62	-0.361813	0.541	0.626	6.31257e-58	CD8+ naive T cells	COX5A
1.79841e-62	-0.449934	0.21	0.336	6.58237e-58	CD8+ naive T cells	STK10
1.86337e-62	-0.352536	0.583	0.656	6.82013e-58	CD8+ naive T cells	CDC37
2.55587e-62	-0.322565	0.99	0.986	9.35474e-58	CD8+ naive T cells	IFITM1
2.89671e-62	-0.421513	0.183	0.313	1.06023e-57	CD8+ naive T cells	TGFB1
3.54946e-62	-0.431276	0.305	0.423	1.29914e-57	CD8+ naive T cells	PPP1R12A
8.89931e-62	-0.436453	0.073	0.189	3.25724e-57	CD8+ naive T cells	CEP78
1.42223e-61	-0.411287	0.36	0.467	5.20552e-57	CD8+ naive T cells	OTUB1
1.8448e-61	-0.274321	0.85	0.874	6.75215e-57	CD8+ naive T cells	GABARAP
1.9437e-61	-0.394603	0.137	0.262	7.11413e-57	CD8+ naive T cells	UBE2A
3.11784e-61	-0.41504	0.182	0.308	1.14116e-56	CD8+ naive T cells	ILK
3.42424e-61	-0.37697	0.085	0.204	1.25331e-56	CD8+ naive T cells	RILPL2
3.55371e-61	-0.355141	0.55	0.629	1.30069e-56	CD8+ naive T cells	WDR83OS
3.70132e-61	0.29958	0.32	0.185	1.35472e-56	CD8+ naive T cells	TGFBR2
4.19435e-61	-0.371825	0.623	0.683	1.53517e-56	CD8+ naive T cells	LDHA
4.81085e-61	-0.392774	0.376	0.482	1.76082e-56	CD8+ naive T cells	PPP4C
5.64598e-61	-0.423475	0.227	0.353	2.06648e-56	CD8+ naive T cells	VASP
8.08217e-61	-0.411586	0.493	0.572	2.95815e-56	CD8+ naive T cells	TSPO
8.64961e-61	-0.400032	0.265	0.391	3.16584e-56	CD8+ naive T cells	RAB5IF
1.26075e-60	0.277582	0.313	0.181	4.61446e-56	CD8+ naive T cells	STMN3
2.35511e-60	-0.410552	0.146	0.271	8.61992e-56	CD8+ naive T cells	PSTPIP1
3.1694e-60	-0.332936	0.596	0.666	1.16003e-55	CD8+ naive T cells	NEDD8
3.57671e-60	-0.353717	0.616	0.675	1.30911e-55	CD8+ naive T cells	NDUFB2
4.68921e-60	-0.393949	0.062	0.174	1.7163e-55	CD8+ naive T cells	SLF1
8.11102e-60	-0.398013	0.089	0.206	2.96872e-55	CD8+ naive T cells	RNF19A
1.02554e-59	-0.406258	0.325	0.438	3.75358e-55	CD8+ naive T cells	SCAMP2
1.11412e-59	-0.414872	0.391	0.493	4.07778e-55	CD8+ naive T cells	CSK
1.30432e-59	-0.341075	0.572	0.645	4.77393e-55	CD8+ naive T cells	BRK1
1.39721e-59	-0.427224	0.116	0.24	5.11392e-55	CD8+ naive T cells	ARID5B
3.53459e-59	0.259802	0.269	0.15	1.2937e-54	CD8+ naive T cells	TMEM204
6.13555e-59	-0.372776	0.434	0.528	2.24567e-54	CD8+ naive T cells	SEM1
6.44891e-59	-0.412689	0.115	0.234	2.36036e-54	CD8+ naive T cells	EPS15
6.7689e-59	-0.352497	0.51	0.598	2.47748e-54	CD8+ naive T cells	NDUFC2
8.97804e-59	-0.396892	0.345	0.458	3.28605e-54	CD8+ naive T cells	MRPL41
1.48566e-58	0.308388	0.762	0.626	5.43767e-54	CD8+ naive T cells	LBH
1.53071e-58	-0.403372	0.221	0.342	5.60257e-54	CD8+ naive T cells	RAB8A
1.56522e-58	-0.353404	0.025	0.12	5.72886e-54	CD8+ naive T cells	PTTG1
2.934e-58	-0.26342	0.951	0.956	1.07387e-53	CD8+ naive T cells	HNRNPA2B1
4.63047e-58	-0.477968	0.202	0.326	1.6948e-53	CD8+ naive T cells	ISG15
6.73037e-58	0.30173	0.585	0.416	2.46338e-53	CD8+ naive T cells	C1QBP
8.35119e-58	-0.369503	0.1	0.217	3.05662e-53	CD8+ naive T cells	USB1
1.24324e-57	0.268615	0.312	0.183	4.55037e-53	CD8+ naive T cells	ILF3-DT
2.09248e-57	-0.337672	0.602	0.66	7.6587e-53	CD8+ naive T cells	PSMB1
2.3233e-57	0.320202	0.709	0.542	8.50352e-53	CD8+ naive T cells	NAP1L1
2.51026e-57	-0.392359	0.123	0.241	9.18781e-53	CD8+ naive T cells	YARS
2.53268e-57	-0.34847	0.04	0.14	9.26985e-53	CD8+ naive T cells	RALGDS
2.7796e-57	-0.378479	0.071	0.18	1.01736e-52	CD8+ naive T cells	PTPN22
3.74612e-57	-0.414703	0.232	0.348	1.37112e-52	CD8+ naive T cells	SRPK2
3.80534e-57	-0.427279	0.164	0.283	1.39279e-52	CD8+ naive T cells	UBE2F
4.37984e-57	-0.41114	0.269	0.388	1.60307e-52	CD8+ naive T cells	SUPT4H1
1.72067e-56	-0.368079	0.069	0.179	6.29784e-52	CD8+ naive T cells	PTPRE
1.7714e-56	-0.42625	0.067	0.173	6.48349e-52	CD8+ naive T cells	PATL2
2.23854e-56	-0.46703	0.253	0.371	8.1933e-52	CD8+ naive T cells	SAT1
2.98417e-56	-0.392022	0.359	0.463	1.09224e-51	CD8+ naive T cells	LMAN2
4.48214e-56	-0.392641	0.27	0.383	1.64051e-51	CD8+ naive T cells	GOLGA7
4.76625e-56	-0.342377	0.555	0.63	1.7445e-51	CD8+ naive T cells	CSTB
4.78253e-56	0.258174	0.251	0.138	1.75046e-51	CD8+ naive T cells	NCF1
6.53083e-56	-0.312934	0.592	0.659	2.39035e-51	CD8+ naive T cells	ATP5MD
8.9663e-56	-0.299404	0.765	0.804	3.28175e-51	CD8+ naive T cells	VAMP2
1.05392e-55	-0.381722	0.104	0.218	3.85745e-51	CD8+ naive T cells	MAP4
1.55671e-55	-0.387369	0.098	0.21	5.69773e-51	CD8+ naive T cells	RFTN1
1.59858e-55	-0.375878	0.461	0.553	5.85096e-51	CD8+ naive T cells	SCAND1
1.97006e-55	0.297578	0.117	0.049	7.21063e-51	CD8+ naive T cells	GALNT2
2.95694e-55	-0.399762	0.542	0.624	1.08227e-50	CD8+ naive T cells	RESF1
3.61333e-55	-0.294789	0.02	0.109	1.32251e-50	CD8+ naive T cells	CYB561
9.01806e-55	-0.401336	0.361	0.461	3.3007e-50	CD8+ naive T cells	NDUFB7
9.91974e-55	0.28483	0.811	0.689	3.63072e-50	CD8+ naive T cells	EIF4B
1.02628e-54	-0.353418	0.525	0.607	3.75628e-50	CD8+ naive T cells	UBE2V1
1.19592e-54	-0.376922	0.324	0.431	4.37718e-50	CD8+ naive T cells	DDOST
1.24909e-54	-0.574936	0.141	0.255	4.57178e-50	CD8+ naive T cells	NCR3
1.9802e-54	-0.388514	0.169	0.284	7.24772e-50	CD8+ naive T cells	ATP6V0D1
2.3116e-54	-0.389823	0.244	0.359	8.46067e-50	CD8+ naive T cells	RER1
2.56949e-54	-0.390509	0.238	0.356	9.40458e-50	CD8+ naive T cells	ELOVL5
3.14121e-54	-0.423872	0.184	0.302	1.14971e-49	CD8+ naive T cells	PRKCB
3.48927e-54	-0.320994	0.693	0.741	1.27711e-49	CD8+ naive T cells	CALM2
3.49347e-54	-0.457632	0.16	0.279	1.27865e-49	CD8+ naive T cells	XAF1
5.32346e-54	-0.389017	0.182	0.298	1.94844e-49	CD8+ naive T cells	DERL1
5.71307e-54	-0.321064	0.571	0.643	2.09104e-49	CD8+ naive T cells	TMEM258
1.03563e-53	-0.332372	0.617	0.673	3.7905e-49	CD8+ naive T cells	ATP5F1B
1.86957e-53	-0.363921	0.144	0.263	6.84282e-49	CD8+ naive T cells	SLC66A3
2.74913e-53	-0.386896	0.242	0.356	1.00621e-48	CD8+ naive T cells	SHKBP1
3.01533e-53	-0.389333	0.449	0.529	1.10364e-48	CD8+ naive T cells	ACTR2
5.28435e-53	-0.392248	0.437	0.529	1.93413e-48	CD8+ naive T cells	ARHGAP30
5.72163e-53	-0.32706	0.052	0.151	2.09417e-48	CD8+ naive T cells	GALM
6.6951e-53	0.301845	0.526	0.369	2.45047e-48	CD8+ naive T cells	ATM
7.55846e-53	-0.916557	0.04	0.132	2.76647e-48	CD8+ naive T cells	KLRC2
8.71315e-53	-0.374812	0.222	0.336	3.1891e-48	CD8+ naive T cells	PSMC4
9.33113e-53	-0.295816	0.654	0.712	3.41529e-48	CD8+ naive T cells	NDUFA1
9.55277e-53	-0.416638	0.191	0.307	3.49641e-48	CD8+ naive T cells	RORA
2.3417e-52	-0.368322	0.106	0.216	8.57086e-48	CD8+ naive T cells	SIRT2
2.73701e-52	-0.37955	0.222	0.336	1.00177e-47	CD8+ naive T cells	CHMP2A
3.54547e-52	-0.389194	0.254	0.365	1.29768e-47	CD8+ naive T cells	PDLIM2
3.61722e-52	0.275096	0.394	0.253	1.32394e-47	CD8+ naive T cells	CRLF3
4.26778e-52	-0.38103	0.213	0.334	1.56205e-47	CD8+ naive T cells	TRADD
7.84048e-52	-0.37918	0.202	0.317	2.86969e-47	CD8+ naive T cells	CMTM3
1.06714e-51	-0.41243	0.143	0.256	3.90586e-47	CD8+ naive T cells	GBP4
1.24505e-51	-0.336601	0.08	0.184	4.557e-47	CD8+ naive T cells	KEAP1
1.81318e-51	-0.333009	0.045	0.14	6.63643e-47	CD8+ naive T cells	RCBTB2
2.09496e-51	-0.36938	0.082	0.187	7.66775e-47	CD8+ naive T cells	IFNGR1
2.75626e-51	-0.377982	0.26	0.369	1.00882e-46	CD8+ naive T cells	SELENOT
3.0145e-51	-0.353238	0.516	0.596	1.10334e-46	CD8+ naive T cells	BZW1
7.91491e-51	-0.376956	0.137	0.247	2.89694e-46	CD8+ naive T cells	AKIRIN2
8.87253e-51	-0.289584	0.697	0.737	3.24743e-46	CD8+ naive T cells	UQCR10
9.16585e-51	-0.373596	0.127	0.237	3.35479e-46	CD8+ naive T cells	INPP5D
3.24823e-50	-0.335619	0.544	0.623	1.18889e-45	CD8+ naive T cells	DRAP1
5.73112e-50	-0.378062	0.297	0.403	2.09765e-45	CD8+ naive T cells	CTSS
6.52054e-50	-0.372432	0.235	0.344	2.38658e-45	CD8+ naive T cells	STXBP2
6.60122e-50	-0.33543	0.574	0.64	2.41611e-45	CD8+ naive T cells	CSNK2B
8.39003e-50	-0.359605	0.343	0.44	3.07084e-45	CD8+ naive T cells	ATP6V0B
2.56528e-49	-0.31617	0.044	0.136	9.38919e-45	CD8+ naive T cells	ZBP1
3.95081e-49	-0.397204	0.18	0.29	1.44604e-44	CD8+ naive T cells	SDF2L1
5.91752e-49	-0.366938	0.106	0.21	2.16587e-44	CD8+ naive T cells	SPPL2A
7.1676e-49	-0.365747	0.266	0.37	2.62341e-44	CD8+ naive T cells	MYDGF
8.30016e-49	-0.333218	0.648	0.692	3.03794e-44	CD8+ naive T cells	SELPLG
1.23699e-48	-0.354539	0.097	0.199	4.52752e-44	CD8+ naive T cells	ACSL5
1.7301e-48	-0.28738	0.029	0.113	6.33234e-44	CD8+ naive T cells	SYT11
1.8994e-48	-0.379888	0.217	0.328	6.95198e-44	CD8+ naive T cells	SPCS3
2.11319e-48	-0.338368	0.38	0.475	7.73449e-44	CD8+ naive T cells	RNF7
3.18227e-48	-0.360047	0.148	0.255	1.16474e-43	CD8+ naive T cells	CYB561D2
3.21182e-48	-0.357451	0.387	0.477	1.17556e-43	CD8+ naive T cells	SEC11A
3.93051e-48	-0.343194	0.489	0.574	1.43861e-43	CD8+ naive T cells	CIB1
6.41892e-48	-0.36456	0.172	0.283	2.34939e-43	CD8+ naive T cells	SH3GLB1
1.00185e-47	-0.356516	0.219	0.326	3.66687e-43	CD8+ naive T cells	TNIP1
1.65523e-47	-0.317731	0.543	0.617	6.05831e-43	CD8+ naive T cells	TBC1D10C
2.59094e-47	-0.394093	0.196	0.3	9.48311e-43	CD8+ naive T cells	PTBP3
2.78682e-47	-0.405177	0.23	0.336	1.02e-42	CD8+ naive T cells	FKBP11
3.41772e-47	-0.353969	0.345	0.434	1.25092e-42	CD8+ naive T cells	NDUFA6
4.34769e-47	-0.385641	0.148	0.251	1.5913e-42	CD8+ naive T cells	SMS
4.70447e-47	-0.317206	0.053	0.143	1.72188e-42	CD8+ naive T cells	RGS3
7.83004e-47	-0.339159	0.107	0.209	2.86587e-42	CD8+ naive T cells	ATP1B3
9.7477e-47	-0.288563	0.028	0.11	3.56775e-42	CD8+ naive T cells	OAS1
1.56701e-46	-0.346166	0.16	0.265	5.73541e-42	CD8+ naive T cells	ELOVL1
2.06575e-46	-0.303697	0.64	0.684	7.56085e-42	CD8+ naive T cells	MORF4L1
2.17017e-46	-0.294445	0.038	0.123	7.94304e-42	CD8+ naive T cells	FBXO6
2.33374e-46	0.280683	0.626	0.474	8.54171e-42	CD8+ naive T cells	FCMR
3.42917e-46	-0.356911	0.257	0.357	1.25511e-41	CD8+ naive T cells	TMEM9B
3.662e-46	-0.612919	0.065	0.157	1.34033e-41	CD8+ naive T cells	TRGV10
3.7037e-46	-0.306742	0.058	0.151	1.35559e-41	CD8+ naive T cells	LIMS1
5.02626e-46	-0.330718	0.054	0.145	1.83966e-41	CD8+ naive T cells	EPSTI1
5.09444e-46	0.265278	0.526	0.373	1.86462e-41	CD8+ naive T cells	MGAT4A
5.24938e-46	-0.329588	0.081	0.178	1.92133e-41	CD8+ naive T cells	SLC25A20
5.42219e-46	-0.3766	0.264	0.365	1.98458e-41	CD8+ naive T cells	MOB1A
7.38102e-46	-0.357825	0.514	0.595	2.70153e-41	CD8+ naive T cells	TCF25
1.28328e-45	-0.285175	0.686	0.726	4.69693e-41	CD8+ naive T cells	COX5B
1.38118e-45	0.253218	0.984	0.953	5.05526e-41	CD8+ naive T cells	RPS29
1.44747e-45	-0.262536	0.023	0.101	5.29789e-41	CD8+ naive T cells	PAM
1.56566e-45	-0.309729	0.575	0.637	5.73046e-41	CD8+ naive T cells	ATP6V0C
2.23883e-45	-0.284603	0.6	0.654	8.19433e-41	CD8+ naive T cells	SAP18
2.35328e-45	-0.272192	0.028	0.107	8.61326e-41	CD8+ naive T cells	CLSTN3
2.73538e-45	-0.308469	0.498	0.565	1.00118e-40	CD8+ naive T cells	GHITM
4.78584e-45	-0.335144	0.311	0.414	1.75167e-40	CD8+ naive T cells	MGST3
6.01807e-45	-0.281012	0.046	0.132	2.20267e-40	CD8+ naive T cells	TBK1
7.20606e-45	-0.365561	0.286	0.381	2.63749e-40	CD8+ naive T cells	TMEM109
7.23724e-45	-0.274097	0.03	0.11	2.6489e-40	CD8+ naive T cells	MCTP2
1.17e-44	-0.349567	0.265	0.365	4.28231e-40	CD8+ naive T cells	ARL5A
1.2657e-44	-0.34356	0.417	0.5	4.63258e-40	CD8+ naive T cells	TAX1BP1
1.38409e-44	-0.329527	0.517	0.584	5.06589e-40	CD8+ naive T cells	ALDOA
1.664e-44	-0.315448	0.58	0.635	6.0904e-40	CD8+ naive T cells	ATP5IF1
1.70899e-44	-0.328965	0.58	0.638	6.25506e-40	CD8+ naive T cells	APBB1IP
1.7336e-44	-0.303685	0.742	0.785	6.34514e-40	CD8+ naive T cells	GIMAP4
1.78021e-44	-0.365345	0.418	0.502	6.51575e-40	CD8+ naive T cells	BTN3A2
1.81471e-44	-0.380782	0.229	0.329	6.64204e-40	CD8+ naive T cells	PSMA4
2.54671e-44	-0.390606	0.365	0.46	9.32123e-40	CD8+ naive T cells	PTPRCAP
2.93129e-44	-0.314461	0.047	0.133	1.07288e-39	CD8+ naive T cells	KLF10
3.42144e-44	-0.352348	0.209	0.314	1.25228e-39	CD8+ naive T cells	C4orf48
3.82397e-44	-0.342239	0.399	0.484	1.39961e-39	CD8+ naive T cells	RHOF
4.07394e-44	-0.353382	0.102	0.199	1.4911e-39	CD8+ naive T cells	SAMD9L
4.59648e-44	-0.375465	0.34	0.438	1.68236e-39	CD8+ naive T cells	TRIM22
5.65688e-44	0.256659	0.388	0.259	2.07047e-39	CD8+ naive T cells	CCDC18-AS1
8.16409e-44	-0.320947	0.107	0.207	2.98814e-39	CD8+ naive T cells	DUSP23
8.78221e-44	-0.315024	0.083	0.178	3.21438e-39	CD8+ naive T cells	TUBA1C
1.11554e-43	-0.350592	0.137	0.237	4.08299e-39	CD8+ naive T cells	GLTP
1.33325e-43	-0.341676	0.374	0.464	4.87983e-39	CD8+ naive T cells	PPM1G
1.36432e-43	-0.331582	0.335	0.425	4.99356e-39	CD8+ naive T cells	SSNA1
2.13548e-43	-0.34958	0.209	0.311	7.81608e-39	CD8+ naive T cells	ITGB1BP1
3.70375e-43	-0.287858	0.027	0.102	1.35561e-38	CD8+ naive T cells	MTSS1
3.8623e-43	-0.31221	0.502	0.564	1.41364e-38	CD8+ naive T cells	MDH2
4.74653e-43	-0.379886	0.269	0.364	1.73728e-38	CD8+ naive T cells	DECR1
4.98982e-43	-0.327612	0.136	0.237	1.82632e-38	CD8+ naive T cells	SQOR
5.40415e-43	-0.360361	0.177	0.277	1.97797e-38	CD8+ naive T cells	HSPB11
5.61592e-43	-0.363996	0.247	0.35	2.05548e-38	CD8+ naive T cells	SYTL1
6.03791e-43	-0.347491	0.19	0.292	2.20994e-38	CD8+ naive T cells	ARF6
6.1176e-43	-0.337026	0.159	0.259	2.2391e-38	CD8+ naive T cells	GET3
6.32963e-43	-0.363534	0.325	0.421	2.31671e-38	CD8+ naive T cells	TC2N
7.4364e-43	-0.341457	0.278	0.377	2.7218e-38	CD8+ naive T cells	COPZ1
7.59592e-43	-0.31474	0.451	0.53	2.78018e-38	CD8+ naive T cells	RBM8A
8.24792e-43	-0.367858	0.469	0.534	3.01882e-38	CD8+ naive T cells	RPS27L
8.36001e-43	-0.338759	0.121	0.222	3.05985e-38	CD8+ naive T cells	GPR171
1.13735e-42	-0.355173	0.2	0.303	4.16283e-38	CD8+ naive T cells	MED15
1.33224e-42	-0.340766	0.458	0.534	4.87612e-38	CD8+ naive T cells	EIF4G2
2.05319e-42	-0.305925	0.13	0.231	7.51488e-38	CD8+ naive T cells	VOPP1
3.35314e-42	-0.386762	0.272	0.37	1.22728e-37	CD8+ naive T cells	GBP2
3.4717e-42	-0.434634	0.251	0.346	1.27068e-37	CD8+ naive T cells	GBP1
5.0726e-42	-0.351284	0.31	0.409	1.85662e-37	CD8+ naive T cells	ROCK1
5.56359e-42	-0.319397	0.071	0.159	2.03633e-37	CD8+ naive T cells	HSPA1A
6.07903e-42	-0.349358	0.126	0.223	2.22499e-37	CD8+ naive T cells	TUBB4B
6.73049e-42	-0.305086	0.502	0.573	2.46343e-37	CD8+ naive T cells	VPS28
7.54876e-42	-0.331711	0.138	0.241	2.76292e-37	CD8+ naive T cells	LINC01871
9.04071e-42	-0.320162	0.111	0.208	3.30899e-37	CD8+ naive T cells	DYNLT1
1.20757e-41	-0.278823	0.557	0.613	4.41984e-37	CD8+ naive T cells	BCAP31
1.38075e-41	-0.325016	0.127	0.224	5.05368e-37	CD8+ naive T cells	YWHAH
1.93072e-41	-0.329979	0.146	0.245	7.06661e-37	CD8+ naive T cells	TRPV2
2.22592e-41	-0.316227	0.122	0.219	8.14709e-37	CD8+ naive T cells	GPR108
2.41717e-41	-0.360354	0.278	0.372	8.8471e-37	CD8+ naive T cells	SH3BP1
2.43206e-41	0.260927	0.754	0.634	8.90159e-37	CD8+ naive T cells	ATP5PO
2.68481e-41	-0.2902	0.636	0.678	9.82666e-37	CD8+ naive T cells	ICAM3
2.83079e-41	-0.352056	0.228	0.321	1.0361e-36	CD8+ naive T cells	TADA3
2.93847e-41	-0.360679	0.191	0.286	1.07551e-36	CD8+ naive T cells	NCKAP1L
4.39547e-41	-0.250272	0.031	0.107	1.60879e-36	CD8+ naive T cells	ATXN1
4.59823e-41	-0.288986	0.056	0.139	1.683e-36	CD8+ naive T cells	SLC20A1
5.67733e-41	-0.326074	0.215	0.314	2.07796e-36	CD8+ naive T cells	OS9
7.8971e-41	-0.309061	0.061	0.145	2.89042e-36	CD8+ naive T cells	MAPK1
1.06993e-40	-0.294887	0.554	0.608	3.91605e-36	CD8+ naive T cells	SH3BGRL
1.14265e-40	-0.376483	0.36	0.447	4.1822e-36	CD8+ naive T cells	BAX
1.3976e-40	-0.329562	0.451	0.523	5.11534e-36	CD8+ naive T cells	DNAJC8
1.8994e-40	0.259073	0.57	0.425	6.95199e-36	CD8+ naive T cells	CHCHD10
2.1913e-40	-0.260343	0.787	0.82	8.02037e-36	CD8+ naive T cells	HNRNPK
2.45967e-40	-0.254423	0.712	0.755	9.00262e-36	CD8+ naive T cells	ATP6V0E1
3.06254e-40	-0.315082	0.387	0.465	1.12092e-35	CD8+ naive T cells	LAMTOR1
5.29532e-40	-0.331711	0.276	0.371	1.93814e-35	CD8+ naive T cells	TMOD3
6.37034e-40	-0.295018	0.073	0.159	2.33161e-35	CD8+ naive T cells	COMMD4
9.92748e-40	-0.319224	0.167	0.264	3.63356e-35	CD8+ naive T cells	TMED5
1.56462e-39	-0.396125	0.304	0.4	5.72666e-35	CD8+ naive T cells	ID2
1.86773e-39	-0.312355	0.087	0.176	6.83607e-35	CD8+ naive T cells	CD84
1.88331e-39	-0.289463	0.606	0.654	6.8931e-35	CD8+ naive T cells	POLR2L
2.39713e-39	-0.302926	0.392	0.471	8.77374e-35	CD8+ naive T cells	SRI
3.38495e-39	-0.358447	0.171	0.264	1.23893e-34	CD8+ naive T cells	REL
3.42911e-39	-0.305418	0.461	0.527	1.25509e-34	CD8+ naive T cells	AP2M1
3.89865e-39	-0.30974	0.113	0.205	1.42694e-34	CD8+ naive T cells	SMIM29
4.2825e-39	-0.318299	0.464	0.532	1.56744e-34	CD8+ naive T cells	SQSTM1
5.17811e-39	-0.274824	0.579	0.63	1.89524e-34	CD8+ naive T cells	VAMP8
5.71479e-39	-0.322159	0.095	0.183	2.09167e-34	CD8+ naive T cells	STARD3NL
6.08834e-39	-0.350785	0.211	0.304	2.22839e-34	CD8+ naive T cells	TSEN54
8.22967e-39	-0.343584	0.372	0.459	3.01214e-34	CD8+ naive T cells	CDC25B
8.43638e-39	-0.333255	0.259	0.356	3.0878e-34	CD8+ naive T cells	CALCOCO2
1.03781e-38	-0.300988	0.086	0.172	3.7985e-34	CD8+ naive T cells	ZDHHC24
1.18855e-38	-0.304617	0.381	0.461	4.35021e-34	CD8+ naive T cells	CIAO2B
1.22736e-38	-0.35051	0.087	0.175	4.49225e-34	CD8+ naive T cells	GPR183
1.50699e-38	-0.349185	0.187	0.282	5.51573e-34	CD8+ naive T cells	P2RY8
1.54841e-38	-0.326201	0.28	0.371	5.66733e-34	CD8+ naive T cells	HMGN4
3.47242e-38	-0.321221	0.281	0.372	1.27094e-33	CD8+ naive T cells	VDAC1
3.76113e-38	-0.325229	0.183	0.275	1.37661e-33	CD8+ naive T cells	BUD31
3.94556e-38	-0.336834	0.254	0.347	1.44412e-33	CD8+ naive T cells	SPSB3
5.02431e-38	-0.391616	0.418	0.487	1.83895e-33	CD8+ naive T cells	SERPINB1
7.90805e-38	-0.33436	0.25	0.342	2.89443e-33	CD8+ naive T cells	TMEM179B
8.41557e-38	-0.337246	0.23	0.322	3.08018e-33	CD8+ naive T cells	TMEM173
8.50797e-38	-0.313185	0.411	0.491	3.114e-33	CD8+ naive T cells	RPN2
8.63865e-38	-0.31908	0.264	0.356	3.16183e-33	CD8+ naive T cells	HM13
8.81114e-38	-0.322276	0.145	0.236	3.22497e-33	CD8+ naive T cells	EHD1
9.76188e-38	-0.335811	0.289	0.375	3.57295e-33	CD8+ naive T cells	LPXN
1.31472e-37	-0.315698	0.19	0.283	4.81201e-33	CD8+ naive T cells	LAMTOR2
1.56903e-37	-0.310007	0.068	0.15	5.7428e-33	CD8+ naive T cells	PLSCR1
2.08783e-37	-0.301787	0.503	0.57	7.64165e-33	CD8+ naive T cells	LCP2
2.46857e-37	-0.353328	0.164	0.253	9.03523e-33	CD8+ naive T cells	CBLB
3.32264e-37	-0.286509	0.084	0.17	1.21612e-32	CD8+ naive T cells	TCIRG1
4.10262e-37	-0.312308	0.099	0.185	1.5016e-32	CD8+ naive T cells	TRANK1
4.53511e-37	-0.313069	0.14	0.229	1.6599e-32	CD8+ naive T cells	MYD88
4.59106e-37	-0.293098	0.389	0.474	1.68037e-32	CD8+ naive T cells	MEAF6
5.05946e-37	-0.334971	0.449	0.523	1.85181e-32	CD8+ naive T cells	SAMHD1
5.21816e-37	-0.336308	0.311	0.4	1.9099e-32	CD8+ naive T cells	BRD2
5.26139e-37	-0.318188	0.244	0.336	1.92572e-32	CD8+ naive T cells	FBXO7
6.20886e-37	-0.294788	0.108	0.196	2.2725e-32	CD8+ naive T cells	TANK
6.59147e-37	-0.340912	0.37	0.45	2.41255e-32	CD8+ naive T cells	EML4
7.51266e-37	-0.302917	0.446	0.512	2.74971e-32	CD8+ naive T cells	SIGIRR
9.94362e-37	-0.328441	0.199	0.291	3.63946e-32	CD8+ naive T cells	DYNC1H1
1.23897e-36	-0.347226	0.22	0.309	4.53477e-32	CD8+ naive T cells	HPS1
1.47273e-36	-0.31838	0.203	0.298	5.39033e-32	CD8+ naive T cells	CASP8
1.70763e-36	-0.305176	0.276	0.361	6.25008e-32	CD8+ naive T cells	UQCRC1
1.72354e-36	-0.267276	0.059	0.137	6.30831e-32	CD8+ naive T cells	TOR2A
1.78227e-36	-0.317784	0.133	0.222	6.52327e-32	CD8+ naive T cells	POP4
2.19555e-36	-0.314825	0.239	0.33	8.03593e-32	CD8+ naive T cells	CLTB
2.36594e-36	-0.319034	0.136	0.225	8.65956e-32	CD8+ naive T cells	RAB8B
3.13152e-36	-0.30737	0.272	0.359	1.14617e-31	CD8+ naive T cells	RNF181
3.19345e-36	-0.526139	0.704	0.656	1.16884e-31	CD8+ naive T cells	COTL1
3.53277e-36	-0.316846	0.215	0.303	1.29303e-31	CD8+ naive T cells	TINF2
4.08167e-36	-0.282611	0.487	0.548	1.49393e-31	CD8+ naive T cells	ECH1
4.872e-36	-0.4651	0.397	0.476	1.7832e-31	CD8+ naive T cells	DUSP1
5.95382e-36	-0.307804	0.32	0.402	2.17916e-31	CD8+ naive T cells	GPS2
6.14437e-36	-0.328445	0.177	0.267	2.2489e-31	CD8+ naive T cells	RNF166
6.16292e-36	-0.291914	0.479	0.544	2.25569e-31	CD8+ naive T cells	NCOR1
7.2722e-36	-0.263345	0.057	0.135	2.6617e-31	CD8+ naive T cells	SLAMF1
8.93753e-36	-0.302274	0.484	0.534	3.27122e-31	CD8+ naive T cells	ATP5F1C
1.00846e-35	-0.279184	0.086	0.169	3.69106e-31	CD8+ naive T cells	IL12RB1
1.01291e-35	-0.296167	0.462	0.522	3.70735e-31	CD8+ naive T cells	EWSR1
1.02555e-35	-0.292613	0.196	0.289	3.75363e-31	CD8+ naive T cells	EMC7
1.0841e-35	-0.314017	0.177	0.266	3.9679e-31	CD8+ naive T cells	EIF4E2
1.12931e-35	-0.298022	0.115	0.202	4.13339e-31	CD8+ naive T cells	CHD9
1.24568e-35	-0.349703	0.294	0.38	4.55931e-31	CD8+ naive T cells	C17orf49
1.76055e-35	-0.295706	0.414	0.479	6.44379e-31	CD8+ naive T cells	TALDO1
1.84561e-35	-0.281945	0.093	0.177	6.7551e-31	CD8+ naive T cells	NAA50
1.96511e-35	-0.370463	0.12	0.206	7.19251e-31	CD8+ naive T cells	HIST1H1C
2.22531e-35	-0.287096	0.075	0.155	8.14487e-31	CD8+ naive T cells	GTF3C1
2.65294e-35	-0.307113	0.263	0.352	9.71002e-31	CD8+ naive T cells	TMCO1
3.42825e-35	-0.299387	0.192	0.281	1.25477e-30	CD8+ naive T cells	CYB5R3
3.47151e-35	-0.301714	0.363	0.438	1.27061e-30	CD8+ naive T cells	AP2S1
5.3595e-35	-0.301338	0.468	0.536	1.96163e-30	CD8+ naive T cells	PAK2
5.75372e-35	-0.315784	0.229	0.321	2.10592e-30	CD8+ naive T cells	IRF9
5.76143e-35	-0.276648	0.086	0.167	2.10874e-30	CD8+ naive T cells	IKBKG
5.78155e-35	-0.286245	0.088	0.17	2.11611e-30	CD8+ naive T cells	CCPG1
5.85051e-35	-0.297377	0.112	0.197	2.14135e-30	CD8+ naive T cells	NCOA7
7.35526e-35	-0.258246	0.056	0.13	2.6921e-30	CD8+ naive T cells	PREX1
7.53355e-35	-0.308699	0.1	0.182	2.75736e-30	CD8+ naive T cells	PRR5
7.7569e-35	-0.313086	0.295	0.377	2.8391e-30	CD8+ naive T cells	PCMT1
7.89969e-35	-0.303021	0.381	0.454	2.89136e-30	CD8+ naive T cells	FKBP8
9.24224e-35	-0.331113	0.278	0.361	3.38275e-30	CD8+ naive T cells	SRSF9
1.14623e-34	-0.312184	0.129	0.214	4.1953e-30	CD8+ naive T cells	IFI35
1.47718e-34	-0.308747	0.253	0.338	5.40663e-30	CD8+ naive T cells	DNAJB6
1.95052e-34	-0.368312	0.257	0.348	7.13908e-30	CD8+ naive T cells	NEAT1
2.06486e-34	-0.292654	0.109	0.193	7.5576e-30	CD8+ naive T cells	FAM111A
2.16832e-34	-0.302035	0.147	0.234	7.93629e-30	CD8+ naive T cells	NCK1
2.27588e-34	-0.275237	0.528	0.583	8.32995e-30	CD8+ naive T cells	BIN1
2.3121e-34	-0.305014	0.207	0.295	8.46251e-30	CD8+ naive T cells	CNPPD1
2.34469e-34	-0.304973	0.317	0.404	8.58181e-30	CD8+ naive T cells	EIF3A
2.86749e-34	-0.315744	0.139	0.224	1.04953e-29	CD8+ naive T cells	CD2BP2
3.16801e-34	-0.313537	0.105	0.188	1.15952e-29	CD8+ naive T cells	MIS18BP1
3.567e-34	-0.305999	0.154	0.242	1.30556e-29	CD8+ naive T cells	DNAJC3
3.89425e-34	-0.318148	0.158	0.243	1.42533e-29	CD8+ naive T cells	LASP1
4.18365e-34	-0.258179	0.495	0.551	1.53126e-29	CD8+ naive T cells	ERH
4.50268e-34	-0.323879	0.248	0.338	1.64803e-29	CD8+ naive T cells	COX17
5.01338e-34	-0.331493	0.185	0.274	1.83495e-29	CD8+ naive T cells	PPP1R15A
5.56324e-34	-0.292295	0.129	0.216	2.0362e-29	CD8+ naive T cells	MANF
6.84522e-34	-0.29527	0.138	0.225	2.50542e-29	CD8+ naive T cells	TXNDC17
8.00323e-34	-0.253125	0.053	0.126	2.92926e-29	CD8+ naive T cells	TMEM120A
8.0617e-34	-0.301978	0.456	0.507	2.95066e-29	CD8+ naive T cells	PRDX1
8.2953e-34	-0.288504	0.445	0.512	3.03616e-29	CD8+ naive T cells	RAP1A
9.36082e-34	-0.34114	0.288	0.369	3.42615e-29	CD8+ naive T cells	STK38
1.1643e-33	-0.280371	0.506	0.551	4.26146e-29	CD8+ naive T cells	GABARAPL2
1.35045e-33	-0.308626	0.216	0.302	4.94279e-29	CD8+ naive T cells	CMTM6
1.3773e-33	-0.306198	0.12	0.203	5.04107e-29	CD8+ naive T cells	PARP9
1.71346e-33	-0.290056	0.123	0.207	6.27143e-29	CD8+ naive T cells	EBP
1.77718e-33	-0.30444	0.303	0.384	6.50464e-29	CD8+ naive T cells	RAB2A
1.78886e-33	-0.273542	0.106	0.189	6.54741e-29	CD8+ naive T cells	OVCA2
1.79622e-33	-0.350369	0.277	0.364	6.57434e-29	CD8+ naive T cells	KLF3
1.95846e-33	-0.303396	0.146	0.23	7.16815e-29	CD8+ naive T cells	MRPL28
2.27412e-33	-0.269823	0.087	0.167	8.32352e-29	CD8+ naive T cells	GPRIN3
2.43094e-33	-0.317972	0.169	0.253	8.89747e-29	CD8+ naive T cells	GPR174
2.77461e-33	-0.258511	0.046	0.116	1.01553e-28	CD8+ naive T cells	TTC16
3.62072e-33	-0.291903	0.335	0.411	1.32522e-28	CD8+ naive T cells	SELENOK
4.68317e-33	-0.304761	0.215	0.3	1.71409e-28	CD8+ naive T cells	VPS4B
4.88813e-33	-0.304722	0.161	0.248	1.7891e-28	CD8+ naive T cells	RIOK3
5.01649e-33	-0.275517	0.601	0.645	1.83608e-28	CD8+ naive T cells	TCEA1
5.72748e-33	-0.297219	0.25	0.333	2.09631e-28	CD8+ naive T cells	CCDC12
5.93462e-33	-0.274736	0.074	0.15	2.17213e-28	CD8+ naive T cells	PARP14
7.46449e-33	-0.300439	0.363	0.44	2.73208e-28	CD8+ naive T cells	GPI
7.57072e-33	-0.311573	0.464	0.524	2.77096e-28	CD8+ naive T cells	SMCHD1
1.24819e-32	-0.286662	0.374	0.446	4.56849e-28	CD8+ naive T cells	SNX17
1.56654e-32	-0.280723	0.118	0.198	5.73369e-28	CD8+ naive T cells	MAP2K3
2.30491e-32	-0.299718	0.199	0.283	8.43619e-28	CD8+ naive T cells	EIF4EBP2
2.87916e-32	-0.336465	0.259	0.34	1.0538e-27	CD8+ naive T cells	AKNA
4.25078e-32	-0.316436	0.262	0.343	1.55583e-27	CD8+ naive T cells	CLTA
4.71053e-32	-0.265187	0.552	0.592	1.7241e-27	CD8+ naive T cells	JTB
5.05144e-32	-0.298468	0.185	0.267	1.84888e-27	CD8+ naive T cells	RECQL
6.0786e-32	-0.252034	0.62	0.653	2.22483e-27	CD8+ naive T cells	NDUFB9
8.86293e-32	-0.362649	0.363	0.428	3.24392e-27	CD8+ naive T cells	PIK3R1
8.96762e-32	-0.316347	0.394	0.463	3.28224e-27	CD8+ naive T cells	ATRX
1.24899e-31	-0.347919	0.493	0.539	4.57143e-27	CD8+ naive T cells	PTPN6
1.46977e-31	-0.299087	0.17	0.254	5.37952e-27	CD8+ naive T cells	HACD4
1.84716e-31	-0.268927	0.515	0.569	6.76079e-27	CD8+ naive T cells	UQCRQ
2.0099e-31	-0.299519	0.245	0.325	7.35642e-27	CD8+ naive T cells	POLR2G
2.08813e-31	-0.330237	0.339	0.411	7.64276e-27	CD8+ naive T cells	VAMP5
2.16874e-31	-0.334032	0.381	0.451	7.93782e-27	CD8+ naive T cells	MCL1
2.19465e-31	-0.301936	0.308	0.384	8.03262e-27	CD8+ naive T cells	NAA38
2.63975e-31	-0.305787	0.07	0.142	9.66174e-27	CD8+ naive T cells	CHI3L2
3.41468e-31	-0.317846	0.219	0.302	1.24981e-26	CD8+ naive T cells	ERAP2
4.12933e-31	-0.299848	0.132	0.21	1.51138e-26	CD8+ naive T cells	BTN3A1
6.12487e-31	-0.283963	0.227	0.307	2.24177e-26	CD8+ naive T cells	GTF3C6
6.56084e-31	-0.288469	0.107	0.185	2.40133e-26	CD8+ naive T cells	MIB2
8.51846e-31	-0.260803	0.079	0.152	3.11784e-26	CD8+ naive T cells	VPS37B
8.54102e-31	-0.296979	0.253	0.333	3.1261e-26	CD8+ naive T cells	RBCK1
1.20083e-30	-0.268841	0.082	0.156	4.39518e-26	CD8+ naive T cells	TUT7
1.22718e-30	-0.333407	0.291	0.379	4.4916e-26	CD8+ naive T cells	STAT1
1.24421e-30	-0.318797	0.204	0.284	4.55393e-26	CD8+ naive T cells	RASAL3
1.45858e-30	-0.275222	0.244	0.322	5.33856e-26	CD8+ naive T cells	SEC13
1.79587e-30	-0.270322	0.116	0.195	6.57307e-26	CD8+ naive T cells	WDR45
2.01645e-30	-0.286772	0.631	0.671	7.38039e-26	CD8+ naive T cells	STK17A
2.54226e-30	-0.301623	0.266	0.339	9.30491e-26	CD8+ naive T cells	TEX264
2.75143e-30	-0.251749	0.07	0.141	1.00705e-25	CD8+ naive T cells	ST8SIA4
3.61651e-30	-0.320042	0.245	0.327	1.32368e-25	CD8+ naive T cells	GATA3
3.65769e-30	-0.269193	0.356	0.428	1.33875e-25	CD8+ naive T cells	KDELR1
4.43879e-30	-0.29862	0.146	0.226	1.62464e-25	CD8+ naive T cells	APOL6
5.91317e-30	-0.256329	0.081	0.153	2.16428e-25	CD8+ naive T cells	GBP3
6.42422e-30	-0.281575	0.48	0.539	2.35133e-25	CD8+ naive T cells	SET
7.79442e-30	-0.288202	0.308	0.379	2.85283e-25	CD8+ naive T cells	DCTN3
9.19295e-30	-0.273756	0.374	0.444	3.36471e-25	CD8+ naive T cells	LAMP1
1.00405e-29	-0.299923	0.179	0.257	3.67493e-25	CD8+ naive T cells	GNAI2
1.25384e-29	-0.304521	0.258	0.333	4.58919e-25	CD8+ naive T cells	KDELR2
1.30046e-29	-0.284923	0.156	0.236	4.75983e-25	CD8+ naive T cells	TM9SF2
1.83275e-29	-0.253477	0.106	0.182	6.70804e-25	CD8+ naive T cells	MOB2
2.9296e-29	-0.28569	0.383	0.446	1.07226e-24	CD8+ naive T cells	POLR3GL
3.17945e-29	-0.293712	0.209	0.287	1.16371e-24	CD8+ naive T cells	SLBP
4.15349e-29	-0.280361	0.171	0.251	1.52022e-24	CD8+ naive T cells	ORAI1
4.23197e-29	-0.276519	0.208	0.288	1.54894e-24	CD8+ naive T cells	PSMA3
4.44519e-29	-0.27959	0.198	0.278	1.62698e-24	CD8+ naive T cells	PSENEN
4.94067e-29	-0.283086	0.213	0.29	1.80833e-24	CD8+ naive T cells	ETFA
6.2727e-29	-0.295404	0.22	0.296	2.29587e-24	CD8+ naive T cells	RAB6A
6.40749e-29	-0.382684	0.271	0.346	2.34521e-24	CD8+ naive T cells	TNFAIP3
6.7582e-29	-0.296219	0.267	0.337	2.47357e-24	CD8+ naive T cells	DAXX
8.0255e-29	-0.280061	0.303	0.372	2.93741e-24	CD8+ naive T cells	PSMD7
9.7148e-29	-0.275802	0.281	0.356	3.55571e-24	CD8+ naive T cells	LRPAP1
1.32206e-28	-0.275493	0.263	0.341	4.83889e-24	CD8+ naive T cells	MESD
1.37164e-28	-0.29242	0.383	0.446	5.02035e-24	CD8+ naive T cells	CDC42SE1
1.47258e-28	-0.286059	0.347	0.418	5.38979e-24	CD8+ naive T cells	TMED10
1.77002e-28	-0.301134	0.279	0.353	6.47846e-24	CD8+ naive T cells	TAOK3
1.89282e-28	-0.274355	0.416	0.473	6.92791e-24	CD8+ naive T cells	ANP32A
2.23379e-28	-0.274064	0.11	0.185	8.17589e-24	CD8+ naive T cells	SLC4A7
2.24779e-28	-0.257742	0.112	0.187	8.22715e-24	CD8+ naive T cells	DTD1
2.62349e-28	-0.277811	0.21	0.287	9.60224e-24	CD8+ naive T cells	GSDMD
2.73196e-28	-0.285613	0.345	0.404	9.99925e-24	CD8+ naive T cells	CYCS
3.03813e-28	-0.293272	0.28	0.352	1.11199e-23	CD8+ naive T cells	SHFL
3.19404e-28	-0.282113	0.15	0.225	1.16905e-23	CD8+ naive T cells	ARFGAP3
3.2751e-28	-0.271184	0.197	0.275	1.19872e-23	CD8+ naive T cells	GPS1
3.49839e-28	-0.274529	0.164	0.241	1.28045e-23	CD8+ naive T cells	ZBTB8OS
3.72963e-28	-0.257157	0.123	0.198	1.36508e-23	CD8+ naive T cells	STX8
5.13927e-28	-0.27123	0.457	0.501	1.88102e-23	CD8+ naive T cells	PSMA2
5.68469e-28	-0.276168	0.185	0.264	2.08065e-23	CD8+ naive T cells	ADSS
5.70548e-28	-0.289995	0.22	0.299	2.08826e-23	CD8+ naive T cells	YY1
6.77043e-28	-0.250612	0.443	0.496	2.47804e-23	CD8+ naive T cells	ATP6V1F
8.88785e-28	-0.282476	0.299	0.373	3.25304e-23	CD8+ naive T cells	NUCB1
9.14321e-28	-0.268072	0.153	0.229	3.34651e-23	CD8+ naive T cells	UBE2J1
9.3332e-28	-0.252179	0.084	0.153	3.41604e-23	CD8+ naive T cells	B4GALT1
9.86791e-28	-0.272482	0.368	0.436	3.61175e-23	CD8+ naive T cells	ACAP2
1.12257e-27	-0.265926	0.133	0.207	4.10873e-23	CD8+ naive T cells	PKN1
1.12699e-27	-0.270211	0.184	0.26	4.12491e-23	CD8+ naive T cells	GOLPH3
1.29787e-27	-0.287212	0.394	0.453	4.75035e-23	CD8+ naive T cells	ENSA
1.55657e-27	-0.273181	0.281	0.352	5.69719e-23	CD8+ naive T cells	PPP1R7
1.82214e-27	-0.265445	0.128	0.202	6.66923e-23	CD8+ naive T cells	VPS26A
1.87902e-27	-0.280569	0.265	0.334	6.8774e-23	CD8+ naive T cells	PSMD2
2.54215e-27	-0.284768	0.682	0.691	9.30453e-23	CD8+ naive T cells	ISG20
2.59807e-27	-0.310494	0.227	0.3	9.50921e-23	CD8+ naive T cells	SAMD9
2.6917e-27	-0.271108	0.277	0.35	9.85189e-23	CD8+ naive T cells	LMAN1
3.84095e-27	-0.275171	0.163	0.238	1.40583e-22	CD8+ naive T cells	FAM50A
5.2661e-27	-0.29931	0.175	0.249	1.92745e-22	CD8+ naive T cells	RUNX3
5.42804e-27	-0.257827	0.181	0.257	1.98672e-22	CD8+ naive T cells	YIPF3
7.1686e-27	-0.263959	0.164	0.238	2.62378e-22	CD8+ naive T cells	SEC61A1
7.98996e-27	-0.272626	0.229	0.302	2.92441e-22	CD8+ naive T cells	NRBP1
8.57678e-27	-0.286534	0.171	0.245	3.13919e-22	CD8+ naive T cells	KCNAB2
9.0725e-27	-0.268531	0.121	0.196	3.32062e-22	CD8+ naive T cells	TNFSF10
9.76614e-27	-0.270012	0.335	0.402	3.57451e-22	CD8+ naive T cells	PARP1
1.66377e-26	-0.2708	0.298	0.365	6.08955e-22	CD8+ naive T cells	PSMD13
1.78588e-26	-0.270908	0.23	0.303	6.53648e-22	CD8+ naive T cells	SDF4
1.88005e-26	-0.260112	0.487	0.531	6.88116e-22	CD8+ naive T cells	M6PR
2.19829e-26	-0.285886	0.31	0.378	8.04595e-22	CD8+ naive T cells	DOCK8
2.24725e-26	-0.274267	0.192	0.265	8.22515e-22	CD8+ naive T cells	FDPS
2.26627e-26	-0.279055	0.303	0.369	8.29477e-22	CD8+ naive T cells	SRSF4
2.33219e-26	-0.259189	0.195	0.269	8.53605e-22	CD8+ naive T cells	EMC3
2.60772e-26	-0.25699	0.301	0.372	9.5445e-22	CD8+ naive T cells	ZNHIT1
2.7369e-26	-0.278824	0.257	0.329	1.00173e-21	CD8+ naive T cells	SMAP1
4.15966e-26	-0.270685	0.276	0.345	1.52248e-21	CD8+ naive T cells	DCTN2
4.97877e-26	-0.291798	0.266	0.336	1.82228e-21	CD8+ naive T cells	VPS13C
6.92282e-26	-0.273876	0.085	0.152	2.53382e-21	CD8+ naive T cells	NPDC1
8.49668e-26	-0.363421	0.283	0.356	3.10987e-21	CD8+ naive T cells	DDIT4
8.91319e-26	-0.275028	0.244	0.314	3.26232e-21	CD8+ naive T cells	TMBIM1
1.12405e-25	-0.272458	0.134	0.207	4.11415e-21	CD8+ naive T cells	CD82
1.12815e-25	-0.257098	0.161	0.233	4.12914e-21	CD8+ naive T cells	RIC8A
1.375e-25	-0.264703	0.108	0.176	5.03265e-21	CD8+ naive T cells	PTGER4
1.4163e-25	-0.2686	0.176	0.248	5.18381e-21	CD8+ naive T cells	CORO7
1.5006e-25	-0.258125	0.465	0.519	5.49236e-21	CD8+ naive T cells	SF3B1
1.5514e-25	-0.255613	0.108	0.175	5.67829e-21	CD8+ naive T cells	CLTC
1.56034e-25	-0.254115	0.118	0.187	5.71099e-21	CD8+ naive T cells	MAD2L2
1.61409e-25	-0.28527	0.168	0.239	5.90774e-21	CD8+ naive T cells	CCNH
1.78667e-25	-0.269547	0.157	0.227	6.53941e-21	CD8+ naive T cells	CAPN1
2.1619e-25	-0.250968	0.101	0.168	7.91277e-21	CD8+ naive T cells	ADA
2.37432e-25	-0.251648	0.294	0.359	8.69023e-21	CD8+ naive T cells	SF3B4
2.44003e-25	-0.262872	0.162	0.235	8.93075e-21	CD8+ naive T cells	GPAA1
3.15657e-25	-0.279464	0.349	0.404	1.15534e-20	CD8+ naive T cells	RBX1
6.86334e-25	-0.264209	0.243	0.31	2.51205e-20	CD8+ naive T cells	PSMD9
7.51324e-25	-0.277147	0.556	0.588	2.74992e-20	CD8+ naive T cells	H2AFZ
7.71681e-25	-0.262706	0.218	0.289	2.82443e-20	CD8+ naive T cells	PSMC3
9.1402e-25	-0.269518	0.225	0.294	3.3454e-20	CD8+ naive T cells	PLEKHJ1
1.02971e-24	-0.270377	0.243	0.309	3.76885e-20	CD8+ naive T cells	CYC1
1.08497e-24	-0.259674	0.219	0.292	3.97111e-20	CD8+ naive T cells	SLC2A3
1.35108e-24	0.464532	0.489	0.486	4.94508e-20	CD8+ naive T cells	RPS4Y1
1.56445e-24	-0.280603	0.202	0.272	5.72603e-20	CD8+ naive T cells	ATF7IP
1.84385e-24	-0.260818	0.486	0.529	6.74867e-20	CD8+ naive T cells	SRSF7
1.93319e-24	-0.254962	0.411	0.464	7.07567e-20	CD8+ naive T cells	RAD21
2.52464e-24	-0.259695	0.123	0.19	9.24042e-20	CD8+ naive T cells	UBR2
2.6096e-24	-0.26521	0.334	0.396	9.55138e-20	CD8+ naive T cells	SRPRA
2.62215e-24	-0.250174	0.134	0.202	9.59735e-20	CD8+ naive T cells	NMI
3.42978e-24	-0.262337	0.37	0.427	1.25533e-19	CD8+ naive T cells	SCAF11
3.73601e-24	-0.253792	0.218	0.286	1.36742e-19	CD8+ naive T cells	CCDC124
1.31552e-23	-0.253001	0.336	0.392	4.81495e-19	CD8+ naive T cells	ADH5
2.03802e-23	-0.268379	0.137	0.203	7.45934e-19	CD8+ naive T cells	WNK1
2.66234e-23	-0.289021	0.29	0.35	9.74443e-19	CD8+ naive T cells	ARHGAP9
3.09501e-23	-0.257587	0.245	0.31	1.13281e-18	CD8+ naive T cells	STUB1
4.00195e-23	-0.295126	0.169	0.236	1.46475e-18	CD8+ naive T cells	MYADM
4.08931e-23	-0.367411	0.495	0.532	1.49673e-18	CD8+ naive T cells	TUBA1B
4.52252e-23	-0.267432	0.269	0.337	1.65529e-18	CD8+ naive T cells	PHF11
4.82969e-23	-0.25788	0.265	0.328	1.76771e-18	CD8+ naive T cells	POLR2F
5.3681e-23	-0.251606	0.123	0.188	1.96478e-18	CD8+ naive T cells	HELZ
6.56207e-23	-0.268305	0.359	0.416	2.40178e-18	CD8+ naive T cells	FNBP1
7.29279e-23	-0.259921	0.22	0.286	2.66923e-18	CD8+ naive T cells	RO60
8.03442e-23	-0.261206	0.183	0.25	2.94068e-18	CD8+ naive T cells	SETX
8.34719e-23	-0.265073	0.21	0.275	3.05516e-18	CD8+ naive T cells	XRN1
8.52514e-23	-0.270993	0.233	0.298	3.12029e-18	CD8+ naive T cells	ANP32E
1.0946e-22	-0.258145	0.248	0.312	4.00633e-18	CD8+ naive T cells	CYBC1
1.30392e-22	-0.260393	0.156	0.221	4.77247e-18	CD8+ naive T cells	TNFRSF1A
1.38893e-22	-0.250129	0.193	0.26	5.08362e-18	CD8+ naive T cells	ZFAND6
1.76676e-22	-0.274117	0.173	0.24	6.46652e-18	CD8+ naive T cells	EIF2AK2
1.80759e-22	-0.296553	0.364	0.422	6.61596e-18	CD8+ naive T cells	TAGAP
2.00193e-22	-0.254883	0.327	0.383	7.32726e-18	CD8+ naive T cells	SSR3
2.06833e-22	-0.254772	0.185	0.255	7.57029e-18	CD8+ naive T cells	UPP1
2.10525e-22	-0.26397	0.271	0.337	7.70542e-18	CD8+ naive T cells	DNAJC15
2.13912e-22	-0.257611	0.199	0.265	7.8294e-18	CD8+ naive T cells	DNAJB14
2.17574e-22	-0.265774	0.211	0.277	7.96341e-18	CD8+ naive T cells	MPG
2.65837e-22	-0.259542	0.274	0.337	9.72991e-18	CD8+ naive T cells	KIF5B
3.15944e-22	-0.253076	0.217	0.284	1.15639e-17	CD8+ naive T cells	ACADVL
6.80784e-22	-0.261552	0.172	0.237	2.49174e-17	CD8+ naive T cells	LRP10
8.15631e-22	-0.255523	0.361	0.414	2.98529e-17	CD8+ naive T cells	RBBP4
8.98309e-22	-0.262737	0.231	0.298	3.2879e-17	CD8+ naive T cells	GADD45B
1.41448e-21	-0.255215	0.202	0.267	5.17715e-17	CD8+ naive T cells	ERLEC1
2.98833e-21	-0.343993	0.255	0.319	1.09376e-16	CD8+ naive T cells	HIST1H1D
6.60878e-21	-0.264603	0.329	0.383	2.41888e-16	CD8+ naive T cells	SUN2
9.87691e-21	-0.260932	0.214	0.277	3.61505e-16	CD8+ naive T cells	KCNA3
1.19928e-20	-0.256527	0.234	0.293	4.38949e-16	CD8+ naive T cells	STAT4
1.71213e-20	-0.258304	0.254	0.314	6.26655e-16	CD8+ naive T cells	ARIH2
6.31066e-20	-0.262125	0.266	0.322	2.30977e-15	CD8+ naive T cells	NUB1
6.35652e-20	0.60213	0.351	0.268	2.32655e-15	CD8+ naive T cells	AL138963.4
6.3632e-20	-0.296845	0.341	0.387	2.32899e-15	CD8+ naive T cells	S1PR1
3.42192e-19	-0.261305	0.275	0.331	1.25246e-14	CD8+ naive T cells	GOLGA4
4.00151e-19	-0.271592	0.754	0.751	1.46459e-14	CD8+ naive T cells	TSC22D3
5.72925e-19	0.878658	0.225	0.164	2.09696e-14	CD8+ naive T cells	MTRNR2L8
1.44132e-18	-0.271804	0.11	0.164	5.27536e-14	CD8+ naive T cells	FABP5
3.94748e-18	-0.259053	0.495	0.52	1.44482e-13	CD8+ naive T cells	ZYX
2.04858e-17	-0.269924	0.178	0.232	7.49802e-13	CD8+ naive T cells	CD320
4.80162e-17	-0.255187	0.303	0.353	1.75744e-12	CD8+ naive T cells	SPTAN1
6.97854e-17	-0.310261	0.221	0.273	2.55421e-12	CD8+ naive T cells	IFI6
4.95363e-16	-0.396113	0.063	0.109	1.81308e-11	CD8+ naive T cells	TRAV1-2
0	1.56754	0.969	0.507	0	CD8+ central memory T cells	LTB
0	1.12281	0.574	0.229	0	CD8+ central memory T cells	FOS
0	1.05455	0.979	0.568	0	CD8+ central memory T cells	IL7R
0	1.0376	0.746	0.321	0	CD8+ central memory T cells	PLP2
0	1.00933	0.872	0.511	0	CD8+ central memory T cells	NOSIP
0	0.997192	0.278	0.009	0	CD8+ central memory T cells	KRT1
0	0.969326	0.477	0.088	0	CD8+ central memory T cells	MAL
0	0.855607	0.531	0.176	0	CD8+ central memory T cells	C1orf162
0	0.850181	0.988	0.917	0	CD8+ central memory T cells	FXYD5
0	0.813449	0.986	0.874	0	CD8+ central memory T cells	LDHB
0	0.780375	0.354	0.054	0	CD8+ central memory T cells	CAPG
0	0.772116	0.74	0.395	0	CD8+ central memory T cells	SELL
0	0.74843	0.992	0.93	0	CD8+ central memory T cells	VIM
0	0.738717	0.515	0.179	0	CD8+ central memory T cells	AQP3
0	0.699104	0.31	0.061	0	CD8+ central memory T cells	FXYD7
0	0.696325	0.518	0.195	0	CD8+ central memory T cells	TIMP1
0	0.694434	0.486	0.156	0	CD8+ central memory T cells	CD82
0	0.668338	0.441	0.173	0	CD8+ central memory T cells	CISH
0	0.650238	1	0.998	0	CD8+ central memory T cells	RPLP0
0	0.648188	1	0.997	0	CD8+ central memory T cells	RPS2
0	0.645916	0.456	0.149	0	CD8+ central memory T cells	RCAN3
0	0.625116	0.171	0.002	0	CD8+ central memory T cells	NEFL
0	0.619115	0.887	0.63	0	CD8+ central memory T cells	GAS5
0	0.618069	0.383	0.119	0	CD8+ central memory T cells	BIRC3
0	0.613437	1	0.998	0	CD8+ central memory T cells	RPS18
0	0.608492	0.409	0.146	0	CD8+ central memory T cells	MYC
0	0.608238	1	1	0	CD8+ central memory T cells	RPS4X
0	0.604933	0.225	0.023	0	CD8+ central memory T cells	CRIP2
0	0.598984	1	0.999	0	CD8+ central memory T cells	TPT1
0	0.585157	0.219	0.014	0	CD8+ central memory T cells	TNFRSF4
0	0.581051	0.949	0.813	0	CD8+ central memory T cells	SNHG29
0	0.574645	1	0.998	0	CD8+ central memory T cells	RPSA
0	0.574432	0.268	0.048	0	CD8+ central memory T cells	WDR86-AS1
0	0.571638	1	1	0	CD8+ central memory T cells	RPS8
0	0.561336	1	1	0	CD8+ central memory T cells	RPS12
0	0.551783	1	1	0	CD8+ central memory T cells	RPL12
0	0.551035	1	1	0	CD8+ central memory T cells	RPL10
0	0.549384	0.222	0.014	0	CD8+ central memory T cells	PI16
0	0.542212	0.988	0.947	0	CD8+ central memory T cells	EEF1G
0	0.540492	0.512	0.193	0	CD8+ central memory T cells	LEF1
0	0.540263	0.994	0.965	0	CD8+ central memory T cells	EEF1B2
0	0.539511	1	1	0	CD8+ central memory T cells	RPL13
0	0.53911	0.999	0.996	0	CD8+ central memory T cells	RPS6
0	0.534374	0.238	0.038	0	CD8+ central memory T cells	FUT7
0	0.531172	0.35	0.115	0	CD8+ central memory T cells	SH3YL1
0	0.52111	0.997	0.989	0	CD8+ central memory T cells	RPL10A
0	0.5197	1	1	0	CD8+ central memory T cells	RPL32
0	0.511427	0.998	0.987	0	CD8+ central memory T cells	RPL9
0	0.51063	1	1	0	CD8+ central memory T cells	RPL39
0	0.503271	0.985	0.933	0	CD8+ central memory T cells	RPL4
0	0.503241	1	1	0	CD8+ central memory T cells	EEF1A1
0	0.502918	0.999	0.989	0	CD8+ central memory T cells	RPL36A
0	0.502326	0.999	0.997	0	CD8+ central memory T cells	RPS25
0	0.49906	0.999	0.996	0	CD8+ central memory T cells	RPL13A
0	0.497999	0.999	0.999	0	CD8+ central memory T cells	RPL5
0	0.49628	1	1	0	CD8+ central memory T cells	RPL18
0	0.495832	0.306	0.078	0	CD8+ central memory T cells	SPINT2
0	0.49569	1	1	0	CD8+ central memory T cells	RPL11
0	0.492924	1	1	0	CD8+ central memory T cells	RPL34
0	0.489041	1	1	0	CD8+ central memory T cells	RPLP1
0	0.488025	1	1	0	CD8+ central memory T cells	RPL18A
0	0.485087	1	0.999	0	CD8+ central memory T cells	RPS13
0	0.483755	1	0.996	0	CD8+ central memory T cells	RPL36
0	0.474107	0.999	0.994	0	CD8+ central memory T cells	RPS5
0	0.465236	1	1	0	CD8+ central memory T cells	RPL28
0	0.458758	0.999	0.995	0	CD8+ central memory T cells	RPL22
0	0.452471	1	0.999	0	CD8+ central memory T cells	RPL8
0	0.452276	1	0.999	0	CD8+ central memory T cells	RPL29
0	0.445745	1	0.999	0	CD8+ central memory T cells	RPL14
0	0.444398	0.155	0.005	0	CD8+ central memory T cells	LINC02762
0	0.440496	0.997	0.981	0	CD8+ central memory T cells	RPL7
0	0.438039	1	0.998	0	CD8+ central memory T cells	RACK1
0	0.42476	0.998	0.993	0	CD8+ central memory T cells	RPS16
0	0.421559	1	1	0	CD8+ central memory T cells	RPS28
0	0.419824	1	1	0	CD8+ central memory T cells	RPL41
0	0.416461	1	1	0	CD8+ central memory T cells	RPL19
0	0.413617	1	0.992	0	CD8+ central memory T cells	RPL3
0	0.408119	0.476	0.166	0	CD8+ central memory T cells	CCR7
0	0.402871	1	1	0	CD8+ central memory T cells	RPS23
0	0.40264	1	1	0	CD8+ central memory T cells	RPS3A
0	0.379868	0.145	0.021	0	CD8+ central memory T cells	SLC40A1
0	0.379728	0.146	0.002	0	CD8+ central memory T cells	PTGDR2
0	0.369525	1	0.999	0	CD8+ central memory T cells	RPLP2
0	0.366629	1	0.999	0	CD8+ central memory T cells	RPL37
0	0.364228	1	0.999	0	CD8+ central memory T cells	RPL35A
0	0.363607	1	1	0	CD8+ central memory T cells	RPS27A
0	0.353148	1	0.999	0	CD8+ central memory T cells	RPL6
0	0.350104	1	1	0	CD8+ central memory T cells	RPL30
0	0.34813	1	1	0	CD8+ central memory T cells	RPS14
0	0.333679	1	1	0	CD8+ central memory T cells	RPS19
0	0.332966	1	0.999	0	CD8+ central memory T cells	RPL26
0	0.326187	1	1	0	CD8+ central memory T cells	FAU
0	0.316873	1	1	0	CD8+ central memory T cells	RPL7A
0	0.314321	0.129	0.012	0	CD8+ central memory T cells	IATPR
0	0.314044	1	1	0	CD8+ central memory T cells	RPS15
0	0.308475	1	1	0	CD8+ central memory T cells	RPS3
0	0.298542	0.111	0.002	0	CD8+ central memory T cells	CCR8
0	0.278206	1	1	0	CD8+ central memory T cells	RPS7
0	0.267221	1	1	0	CD8+ central memory T cells	RPS15A
0	0.262119	0.116	0.011	0	CD8+ central memory T cells	TNFRSF18
0	-0.383694	1	1	0	CD8+ central memory T cells	B2M
0	-0.398705	1	0.999	0	CD8+ central memory T cells	HLA-A
0	-0.446771	0.994	0.994	0	CD8+ central memory T cells	HLA-E
0	-0.49023	1	1	0	CD8+ central memory T cells	HLA-C
0	-0.573863	1	1	0	CD8+ central memory T cells	HLA-B
0	-0.631823	0.999	0.999	0	CD8+ central memory T cells	PFN1
0	-0.639931	0.928	0.955	0	CD8+ central memory T cells	HCST
0	-0.70989	0.946	0.982	0	CD8+ central memory T cells	PTPRC
0	-0.783221	0.913	0.961	0	CD8+ central memory T cells	CD8A
0	-0.813442	0.753	0.862	0	CD8+ central memory T cells	PLAAT4
0	-0.860317	0.796	0.872	0	CD8+ central memory T cells	ITGB2
0	-0.915734	0.733	0.859	0	CD8+ central memory T cells	LITAF
0	-0.937005	0.553	0.787	0	CD8+ central memory T cells	GZMM
0	-1.0457	0.457	0.716	0	CD8+ central memory T cells	HLA-DPB1
0	-1.06498	0.746	0.863	0	CD8+ central memory T cells	SRGN
0	-1.07638	0.447	0.694	0	CD8+ central memory T cells	HLA-DPA1
0	-1.16539	0.01	0.292	0	CD8+ central memory T cells	ADGRG1
0	-1.18996	0.743	0.874	0	CD8+ central memory T cells	CTSW
0	-1.19993	0.442	0.705	0	CD8+ central memory T cells	CTSC
0	-1.23529	0.864	0.92	0	CD8+ central memory T cells	CD74
0	-1.30813	0.153	0.438	0	CD8+ central memory T cells	CMC1
0	-1.46344	0.016	0.353	0	CD8+ central memory T cells	CX3CR1
0	-1.48506	0.447	0.889	0	CD8+ central memory T cells	CCL5
0	-1.58113	0.018	0.321	0	CD8+ central memory T cells	FCGR3A
0	-1.64959	0.217	0.59	0	CD8+ central memory T cells	KLRD1
0	-1.76856	0.047	0.488	0	CD8+ central memory T cells	CCL4
0	-1.76931	0.184	0.658	0	CD8+ central memory T cells	PLEK
0	-2.15399	0.258	0.812	0	CD8+ central memory T cells	GZMA
0	-2.21821	0.286	0.734	0	CD8+ central memory T cells	PRF1
0	-2.29768	0.444	0.854	0	CD8+ central memory T cells	CST7
0	-2.38323	0.022	0.445	0	CD8+ central memory T cells	FGFBP2
0	-2.6558	0.027	0.453	0	CD8+ central memory T cells	GZMB
0	-2.95256	0.084	0.47	0	CD8+ central memory T cells	GNLY
0	-2.99352	0.056	0.609	0	CD8+ central memory T cells	GZMH
0	-3.02416	0.496	0.879	0	CD8+ central memory T cells	NKG7
6.10587e-303	0.394069	0.996	0.981	2.23481e-298	CD8+ central memory T cells	RPS9
3.18728e-299	0.355053	1	0.996	1.16658e-294	CD8+ central memory T cells	RPS21
6.38932e-298	0.332021	0.998	0.994	2.33855e-293	CD8+ central memory T cells	RPL24
8.64554e-295	-0.743037	0.675	0.788	3.16435e-290	CD8+ central memory T cells	RAP1B
7.77656e-284	-0.891252	0.291	0.535	2.8463e-279	CD8+ central memory T cells	APMAP
1.95411e-280	-0.975838	0.077	0.356	7.15222e-276	CD8+ central memory T cells	FCRL6
3.13968e-280	-0.933607	0.016	0.274	1.14915e-275	CD8+ central memory T cells	S1PR5
2.30997e-279	0.508381	0.382	0.145	8.45472e-275	CD8+ central memory T cells	TESPA1
7.69349e-274	0.282007	0.138	0.023	2.81589e-269	CD8+ central memory T cells	IL6R
8.44654e-269	-1.02722	0.299	0.538	3.09152e-264	CD8+ central memory T cells	KLRG1
1.45198e-267	0.3311	0.998	0.993	5.31439e-263	CD8+ central memory T cells	RPL17
5.83399e-262	0.655825	0.552	0.284	2.1353e-257	CD8+ central memory T cells	GATA3
8.07759e-262	-0.728092	0.615	0.753	2.95648e-257	CD8+ central memory T cells	SLC9A3R1
3.81466e-261	0.564906	0.486	0.222	1.3962e-256	CD8+ central memory T cells	PRKCQ-AS1
1.03599e-259	-0.802345	0.353	0.581	3.79184e-255	CD8+ central memory T cells	CLEC2B
1.54065e-253	-1.37827	0.147	0.409	5.63893e-249	CD8+ central memory T cells	HLA-DRB5
3.99232e-251	-1.10515	0.315	0.551	1.46123e-246	CD8+ central memory T cells	HLA-DRB1
2.36961e-245	-0.86574	0.288	0.513	8.67302e-241	CD8+ central memory T cells	APOBEC3G
2.34847e-243	-0.609156	0.92	0.933	8.59562e-239	CD8+ central memory T cells	ARPC2
2.06457e-242	0.470736	0.313	0.112	7.55655e-238	CD8+ central memory T cells	PASK
2.07304e-241	-1.1964	0.039	0.276	7.58753e-237	CD8+ central memory T cells	SPON2
2.23114e-241	0.515636	0.415	0.176	8.1662e-237	CD8+ central memory T cells	NELL2
7.7199e-239	-0.868949	0.027	0.26	2.82556e-234	CD8+ central memory T cells	ZEB2
1.07318e-238	0.684114	0.5	0.254	3.92796e-234	CD8+ central memory T cells	CTSA
3.06948e-231	-0.792272	0.016	0.239	1.12346e-226	CD8+ central memory T cells	FGR
3.30066e-228	-0.833776	0.371	0.565	1.20807e-223	CD8+ central memory T cells	C12orf75
2.61727e-227	-0.535707	1	1	9.57948e-223	CD8+ central memory T cells	ACTB
1.41554e-225	-0.596581	0.796	0.867	5.18104e-221	CD8+ central memory T cells	LCP1
1.77543e-225	-0.548788	0.879	0.903	6.49825e-221	CD8+ central memory T cells	LSP1
4.06069e-225	-0.779646	0.251	0.512	1.48625e-220	CD8+ central memory T cells	GBP5
1.19187e-224	0.490256	0.379	0.159	4.36238e-220	CD8+ central memory T cells	TNFSF10
5.67758e-224	0.47172	0.561	0.281	2.07805e-219	CD8+ central memory T cells	TCF7
3.94506e-223	-0.494736	0.997	0.995	1.44393e-218	CD8+ central memory T cells	SH3BGRL3
6.08887e-223	-0.517015	0.937	0.938	2.22859e-218	CD8+ central memory T cells	CD3D
6.98474e-221	-0.465842	0.923	0.939	2.55648e-216	CD8+ central memory T cells	YWHAZ
4.03508e-220	0.285429	0.997	0.996	1.47688e-215	CD8+ central memory T cells	RPL21
4.15019e-220	0.289535	0.997	0.994	1.51901e-215	CD8+ central memory T cells	RPL15
1.42825e-217	0.504322	0.625	0.35	5.22754e-213	CD8+ central memory T cells	FLT3LG
5.14711e-216	0.519527	0.884	0.727	1.88389e-211	CD8+ central memory T cells	NME2
3.26607e-215	0.331873	0.201	0.058	1.19541e-210	CD8+ central memory T cells	ARMH1
6.32106e-214	-0.888526	0.27	0.52	2.31357e-209	CD8+ central memory T cells	DUSP2
1.90549e-207	-0.815317	0.026	0.233	6.9743e-203	CD8+ central memory T cells	TTC38
2.17049e-206	0.364939	0.978	0.909	7.9442e-202	CD8+ central memory T cells	HINT1
8.47028e-206	0.361076	0.993	0.957	3.10021e-201	CD8+ central memory T cells	RPL38
1.2026e-205	-0.933527	0.285	0.507	4.40165e-201	CD8+ central memory T cells	HOPX
6.34462e-205	-0.73037	0.276	0.507	2.3222e-200	CD8+ central memory T cells	FYN
7.51362e-205	0.457023	0.308	0.121	2.75006e-200	CD8+ central memory T cells	NPDC1
1.66133e-204	-0.756209	0.243	0.463	6.08062e-200	CD8+ central memory T cells	SAMD3
7.81481e-204	-0.773099	0.096	0.324	2.8603e-199	CD8+ central memory T cells	AOAH
2.22459e-201	-0.705646	0.017	0.218	8.14223e-197	CD8+ central memory T cells	C1orf21
3.34675e-201	-0.282776	1	1	1.22494e-196	CD8+ central memory T cells	TMSB4X
8.37715e-201	0.28457	0.997	0.989	3.06612e-196	CD8+ central memory T cells	RPL35
1.25271e-200	-0.446357	0.977	0.979	4.58504e-196	CD8+ central memory T cells	MYL6
4.86776e-200	-0.422485	0.993	0.99	1.78165e-195	CD8+ central memory T cells	CFL1
3.82199e-198	-0.769897	0.155	0.374	1.39889e-193	CD8+ central memory T cells	PYHIN1
4.26877e-198	0.409787	0.391	0.172	1.56241e-193	CD8+ central memory T cells	THEM4
1.46243e-197	0.270875	0.133	0.029	5.35263e-193	CD8+ central memory T cells	SOCS3
6.5881e-197	-0.75444	0.207	0.428	2.41131e-192	CD8+ central memory T cells	SYNE1
1.76802e-194	-0.8106	0.022	0.22	6.47112e-190	CD8+ central memory T cells	CCL4L2
3.15921e-194	-0.522986	0.928	0.903	1.1563e-189	CD8+ central memory T cells	CD99
1.95331e-192	0.479546	0.694	0.425	7.14929e-188	CD8+ central memory T cells	TMEM123
1.08192e-191	-0.391622	1	1	3.95994e-187	CD8+ central memory T cells	MALAT1
6.97865e-191	-0.725657	0.107	0.32	2.55426e-186	CD8+ central memory T cells	ABI3
1.10048e-190	-0.606784	0.389	0.634	4.02788e-186	CD8+ central memory T cells	LYAR
8.19956e-189	0.502121	0.535	0.29	3.00112e-184	CD8+ central memory T cells	TRADD
2.45986e-188	-0.551224	0.84	0.871	9.00333e-184	CD8+ central memory T cells	PSMB9
2.10159e-186	0.352678	0.255	0.093	7.69204e-182	CD8+ central memory T cells	CFAP36
1.3038e-184	-0.716065	0.065	0.271	4.77203e-180	CD8+ central memory T cells	PTGDR
1.75821e-184	0.29833	0.997	0.987	6.43521e-180	CD8+ central memory T cells	RPL37A
2.64481e-184	0.294669	0.185	0.055	9.68027e-180	CD8+ central memory T cells	USP46
4.74838e-182	0.344471	0.246	0.089	1.73795e-177	CD8+ central memory T cells	SUSD3
1.26973e-181	0.463651	0.503	0.262	4.64734e-177	CD8+ central memory T cells	INPP4B
3.63713e-181	-0.931628	0.093	0.301	1.33123e-176	CD8+ central memory T cells	CLIC3
1.20043e-180	0.369515	0.334	0.14	4.39369e-176	CD8+ central memory T cells	GPR183
5.80089e-180	0.326266	0.221	0.075	2.12318e-175	CD8+ central memory T cells	LINC02273
6.88286e-180	0.45204	0.863	0.689	2.51919e-175	CD8+ central memory T cells	SERP1
3.12667e-178	-0.530604	0.725	0.829	1.14439e-173	CD8+ central memory T cells	KLRK1
1.43053e-177	-0.439292	0.874	0.905	5.23589e-173	CD8+ central memory T cells	LCK
8.85788e-176	-0.431967	0.964	0.968	3.24207e-171	CD8+ central memory T cells	CORO1A
1.3502e-174	-0.653498	0.284	0.486	4.94187e-170	CD8+ central memory T cells	TPST2
2.85961e-173	-0.697604	0.007	0.178	1.04665e-168	CD8+ central memory T cells	PRSS23
1.16781e-172	-0.578768	0.548	0.685	4.2743e-168	CD8+ central memory T cells	STK17A
1.33909e-172	0.400466	0.308	0.13	4.90121e-168	CD8+ central memory T cells	RGCC
1.58695e-172	-0.655681	0.371	0.534	5.80838e-168	CD8+ central memory T cells	SASH3
1.55434e-171	-1.03226	0.093	0.298	5.68904e-167	CD8+ central memory T cells	HLA-DRA
2.29543e-171	0.475086	0.85	0.649	8.4015e-167	CD8+ central memory T cells	S100A11
2.97447e-170	0.312079	0.983	0.95	1.08869e-165	CD8+ central memory T cells	COX7C
2.16868e-167	0.293797	0.188	0.061	7.93759e-163	CD8+ central memory T cells	SERINC5
7.58324e-166	0.542349	0.936	0.824	2.77554e-161	CD8+ central memory T cells	CRIP1
7.97938e-166	0.610833	0.808	0.627	2.92053e-161	CD8+ central memory T cells	JUNB
3.24539e-164	0.342102	0.975	0.91	1.18785e-159	CD8+ central memory T cells	RPS20
9.67212e-164	0.342698	0.969	0.911	3.54009e-159	CD8+ central memory T cells	RPL27A
1.04387e-163	-0.692922	0.07	0.257	3.82068e-159	CD8+ central memory T cells	EFHD2
1.92829e-163	-0.528906	0.914	0.898	7.05772e-159	CD8+ central memory T cells	CLIC1
3.98998e-163	-0.454529	0.842	0.861	1.46037e-158	CD8+ central memory T cells	SEPTIN7
7.1673e-163	-0.571848	0.593	0.707	2.6233e-158	CD8+ central memory T cells	MSN
7.91629e-163	-0.572718	0.786	0.821	2.89744e-158	CD8+ central memory T cells	CD2
2.41089e-158	-0.628312	0.222	0.424	8.82411e-154	CD8+ central memory T cells	IKZF3
2.9154e-157	-0.767643	0.007	0.164	1.06707e-152	CD8+ central memory T cells	KLRF1
7.58418e-157	-0.594176	0.04	0.217	2.77589e-152	CD8+ central memory T cells	F2R
5.08165e-156	0.271762	0.158	0.048	1.85993e-151	CD8+ central memory T cells	BEX3
6.52001e-156	0.296241	0.901	0.624	2.38639e-151	CD8+ central memory T cells	COTL1
7.3317e-156	-0.511749	0.812	0.831	2.68348e-151	CD8+ central memory T cells	CD3G
2.56142e-155	-0.440073	0.883	0.909	9.37504e-151	CD8+ central memory T cells	UBB
2.33724e-154	-0.59418	0.037	0.21	8.55452e-150	CD8+ central memory T cells	ADRB2
3.32147e-154	0.269961	0.995	0.979	1.21569e-149	CD8+ central memory T cells	RPL31
4.23496e-154	0.312002	0.979	0.943	1.55004e-149	CD8+ central memory T cells	RPS11
9.95637e-154	-0.717892	0.532	0.664	3.64413e-149	CD8+ central memory T cells	MT2A
2.39554e-152	0.318081	0.983	0.948	8.7679e-148	CD8+ central memory T cells	EEF2
2.87725e-152	-0.577873	0.526	0.647	1.0531e-147	CD8+ central memory T cells	RNF213
8.06355e-152	-0.360536	0.979	0.977	2.95134e-147	CD8+ central memory T cells	H3F3B
1.19909e-151	0.331912	0.31	0.137	4.38878e-147	CD8+ central memory T cells	TMEM14C
9.44892e-151	-1.25767	0.077	0.258	3.4584e-146	CD8+ central memory T cells	KLRB1
4.30999e-146	-0.504911	0.78	0.805	1.5775e-141	CD8+ central memory T cells	PPP1CA
4.82227e-145	-0.617655	0.381	0.524	1.765e-140	CD8+ central memory T cells	ARPC5L
3.85934e-144	-0.544883	0.62	0.711	1.41256e-139	CD8+ central memory T cells	GSTP1
8.89093e-144	-0.578252	0.345	0.515	3.25417e-139	CD8+ central memory T cells	PRKCH
1.96906e-142	-0.545982	0.557	0.653	7.20696e-138	CD8+ central memory T cells	PPP1R18
1.55559e-140	-0.482418	0.75	0.802	5.69362e-136	CD8+ central memory T cells	CAP1
2.02493e-140	-0.629328	0.285	0.449	7.41144e-136	CD8+ central memory T cells	GNG2
3.03686e-140	-0.538533	0.471	0.602	1.11152e-135	CD8+ central memory T cells	WIPF1
3.03523e-139	0.357098	0.484	0.262	1.11092e-134	CD8+ central memory T cells	TRAT1
1.24162e-138	-0.544457	0.06	0.229	4.54444e-134	CD8+ central memory T cells	SLAMF7
2.69276e-138	0.42545	0.692	0.461	9.85578e-134	CD8+ central memory T cells	ARHGAP15
1.882e-136	-0.570497	0.011	0.154	6.88831e-132	CD8+ central memory T cells	ASCL2
1.16063e-135	-0.517461	0.655	0.724	4.24802e-131	CD8+ central memory T cells	PSMB10
8.48256e-135	-0.264092	0.993	0.984	3.1047e-130	CD8+ central memory T cells	CD3E
8.56775e-134	-0.606973	0.195	0.369	3.13588e-129	CD8+ central memory T cells	DNAJC1
1.61817e-132	0.344513	0.911	0.79	5.92267e-128	CD8+ central memory T cells	RPS17
5.11706e-132	-0.325362	0.97	0.972	1.8729e-127	CD8+ central memory T cells	H3F3A
5.9399e-132	0.385646	0.833	0.667	2.17406e-127	CD8+ central memory T cells	EIF3E
6.71766e-132	-0.328562	0.952	0.953	2.45873e-127	CD8+ central memory T cells	OAZ1
6.78017e-132	-0.656061	0.524	0.633	2.48161e-127	CD8+ central memory T cells	IRF1
1.60773e-130	-0.359768	0.96	0.961	5.88445e-126	CD8+ central memory T cells	IL2RG
3.42622e-130	0.350017	0.254	0.11	1.25403e-125	CD8+ central memory T cells	LPAR6
1.2087e-129	-0.55162	0.55	0.643	4.42398e-125	CD8+ central memory T cells	CD247
4.61712e-129	-0.50362	0.542	0.654	1.68991e-124	CD8+ central memory T cells	LBH
4.84508e-129	-0.587944	0.421	0.541	1.77335e-124	CD8+ central memory T cells	CTSD
1.07019e-128	-0.567032	0.386	0.522	3.91701e-124	CD8+ central memory T cells	FAM49B
5.58785e-128	0.263402	0.164	0.057	2.04521e-123	CD8+ central memory T cells	SESN3
3.00404e-127	-0.374419	0.923	0.927	1.09951e-122	CD8+ central memory T cells	MYL12B
2.21226e-126	-0.512383	0.558	0.642	8.09709e-122	CD8+ central memory T cells	ARL6IP1
2.9532e-126	-0.590929	0.287	0.445	1.0809e-121	CD8+ central memory T cells	ZBTB38
5.38121e-126	-0.313279	0.985	0.984	1.96958e-121	CD8+ central memory T cells	UBC
4.9622e-125	0.256201	0.992	0.969	1.81622e-120	CD8+ central memory T cells	BTF3
5.20794e-125	-0.647327	0.264	0.416	1.90616e-120	CD8+ central memory T cells	SH2D2A
9.62689e-125	0.302964	0.965	0.918	3.52354e-120	CD8+ central memory T cells	SLC25A6
2.7891e-124	0.362128	0.897	0.767	1.02084e-119	CD8+ central memory T cells	GSTK1
2.64245e-123	-0.71885	0.053	0.204	9.67165e-119	CD8+ central memory T cells	HLA-DQA2
3.53735e-122	-0.507888	0.035	0.18	1.29471e-117	CD8+ central memory T cells	TBX21
5.62589e-122	0.271832	0.972	0.913	2.05913e-117	CD8+ central memory T cells	NPM1
4.35644e-121	0.252207	0.236	0.1	1.5945e-116	CD8+ central memory T cells	KDSR
1.20186e-120	-0.51249	0.566	0.643	4.39893e-116	CD8+ central memory T cells	DBI
2.01284e-120	0.306822	0.957	0.882	7.36719e-116	CD8+ central memory T cells	MIF
2.74903e-120	-0.618811	0.524	0.621	1.00617e-115	CD8+ central memory T cells	FLNA
8.96378e-120	-0.530734	0.447	0.567	3.28083e-115	CD8+ central memory T cells	CLEC2D
1.79161e-119	0.256037	0.982	0.938	6.55747e-115	CD8+ central memory T cells	SARAF
5.75795e-119	-0.470127	0.551	0.645	2.10747e-114	CD8+ central memory T cells	APBB1IP
8.14812e-119	-0.489493	0.439	0.601	2.98229e-114	CD8+ central memory T cells	ITGA4
8.1343e-118	-0.422333	0.793	0.814	2.97723e-113	CD8+ central memory T cells	CD53
8.24322e-118	-0.359275	0.947	0.946	3.0171e-113	CD8+ central memory T cells	PSME1
1.75926e-117	-0.403259	0.926	0.924	6.43905e-113	CD8+ central memory T cells	CYBA
3.59651e-116	-0.519392	0.228	0.395	1.31636e-111	CD8+ central memory T cells	STOM
1.78177e-114	-0.567327	0.191	0.348	6.52146e-110	CD8+ central memory T cells	ITGAL
5.75459e-113	-1.3511	0.01	0.13	2.10624e-108	CD8+ central memory T cells	TYROBP
9.02173e-113	0.332191	0.539	0.325	3.30204e-108	CD8+ central memory T cells	SNHG8
2.27643e-112	0.322023	0.414	0.228	8.33196e-108	CD8+ central memory T cells	DGKA
8.89251e-112	-0.334302	0.938	0.934	3.25475e-107	CD8+ central memory T cells	RHOA
1.29963e-110	-0.515365	0.068	0.21	4.75677e-106	CD8+ central memory T cells	TGFBR3
1.41955e-110	-0.493232	0.061	0.205	5.1957e-106	CD8+ central memory T cells	EOMES
6.50661e-110	-0.458471	0.7	0.735	2.38148e-105	CD8+ central memory T cells	PSMB8
1.35649e-109	0.345948	0.824	0.666	4.96489e-105	CD8+ central memory T cells	EIF3L
1.57878e-107	-0.567639	0.11	0.258	5.77848e-103	CD8+ central memory T cells	SYTL3
2.53775e-107	0.333537	0.84	0.683	9.2884e-103	CD8+ central memory T cells	NOP53
4.7987e-107	-0.56909	0.177	0.326	1.75637e-102	CD8+ central memory T cells	SH2D1A
9.91715e-107	-0.297416	0.977	0.969	3.62978e-102	CD8+ central memory T cells	RAC2
4.74322e-106	-0.286339	0.988	0.985	1.73606e-101	CD8+ central memory T cells	CALM1
3.28897e-105	-0.560499	0.347	0.464	1.2038e-100	CD8+ central memory T cells	IDH2
4.72358e-105	-0.464886	0.046	0.178	1.72888e-100	CD8+ central memory T cells	USP28
3.60582e-104	-0.793856	0.276	0.454	1.31977e-99	CD8+ central memory T cells	GZMK
3.4713e-103	0.277135	0.257	0.122	1.27053e-98	CD8+ central memory T cells	RNF214
5.23095e-103	0.256767	0.301	0.151	1.91458e-98	CD8+ central memory T cells	A1BG
2.261e-100	-0.485786	0.524	0.615	8.27547e-96	CD8+ central memory T cells	SYNE2
4.82555e-100	-0.463508	0.527	0.62	1.7662e-95	CD8+ central memory T cells	PAXX
8.12092e-99	0.281892	0.46	0.268	2.97234e-94	CD8+ central memory T cells	LDLRAP1
1.14981e-98	-0.519913	0.214	0.351	4.20842e-94	CD8+ central memory T cells	CHST12
2.28039e-98	0.320466	0.307	0.161	8.34646e-94	CD8+ central memory T cells	TOB1
7.51936e-98	-0.50409	0.82	0.827	2.75216e-93	CD8+ central memory T cells	LY6E
7.91394e-98	-0.527355	0.111	0.252	2.89658e-93	CD8+ central memory T cells	LAG3
9.5369e-97	-0.252461	0.991	0.99	3.4906e-92	CD8+ central memory T cells	ARHGDIB
1.39338e-96	-0.438463	0.656	0.698	5.09993e-92	CD8+ central memory T cells	BIN2
2.24568e-96	-0.468887	0.074	0.206	8.21942e-92	CD8+ central memory T cells	PPP2R2B
4.1813e-96	-0.492503	0.075	0.208	1.5304e-91	CD8+ central memory T cells	OASL
1.05737e-95	-0.480813	0.033	0.151	3.87007e-91	CD8+ central memory T cells	CHI3L2
2.06069e-95	0.27504	0.339	0.183	7.54235e-91	CD8+ central memory T cells	THOC3
2.18919e-95	-0.531588	0.04	0.161	8.01266e-91	CD8+ central memory T cells	XCL2
1.30223e-94	-0.253569	0.998	0.986	4.76629e-90	CD8+ central memory T cells	IL32
1.3608e-94	-0.337926	0.934	0.927	4.98066e-90	CD8+ central memory T cells	ARPC3
8.41377e-94	0.347897	0.916	0.814	3.07952e-89	CD8+ central memory T cells	TAGLN2
1.09603e-92	-0.483035	0.682	0.74	4.01158e-88	CD8+ central memory T cells	TRBC2
2.856e-92	-0.470023	0.511	0.59	1.04533e-87	CD8+ central memory T cells	TAP1
1.1731e-91	-0.486329	0.296	0.426	4.29366e-87	CD8+ central memory T cells	PTPN4
1.76917e-91	0.265018	0.324	0.174	6.47533e-87	CD8+ central memory T cells	STMN3
2.47287e-91	-0.507351	0.24	0.372	9.05095e-87	CD8+ central memory T cells	MYO1F
2.51733e-91	-0.590736	0.189	0.321	9.21368e-87	CD8+ central memory T cells	RHOC
6.60417e-91	-0.704073	0.052	0.174	2.41719e-86	CD8+ central memory T cells	TRGV2
1.92382e-90	-0.570651	0.162	0.3	7.04139e-86	CD8+ central memory T cells	TIGIT
3.32592e-90	0.36606	0.474	0.302	1.21732e-85	CD8+ central memory T cells	CORO1B
4.67072e-90	-0.492923	0.248	0.372	1.70953e-85	CD8+ central memory T cells	ACAA2
1.14801e-89	-0.391254	0.758	0.781	4.20183e-85	CD8+ central memory T cells	ANXA6
1.02819e-88	-0.490975	0.034	0.146	3.76329e-84	CD8+ central memory T cells	CD160
1.80161e-87	0.279758	0.48	0.294	6.59407e-83	CD8+ central memory T cells	CAMK4
3.19569e-87	-0.437471	0.075	0.199	1.16965e-82	CD8+ central memory T cells	PLAAT3
1.09538e-86	-0.517256	0.129	0.257	4.00921e-82	CD8+ central memory T cells	GNPTAB
2.5878e-85	-0.466473	0.184	0.32	9.4716e-81	CD8+ central memory T cells	ARAP2
5.95871e-84	-0.405408	0.053	0.168	2.18095e-79	CD8+ central memory T cells	CD244
7.82222e-84	-0.416287	0.552	0.618	2.86301e-79	CD8+ central memory T cells	ZAP70
1.05153e-81	-0.476326	0.25	0.374	3.84871e-77	CD8+ central memory T cells	MATK
4.64779e-81	-0.39867	0.78	0.784	1.70114e-76	CD8+ central memory T cells	PDIA3
5.54023e-81	-0.449085	0.455	0.543	2.02778e-76	CD8+ central memory T cells	DENND2D
7.41943e-81	-0.420271	0.477	0.559	2.71559e-76	CD8+ central memory T cells	BLOC1S1
9.9238e-81	-0.354816	0.017	0.113	3.63221e-76	CD8+ central memory T cells	TOX
1.4951e-80	-0.434416	0.013	0.106	5.47222e-76	CD8+ central memory T cells	CXCR6
4.71812e-80	-0.447813	0.414	0.511	1.72688e-75	CD8+ central memory T cells	IQGAP1
2.59756e-79	-0.427569	0.066	0.18	9.50734e-75	CD8+ central memory T cells	HLA-DMA
5.00986e-79	-0.445435	0.089	0.208	1.83366e-74	CD8+ central memory T cells	LYST
3.70359e-78	-0.926291	0.035	0.136	1.35555e-73	CD8+ central memory T cells	KLRC2
4.68883e-78	-0.481932	0.234	0.354	1.71616e-73	CD8+ central memory T cells	C5orf56
7.14586e-78	-0.474609	0.296	0.407	2.61546e-73	CD8+ central memory T cells	RASSF1
8.04611e-78	-0.396728	0.034	0.136	2.94496e-73	CD8+ central memory T cells	FCRL3
3.13971e-77	0.277427	0.636	0.445	1.14917e-72	CD8+ central memory T cells	ZFAS1
8.78581e-77	0.299161	0.65	0.468	3.21569e-72	CD8+ central memory T cells	EIF2S3
1.91323e-76	-0.450236	0.217	0.336	7.00262e-72	CD8+ central memory T cells	RAB27A
1.14818e-75	-0.31134	0.845	0.858	4.20246e-71	CD8+ central memory T cells	HSP90AA1
1.42199e-75	0.283854	0.711	0.528	5.20462e-71	CD8+ central memory T cells	SMDT1
1.99328e-75	-0.364379	0.691	0.722	7.29562e-71	CD8+ central memory T cells	HLA-F
2.57003e-75	-0.260972	0.948	0.939	9.40658e-71	CD8+ central memory T cells	YWHAB
2.70234e-75	-0.473851	0.212	0.329	9.89082e-71	CD8+ central memory T cells	ACTN4
4.91657e-75	-0.335933	0.946	0.931	1.79952e-70	CD8+ central memory T cells	ARPC1B
6.60801e-75	-0.449535	0.217	0.334	2.4186e-70	CD8+ central memory T cells	GYG1
1.95883e-74	-0.403779	0.772	0.779	7.16952e-70	CD8+ central memory T cells	PSME2
3.17816e-74	-0.425988	0.08	0.191	1.16324e-69	CD8+ central memory T cells	PLEKHF1
5.74301e-74	0.257095	0.375	0.225	2.102e-69	CD8+ central memory T cells	ADSL
2.28548e-73	0.309816	0.622	0.444	8.36509e-69	CD8+ central memory T cells	PIM1
3.45952e-73	-0.413207	0.138	0.26	1.26622e-68	CD8+ central memory T cells	CBLB
3.5708e-73	-0.413465	0.49	0.561	1.30695e-68	CD8+ central memory T cells	RNF167
3.80564e-73	0.278234	0.648	0.453	1.3929e-68	CD8+ central memory T cells	NDFIP1
6.06862e-73	-0.367068	0.052	0.156	2.22118e-68	CD8+ central memory T cells	LPCAT1
8.16488e-73	-0.450603	0.257	0.37	2.98843e-68	CD8+ central memory T cells	CASP1
1.07449e-72	-0.454838	0.455	0.53	3.93275e-68	CD8+ central memory T cells	ADGRE5
1.46797e-72	-0.367178	0.657	0.694	5.37293e-68	CD8+ central memory T cells	ARPC4
2.56131e-72	-0.395845	0.626	0.658	9.37466e-68	CD8+ central memory T cells	WDR1
5.9134e-72	-0.545554	0.23	0.34	2.16436e-67	CD8+ central memory T cells	PLAC8
8.3951e-72	-0.399048	0.081	0.19	3.07269e-67	CD8+ central memory T cells	FUT11
8.44586e-72	-0.325503	0.754	0.768	3.09127e-67	CD8+ central memory T cells	GUK1
1.39442e-71	0.341742	0.686	0.521	5.10373e-67	CD8+ central memory T cells	NFKBIA
2.03642e-71	-0.428209	0.159	0.274	7.45351e-67	CD8+ central memory T cells	MRPL10
1.16909e-70	-0.460451	0.055	0.158	4.27898e-66	CD8+ central memory T cells	HLA-DQA1
1.22739e-70	-0.444546	0.355	0.449	4.49235e-66	CD8+ central memory T cells	CARD16
1.24268e-70	-0.371392	0.541	0.595	4.54834e-66	CD8+ central memory T cells	BZW1
1.7407e-70	-0.386353	0.515	0.581	6.37114e-66	CD8+ central memory T cells	PSAP
2.85116e-70	-0.482133	0.019	0.106	1.04355e-65	CD8+ central memory T cells	TRGV4
2.97456e-70	-0.435477	0.242	0.353	1.08872e-65	CD8+ central memory T cells	ARHGAP25
3.12e-70	-0.426552	0.084	0.191	1.14195e-65	CD8+ central memory T cells	CEP78
6.80929e-70	-0.313775	0.776	0.79	2.49227e-65	CD8+ central memory T cells	JAK1
2.46043e-69	0.277139	0.974	0.917	9.00542e-65	CD8+ central memory T cells	S100A10
4.29511e-69	0.266493	0.521	0.352	1.57205e-64	CD8+ central memory T cells	PLSCR3
6.39212e-69	-0.48847	0.238	0.348	2.33958e-64	CD8+ central memory T cells	TRG-AS1
4.15092e-68	-0.397871	0.472	0.535	1.51928e-63	CD8+ central memory T cells	OSTF1
1.11964e-67	-0.288346	0.864	0.863	4.09799e-63	CD8+ central memory T cells	TMBIM6
2.74295e-67	-0.343311	0.043	0.139	1.00395e-62	CD8+ central memory T cells	MAP3K8
2.5419e-66	-0.447952	0.884	0.861	9.30361e-62	CD8+ central memory T cells	IFITM2
2.98443e-66	-0.40607	0.121	0.233	1.09233e-61	CD8+ central memory T cells	IL2RB
1.23541e-65	-0.415945	0.177	0.289	4.52173e-61	CD8+ central memory T cells	AGTRAP
6.39106e-65	0.257556	0.406	0.256	2.33919e-60	CD8+ central memory T cells	TTC39C
7.93059e-65	-0.309717	0.779	0.785	2.90268e-60	CD8+ central memory T cells	PRR13
1.13345e-64	-0.416125	0.197	0.308	4.14853e-60	CD8+ central memory T cells	SLAMF6
1.47551e-64	-0.438506	0.464	0.523	5.40053e-60	CD8+ central memory T cells	MYO1G
2.79999e-64	-0.638135	0.062	0.157	1.02482e-59	CD8+ central memory T cells	TRGV3
3.34188e-64	-0.382783	0.458	0.529	1.22316e-59	CD8+ central memory T cells	ARHGAP30
3.37437e-64	-0.435614	0.346	0.436	1.23505e-59	CD8+ central memory T cells	TLN1
1.4592e-63	-0.396981	0.393	0.466	5.3408e-59	CD8+ central memory T cells	SCP2
1.8174e-63	-0.347865	0.728	0.733	6.65185e-59	CD8+ central memory T cells	COX8A
2.34299e-63	-0.298686	0.023	0.104	8.57558e-59	CD8+ central memory T cells	PRR5L
3.02126e-63	-0.3086	0.793	0.796	1.10581e-58	CD8+ central memory T cells	HCLS1
9.48723e-63	-0.290667	0.79	0.802	3.47242e-58	CD8+ central memory T cells	VAMP2
7.8895e-62	-0.415708	0.195	0.296	2.88764e-57	CD8+ central memory T cells	G6PD
1.53904e-60	-0.348492	0.043	0.131	5.63303e-56	CD8+ central memory T cells	PTMS
1.63014e-60	-0.286098	0.021	0.1	5.96647e-56	CD8+ central memory T cells	AC090152.1
5.62715e-60	-0.425434	0.25	0.344	2.05959e-55	CD8+ central memory T cells	IFI27L2
1.80913e-59	-0.463984	0.628	0.648	6.6216e-55	CD8+ central memory T cells	CALR
2.07339e-59	-0.485535	0.764	0.767	7.58881e-55	CD8+ central memory T cells	UCP2
1.29284e-58	-0.352405	0.065	0.158	4.73191e-54	CD8+ central memory T cells	MYBL1
3.47946e-58	-0.34453	0.515	0.561	1.27352e-53	CD8+ central memory T cells	BSG
3.90456e-58	-0.364332	0.593	0.628	1.42911e-53	CD8+ central memory T cells	MBP
6.77803e-58	-0.344983	0.064	0.156	2.48083e-53	CD8+ central memory T cells	MIR4435-2HG
7.57889e-58	-0.374481	0.991	0.983	2.77395e-53	CD8+ central memory T cells	MTRNR2L12
1.08114e-57	-0.435529	0.221	0.32	3.95709e-53	CD8+ central memory T cells	GPR65
1.81738e-56	-0.791599	0.033	0.113	6.65179e-52	CD8+ central memory T cells	TRGV9
1.89157e-56	-0.412463	0.409	0.475	6.92335e-52	CD8+ central memory T cells	SPN
5.43727e-56	-0.377612	0.435	0.489	1.99009e-51	CD8+ central memory T cells	POMP
1.01107e-55	-0.302075	0.762	0.783	3.70063e-51	CD8+ central memory T cells	GIMAP4
1.56268e-55	-0.376764	0.42	0.487	5.71955e-51	CD8+ central memory T cells	AKAP13
1.64363e-55	-0.493392	0.035	0.115	6.01585e-51	CD8+ central memory T cells	TRGV7
2.77689e-55	-0.406924	0.197	0.293	1.01637e-50	CD8+ central memory T cells	CISD3
2.79645e-55	-0.283868	0.328	0.51	1.02353e-50	CD8+ central memory T cells	RPS4Y1
3.13894e-55	-0.446243	0.378	0.446	1.14888e-50	CD8+ central memory T cells	PYCARD
9.92641e-55	-0.329746	0.056	0.143	3.63316e-50	CD8+ central memory T cells	TRGC2
3.74406e-54	-0.278832	0.827	0.819	1.37036e-49	CD8+ central memory T cells	CAPZB
8.83282e-54	-0.392511	0.265	0.356	3.2329e-49	CD8+ central memory T cells	ARHGAP9
5.34812e-53	-0.409567	0.119	0.211	1.95747e-48	CD8+ central memory T cells	CD300A
6.58555e-53	-0.305256	0.061	0.145	2.41038e-48	CD8+ central memory T cells	RGS3
9.72188e-53	-0.451251	0.428	0.488	3.55831e-48	CD8+ central memory T cells	ITM2A
7.06877e-52	-0.334361	0.519	0.57	2.58724e-47	CD8+ central memory T cells	LCP2
1.75346e-51	-0.296122	0.789	0.778	6.41782e-47	CD8+ central memory T cells	CCND3
3.57515e-51	-0.360408	0.085	0.174	1.30854e-46	CD8+ central memory T cells	PATL2
8.60831e-51	-0.388359	0.281	0.37	3.15073e-46	CD8+ central memory T cells	THEMIS
9.34286e-51	-0.297131	0.055	0.136	3.41958e-46	CD8+ central memory T cells	GAB3
1.03257e-50	-0.37027	0.311	0.386	3.77933e-46	CD8+ central memory T cells	MIEN1
1.78507e-50	-0.317502	0.586	0.62	6.53353e-46	CD8+ central memory T cells	DRAP1
2.91573e-50	-0.365356	0.218	0.306	1.06719e-45	CD8+ central memory T cells	TSEN54
3.76761e-50	-0.339541	0.135	0.227	1.37898e-45	CD8+ central memory T cells	TNFRSF1A
8.77021e-50	-0.377316	0.277	0.363	3.20999e-45	CD8+ central memory T cells	UTRN
1.23735e-49	-0.309607	0.765	0.756	4.52884e-45	CD8+ central memory T cells	ACTR3
1.83443e-49	-0.337926	0.468	0.518	6.7142e-45	CD8+ central memory T cells	VCP
2.70558e-49	-0.377866	0.359	0.43	9.9027e-45	CD8+ central memory T cells	PTP4A2
4.79259e-49	-0.364915	0.34	0.422	1.75414e-44	CD8+ central memory T cells	NUCB2
5.43182e-49	-0.280456	0.048	0.125	1.9881e-44	CD8+ central memory T cells	FBXO6
8.50786e-49	-0.365308	0.251	0.344	3.11396e-44	CD8+ central memory T cells	AKNA
1.28185e-48	-0.411565	0.316	0.402	4.6917e-44	CD8+ central memory T cells	ID2
2.25156e-48	-0.257516	0.831	0.815	8.24095e-44	CD8+ central memory T cells	HNRNPK
2.31444e-48	-0.387162	0.207	0.295	8.4711e-44	CD8+ central memory T cells	TNFRSF1B
4.46454e-48	-0.355513	0.087	0.172	1.63406e-43	CD8+ central memory T cells	MT1E
6.92381e-48	-0.318362	0.566	0.592	2.53418e-43	CD8+ central memory T cells	WAS
7.36076e-48	-0.307717	0.094	0.18	2.69411e-43	CD8+ central memory T cells	PTPN22
8.54865e-48	-0.303808	0.054	0.131	3.12889e-43	CD8+ central memory T cells	JAZF1
2.13725e-47	-0.331355	0.099	0.183	7.82255e-43	CD8+ central memory T cells	TFDP2
3.59859e-47	-0.393117	0.309	0.383	1.31712e-42	CD8+ central memory T cells	IFI16
6.72941e-47	-0.355331	0.199	0.287	2.46303e-42	CD8+ central memory T cells	RASAL3
1.15396e-46	-0.323202	0.611	0.626	4.2236e-42	CD8+ central memory T cells	YWHAQ
1.85215e-46	-0.332017	0.536	0.573	6.77906e-42	CD8+ central memory T cells	BST2
1.89285e-46	-0.397343	0.262	0.348	6.928e-42	CD8+ central memory T cells	CYTOR
2.3059e-46	-0.359663	0.37	0.436	8.43984e-42	CD8+ central memory T cells	TAP2
2.97e-46	-0.325375	0.489	0.541	1.08705e-41	CD8+ central memory T cells	TAPBP
3.19677e-46	-0.323974	0.21	0.306	1.17005e-41	CD8+ central memory T cells	ERAP2
3.79568e-46	-0.308516	0.034	0.104	1.38926e-41	CD8+ central memory T cells	XCL1
1.60731e-45	-0.352999	0.156	0.241	5.88291e-41	CD8+ central memory T cells	BATF
2.07773e-45	-0.344902	0.087	0.17	7.60471e-41	CD8+ central memory T cells	FABP5
3.81282e-45	-0.289916	0.058	0.133	1.39553e-40	CD8+ central memory T cells	TESC
8.78033e-45	-0.354425	0.273	0.352	3.21369e-40	CD8+ central memory T cells	DIAPH1
1.19335e-44	-0.329039	0.328	0.406	4.36777e-40	CD8+ central memory T cells	CYFIP2
1.19873e-44	-0.339329	0.297	0.378	4.38746e-40	CD8+ central memory T cells	CDC42EP3
1.4204e-44	-0.270626	0.059	0.136	5.19882e-40	CD8+ central memory T cells	LINC02084
1.44909e-44	-0.333213	0.155	0.241	5.3038e-40	CD8+ central memory T cells	YARS
2.10359e-44	-0.356278	0.366	0.438	7.69937e-40	CD8+ central memory T cells	TRIM22
2.33591e-44	-0.329534	0.495	0.534	8.54965e-40	CD8+ central memory T cells	UBE2L6
3.04817e-44	-0.319623	0.138	0.221	1.11566e-39	CD8+ central memory T cells	RAB9A
6.73801e-44	-0.339962	0.323	0.396	2.46618e-39	CD8+ central memory T cells	RAB29
7.64866e-44	-0.327515	0.53	0.569	2.79949e-39	CD8+ central memory T cells	ARL4C
3.78745e-43	-0.348456	0.253	0.334	1.38624e-38	CD8+ central memory T cells	STK10
5.89865e-43	-0.333131	0.438	0.49	2.15896e-38	CD8+ central memory T cells	CSK
6.02101e-43	-0.285429	0.712	0.732	2.20375e-38	CD8+ central memory T cells	MYH9
6.72301e-43	-0.36349	0.361	0.421	2.46069e-38	CD8+ central memory T cells	MRPS6
1.71329e-42	-0.287712	0.587	0.613	6.27082e-38	CD8+ central memory T cells	TBC1D10C
1.90556e-42	-0.311867	0.099	0.179	6.97453e-38	CD8+ central memory T cells	PTPRE
3.18305e-42	-0.291744	0.697	0.7	1.16503e-37	CD8+ central memory T cells	HNRNPA3
6.90905e-42	-0.269091	0.723	0.715	2.52878e-37	CD8+ central memory T cells	ARPC5
2.69843e-41	-0.317823	0.389	0.446	9.87652e-37	CD8+ central memory T cells	RASSF5
3.44084e-41	-0.33262	0.205	0.287	1.25938e-36	CD8+ central memory T cells	MAPRE2
5.5194e-41	-0.345534	0.209	0.289	2.02016e-36	CD8+ central memory T cells	RABGAP1L
5.6155e-41	-0.267581	0.609	0.623	2.05533e-36	CD8+ central memory T cells	WDR83OS
7.19848e-41	-0.331692	0.171	0.253	2.63471e-36	CD8+ central memory T cells	RUNX3
9.09117e-41	-0.338676	0.27	0.343	3.32746e-36	CD8+ central memory T cells	LBR
1.18672e-40	-0.311452	0.425	0.479	4.34353e-36	CD8+ central memory T cells	CD164
1.41303e-40	-0.33422	0.154	0.234	5.17184e-36	CD8+ central memory T cells	ATP2B4
2.81936e-40	-0.3234	0.11	0.186	1.03192e-35	CD8+ central memory T cells	IFNGR1
3.86772e-40	-0.327744	0.132	0.212	1.41562e-35	CD8+ central memory T cells	PECAM1
6.1735e-40	-0.356655	0.244	0.316	2.25956e-35	CD8+ central memory T cells	APOBEC3C
6.25777e-40	-0.31409	0.599	0.601	2.29041e-35	CD8+ central memory T cells	PGAM1
8.41661e-40	-0.340128	0.173	0.256	3.08056e-35	CD8+ central memory T cells	GBP4
9.85542e-40	-0.310293	0.094	0.169	3.60718e-35	CD8+ central memory T cells	SYTL2
1.62839e-39	-0.342238	0.288	0.36	5.96008e-35	CD8+ central memory T cells	PRKACB
1.69926e-39	-0.283248	0.782	0.767	6.21946e-35	CD8+ central memory T cells	SUB1
1.70221e-39	-0.308572	0.483	0.521	6.23025e-35	CD8+ central memory T cells	DNAJC8
1.97512e-39	-0.276852	0.613	0.632	7.22913e-35	CD8+ central memory T cells	ATP5IF1
4.80625e-39	-0.26941	0.929	0.911	1.75914e-34	CD8+ central memory T cells	CD8B
7.38499e-39	-0.312716	0.122	0.199	2.70298e-34	CD8+ central memory T cells	SAMD9L
7.72007e-39	-0.319889	0.209	0.287	2.82562e-34	CD8+ central memory T cells	NCKAP1L
1.11339e-38	-0.311427	0.471	0.507	4.07511e-34	CD8+ central memory T cells	SH3KBP1
1.80119e-38	-0.546214	0.143	0.221	6.59252e-34	CD8+ central memory T cells	STMN1
1.89604e-38	-0.290129	0.54	0.565	6.93971e-34	CD8+ central memory T cells	RHOG
4.26615e-38	-0.303651	0.49	0.514	1.56145e-33	CD8+ central memory T cells	PSMA6
5.68781e-38	-0.294652	0.435	0.491	2.08179e-33	CD8+ central memory T cells	LINC00861
9.86256e-38	-0.25539	0.07	0.141	3.6098e-33	CD8+ central memory T cells	ATP8A1
1.23445e-37	-0.463654	0.397	0.458	4.51822e-33	CD8+ central memory T cells	HIST1H1E
1.33973e-37	-0.264062	0.082	0.154	4.90353e-33	CD8+ central memory T cells	VPS37B
1.54413e-37	-0.284377	0.587	0.62	5.65166e-33	CD8+ central memory T cells	RESF1
2.52877e-37	-0.331882	0.201	0.273	9.25556e-33	CD8+ central memory T cells	PXN
3.45873e-37	-0.329129	0.195	0.273	1.26593e-32	CD8+ central memory T cells	RAB37
5.22746e-37	-0.341588	0.411	0.452	1.9133e-32	CD8+ central memory T cells	CASP4
6.8442e-37	-0.320233	0.276	0.345	2.50504e-32	CD8+ central memory T cells	SRPK2
7.54223e-37	-0.254023	0.07	0.139	2.76053e-32	CD8+ central memory T cells	SLC20A1
9.76771e-37	-0.269481	0.568	0.601	3.57508e-32	CD8+ central memory T cells	RBL2
1.02051e-36	-0.352285	0.513	0.538	3.73516e-32	CD8+ central memory T cells	PTPN6
1.14772e-36	-0.328125	0.209	0.281	4.20077e-32	CD8+ central memory T cells	UBE2F
1.16112e-36	-0.31077	0.571	0.589	4.24981e-32	CD8+ central memory T cells	TCF25
1.18258e-36	-0.30648	0.491	0.526	4.32835e-32	CD8+ central memory T cells	ACTR2
2.8817e-36	-0.281418	0.616	0.622	1.05473e-31	CD8+ central memory T cells	GNG5
3.12242e-36	-0.287844	0.567	0.588	1.14284e-31	CD8+ central memory T cells	SP100
3.41721e-36	-0.280759	0.586	0.601	1.25073e-31	CD8+ central memory T cells	UBE2V1
1.23997e-35	-0.302902	0.398	0.447	4.53843e-31	CD8+ central memory T cells	CDC42SE1
1.83968e-35	-0.349343	0.273	0.333	6.73343e-31	CD8+ central memory T cells	RPS6KA1
6.07721e-35	-0.310993	0.144	0.214	2.22432e-30	CD8+ central memory T cells	SIRT2
6.25579e-35	-0.306632	0.202	0.277	2.28968e-30	CD8+ central memory T cells	ARHGEF3
1.25654e-34	-0.277536	0.598	0.604	4.59906e-30	CD8+ central memory T cells	SHISA5
1.53792e-34	-0.283914	0.444	0.476	5.62895e-30	CD8+ central memory T cells	PPP4C
4.0673e-34	-0.280355	0.109	0.177	1.48867e-29	CD8+ central memory T cells	SLC25A20
1.68447e-33	-0.268578	0.089	0.156	6.16532e-29	CD8+ central memory T cells	GTF3C1
7.2598e-33	-0.306738	0.361	0.405	2.65716e-28	CD8+ central memory T cells	PSMB2
8.13528e-33	-0.265769	0.076	0.14	2.97759e-28	CD8+ central memory T cells	KIF21A
9.26385e-33	-0.385218	0.26	0.321	3.39066e-28	CD8+ central memory T cells	ISG15
1.10309e-32	-0.309575	0.329	0.388	4.0374e-28	CD8+ central memory T cells	PARP8
1.48027e-32	-0.297748	0.613	0.635	5.41793e-28	CD8+ central memory T cells	ZFP36
1.78967e-32	-0.289335	0.181	0.25	6.55037e-28	CD8+ central memory T cells	CYTH4
2.61795e-32	-0.287352	0.182	0.254	9.58196e-28	CD8+ central memory T cells	GPR174
2.71302e-32	-0.289262	0.992	0.986	9.92992e-28	CD8+ central memory T cells	GAPDH
2.73704e-32	-0.292417	0.199	0.27	1.00178e-27	CD8+ central memory T cells	NIN
1.68584e-31	-0.369918	0.286	0.344	6.17034e-27	CD8+ central memory T cells	GBP1
3.00593e-31	-0.268903	0.087	0.151	1.1002e-26	CD8+ central memory T cells	PLSCR1
6.49152e-31	-0.292235	0.222	0.289	2.37596e-26	CD8+ central memory T cells	LNPEP
6.63182e-31	-0.286729	0.457	0.494	2.42731e-26	CD8+ central memory T cells	FCMR
1.02455e-30	-0.307432	0.237	0.302	3.74994e-26	CD8+ central memory T cells	SAMD9
1.28505e-30	-0.312556	0.309	0.368	4.70343e-26	CD8+ central memory T cells	GBP2
1.88744e-30	-0.321515	0.524	0.532	6.90821e-26	CD8+ central memory T cells	DOK2
2.28414e-30	-0.276674	0.345	0.395	8.36019e-26	CD8+ central memory T cells	PPP3CC
2.46492e-30	-0.270036	0.453	0.485	9.02185e-26	CD8+ central memory T cells	BUB3
4.11154e-30	-0.296817	0.37	0.411	1.50486e-25	CD8+ central memory T cells	RAB1B
4.67621e-30	-0.264917	0.135	0.201	1.71154e-25	CD8+ central memory T cells	SPATA13
6.50129e-30	-0.269178	0.115	0.177	2.37954e-25	CD8+ central memory T cells	BCL2L1
6.87135e-30	-0.357956	0.316	0.379	2.51498e-25	CD8+ central memory T cells	STAT1
1.89189e-29	-0.252117	0.507	0.524	6.92449e-25	CD8+ central memory T cells	LSM14A
2.38842e-29	-0.254265	0.568	0.582	8.74184e-25	CD8+ central memory T cells	HNRNPU
4.73873e-29	-0.317149	0.305	0.362	1.73442e-24	CD8+ central memory T cells	KLF3
6.13151e-29	-0.301753	0.262	0.321	2.2442e-24	CD8+ central memory T cells	MACF1
1.0974e-28	-0.271609	0.499	0.521	4.01661e-24	CD8+ central memory T cells	ARHGEF1
1.12876e-28	-0.299461	0.296	0.347	4.13136e-24	CD8+ central memory T cells	VASP
1.33258e-28	-0.316495	0.372	0.408	4.87739e-24	CD8+ central memory T cells	VAMP5
2.90819e-28	-0.278355	0.172	0.234	1.06443e-23	CD8+ central memory T cells	INPP5D
3.59481e-28	-0.287374	0.427	0.455	1.31574e-23	CD8+ central memory T cells	JPT1
7.02263e-28	-0.260742	0.179	0.243	2.57035e-23	CD8+ central memory T cells	LASP1
7.40386e-28	-0.301176	0.285	0.337	2.70989e-23	CD8+ central memory T cells	GLRX
8.78332e-28	-0.272557	0.553	0.557	3.21478e-23	CD8+ central memory T cells	CAPN2
1.03395e-27	-0.286337	0.233	0.291	3.78435e-23	CD8+ central memory T cells	MAD1L1
1.05061e-27	-0.259733	0.405	0.434	3.84534e-23	CD8+ central memory T cells	AP2S1
1.26226e-27	-0.268962	0.471	0.497	4.61998e-23	CD8+ central memory T cells	BTN3A2
2.34889e-27	-0.273154	0.193	0.252	8.59718e-23	CD8+ central memory T cells	CYB561D2
2.55517e-27	-0.266484	0.119	0.179	9.35218e-23	CD8+ central memory T cells	LAIR1
6.88287e-27	-0.26457	0.436	0.459	2.5192e-22	CD8+ central memory T cells	OTUB1
7.3183e-27	-0.263244	0.162	0.222	2.67857e-22	CD8+ central memory T cells	NELFCD
1.36371e-26	-0.256355	0.163	0.223	4.99133e-22	CD8+ central memory T cells	CD2BP2
2.4395e-26	-0.259654	0.374	0.42	8.92882e-22	CD8+ central memory T cells	KPNB1
2.66093e-26	-0.282647	0.289	0.336	9.73928e-22	CD8+ central memory T cells	DNAJB6
3.18216e-26	-0.260284	0.448	0.474	1.1647e-21	CD8+ central memory T cells	HNRNPR
4.65131e-26	-0.263131	0.458	0.475	1.70243e-21	CD8+ central memory T cells	PSMA5
5.40836e-26	-0.469569	0.438	0.464	1.97952e-21	CD8+ central memory T cells	TRBC1
6.52672e-26	-0.283533	0.241	0.294	2.38884e-21	CD8+ central memory T cells	STAT4
6.88777e-26	-0.2898	0.342	0.381	2.52099e-21	CD8+ central memory T cells	SUPT4H1
1.07834e-25	-0.259005	0.462	0.496	3.94682e-21	CD8+ central memory T cells	PPP2R5C
1.37642e-25	-0.327384	0.47	0.481	5.03782e-21	CD8+ central memory T cells	SERPINB1
3.68947e-25	-0.265294	0.461	0.482	1.35038e-20	CD8+ central memory T cells	RAC1
3.84152e-25	-0.257242	0.281	0.334	1.40603e-20	CD8+ central memory T cells	SLC44A2
4.35375e-25	-0.282097	0.429	0.46	1.59352e-20	CD8+ central memory T cells	ATRX
5.16799e-25	-0.298227	0.322	0.359	1.89154e-20	CD8+ central memory T cells	DECR1
5.32383e-25	-0.259996	0.576	0.573	1.94858e-20	CD8+ central memory T cells	ARRB2
5.727e-25	-0.253704	0.145	0.202	2.09614e-20	CD8+ central memory T cells	VPS26A
8.97709e-25	-0.420804	0.059	0.112	3.28571e-20	CD8+ central memory T cells	TRAV1-2
9.79863e-25	-0.365453	0.22	0.275	3.5864e-20	CD8+ central memory T cells	IFI6
1.58739e-24	-0.265211	0.338	0.377	5.81002e-20	CD8+ central memory T cells	TMEM109
4.51383e-24	-0.267338	0.127	0.181	1.65211e-19	CD8+ central memory T cells	STARD3NL
4.85127e-24	-0.258085	0.18	0.237	1.77561e-19	CD8+ central memory T cells	NFATC3
5.68976e-24	-0.252946	0.215	0.273	2.08251e-19	CD8+ central memory T cells	ATF7IP
5.81175e-24	-0.268759	0.317	0.36	2.12716e-19	CD8+ central memory T cells	MOB1A
7.44948e-24	-0.270225	0.368	0.404	2.72658e-19	CD8+ central memory T cells	ROCK1
4.1158e-23	-0.274629	0.321	0.366	1.50643e-18	CD8+ central memory T cells	STK38
7.55413e-23	-0.268638	0.192	0.245	2.76489e-18	CD8+ central memory T cells	KCNAB2
7.66386e-23	-0.258604	0.436	0.454	2.80505e-18	CD8+ central memory T cells	NDUFB7
1.02079e-22	-0.262353	0.265	0.308	3.73619e-18	CD8+ central memory T cells	CYC1
1.68431e-22	-0.265421	0.281	0.323	6.16474e-18	CD8+ central memory T cells	POLR2G
2.17734e-22	-0.255686	0.988	0.981	7.9693e-18	CD8+ central memory T cells	ACTG1
2.30324e-22	-0.258024	0.494	0.503	8.43011e-18	CD8+ central memory T cells	OPTN
4.4075e-22	-0.283851	0.374	0.404	1.61319e-17	CD8+ central memory T cells	HERPUD1
6.78926e-22	-0.274153	0.2	0.251	2.48494e-17	CD8+ central memory T cells	NFATC2
6.93286e-22	-0.25755	0.38	0.41	2.5375e-17	CD8+ central memory T cells	CFLAR
1.36487e-21	-0.255147	0.319	0.357	4.99558e-17	CD8+ central memory T cells	SRSF9
3.48561e-21	-0.259992	0.134	0.184	1.27577e-16	CD8+ central memory T cells	MIB2
9.48265e-21	-0.271107	0.412	0.428	3.47074e-16	CD8+ central memory T cells	FERMT3
9.57998e-21	-0.2926	0.24	0.286	3.50637e-16	CD8+ central memory T cells	MT1F
1.13018e-20	-0.260135	0.414	0.436	4.13656e-16	CD8+ central memory T cells	SLFN5
1.61054e-20	-0.260239	0.214	0.261	5.89474e-16	CD8+ central memory T cells	HDDC2
2.61109e-20	-0.27025	0.437	0.453	9.55684e-16	CD8+ central memory T cells	PTPRCAP
4.90783e-20	-0.25925	0.391	0.417	1.79631e-15	CD8+ central memory T cells	ITGB7
1.65245e-19	-0.252223	0.296	0.334	6.04814e-15	CD8+ central memory T cells	VPS13C
2.57849e-19	-0.252777	0.263	0.306	9.43755e-15	CD8+ central memory T cells	HPS1
5.17909e-19	-0.251926	0.191	0.238	1.8956e-14	CD8+ central memory T cells	CCNH
6.55464e-19	-0.288099	0.413	0.429	2.39906e-14	CD8+ central memory T cells	CD63
1.03288e-18	-0.25289	0.202	0.247	3.78045e-14	CD8+ central memory T cells	SMS
6.46732e-17	-0.280782	0.463	0.488	2.3671e-12	CD8+ central memory T cells	MT-ND6
3.2596e-16	-0.27269	0.759	0.725	1.19305e-11	CD8+ central memory T cells	HMGN2
3.96557e-14	-0.2837	0.238	0.272	1.45144e-09	CD8+ central memory T cells	XAF1
2.3859e-10	-0.260005	0.291	0.316	8.73263e-06	CD8+ central memory T cells	HIST1H1D
9.92462e-09	-0.380865	0.151	0.18	0.000363251	CD8+ central memory T cells	ZNF683
3.15465e-06	-0.260784	0.556	0.524	0.115463	CD8+ central memory T cells	TUBA1B
1.01151e-05	-0.258317	0.396	0.384	0.370224	CD8+ central memory T cells	HMGB2
0	1.12193	0.496	0.059	0	CD8+ CD73+ regulatory T cells	NT5E
0	0.835265	0.277	0.001	0	CD8+ CD73+ regulatory T cells	CCR9
4.52354e-291	0.553382	0.202	0.017	1.65566e-286	CD8+ CD73+ regulatory T cells	SPINK2
2.29401e-267	1.37885	0.993	0.612	8.39631e-263	CD8+ CD73+ regulatory T cells	IL7R
2.28653e-256	-2.74424	0.146	0.756	8.36892e-252	CD8+ CD73+ regulatory T cells	GZMA
1.06862e-241	0.870997	0.445	0.095	3.91127e-237	CD8+ CD73+ regulatory T cells	ITM2C
3.76789e-234	-1.62288	0.497	0.872	1.37908e-229	CD8+ CD73+ regulatory T cells	ITGB2
1.22419e-221	-2.27813	0.512	0.808	4.48066e-217	CD8+ CD73+ regulatory T cells	CST7
1.4083e-200	0.521678	1	1	5.15454e-196	CD8+ CD73+ regulatory T cells	RPL32
9.72368e-198	-2.06286	0.735	0.917	3.55896e-193	CD8+ CD73+ regulatory T cells	CD74
2.77301e-196	0.467221	1	1	1.01495e-191	CD8+ CD73+ regulatory T cells	EEF1A1
2.97654e-190	0.595495	1	0.999	1.08944e-185	CD8+ CD73+ regulatory T cells	TPT1
5.47764e-180	-2.60484	0.795	0.829	2.00487e-175	CD8+ CD73+ regulatory T cells	NKG7
8.78855e-180	0.438415	0.173	0.02	3.2167e-175	CD8+ CD73+ regulatory T cells	CCR6
1.02611e-170	0.580315	0.284	0.054	3.75567e-166	CD8+ CD73+ regulatory T cells	TMIGD2
5.86405e-170	0.439018	1	1	2.1463e-165	CD8+ CD73+ regulatory T cells	RPS3A
5.92567e-169	0.663068	0.996	0.98	2.16885e-164	CD8+ CD73+ regulatory T cells	PABPC1
1.20278e-168	0.469668	1	1	4.40229e-164	CD8+ CD73+ regulatory T cells	RPS12
7.56377e-168	-2.85613	0.032	0.55	2.76841e-163	CD8+ CD73+ regulatory T cells	GZMH
2.68358e-165	1.03466	0.942	0.557	9.82218e-161	CD8+ CD73+ regulatory T cells	LTB
1.48296e-164	-1.83375	0.132	0.608	5.42778e-160	CD8+ CD73+ regulatory T cells	PLEK
2.41363e-163	0.490723	0.208	0.031	8.83413e-159	CD8+ CD73+ regulatory T cells	CD248
8.77569e-162	0.653055	0.998	0.968	3.21199e-157	CD8+ CD73+ regulatory T cells	EEF1B2
3.70185e-154	-0.407576	1	1	1.35491e-149	CD8+ CD73+ regulatory T cells	B2M
4.28335e-153	0.990059	0.707	0.307	1.56775e-148	CD8+ CD73+ regulatory T cells	TCF7
2.39837e-152	0.546144	1	0.993	8.77826e-148	CD8+ CD73+ regulatory T cells	RPL3
7.66307e-150	0.435844	1	1	2.80476e-145	CD8+ CD73+ regulatory T cells	RPS8
1.14997e-149	-2.02254	0.061	0.533	4.20901e-145	CD8+ CD73+ regulatory T cells	HLA-DRB1
2.6073e-148	0.525483	1	0.996	9.54298e-144	CD8+ CD73+ regulatory T cells	RPS6
6.55238e-147	0.500622	1	0.998	2.39824e-142	CD8+ CD73+ regulatory T cells	RPS18
4.94672e-146	-1.208	0.659	0.853	1.81055e-141	CD8+ CD73+ regulatory T cells	SRGN
5.17462e-146	0.494026	1	1	1.89396e-141	CD8+ CD73+ regulatory T cells	RPLP1
9.13362e-145	0.40398	0.133	0.015	3.343e-140	CD8+ CD73+ regulatory T cells	LINC00824
1.55651e-144	0.402764	1	1	5.69697e-140	CD8+ CD73+ regulatory T cells	RPS14
1.00572e-143	0.53912	1	0.998	3.68102e-139	CD8+ CD73+ regulatory T cells	RPLP0
4.87755e-141	0.983143	0.215	0.038	1.78523e-136	CD8+ CD73+ regulatory T cells	KLRC1
3.75257e-139	-1.33801	0.627	0.863	1.37348e-134	CD8+ CD73+ regulatory T cells	CTSW
1.8245e-138	0.750278	0.361	0.096	6.67784e-134	CD8+ CD73+ regulatory T cells	LGALS3
2.8369e-138	-1.9129	0.352	0.684	1.03833e-133	CD8+ CD73+ regulatory T cells	PRF1
3.63787e-136	0.421028	1	0.999	1.3315e-131	CD8+ CD73+ regulatory T cells	RPS13
6.9223e-136	-0.544208	0.999	1	2.53363e-131	CD8+ CD73+ regulatory T cells	TMSB10
3.63925e-135	0.483954	1	0.995	1.332e-130	CD8+ CD73+ regulatory T cells	RPS5
5.34604e-135	0.308832	0.118	0.012	1.9567e-130	CD8+ CD73+ regulatory T cells	CD9
1.54967e-131	0.348601	1	1	5.67195e-127	CD8+ CD73+ regulatory T cells	RPS3
1.64727e-130	0.427606	1	1	6.02918e-126	CD8+ CD73+ regulatory T cells	RPL13
5.71109e-130	-1.42005	0.351	0.691	2.09032e-125	CD8+ CD73+ regulatory T cells	HLA-DPB1
2.46657e-129	0.442734	1	0.999	9.02788e-125	CD8+ CD73+ regulatory T cells	RPL8
6.15735e-129	-0.716946	0.995	0.999	2.25365e-124	CD8+ CD73+ regulatory T cells	PFN1
1.38554e-125	-1.52405	0.098	0.518	5.07121e-121	CD8+ CD73+ regulatory T cells	KLRG1
3.46463e-120	-1.01807	0.644	0.848	1.26809e-115	CD8+ CD73+ regulatory T cells	LITAF
9.26461e-120	1.40703	0.595	0.266	3.39094e-115	CD8+ CD73+ regulatory T cells	FOS
1.21898e-117	0.483466	0.999	0.988	4.46159e-113	CD8+ CD73+ regulatory T cells	RPL9
1.24637e-117	-0.938735	0.802	0.903	4.56185e-113	CD8+ CD73+ regulatory T cells	CLIC1
5.91319e-116	0.370807	1	0.999	2.16429e-111	CD8+ CD73+ regulatory T cells	RPLP2
9.56644e-113	0.380751	1	1	3.50141e-108	CD8+ CD73+ regulatory T cells	RPL39
1.89509e-111	0.701197	0.484	0.181	6.93621e-107	CD8+ CD73+ regulatory T cells	RCAN3
1.90136e-110	-1.38149	0.382	0.669	6.95919e-106	CD8+ CD73+ regulatory T cells	HLA-DPA1
1.92064e-110	0.785003	0.723	0.368	7.02974e-106	CD8+ CD73+ regulatory T cells	PLP2
5.56594e-109	-2.29576	0.012	0.4	2.03719e-104	CD8+ CD73+ regulatory T cells	FGFBP2
7.60301e-109	0.353751	1	1	2.78278e-104	CD8+ CD73+ regulatory T cells	RPL34
8.1504e-109	-2.58315	0.022	0.407	2.98313e-104	CD8+ CD73+ regulatory T cells	GZMB
2.88715e-108	-1.65758	0.051	0.441	1.05672e-103	CD8+ CD73+ regulatory T cells	CCL4
1.13894e-107	0.396345	1	1	4.16865e-103	CD8+ CD73+ regulatory T cells	RPS4X
1.9962e-106	-0.68008	0.957	0.979	7.30631e-102	CD8+ CD73+ regulatory T cells	MYL6
5.38773e-100	0.313164	1	1	1.97196e-95	CD8+ CD73+ regulatory T cells	RPL11
1.17248e-96	-3.23302	0.07	0.429	4.2914e-92	CD8+ CD73+ regulatory T cells	GNLY
1.56147e-96	0.328995	1	1	5.71515e-92	CD8+ CD73+ regulatory T cells	RPL18
6.23769e-96	-1.20916	0.141	0.505	2.28306e-91	CD8+ CD73+ regulatory T cells	ITGB1
8.31401e-96	-1.1244	0.424	0.677	3.04301e-91	CD8+ CD73+ regulatory T cells	CTSC
1.51787e-95	-0.579672	0.995	0.987	5.55556e-91	CD8+ CD73+ regulatory T cells	IL32
5.69757e-94	0.367788	1	0.999	2.08537e-89	CD8+ CD73+ regulatory T cells	RPL5
7.208e-94	-0.423061	0.999	0.999	2.6382e-89	CD8+ CD73+ regulatory T cells	HLA-A
5.52949e-93	0.503583	0.984	0.961	2.02385e-88	CD8+ CD73+ regulatory T cells	ITM2B
3.66536e-92	-0.703356	0.902	0.952	1.34156e-87	CD8+ CD73+ regulatory T cells	HCST
4.43864e-92	0.481453	0.994	0.951	1.62459e-87	CD8+ CD73+ regulatory T cells	EEF1G
2.24899e-91	-1.76089	0.036	0.384	8.23153e-87	CD8+ CD73+ regulatory T cells	HLA-DRB5
2.44695e-91	-1.44396	0.098	0.45	8.95608e-87	CD8+ CD73+ regulatory T cells	SELL
4.63995e-91	-0.642474	0.998	0.995	1.69827e-86	CD8+ CD73+ regulatory T cells	SH3BGRL3
3.23103e-90	0.652081	0.509	0.215	1.18259e-85	CD8+ CD73+ regulatory T cells	AQP3
1.05477e-89	0.283056	1	1	3.86055e-85	CD8+ CD73+ regulatory T cells	RPL10
1.33143e-89	0.398916	1	0.99	4.87318e-85	CD8+ CD73+ regulatory T cells	RPL10A
2.93104e-89	0.738752	0.926	0.735	1.07279e-84	CD8+ CD73+ regulatory T cells	KLF6
5.06249e-89	0.356139	1	0.997	1.85292e-84	CD8+ CD73+ regulatory T cells	RPS25
6.49873e-89	0.306151	1	1	2.3786e-84	CD8+ CD73+ regulatory T cells	RPS23
1.62308e-87	0.373099	0.999	0.995	5.94064e-83	CD8+ CD73+ regulatory T cells	RPL22
1.83149e-87	-0.783451	0.768	0.87	6.70343e-83	CD8+ CD73+ regulatory T cells	PSMB9
1.02948e-85	0.283108	1	1	3.76799e-81	CD8+ CD73+ regulatory T cells	RPS27A
3.18623e-85	-1.08116	0.176	0.492	1.16619e-80	CD8+ CD73+ regulatory T cells	APOBEC3G
4.88171e-85	-0.454229	1	1	1.78676e-80	CD8+ CD73+ regulatory T cells	HLA-B
3.61259e-84	0.279552	1	1	1.32224e-79	CD8+ CD73+ regulatory T cells	RPL19
9.1058e-82	0.343508	1	0.998	3.33281e-77	CD8+ CD73+ regulatory T cells	RPSA
1.64211e-81	-0.645821	1	1	6.01028e-77	CD8+ CD73+ regulatory T cells	ACTB
7.29104e-81	0.3187	1	1	2.66859e-76	CD8+ CD73+ regulatory T cells	RPS28
9.29953e-81	0.299505	1	1	3.40372e-76	CD8+ CD73+ regulatory T cells	RPL12
3.44799e-80	-2.06738	0.119	0.439	1.262e-75	CD8+ CD73+ regulatory T cells	GZMK
5.81015e-80	0.262745	1	1	2.12657e-75	CD8+ CD73+ regulatory T cells	RPL30
1.48076e-78	-1.37604	0.012	0.317	5.41971e-74	CD8+ CD73+ regulatory T cells	CX3CR1
1.87888e-78	0.634572	0.75	0.452	6.87689e-74	CD8+ CD73+ regulatory T cells	TMEM123
1.40762e-76	0.508014	0.933	0.653	5.15202e-72	CD8+ CD73+ regulatory T cells	COTL1
1.0282e-75	-1.11243	0.4	0.654	3.76332e-71	CD8+ CD73+ regulatory T cells	MT2A
1.29117e-75	0.594084	0.898	0.657	4.7258e-71	CD8+ CD73+ regulatory T cells	GAS5
3.84865e-75	-0.68424	0.874	0.907	1.40864e-70	CD8+ CD73+ regulatory T cells	CD99
1.61481e-74	0.432431	0.183	0.045	5.91035e-70	CD8+ CD73+ regulatory T cells	IGFBP3
1.43274e-73	0.468494	0.991	0.938	5.24396e-69	CD8+ CD73+ regulatory T cells	RPL4
1.67308e-73	0.319173	1	0.999	6.12364e-69	CD8+ CD73+ regulatory T cells	RPL37
1.2024e-72	0.290947	1	1	4.40092e-68	CD8+ CD73+ regulatory T cells	RPS19
7.73663e-72	0.580334	0.469	0.21	2.83169e-67	CD8+ CD73+ regulatory T cells	CD55
1.23044e-71	0.2821	1	0.999	4.50353e-67	CD8+ CD73+ regulatory T cells	RPL29
1.11359e-70	0.606748	0.413	0.174	4.07583e-66	CD8+ CD73+ regulatory T cells	MYC
1.58007e-70	-1.03995	0.037	0.327	5.78323e-66	CD8+ CD73+ regulatory T cells	FCRL6
8.87439e-70	-1.50612	0.011	0.288	3.24812e-65	CD8+ CD73+ regulatory T cells	FCGR3A
6.95186e-69	0.372064	0.998	0.983	2.54445e-64	CD8+ CD73+ regulatory T cells	RPL7
1.54265e-68	0.329847	0.999	0.994	5.64624e-64	CD8+ CD73+ regulatory T cells	RPS16
2.81289e-68	-1.37264	0.222	0.495	1.02955e-63	CD8+ CD73+ regulatory T cells	DUSP2
1.00147e-66	-0.901933	0.159	0.442	3.66548e-62	CD8+ CD73+ regulatory T cells	SAMD3
1.51639e-66	0.324311	1	0.996	5.55014e-62	CD8+ CD73+ regulatory T cells	RPL13A
3.27476e-66	-1.26849	0.138	0.408	1.1986e-61	CD8+ CD73+ regulatory T cells	CMC1
1.07097e-65	0.363508	1	0.997	3.91985e-61	CD8+ CD73+ regulatory T cells	RPS2
1.07678e-63	0.443371	0.98	0.886	3.94113e-59	CD8+ CD73+ regulatory T cells	LDHB
5.15372e-63	0.251653	1	0.999	1.88631e-58	CD8+ CD73+ regulatory T cells	RPL35A
6.08695e-63	0.298149	0.13	0.028	2.22788e-58	CD8+ CD73+ regulatory T cells	CD101
1.47036e-62	0.514389	0.359	0.148	5.38168e-58	CD8+ CD73+ regulatory T cells	BIRC3
1.90281e-62	0.707976	0.581	0.306	6.96448e-58	CD8+ CD73+ regulatory T cells	LINC02446
2.07992e-62	-1.3888	0.02	0.278	7.6127e-58	CD8+ CD73+ regulatory T cells	HLA-DRA
2.10224e-62	-0.602997	0.977	0.987	7.69442e-58	CD8+ CD73+ regulatory T cells	GAPDH
4.5009e-62	0.35079	1	0.99	1.64738e-57	CD8+ CD73+ regulatory T cells	RPL36A
2.42784e-61	0.383568	0.175	0.048	8.88614e-57	CD8+ CD73+ regulatory T cells	FXYD2
2.9692e-59	-0.891964	0.004	0.247	1.08676e-54	CD8+ CD73+ regulatory T cells	S1PR5
3.9142e-59	0.408469	0.982	0.952	1.43264e-54	CD8+ CD73+ regulatory T cells	EEF2
[truncated: 7,358 more rows]

## Sheet: NK-like_TEMRA_marker_genes
marker genes differentially expressed in CD8+ NK-like TEMRA cells after removal of innate-like T cell clusters and removal of cells with missing TCR-seq information
gene	p_val	avg_log2FC	pct.1	pct.2	p_val_adj
KLRF1	0	1.37936	0.566	0.105	0
KLRC2	0	2.58412	0.765	0.094	0
TYROBP	0	2.41852	0.579	0.071	0
KIR2DL3	0	1.40111	0.304	0.015	0
KIR3DL1	0	1.59768	0.384	0.017	0
KIR3DL2	0	1.39576	0.382	0.023	0
NCR1	0	0.819812	0.293	0.023	0
FCGR3A	5.1738e-266	1.30445	0.671	0.262	1.89366e-261
CTSW	7.86181e-266	0.98729	0.983	0.851	2.8775e-261
CD160	8.38428e-262	1.02751	0.428	0.109	3.06873e-257
CST7	2.72505e-244	0.87138	0.998	0.773	9.97396e-240
KLRD1	2.51275e-243	1.00963	0.92	0.511	9.19692e-239
XCL2	3.41585e-226	1.01823	0.436	0.127	1.25024e-221
COTL1	4.24918e-199	-1.34252	0.27	0.703	1.55524e-194
CMC1	1.66289e-197	1.00761	0.749	0.375	6.08635e-193
IL7R	8.97665e-197	-1.87773	0.191	0.629	3.28555e-192
SRGN	1.25093e-179	0.724774	0.971	0.835	4.57855e-175
NKG7	2.28122e-175	0.760109	1	0.804	8.34951e-171
RPLP0	3.67505e-164	-0.631547	0.995	0.998	1.3451e-159
IFITM2	2.78605e-160	0.78286	0.962	0.856	1.01972e-155
RHOC	3.01977e-160	0.874228	0.585	0.27	1.10527e-155
TTC38	5.17848e-159	0.786403	0.491	0.189	1.89537e-154
LDHB	5.42038e-157	-0.858988	0.789	0.902	1.98391e-152
TIGIT	5.49566e-157	0.896448	0.594	0.276	2.01147e-152
RPS8	8.73817e-154	-0.514094	1	1	3.19826e-149
PLAC8	1.6857e-146	0.887169	0.594	0.3	6.16983e-142
HOPX	1.90951e-145	0.862917	0.769	0.449	6.98899e-141
RPS15A	6.00042e-145	-0.340369	1	1	2.19622e-140
LTB	1.52809e-139	-1.72653	0.253	0.572	5.59296e-135
S1PR5	2.31015e-138	0.773086	0.498	0.211	8.45539e-134
PRF1	3.94136e-136	0.697273	0.913	0.643	1.44258e-131
RPL28	5.10887e-136	-0.376573	1	1	1.8699e-131
RPL18	2.10794e-132	-0.438324	0.999	1	7.71526e-128
CYBA	2.15901e-125	0.572654	0.971	0.921	7.90219e-121
FGR	8.64163e-125	0.695067	0.463	0.194	3.16292e-120
CD63	2.27798e-123	0.741569	0.68	0.41	8.33764e-119
RPL18A	4.03931e-123	-0.40415	1	1	1.47843e-118
FCRL6	2.38924e-121	0.712621	0.602	0.306	8.74485e-117
RPL11	3.62238e-116	-0.377847	1	1	1.32583e-111
PTGDR	5.70874e-115	0.693215	0.48	0.218	2.08946e-110
AOAH	1.77117e-113	0.705555	0.542	0.27	6.48267e-109
GZMB	5.88796e-111	0.624321	0.731	0.388	2.15505e-106
HLA-DQA2	1.42143e-109	0.821854	0.414	0.177	5.20256e-105
RPS12	2.70751e-109	-0.421816	1	1	9.90976e-105
THEMIS	6.61346e-107	-0.875339	0.064	0.375	2.42059e-102
RPL29	1.23691e-106	-0.381149	0.999	1	4.5272e-102
PLEK	4.51987e-104	0.617726	0.844	0.568	1.65432e-99
CD52	6.33516e-104	-0.56513	0.92	0.978	2.31873e-99
RACK1	2.99691e-103	-0.386612	0.999	0.999	1.0969e-98
RPS13	3.11766e-101	-0.450178	0.999	1	1.1411e-96
TRAV12-2	7.01575e-100	1.51223	0.264	0.092	2.56783e-95
HCST	1.70373e-97	0.469236	0.985	0.949	6.23583e-93
RPL32	3.02565e-97	-0.405838	1	1	1.10742e-92
RPL30	3.49506e-97	-0.29926	1	1	1.27923e-92
CCL4	6.11005e-97	0.766208	0.685	0.408	2.23634e-92
HLA-C	2.34185e-95	0.316372	1	1	8.57141e-91
HLA-A	3.64793e-94	0.283912	1	1	1.33518e-89
RPS4X	2.83701e-93	-0.406219	1	1	1.03837e-88
CAMK4	1.95125e-86	-0.768406	0.064	0.329	7.14178e-82
CD27	4.93609e-86	-0.809725	0.192	0.481	1.80666e-81
ZEB2	6.78347e-84	0.598381	0.448	0.221	2.48282e-79
RPL14	9.40966e-84	-0.317852	1	1	3.44403e-79
APMAP	4.49806e-83	0.598707	0.692	0.482	1.64634e-78
ADGRG1	9.96927e-82	0.612292	0.489	0.25	3.64885e-77
RPS23	1.78654e-81	-0.326526	1	1	6.53892e-77
RPL5	5.35364e-80	-0.383566	0.998	0.999	1.95949e-75
RPL10	8.15125e-80	-0.320443	1	1	2.98344e-75
RPL13	7.05377e-79	-0.366349	1	1	2.58175e-74
RPS7	3.9305e-78	-0.252128	1	1	1.4386e-73
TRGV7	5.98828e-77	0.840276	0.256	0.097	2.19177e-72
KLRG1	1.67562e-75	0.582813	0.711	0.473	6.13294e-71
HLA-B	2.02598e-75	0.291535	1	1	7.41528e-71
RPL19	3.43049e-75	-0.279092	1	1	1.25559e-70
TMSB4X	4.96186e-75	0.256846	0.999	1	1.81609e-70
ITGB2	7.3624e-75	0.473181	0.949	0.857	2.69471e-70
SNHG29	1.46855e-74	-0.622112	0.734	0.839	5.37505e-70
RPL12	2.44909e-74	-0.350718	1	1	8.9639e-70
MT2A	3.50266e-74	0.667789	0.802	0.64	1.28201e-69
GNLY	1.13424e-73	0.658844	0.675	0.391	4.15143e-69
RPS15	2.11736e-72	-0.251372	0.999	1	7.74974e-68
GZMH	2.68132e-72	0.523309	0.808	0.523	9.8139e-68
ARPC5L	6.25497e-72	0.54282	0.696	0.491	2.28938e-67
SH2D2A	7.47604e-72	0.616913	0.58	0.369	2.7363e-67
CD244	9.57484e-72	0.500272	0.314	0.139	3.50449e-67
LITAF	6.43765e-71	0.41806	0.944	0.839	2.35624e-66
RPS18	2.55405e-70	-0.387237	0.997	0.999	9.34807e-66
NACA	8.99042e-70	-0.304787	0.998	0.998	3.29058e-65
KLRB1	1.39353e-69	0.822552	0.358	0.173	5.10047e-65
RPL35A	2.62981e-69	-0.277978	0.999	0.999	9.62535e-65
MAP3K8	7.41005e-68	0.461806	0.269	0.111	2.71215e-63
CD300A	1.69117e-67	0.518925	0.365	0.181	6.18986e-63
MBP	3.4923e-67	0.519057	0.77	0.615	1.27822e-62
EEF1G	3.7241e-67	-0.474102	0.928	0.954	1.36306e-62
NOSIP	9.50393e-67	-0.884812	0.383	0.573	3.47853e-62
RPL39	2.68644e-66	-0.318091	1	1	9.83263e-62
SARAF	3.62951e-66	-0.423522	0.922	0.946	1.32844e-61
RPSA	4.08312e-66	-0.336868	0.999	0.998	1.49446e-61
HLA-E	6.49139e-66	0.272455	0.995	0.995	2.37591e-61
CX3CR1	1.7169e-64	0.549344	0.528	0.303	6.28404e-60
FCRL3	1.24928e-62	0.443824	0.27	0.115	4.57248e-58
PFN1	2.86475e-62	0.273073	0.999	0.999	1.04853e-57
RPS3A	2.65904e-61	-0.307264	1	1	9.73235e-57
RPL7	5.50999e-61	-0.364224	0.983	0.984	2.01671e-56
IFITM1	2.94328e-60	0.398878	0.998	0.986	1.07727e-55
RPL34	3.59783e-60	-0.286715	1	1	1.31684e-55
RPL13A	7.26292e-59	-0.326522	0.993	0.997	2.6583e-54
RPLP1	1.23369e-58	-0.300098	1	1	4.51541e-54
NCR3	1.2976e-58	0.5101	0.386	0.206	4.74935e-54
SELL	1.69262e-58	-0.875834	0.248	0.46	6.19515e-54
LEF1	1.65667e-57	-0.729866	0.059	0.255	6.06359e-53
DHRS7	3.99733e-57	0.460504	0.72	0.562	1.46306e-52
RPL24	4.0775e-57	-0.284727	0.995	0.995	1.49241e-52
SLC25A6	1.0214e-56	-0.394725	0.872	0.928	3.73841e-52
CCL4L2	1.41383e-56	0.615307	0.361	0.184	5.17474e-52
BTF3	1.52589e-56	-0.339588	0.946	0.974	5.58492e-52
RPS25	3.99847e-56	-0.299215	1	0.997	1.46348e-51
TPT1	1.57586e-55	-0.348319	1	0.999	5.7678e-51
GZMM	1.18884e-52	0.387168	0.88	0.745	4.35128e-48
SIT1	1.27479e-51	-0.530819	0.218	0.445	4.66586e-47
RPS16	4.2278e-51	-0.302404	0.994	0.994	1.54742e-46
CNN2	4.28123e-51	-0.498696	0.617	0.772	1.56697e-46
RGS10	4.54485e-51	-0.537228	0.389	0.593	1.66346e-46
CD7	6.22668e-51	0.433139	0.853	0.758	2.27903e-46
GAS5	9.43658e-51	-0.582577	0.524	0.671	3.45388e-46
CD247	4.56148e-50	0.426281	0.758	0.613	1.66955e-45
RPL10A	7.89555e-50	-0.329305	0.992	0.991	2.88985e-45
HINT1	1.75415e-49	-0.363189	0.873	0.923	6.42036e-45
LEPROTL1	3.61819e-49	-0.528986	0.346	0.552	1.32429e-44
RPS9	5.81211e-49	-0.327338	0.978	0.984	2.12729e-44
EFHD2	5.32003e-48	0.429234	0.381	0.213	1.94718e-43
HLA-DPA1	1.35568e-47	0.367076	0.848	0.655	4.96191e-43
GZMA	1.45794e-47	0.33353	0.96	0.706	5.33621e-43
DOK2	2.23129e-47	0.420719	0.692	0.522	8.16674e-43
CD2	2.28527e-47	-0.492919	0.697	0.828	8.36431e-43
RASSF1	3.89062e-47	0.469022	0.556	0.381	1.424e-42
RPS5	6.10355e-47	-0.345907	0.995	0.996	2.23396e-42
TRG-AS1	8.77609e-47	0.510516	0.502	0.333	3.21214e-42
CD5	3.59807e-45	-0.552461	0.211	0.408	1.31693e-40
C1orf21	3.60171e-45	0.410842	0.339	0.183	1.31826e-40
LDLRAP1	1.87341e-44	-0.552055	0.125	0.309	6.85685e-40
IL2RB	2.43729e-44	0.429134	0.355	0.203	8.92073e-40
CD6	3.91087e-44	-0.54202	0.181	0.372	1.43142e-39
MTRNR2L12	4.45992e-44	0.466852	0.989	0.983	1.63238e-39
PLAAT3	9.59232e-44	0.419775	0.317	0.172	3.51089e-39
TRBC1	1.35426e-43	0.543281	0.603	0.45	4.95674e-39
CALM1	1.36528e-43	0.262018	0.99	0.985	4.99705e-39
RPL4	1.62526e-42	-0.371964	0.914	0.942	5.9486e-38
TCF7	1.92008e-42	-0.677099	0.156	0.333	7.02768e-38
LSP1	2.97116e-41	0.294247	0.942	0.9	1.08747e-36
EEF2	2.01136e-40	-0.315847	0.926	0.956	7.36177e-36
NPM1	4.15184e-40	-0.327508	0.893	0.924	1.51962e-35
PBXIP1	2.42175e-39	-0.505254	0.208	0.393	8.86384e-35
TPST2	3.84822e-39	0.404908	0.612	0.456	1.40849e-34
MATK	9.32195e-39	0.39357	0.499	0.336	3.41193e-34
TLE5	1.4622e-38	-0.393492	0.697	0.812	5.35179e-34
FLT3LG	2.87344e-38	-0.474073	0.206	0.39	1.05171e-33
FAM49B	5.00598e-38	0.389401	0.636	0.491	1.83224e-33
RPL22	1.6937e-37	-0.285197	0.998	0.996	6.19912e-33
SIRPG	2.28417e-37	-0.43965	0.098	0.262	8.3603e-33
RPL36A	2.62506e-37	-0.286583	0.986	0.991	9.60799e-33
YWHAZ	2.83467e-37	0.2667	0.967	0.936	1.03752e-32
LYST	3.13688e-37	0.402216	0.319	0.185	1.14813e-32
PDIA3	7.44199e-37	0.336826	0.852	0.776	2.72384e-32
PLAAT4	8.92351e-37	0.26449	0.918	0.842	3.26609e-32
ADGRE5	1.00535e-36	0.428587	0.633	0.505	3.6797e-32
CEP78	1.28089e-36	0.392307	0.304	0.172	4.68819e-32
CD99	1.9867e-35	0.271324	0.963	0.901	7.27151e-31
SYTL3	2.33418e-35	0.43448	0.361	0.222	8.54332e-31
PRDX2	3.3419e-35	-0.417685	0.364	0.545	1.22317e-30
FYN	3.9652e-35	0.367211	0.619	0.462	1.4513e-30
CCL5	7.63891e-35	0.30667	0.995	0.808	2.79592e-30
G6PD	1.45276e-34	0.402304	0.41	0.274	5.31724e-30
ZFP36	2.4744e-33	0.506404	0.721	0.619	9.05656e-29
RPL9	2.69315e-33	-0.289769	0.992	0.988	9.85719e-29
GNG2	2.46682e-32	0.377933	0.553	0.413	9.02882e-28
EIF3E	6.7836e-32	-0.381972	0.569	0.696	2.48287e-27
PYHIN1	2.47567e-31	0.386011	0.48	0.333	9.06119e-27
SLC9A3R1	3.87225e-31	0.300502	0.825	0.731	1.41728e-26
ABI3	9.45898e-31	0.348632	0.417	0.277	3.46208e-26
GNPTAB	1.02076e-30	0.400615	0.355	0.227	3.73609e-26
RFTN1	1.28446e-30	0.337203	0.317	0.193	4.70126e-26
RPS29	1.40748e-30	0.261762	0.974	0.953	5.1515e-26
PRELID1	2.02382e-30	0.353668	0.7	0.601	7.4074e-26
MT-ND3	2.19943e-30	0.287677	0.947	0.912	8.05012e-26
SPOCK2	4.8744e-30	-0.39703	0.364	0.534	1.78408e-25
FGFBP2	1.10671e-29	0.340146	0.564	0.39	4.05069e-25
CISD3	1.52632e-29	0.384693	0.395	0.267	5.58649e-25
TNFAIP3	2.82273e-29	-0.497548	0.186	0.337	1.03315e-24
STOM	3.04812e-29	0.344835	0.497	0.356	1.11564e-24
TPM3	8.87696e-29	0.256569	0.922	0.888	3.24906e-24
ANXA2	1.0307e-28	0.374007	0.529	0.394	3.77248e-24
SASH3	1.83402e-28	0.312663	0.627	0.499	6.71269e-24
IRF1	3.71877e-28	0.369576	0.715	0.608	1.36111e-23
CD164	4.22844e-28	0.345139	0.57	0.458	1.54765e-23
ANXA6	7.24656e-28	0.288365	0.844	0.781	2.65231e-23
PIK3IP1	1.11807e-27	-0.423675	0.222	0.37	4.09226e-23
SEPTIN7	1.26778e-27	0.256493	0.895	0.857	4.6402e-23
AGTRAP	1.38763e-27	0.368696	0.384	0.26	5.07885e-23
TBX21	1.43957e-27	0.305027	0.262	0.152	5.26899e-23
FYB1	6.38806e-27	-0.327561	0.691	0.792	2.33809e-22
GSTP1	6.79819e-27	0.296894	0.795	0.698	2.48821e-22
GUK1	2.93027e-26	0.274631	0.836	0.761	1.07251e-21
PRKACB	7.24326e-26	0.368125	0.458	0.343	2.65111e-21
CXCR3	8.04026e-26	-0.385292	0.175	0.317	2.94282e-21
RPS6	1.45674e-25	-0.256394	1	0.997	5.33181e-21
ZBTB38	2.32648e-25	0.333182	0.543	0.416	8.51514e-21
FOS	2.67322e-25	-0.734261	0.152	0.277	9.78425e-21
HLA-DRB5	2.9524e-25	0.284853	0.541	0.378	1.08061e-20
EOMES	3.60354e-25	0.307484	0.28	0.17	1.31893e-20
ARHGAP9	8.40654e-25	0.344555	0.461	0.341	3.07688e-20
RHOH	1.16556e-24	-0.362872	0.313	0.461	4.26606e-20
PPA1	1.31097e-24	-0.351069	0.24	0.383	4.79827e-20
PTPN6	1.52166e-24	0.352123	0.627	0.535	5.56942e-20
NAP1L1	2.36476e-24	-0.356067	0.427	0.567	8.65524e-20
SYNE1	2.49246e-24	0.329497	0.508	0.387	9.12267e-20
APOBEC3G	3.43779e-24	0.311698	0.595	0.469	1.25826e-19
VAMP8	4.75041e-24	0.294796	0.713	0.62	1.7387e-19
F2R	1.1193e-23	0.331057	0.295	0.187	4.09676e-19
GPR65	1.21115e-23	0.332686	0.392	0.276	4.43295e-19
CD8B	1.53518e-23	-0.293777	0.892	0.938	5.61892e-19
EIF3H	2.36525e-23	-0.292615	0.683	0.763	8.65706e-19
SHISA5	3.50284e-23	0.303277	0.678	0.595	1.28207e-18
PRKCH	3.88524e-23	0.341038	0.588	0.485	1.42204e-18
INPP4B	7.24475e-23	-0.354296	0.17	0.301	2.65165e-18
DUSP2	7.77747e-23	0.356135	0.603	0.47	2.84663e-18
CTSD	9.44506e-23	0.275332	0.636	0.518	3.45699e-18
HMGA1	1.09499e-22	-0.346405	0.187	0.318	4.00777e-18
TLN1	1.50581e-22	0.35446	0.521	0.413	5.51143e-18
SLAMF7	1.6903e-22	0.301311	0.302	0.195	6.18667e-18
LAT	2.78007e-22	-0.331349	0.542	0.66	1.01753e-17
LIME1	4.51148e-22	-0.304597	0.661	0.779	1.65125e-17
GZMK	5.13122e-22	-0.809783	0.298	0.404	1.87808e-17
ANP32B	8.62764e-22	-0.305306	0.554	0.677	3.1578e-17
NOP53	1.72316e-21	-0.295611	0.612	0.71	6.30694e-17
TMEM123	2.6913e-21	-0.355531	0.339	0.463	9.85043e-17
PRKCQ-AS1	6.29768e-21	-0.388933	0.15	0.266	2.30501e-16
PLP2	7.18347e-21	-0.406802	0.264	0.385	2.62922e-16
DGKA	8.09437e-21	-0.311576	0.141	0.261	2.96262e-16
EEF1B2	9.56544e-21	-0.302231	0.972	0.969	3.50105e-16
PSAP	1.01334e-20	0.289213	0.648	0.564	3.70894e-16
ABRACL	1.41969e-20	-0.29687	0.51	0.637	5.19621e-16
GRAP2	2.83811e-20	-0.309519	0.167	0.29	1.03878e-15
TRBC2	3.93472e-20	0.316938	0.777	0.723	1.44015e-15
MGAT4A	8.4574e-20	-0.326752	0.262	0.391	3.09549e-15
SAMD3	9.05965e-20	0.274552	0.542	0.42	3.31592e-15
GSTK1	1.06795e-19	-0.274948	0.714	0.796	3.90882e-15
IQGAP1	2.18502e-19	0.286366	0.586	0.487	7.99738e-15
CAPN2	2.60598e-19	0.280034	0.644	0.553	9.53814e-15
FCMR	4.06773e-19	0.280225	0.583	0.482	1.48883e-14
SPN	5.10891e-19	0.288683	0.556	0.456	1.86991e-14
CALR	5.44307e-19	0.368202	0.692	0.638	1.99222e-14
HIGD2A	7.68764e-19	-0.263244	0.674	0.766	2.81375e-14
STARD3NL	1.33743e-18	0.269847	0.251	0.163	4.89514e-14
JUN	1.66139e-18	-0.525339	0.365	0.476	6.08086e-14
CASP1	1.82795e-18	0.298859	0.442	0.339	6.69049e-14
PTPRCAP	6.96659e-18	0.316239	0.528	0.441	2.54984e-13
XBP1	1.36882e-17	0.323571	0.507	0.425	5.01001e-13
PDIA6	1.44564e-17	0.268829	0.592	0.497	5.29118e-13
TSEN54	1.85465e-17	0.291042	0.379	0.284	6.7882e-13
C5orf56	4.16161e-17	0.276076	0.43	0.33	1.52319e-12
GABARAPL1	6.09093e-17	0.282093	0.282	0.194	2.22934e-12
ID2	1.43762e-16	0.32193	0.464	0.373	5.26182e-12
FLOT1	1.84425e-16	0.275052	0.351	0.259	6.75015e-12
RPS26	2.26878e-16	-0.350202	0.979	0.98	8.30396e-12
UBE2E3	2.2811e-16	0.267469	0.338	0.249	8.34904e-12
PTPRA	3.0336e-16	0.269497	0.261	0.179	1.11033e-11
ANXA5	3.58445e-16	-0.318318	0.349	0.464	1.31195e-11
UBE2F	4.5018e-16	0.283159	0.357	0.266	1.64771e-11
SERP1	4.68386e-16	-0.255958	0.632	0.713	1.71434e-11
ATP5ME	7.77406e-16	0.265639	0.508	0.428	2.84538e-11
NDUFB7	1.17883e-15	0.274983	0.52	0.443	4.31464e-11
SQSTM1	1.89366e-15	0.273337	0.586	0.515	6.93097e-11
TMEM14B	2.535e-15	-0.262116	0.255	0.373	9.27836e-11
LINC02446	5.54085e-15	-0.384986	0.234	0.339	2.02801e-10
CDKN2D	6.66484e-15	0.267152	0.297	0.213	2.4394e-10
PIK3R1	1.38752e-14	0.322497	0.493	0.412	5.07845e-10
CDC25B	2.61905e-14	-0.268498	0.35	0.461	9.58597e-10
ACAA2	3.06417e-14	0.257535	0.426	0.341	1.12152e-09
RAB27A	4.16194e-14	0.25436	0.398	0.313	1.52331e-09
MFSD10	4.83559e-14	0.299326	0.43	0.354	1.76987e-09
LMAN2	5.38712e-14	0.259653	0.513	0.443	1.97174e-09
HSPA5	5.67975e-14	0.301738	0.712	0.661	2.07885e-09
TRIM22	6.45911e-14	0.253538	0.502	0.417	2.3641e-09
RESF1	9.06393e-14	-0.280811	0.527	0.618	3.31749e-09
HDDC2	1.2565e-13	0.280736	0.33	0.253	4.59891e-09
ITK	2.33978e-13	-0.275015	0.214	0.311	8.56384e-09
TRADD	2.8146e-13	-0.264724	0.228	0.326	1.03017e-08
PDAP1	3.48931e-13	0.257324	0.455	0.38	1.27712e-08
LGALS1	8.05223e-13	0.374472	0.496	0.409	2.9472e-08
IFITM3	1.05083e-12	0.471648	0.383	0.329	3.84615e-08
VASP	1.08591e-12	0.255219	0.411	0.334	3.97454e-08
ANXA1	2.28231e-12	-0.258243	0.809	0.83	8.35347e-08
CLDND1	4.40035e-12	-0.310754	0.245	0.335	1.61057e-07
RPS4Y1	1.95184e-09	-0.290201	0.417	0.49	7.14393e-05
XAF1	7.77036e-09	0.258846	0.319	0.26	0.000284403
IFI6	4.91872e-08	0.259242	0.314	0.259	0.0018003
AL138963.4	0.00362019	-0.280304	0.233	0.271	1
