# Supplementary material for: Dissecting CD8+ T cell pathology of severe SARS-CoV-2 infection by single-cell immunoprofiling
Source: Front Immunol. 2022 Dec 16;13:1066176. doi: 10.3389/fimmu.2022.1066176 (PMC9800604; doi:10.3389/fimmu.2022.1066176)
Supplement: Supplementary Table 4 — Results of differential gene expression analysis and gene set enrichment analysis on genes differentially expressed in CD8+ T cell populations between mild and severe COVID-19 [file Table_2.xlsx]

## Sheet: DEGs_CD8+_CD73+_Treg
CD8+ CD73+ regulatory T cells
gene	p_val	avg_log2FC	pct.1	pct.2	p_val_adj	comparison
TRBV6-2	1.60925e-24	-1.92571	0.018	0.286	5.89003e-20	mild_vs_healthy
RPS4Y1	3.64419e-24	-1.21444	0.342	0.988	1.33381e-19	mild_vs_healthy
RPS4X	3.25144e-23	0.589596	1	1	1.19006e-18	mild_vs_healthy
RPS27	2.6947e-18	-0.423984	1	1	9.86289e-14	mild_vs_healthy
RPS29	2.82355e-17	-0.927161	0.988	1	1.03345e-12	mild_vs_healthy
RPL13	8.06621e-17	0.392621	1	1	2.95231e-12	mild_vs_healthy
FOS	3.85464e-16	1.89661	0.688	0.214	1.41084e-11	mild_vs_healthy
HLA-B	1.15191e-14	-0.369539	1	1	4.21611e-10	mild_vs_healthy
RPS21	7.21335e-14	-0.480715	1	1	2.64016e-09	mild_vs_healthy
CCR7	1.30545e-12	1.28858	0.467	0.048	4.77806e-08	mild_vs_healthy
RPL28	2.82742e-12	0.2601	1	1	1.03486e-07	mild_vs_healthy
NFKBIA	1.766e-11	1.21328	0.713	0.333	6.46375e-07	mild_vs_healthy
TRGV3	7.17215e-11	-1.19836	0.098	0.345	2.62508e-06	mild_vs_healthy
MT-ND3	1.20086e-10	-0.522707	0.977	0.988	4.39525e-06	mild_vs_healthy
DUSP1	2.61434e-10	1.07607	0.772	0.429	9.56875e-06	mild_vs_healthy
IFITM3	6.0514e-10	1.03678	0.439	0.083	2.21487e-05	mild_vs_healthy
RPS23	1.65407e-09	0.259503	1	1	6.05405e-05	mild_vs_healthy
PTPRCAP	6.90157e-09	-0.919317	0.289	0.56	0.000252604	mild_vs_healthy
RPL37	8.41829e-09	-0.29246	1	1	0.000308118	mild_vs_healthy
LDHB	1.43772e-08	0.447645	0.991	0.94	0.000526219	mild_vs_healthy
JUNB	1.47262e-08	1.0455	0.766	0.5	0.000538994	mild_vs_healthy
RPL3	1.67032e-08	0.317771	1	1	0.000611356	mild_vs_healthy
RPS9	9.58101e-08	0.360538	1	1	0.00350675	mild_vs_healthy
RPS19	1.17026e-07	0.257709	1	1	0.00428328	mild_vs_healthy
LYAR	1.34788e-07	-0.786331	0.556	0.786	0.00493336	mild_vs_healthy
CXCR4	1.44703e-07	0.702215	0.652	0.345	0.00529626	mild_vs_healthy
PCBP1	1.53021e-07	-0.498452	0.818	0.929	0.00560074	mild_vs_healthy
TSC22D3	1.70946e-07	0.614361	0.886	0.714	0.00625679	mild_vs_healthy
ATP5F1E	2.47349e-07	-0.389419	0.971	0.976	0.00905323	mild_vs_healthy
ERAP2	6.70919e-07	-0.565263	0.198	0.44	0.0245563	mild_vs_healthy
PCBP2	8.77328e-07	-0.388872	0.971	1	0.0321111	mild_vs_healthy
DDX3Y	8.9664e-07	-0.374143	0.082	0.262	0.0328179	mild_vs_healthy
CST7	1.06085e-06	-0.6981	0.462	0.679	0.0388283	mild_vs_healthy
TRAV12-2	1.11195e-06	-1.307	0.094	0.274	0.0406984	mild_vs_healthy
RPS12	1.14352e-06	0.17323	1	1	0.041854	mild_vs_healthy
PHKB	1.31192e-06	-0.397062	0.086	0.262	0.0480176	mild_vs_healthy
RPL38	1.92077e-06	-0.356068	0.998	1	0.0703021	mild_vs_healthy
MCL1	1.92893e-06	-0.539257	0.517	0.738	0.0706009	mild_vs_healthy
CD69	1.94215e-06	0.789697	0.492	0.226	0.0710846	mild_vs_healthy
BTG1	3.11926e-06	0.454363	0.97	0.929	0.114168	mild_vs_healthy
RPS6	3.36278e-06	0.253923	1	1	0.123081	mild_vs_healthy
RPL39	3.42471e-06	-0.217501	1	1	0.125348	mild_vs_healthy
CD99	4.09186e-06	-0.413439	0.872	0.94	0.149766	mild_vs_healthy
TMA7	4.32693e-06	-0.392258	0.957	0.988	0.15837	mild_vs_healthy
RPL15	5.28507e-06	0.28883	1	0.988	0.193439	mild_vs_healthy
SNHG5	5.83201e-06	-0.523426	0.398	0.619	0.213458	mild_vs_healthy
CKLF	6.90069e-06	-0.581528	0.453	0.667	0.252572	mild_vs_healthy
NKG7	7.13697e-06	-0.538264	0.759	0.881	0.26122	mild_vs_healthy
DNAJB1	7.15216e-06	0.586087	0.715	0.476	0.261776	mild_vs_healthy
SMDT1	7.58206e-06	0.50115	0.743	0.44	0.277511	mild_vs_healthy
PCSK1N	9.83609e-06	0.697481	0.273	0.048	0.360011	mild_vs_healthy
SUPT5H	9.9976e-06	-0.422188	0.191	0.405	0.365922	mild_vs_healthy
RPL36	1.08591e-05	-0.204424	1	1	0.397454	mild_vs_healthy
CTSW	1.11034e-05	-0.352053	0.544	0.869	0.406395	mild_vs_healthy
ARHGAP45	1.25817e-05	-0.517427	0.351	0.571	0.460502	mild_vs_healthy
ATP5ME	1.31893e-05	-0.636521	0.373	0.583	0.482743	mild_vs_healthy
CITED2	1.45724e-05	-0.504279	0.348	0.571	0.533366	mild_vs_healthy
HSP90AA1	1.73444e-05	0.381379	0.9	0.774	0.634824	mild_vs_healthy
MT-CYB	1.809e-05	-0.308396	1	1	0.662113	mild_vs_healthy
ABI3	2.02234e-05	-0.414391	0.18	0.369	0.740195	mild_vs_healthy
TMC8	2.14998e-05	-0.500438	0.23	0.429	0.786914	mild_vs_healthy
RPL19	2.25557e-05	0.161417	1	1	0.825563	mild_vs_healthy
RPS3	2.33247e-05	0.13925	1	1	0.853707	mild_vs_healthy
EEF1G	2.45249e-05	0.275736	0.995	1	0.897638	mild_vs_healthy
PLEKHF1	2.51951e-05	-0.356935	0.1	0.262	0.922167	mild_vs_healthy
IGFBP3	2.90503e-05	-0.624306	0.164	0.345	1	mild_vs_healthy
IFITM2	3.50539e-05	-0.444598	0.884	0.917	1	mild_vs_healthy
RPL18A	3.56907e-05	0.171976	1	1	1	mild_vs_healthy
EIF1AX	3.84216e-05	0.601295	0.469	0.25	1	mild_vs_healthy
MATR3.1	3.85486e-05	-0.404955	0.121	0.286	1	mild_vs_healthy
NDUFB1	4.11982e-05	-0.476815	0.267	0.476	1	mild_vs_healthy
RPS26	4.24222e-05	0.447492	0.989	0.976	1	mild_vs_healthy
RPLP0	5.26268e-05	0.231847	1	1	1	mild_vs_healthy
AIF1	6.08864e-05	0.608524	0.255	0.06	1	mild_vs_healthy
KLRB1	6.18392e-05	-0.913692	0.428	0.583	1	mild_vs_healthy
BTG2	6.19579e-05	0.571574	0.433	0.19	1	mild_vs_healthy
RPS8	6.20093e-05	0.152718	1	1	1	mild_vs_healthy
RPS18	6.55608e-05	0.206583	1	1	1	mild_vs_healthy
TRBC1	7.07469e-05	-0.810485	0.52	0.655	1	mild_vs_healthy
YWHAZ	7.42889e-05	-0.357434	0.929	0.929	1	mild_vs_healthy
RPS3A	7.89441e-05	0.146985	1	1	1	mild_vs_healthy
RPL36A	8.00901e-05	-0.269465	1	1	1	mild_vs_healthy
HSP90AB1	8.15619e-05	0.401564	0.954	0.881	1	mild_vs_healthy
LGALS1	8.33072e-05	-0.400417	0.389	0.619	1	mild_vs_healthy
MTRNR2L12	8.86797e-05	-0.452528	0.996	0.988	1	mild_vs_healthy
RPL35	9.12554e-05	0.239066	0.998	1	1	mild_vs_healthy
NELL2	9.45344e-05	0.62095	0.262	0.071	1	mild_vs_healthy
RPS2	0.000112084	0.255566	1	1	1	mild_vs_healthy
KLRC2	0.000129523	-0.864728	0.18	0.333	1	mild_vs_healthy
RPS28	0.000138391	-0.167953	1	1	1	mild_vs_healthy
CNN2	0.000154222	0.396834	0.82	0.655	1	mild_vs_healthy
HERPUD2	0.000173575	-0.398089	0.328	0.536	1	mild_vs_healthy
WASHC1	0.000175845	-0.403703	0.2	0.381	1	mild_vs_healthy
RPL34	0.000180094	-0.144053	1	1	1	mild_vs_healthy
HOPX	0.000205487	-0.36576	0.75	0.869	1	mild_vs_healthy
CCR9	0.000239356	-0.546226	0.291	0.464	1	mild_vs_healthy
PPDPF	0.000275359	0.28107	0.982	0.964	1	mild_vs_healthy
ZAP70	0.000275936	-0.438766	0.583	0.702	1	mild_vs_healthy
NOSIP	0.000283755	0.614007	0.708	0.619	1	mild_vs_healthy
HLA-C	0.000289458	0.244427	1	1	1	mild_vs_healthy
RPL35A	0.000290867	-0.127937	1	1	1	mild_vs_healthy
STN1	0.000299424	-0.383128	0.321	0.512	1	mild_vs_healthy
CLIC1	0.00029955	-0.320414	0.779	0.881	1	mild_vs_healthy
RACK1	0.000341974	0.194159	1	1	1	mild_vs_healthy
ALDOA	0.000358886	-0.481401	0.512	0.631	1	mild_vs_healthy
TPT1	0.000381345	0.180211	1	1	1	mild_vs_healthy
DHRS7	0.000387248	0.425174	0.672	0.488	1	mild_vs_healthy
MYO1G	0.000412895	-0.413855	0.54	0.679	1	mild_vs_healthy
TAP1	0.000413289	0.459078	0.504	0.31	1	mild_vs_healthy
SUN2	0.000441999	-0.467732	0.408	0.571	1	mild_vs_healthy
NDUFV2	0.000610726	-0.333358	0.426	0.619	1	mild_vs_healthy
CDC42SE2	0.000633802	-0.318107	0.49	0.643	1	mild_vs_healthy
SARAF	0.00064777	0.255844	0.988	0.964	1	mild_vs_healthy
ZNF146	0.000647925	-0.348144	0.171	0.321	1	mild_vs_healthy
TRBC2	0.000700914	-0.36745	0.766	0.893	1	mild_vs_healthy
PIP4P1	0.000756441	-0.323755	0.168	0.31	1	mild_vs_healthy
PPP1R15A	0.000770372	0.479238	0.49	0.286	1	mild_vs_healthy
CYBA	0.000778984	-0.329598	0.895	0.964	1	mild_vs_healthy
RPL21	0.000781426	0.178733	1	1	1	mild_vs_healthy
SF3B2	0.000810264	0.368473	0.701	0.512	1	mild_vs_healthy
SNRPA1	0.000884325	-0.449139	0.223	0.369	1	mild_vs_healthy
ELOVL1	0.000905466	-0.375174	0.216	0.369	1	mild_vs_healthy
XCL1	0.000907274	-0.645543	0.137	0.262	1	mild_vs_healthy
CD2	0.000927407	-0.333241	0.79	0.881	1	mild_vs_healthy
DDX17	0.000952683	0.42002	0.588	0.381	1	mild_vs_healthy
NDUFA3	0.000993666	-0.42292	0.524	0.69	1	mild_vs_healthy
NT5E	0.00103386	-0.320492	0.529	0.714	1	mild_vs_healthy
EIF5A	0.00108604	0.339003	0.824	0.655	1	mild_vs_healthy
AKTIP	0.00123146	-0.390964	0.16	0.286	1	mild_vs_healthy
RPL37A	0.00131642	-0.231959	0.995	1	1	mild_vs_healthy
GOLPH3	0.00132172	-0.320064	0.223	0.381	1	mild_vs_healthy
RNF166	0.00133817	-0.406045	0.196	0.333	1	mild_vs_healthy
RPL6	0.00134109	0.14247	1	1	1	mild_vs_healthy
LMAN1	0.00134761	0.435804	0.392	0.226	1	mild_vs_healthy
DDX39B	0.00134901	-0.330654	0.437	0.607	1	mild_vs_healthy
SNHG12	0.00135681	-0.356075	0.189	0.333	1	mild_vs_healthy
MFSD5	0.00136978	-0.304879	0.128	0.25	1	mild_vs_healthy
MAP4K1	0.00149239	-0.351245	0.216	0.369	1	mild_vs_healthy
AMZ2	0.00157232	-0.361507	0.201	0.345	1	mild_vs_healthy
ATP5MD	0.00162383	-0.417062	0.574	0.69	1	mild_vs_healthy
OGDH	0.00166468	-0.305351	0.153	0.286	1	mild_vs_healthy
SNHG8	0.00166575	-0.355057	0.447	0.619	1	mild_vs_healthy
PIM1	0.00181788	-0.409292	0.602	0.774	1	mild_vs_healthy
MFF	0.00185378	-0.348794	0.319	0.488	1	mild_vs_healthy
ROMO1	0.00193737	-0.43724	0.355	0.488	1	mild_vs_healthy
ITM2A	0.00194248	0.420576	0.526	0.333	1	mild_vs_healthy
ARSA	0.00196545	-0.289027	0.13	0.25	1	mild_vs_healthy
HSPB1	0.00203206	0.355892	0.528	0.31	1	mild_vs_healthy
TNFAIP3	0.00205226	0.516783	0.426	0.25	1	mild_vs_healthy
TGFB1	0.00218613	-0.402796	0.25	0.381	1	mild_vs_healthy
ITGB2	0.00219346	0.39721	0.506	0.31	1	mild_vs_healthy
COMMD6	0.00224984	-0.291868	0.925	0.929	1	mild_vs_healthy
RPS10	0.00246726	-0.367121	0.317	0.476	1	mild_vs_healthy
IGSF8	0.0024889	0.34315	0.26	0.095	1	mild_vs_healthy
EEF1A1	0.00254138	0.100621	1	1	1	mild_vs_healthy
METTL9	0.00260996	0.358256	0.48	0.321	1	mild_vs_healthy
GRHPR	0.0027038	-0.309737	0.193	0.333	1	mild_vs_healthy
CPSF7	0.00274203	-0.338076	0.159	0.286	1	mild_vs_healthy
PITHD1	0.0027563	0.316063	0.283	0.119	1	mild_vs_healthy
GIMAP7	0.00279019	-0.242561	0.95	0.976	1	mild_vs_healthy
ARHGEF1	0.00289575	-0.403847	0.556	0.679	1	mild_vs_healthy
GSTK1	0.00300574	-0.337777	0.893	0.94	1	mild_vs_healthy
MYO1F	0.00324743	-0.434562	0.324	0.452	1	mild_vs_healthy
SLC9A3R1	0.00332116	-0.292733	0.697	0.798	1	mild_vs_healthy
MYL12B	0.00354797	-0.281237	0.904	0.964	1	mild_vs_healthy
TCIRG1	0.00364929	-0.276153	0.141	0.262	1	mild_vs_healthy
GAS5	0.00372008	0.285123	0.914	0.905	1	mild_vs_healthy
ARPC3	0.00376189	-0.232206	0.909	0.952	1	mild_vs_healthy
TMSB10	0.00382968	-0.134009	0.998	1	1	mild_vs_healthy
R3HDM4	0.00387258	-0.351915	0.31	0.452	1	mild_vs_healthy
TRAFD1	0.00387526	-0.340871	0.143	0.262	1	mild_vs_healthy
CS	0.00408437	-0.267648	0.178	0.31	1	mild_vs_healthy
EIF3F	0.00460628	0.275397	0.877	0.833	1	mild_vs_healthy
CD27	0.00461955	0.340259	0.595	0.429	1	mild_vs_healthy
EEF1B2	0.00464087	0.163043	0.998	1	1	mild_vs_healthy
STK38	0.0048203	-0.282529	0.362	0.536	1	mild_vs_healthy
POMP	0.00493457	-0.301014	0.332	0.488	1	mild_vs_healthy
ABLIM1	0.00494982	0.265062	0.362	0.202	1	mild_vs_healthy
ADAM8	0.00499025	-0.407824	0.221	0.345	1	mild_vs_healthy
RAB8B	0.00499232	-0.315475	0.166	0.286	1	mild_vs_healthy
CYTOR	0.00500353	-0.345499	0.169	0.298	1	mild_vs_healthy
ZNF24	0.00511717	0.313333	0.412	0.238	1	mild_vs_healthy
RPS25	0.00515707	0.113932	1	1	1	mild_vs_healthy
HLA-A	0.00517715	0.184521	1	0.988	1	mild_vs_healthy
ZNF292	0.00523359	0.382477	0.251	0.119	1	mild_vs_healthy
TMED9	0.00548012	0.34313	0.431	0.286	1	mild_vs_healthy
RPL22	0.00561545	-0.169963	1	1	1	mild_vs_healthy
SNHG29	0.00570614	0.199611	0.955	0.964	1	mild_vs_healthy
SUMO1	0.00571066	-0.276759	0.358	0.5	1	mild_vs_healthy
IL7R	0.00595442	0.23077	0.996	0.988	1	mild_vs_healthy
PARVG	0.00596773	-0.384869	0.219	0.345	1	mild_vs_healthy
SH3BP1	0.00598132	-0.278013	0.357	0.512	1	mild_vs_healthy
PRR5	0.00601633	-0.341524	0.155	0.262	1	mild_vs_healthy
LTB	0.00613199	0.23467	0.968	0.905	1	mild_vs_healthy
NDUFA6	0.0061339	0.231335	0.403	0.238	1	mild_vs_healthy
UBE2B	0.00616041	0.335887	0.481	0.321	1	mild_vs_healthy
PSMB10	0.00625551	-0.299864	0.622	0.774	1	mild_vs_healthy
PTDSS1	0.00636682	0.284246	0.396	0.238	1	mild_vs_healthy
SEC62	0.00642449	-0.231029	0.583	0.714	1	mild_vs_healthy
TAGAP	0.00644499	-0.32038	0.572	0.667	1	mild_vs_healthy
ATP5MC2	0.00645822	-0.264253	0.939	0.952	1	mild_vs_healthy
IL32	0.00672632	-0.226636	0.995	1	1	mild_vs_healthy
ITM2B	0.007308	0.19656	0.996	1	1	mild_vs_healthy
RPL7	0.0073286	0.153154	0.996	1	1	mild_vs_healthy
LINC01138	0.00751136	-0.279763	0.193	0.31	1	mild_vs_healthy
TRG-AS1	0.0076526	-0.381778	0.36	0.5	1	mild_vs_healthy
PPWD1	0.00768027	-0.240357	0.162	0.286	1	mild_vs_healthy
ZFAS1	0.00770502	-0.297084	0.688	0.786	1	mild_vs_healthy
SIT1	0.00787859	-0.310254	0.392	0.524	1	mild_vs_healthy
LINC01871	0.00814724	-0.271905	0.246	0.381	1	mild_vs_healthy
SOD1	0.00817927	0.25272	0.825	0.81	1	mild_vs_healthy
FXYD5	0.00837255	0.196669	0.979	0.94	1	mild_vs_healthy
MT-ND2	0.00874294	-0.253306	0.961	0.988	1	mild_vs_healthy
UBL5	0.00898101	-0.271127	0.715	0.81	1	mild_vs_healthy
SNW1	0.00910606	-0.282137	0.207	0.321	1	mild_vs_healthy
ISCU	0.00910957	-0.328951	0.604	0.667	1	mild_vs_healthy
SUMO2	0.00932886	0.211222	0.875	0.786	1	mild_vs_healthy
MTLN	0.00957632	-0.264825	0.303	0.429	1	mild_vs_healthy
SUSD3	0.00972573	0.158785	0.266	0.119	1	mild_vs_healthy
OLA1	0.00985658	0.277223	0.298	0.155	1	mild_vs_healthy
TTC39C	0.010299	-0.345149	0.396	0.5	1	mild_vs_healthy
RPS24	0.010447	0.13291	1	1	1	mild_vs_healthy
MCRS1	0.0105821	-0.250911	0.176	0.286	1	mild_vs_healthy
CYFIP2	0.0111433	-0.286979	0.439	0.548	1	mild_vs_healthy
PARP8	0.0112292	-0.311835	0.437	0.548	1	mild_vs_healthy
EPC1	0.011377	0.281128	0.567	0.405	1	mild_vs_healthy
PSMC3	0.011388	-0.375715	0.193	0.298	1	mild_vs_healthy
STK25	0.0114137	-0.328597	0.15	0.25	1	mild_vs_healthy
SIGIRR	0.0114952	-0.286705	0.528	0.667	1	mild_vs_healthy
FKBP5	0.0116164	0.376227	0.307	0.179	1	mild_vs_healthy
TNFAIP8	0.0116736	0.303364	0.519	0.357	1	mild_vs_healthy
HNRNPUL1	0.0116761	-0.381957	0.367	0.464	1	mild_vs_healthy
TUBA1A	0.0116847	0.347146	0.643	0.512	1	mild_vs_healthy
TRMT112	0.0116899	0.257789	0.693	0.56	1	mild_vs_healthy
WDR6	0.0120897	-0.25374	0.144	0.25	1	mild_vs_healthy
CABIN1	0.012376	-0.325522	0.196	0.31	1	mild_vs_healthy
SHFL	0.0124171	-0.288172	0.41	0.536	1	mild_vs_healthy
SND1	0.0132393	-0.274417	0.267	0.393	1	mild_vs_healthy
CALM1	0.0132428	0.186835	0.989	0.952	1	mild_vs_healthy
CDKN2AIP	0.0133252	-0.279794	0.175	0.286	1	mild_vs_healthy
GLIPR2	0.0134078	-0.420227	0.358	0.476	1	mild_vs_healthy
ARRDC1	0.0135033	-0.241531	0.173	0.286	1	mild_vs_healthy
HSPA5	0.0137461	0.289515	0.627	0.476	1	mild_vs_healthy
LCP1	0.0138588	-0.249687	0.834	0.929	1	mild_vs_healthy
NIN	0.014168	-0.288932	0.298	0.429	1	mild_vs_healthy
TOMM22	0.0142449	0.248062	0.506	0.357	1	mild_vs_healthy
CDC40	0.0142969	0.234974	0.307	0.167	1	mild_vs_healthy
CAPRIN1	0.0143893	-0.365741	0.209	0.321	1	mild_vs_healthy
ATP1A1	0.0144485	-0.255491	0.406	0.548	1	mild_vs_healthy
CD2BP2	0.0144853	-0.269216	0.153	0.262	1	mild_vs_healthy
NDUFAB1	0.0145375	-0.266882	0.324	0.44	1	mild_vs_healthy
LINC00623	0.0145874	-0.230982	0.219	0.333	1	mild_vs_healthy
RPL10	0.0146822	0.110218	1	1	1	mild_vs_healthy
EIF5B	0.014705	-0.275069	0.357	0.476	1	mild_vs_healthy
ESYT1	0.014728	-0.289121	0.287	0.393	1	mild_vs_healthy
RPL9	0.015161	0.123869	1	1	1	mild_vs_healthy
ZYX	0.0153496	-0.293484	0.542	0.631	1	mild_vs_healthy
CCL5	0.0156663	-0.23037	0.971	1	1	mild_vs_healthy
GTF3C6	0.0156934	-0.277402	0.257	0.369	1	mild_vs_healthy
EIF4G2	0.015889	-0.32516	0.563	0.643	1	mild_vs_healthy
LRPAP1	0.0159895	-0.295337	0.312	0.405	1	mild_vs_healthy
CCT5	0.0160705	0.331126	0.415	0.262	1	mild_vs_healthy
NELFE	0.0162487	-0.244803	0.185	0.298	1	mild_vs_healthy
PSIP1	0.0166384	0.291	0.679	0.512	1	mild_vs_healthy
CUL4A	0.0174275	-0.302043	0.175	0.274	1	mild_vs_healthy
FUS	0.0174705	0.285847	0.724	0.619	1	mild_vs_healthy
SMIM27	0.0175278	-0.266846	0.15	0.25	1	mild_vs_healthy
RPL10A	0.0176319	0.126053	1	1	1	mild_vs_healthy
KIAA0040	0.0176371	-0.225303	0.178	0.286	1	mild_vs_healthy
RGS19	0.0177754	0.283978	0.439	0.286	1	mild_vs_healthy
MRPL9	0.0182014	0.228451	0.271	0.143	1	mild_vs_healthy
MRPL51	0.0186333	0.2397	0.371	0.226	1	mild_vs_healthy
HACD4	0.0187351	-0.30827	0.242	0.357	1	mild_vs_healthy
LCK	0.0189018	0.242845	0.913	0.81	1	mild_vs_healthy
KHDRBS1	0.0190879	-0.290436	0.378	0.488	1	mild_vs_healthy
ATP6V1G1	0.0191118	0.186935	0.863	0.762	1	mild_vs_healthy
RPS16	0.0191392	0.133314	1	1	1	mild_vs_healthy
GSK3B	0.019303	-0.261954	0.193	0.298	1	mild_vs_healthy
COPS9	0.019409	-0.276375	0.469	0.595	1	mild_vs_healthy
PABPC1	0.01948	-0.128285	0.996	1	1	mild_vs_healthy
SAP30BP	0.0195251	-0.322391	0.196	0.298	1	mild_vs_healthy
NEAT1	0.020131	-0.437111	0.326	0.429	1	mild_vs_healthy
RPL29	0.0202112	0.10551	1	1	1	mild_vs_healthy
ZC3H15	0.0205829	0.284008	0.46	0.345	1	mild_vs_healthy
RAP2B	0.0206817	-0.210322	0.185	0.286	1	mild_vs_healthy
SF3A3	0.0207307	0.279101	0.296	0.167	1	mild_vs_healthy
MYD88	0.0208172	-0.203647	0.203	0.321	1	mild_vs_healthy
SEC61A1	0.0209048	-0.216212	0.248	0.369	1	mild_vs_healthy
MRPL28	0.0214394	-0.203604	0.157	0.262	1	mild_vs_healthy
WAS	0.0218497	-0.272571	0.49	0.631	1	mild_vs_healthy
PTPRC	0.0219248	0.201975	0.973	0.952	1	mild_vs_healthy
ACTN4	0.0221387	-0.313314	0.169	0.262	1	mild_vs_healthy
G3BP2	0.0222448	0.263332	0.435	0.286	1	mild_vs_healthy
LINC02446	0.0222858	0.645306	0.601	0.56	1	mild_vs_healthy
YPEL3	0.0223233	0.26299	0.292	0.167	1	mild_vs_healthy
LASP1	0.0223588	-0.273587	0.198	0.298	1	mild_vs_healthy
GMFG	0.0225591	-0.1891	0.82	0.881	1	mild_vs_healthy
GLG1	0.0230139	-0.228642	0.364	0.488	1	mild_vs_healthy
CDC42	0.0230684	0.23451	0.772	0.643	1	mild_vs_healthy
MT-CO1	0.0231708	-0.124903	1	1	1	mild_vs_healthy
SON	0.0232298	-0.221645	0.813	0.81	1	mild_vs_healthy
MSN	0.0233454	-0.252969	0.626	0.702	1	mild_vs_healthy
PSMC2	0.0235724	-0.209535	0.164	0.262	1	mild_vs_healthy
TAF15	0.0237674	0.311548	0.524	0.405	1	mild_vs_healthy
PPP1R7	0.0237772	-0.269567	0.278	0.393	1	mild_vs_healthy
MBP	0.0240687	0.306437	0.604	0.464	1	mild_vs_healthy
RPL12	0.0242179	0.0889526	1	1	1	mild_vs_healthy
MALAT1	0.024496	0.19776	1	1	1	mild_vs_healthy
RPL4	0.024536	0.176113	1	0.988	1	mild_vs_healthy
RBCK1	0.0245624	-0.281847	0.244	0.345	1	mild_vs_healthy
MRPL34	0.0248501	-0.253159	0.373	0.476	1	mild_vs_healthy
FBXO7	0.0249165	-0.239534	0.294	0.405	1	mild_vs_healthy
XRN1	0.0249466	0.275458	0.26	0.155	1	mild_vs_healthy
PLAAT4	0.0249624	-0.316679	0.775	0.845	1	mild_vs_healthy
SERINC3	0.0249842	0.258177	0.358	0.238	1	mild_vs_healthy
CAPN1	0.0250167	-0.353639	0.178	0.274	1	mild_vs_healthy
LUC7L2	0.0251469	-0.189387	0.298	0.405	1	mild_vs_healthy
RPL17	0.0251829	0.125249	1	1	1	mild_vs_healthy
SMG1	0.0255648	-0.285233	0.244	0.357	1	mild_vs_healthy
FGD3	0.0256233	-0.284077	0.305	0.417	1	mild_vs_healthy
PAPOLA	0.0259303	-0.257879	0.426	0.536	1	mild_vs_healthy
JPT1	0.0259889	-0.23586	0.31	0.429	1	mild_vs_healthy
MAX	0.0263211	-0.28649	0.392	0.476	1	mild_vs_healthy
LBR	0.0267315	-0.216216	0.267	0.381	1	mild_vs_healthy
PPP1R18	0.0272014	-0.239457	0.558	0.643	1	mild_vs_healthy
EIF2A	0.0273132	0.29942	0.324	0.202	1	mild_vs_healthy
MYADM	0.0275095	0.265764	0.414	0.274	1	mild_vs_healthy
P2RY10	0.0276043	-0.262134	0.16	0.25	1	mild_vs_healthy
VSIR	0.0278052	0.212115	0.431	0.286	1	mild_vs_healthy
PFDN6	0.0280889	-0.345883	0.18	0.274	1	mild_vs_healthy
ANKRD12	0.0281097	-0.281533	0.588	0.714	1	mild_vs_healthy
MYL6	0.0285002	-0.185099	0.952	0.988	1	mild_vs_healthy
RASAL3	0.0287947	-0.299833	0.232	0.333	1	mild_vs_healthy
ZBTB20	0.0288223	-0.271628	0.166	0.262	1	mild_vs_healthy
IMP3	0.0288893	-0.161055	0.471	0.619	1	mild_vs_healthy
OGA	0.0291268	-0.266801	0.241	0.345	1	mild_vs_healthy
SZRD1	0.0297303	-0.20308	0.205	0.31	1	mild_vs_healthy
NDE1	0.0298117	0.250059	0.25	0.131	1	mild_vs_healthy
CDC123	0.0301403	-0.220409	0.219	0.321	1	mild_vs_healthy
TKT	0.0301452	0.241209	0.44	0.298	1	mild_vs_healthy
FAM102A	0.030185	-0.226192	0.221	0.333	1	mild_vs_healthy
YIF1A	0.0301892	-0.249343	0.176	0.274	1	mild_vs_healthy
AC119396.1	0.0302242	0.291693	0.435	0.31	1	mild_vs_healthy
RER1	0.0302684	-0.265875	0.323	0.417	1	mild_vs_healthy
GTF2B	0.0304933	-0.24149	0.2	0.298	1	mild_vs_healthy
SLIRP	0.030885	-0.171174	0.201	0.31	1	mild_vs_healthy
ZFAND1	0.0309743	-0.237171	0.205	0.298	1	mild_vs_healthy
CCNI	0.0313142	0.196184	0.952	0.905	1	mild_vs_healthy
PLRG1	0.0314318	-0.240676	0.166	0.262	1	mild_vs_healthy
SEC13	0.0314446	0.261976	0.303	0.19	1	mild_vs_healthy
ATP5F1C	0.0314938	0.199583	0.504	0.357	1	mild_vs_healthy
KLF6	0.0315593	0.298688	0.943	0.94	1	mild_vs_healthy
DDB1	0.0316321	-0.261509	0.184	0.274	1	mild_vs_healthy
RNMT	0.031652	0.329836	0.266	0.167	1	mild_vs_healthy
APEX1	0.0317812	0.249891	0.422	0.31	1	mild_vs_healthy
RHOT2	0.0320119	-0.272095	0.225	0.321	1	mild_vs_healthy
STXBP2	0.0321319	-0.327926	0.301	0.381	1	mild_vs_healthy
KIF22	0.0322058	-0.206676	0.164	0.25	1	mild_vs_healthy
IDH2	0.0322227	-0.187723	0.305	0.429	1	mild_vs_healthy
WIPF1	0.0326566	-0.207529	0.467	0.583	1	mild_vs_healthy
PHF1	0.0330788	-0.192268	0.316	0.429	1	mild_vs_healthy
GIMAP6	0.0348281	-0.282064	0.373	0.452	1	mild_vs_healthy
LDHA	0.0350556	0.200982	0.667	0.56	1	mild_vs_healthy
KPNB1	0.0356932	-0.225612	0.431	0.536	1	mild_vs_healthy
RCAN3	0.0358116	0.276502	0.528	0.417	1	mild_vs_healthy
LRP10	0.0359122	-0.280326	0.28	0.381	1	mild_vs_healthy
PPP1CA	0.036377	-0.183408	0.745	0.833	1	mild_vs_healthy
RPL26	0.03675	0.106102	1	1	1	mild_vs_healthy
NSMCE1	0.037494	-0.280713	0.242	0.345	1	mild_vs_healthy
EIF4B	0.0374943	-0.225931	0.807	0.845	1	mild_vs_healthy
MOB2	0.0375328	-0.306412	0.173	0.25	1	mild_vs_healthy
ABRACL	0.0379014	0.204787	0.708	0.583	1	mild_vs_healthy
NDUFA4	0.0379438	0.1937	0.786	0.738	1	mild_vs_healthy
CCT7	0.0380678	0.238268	0.579	0.452	1	mild_vs_healthy
PFDN4	0.0382036	-0.224916	0.164	0.25	1	mild_vs_healthy
ANKRD49	0.0383188	-0.215329	0.18	0.274	1	mild_vs_healthy
AKNA	0.0387553	-0.230017	0.321	0.44	1	mild_vs_healthy
CBX3	0.0387917	-0.250207	0.398	0.5	1	mild_vs_healthy
FLNA	0.0390635	-0.331686	0.467	0.536	1	mild_vs_healthy
RPS15A	0.039073	0.066386	1	1	1	mild_vs_healthy
NDUFB11	0.0396648	0.21846	0.77	0.643	1	mild_vs_healthy
AHNAK	0.0399023	-0.248407	0.708	0.762	1	mild_vs_healthy
GRB2	0.0410416	0.25536	0.422	0.31	1	mild_vs_healthy
FLI1	0.0411412	-0.240129	0.398	0.5	1	mild_vs_healthy
NINJ1	0.0412802	0.289196	0.296	0.202	1	mild_vs_healthy
CD52	0.0416139	-0.161663	1	1	1	mild_vs_healthy
FBXL5	0.0421179	-0.187546	0.194	0.286	1	mild_vs_healthy
BIRC6	0.0422002	-0.239862	0.2	0.286	1	mild_vs_healthy
CD5	0.0422758	0.304289	0.312	0.214	1	mild_vs_healthy
STAT6	0.0424398	-0.273001	0.217	0.31	1	mild_vs_healthy
EIF5	0.0427216	-0.274822	0.365	0.476	1	mild_vs_healthy
SURF4	0.0432307	-0.200903	0.303	0.417	1	mild_vs_healthy
RHEB	0.0433492	0.159674	0.285	0.167	1	mild_vs_healthy
AKIRIN1	0.0433999	0.25672	0.389	0.274	1	mild_vs_healthy
ARHGEF3	0.0438459	-0.290993	0.303	0.405	1	mild_vs_healthy
ARFGAP2	0.0438665	-0.211831	0.196	0.286	1	mild_vs_healthy
PDCD6IP	0.043978	-0.211254	0.294	0.393	1	mild_vs_healthy
FAM32A	0.0440988	-0.207607	0.234	0.333	1	mild_vs_healthy
NDUFC1	0.0443427	-0.281422	0.376	0.464	1	mild_vs_healthy
LAG3	0.0449103	-0.368564	0.223	0.31	1	mild_vs_healthy
PNRC1	0.0449847	0.233839	0.898	0.905	1	mild_vs_healthy
SMIM12	0.0450907	-0.219444	0.2	0.286	1	mild_vs_healthy
GLOD4	0.0452551	-0.261175	0.283	0.357	1	mild_vs_healthy
LAMTOR1	0.0458178	0.238284	0.455	0.333	1	mild_vs_healthy
HNRNPA0	0.0458649	-0.172131	0.597	0.667	1	mild_vs_healthy
HAGHL	0.0460653	-0.202612	0.187	0.286	1	mild_vs_healthy
BAZ1B	0.0461139	0.298183	0.296	0.19	1	mild_vs_healthy
RNF10	0.0461872	-0.173613	0.189	0.286	1	mild_vs_healthy
RASSF1	0.0463994	-0.23159	0.446	0.524	1	mild_vs_healthy
MOB4	0.0468077	0.222286	0.255	0.155	1	mild_vs_healthy
RORA	0.0470892	0.242673	0.446	0.31	1	mild_vs_healthy
DYNC1H1	0.0472394	0.250752	0.292	0.19	1	mild_vs_healthy
AATF	0.0475162	-0.194981	0.242	0.345	1	mild_vs_healthy
SEC61G	0.0477027	-0.237601	0.528	0.643	1	mild_vs_healthy
ZFP36L1	0.0485048	0.288597	0.629	0.5	1	mild_vs_healthy
KLRC1	0.0486103	-0.422225	0.193	0.286	1	mild_vs_healthy
TAF7	0.0498539	0.270473	0.512	0.417	1	mild_vs_healthy
EIF3L	0.04993	0.199745	0.847	0.81	1	mild_vs_healthy
MT-CO3	0.0500166	-0.0978608	1	1	1	mild_vs_healthy
ATP6AP2	0.0508654	0.246809	0.446	0.333	1	mild_vs_healthy
LARS	0.051128	0.242964	0.276	0.179	1	mild_vs_healthy
PGK1	0.0512244	0.180549	0.838	0.774	1	mild_vs_healthy
PCSK7	0.0513216	-0.170949	0.168	0.25	1	mild_vs_healthy
RTRAF	0.0517142	-0.252641	0.524	0.56	1	mild_vs_healthy
PDCD2	0.0520459	-0.245906	0.301	0.381	1	mild_vs_healthy
ZC3H13	0.0521876	0.218512	0.264	0.155	1	mild_vs_healthy
NSL1	0.0522614	-0.201035	0.207	0.298	1	mild_vs_healthy
CDIPT	0.0524963	-0.251144	0.241	0.333	1	mild_vs_healthy
UBA3	0.052529	-0.223888	0.226	0.321	1	mild_vs_healthy
OS9	0.0525515	-0.233733	0.271	0.357	1	mild_vs_healthy
RRP1B	0.0526348	0.204756	0.282	0.179	1	mild_vs_healthy
UBXN4	0.0529159	0.197208	0.533	0.417	1	mild_vs_healthy
WASF2	0.0532721	0.220082	0.451	0.345	1	mild_vs_healthy
CIAO2A	0.0537188	-0.225189	0.228	0.321	1	mild_vs_healthy
TRAM1	0.053964	-0.277463	0.512	0.595	1	mild_vs_healthy
CAPG	0.0541378	0.259086	0.273	0.179	1	mild_vs_healthy
CPNE3	0.0543917	0.283068	0.351	0.25	1	mild_vs_healthy
TBCC	0.0550147	0.241295	0.289	0.179	1	mild_vs_healthy
IMPDH2	0.0551984	0.275694	0.342	0.226	1	mild_vs_healthy
CLK1	0.0556385	-0.221372	0.201	0.286	1	mild_vs_healthy
NCOA4	0.0557788	0.211791	0.253	0.155	1	mild_vs_healthy
DNAJA1	0.0558318	0.202967	0.371	0.238	1	mild_vs_healthy
TMEM258	0.0563121	-0.249739	0.588	0.643	1	mild_vs_healthy
RAB29	0.0564423	0.13973	0.349	0.238	1	mild_vs_healthy
FNBP4	0.057271	0.20151	0.497	0.357	1	mild_vs_healthy
BAG6	0.0574066	-0.335858	0.216	0.286	1	mild_vs_healthy
MVP	0.0574883	-0.219798	0.289	0.381	1	mild_vs_healthy
COX6C	0.0575467	-0.118059	0.768	0.869	1	mild_vs_healthy
SMIM29	0.0579364	-0.175993	0.175	0.262	1	mild_vs_healthy
CD8A	0.0582783	-0.215808	0.975	0.976	1	mild_vs_healthy
ARRB2	0.0582962	-0.260709	0.54	0.607	1	mild_vs_healthy
HMGN3	0.0586019	0.0974621	0.558	0.464	1	mild_vs_healthy
PHYKPL	0.0587254	0.258619	0.253	0.167	1	mild_vs_healthy
AQP3	0.0588578	0.346862	0.561	0.512	1	mild_vs_healthy
RAB27A	0.0596269	-0.236142	0.26	0.345	1	mild_vs_healthy
CZIB	0.0597106	-0.195882	0.194	0.274	1	mild_vs_healthy
HCFC1R1	0.0598597	-0.206133	0.194	0.286	1	mild_vs_healthy
TAGLN2	0.0601453	0.184952	0.92	0.881	1	mild_vs_healthy
EIF3G	0.0604829	0.133597	0.743	0.643	1	mild_vs_healthy
LETMD1	0.0607314	0.232921	0.326	0.214	1	mild_vs_healthy
MIEN1	0.0608784	0.216614	0.278	0.179	1	mild_vs_healthy
STAT5A	0.0610032	-0.304555	0.203	0.274	1	mild_vs_healthy
S100A6	0.0612155	-0.165056	0.975	0.988	1	mild_vs_healthy
CORO7	0.061945	-0.226448	0.353	0.464	1	mild_vs_healthy
GNG5	0.0622655	0.176029	0.597	0.452	1	mild_vs_healthy
ATP6V0E1	0.0622868	0.243174	0.766	0.726	1	mild_vs_healthy
IL10RA	0.0624481	-0.197356	0.617	0.702	1	mild_vs_healthy
CMPK1	0.0625391	-0.216663	0.349	0.452	1	mild_vs_healthy
CYB561D2	0.0626695	-0.231183	0.185	0.274	1	mild_vs_healthy
PSMB8-AS1	0.0631466	-0.201582	0.398	0.488	1	mild_vs_healthy
LSM7	0.0632773	-0.210637	0.528	0.619	1	mild_vs_healthy
PHB	0.0633699	0.231332	0.353	0.25	1	mild_vs_healthy
BUB3	0.0635213	-0.161577	0.512	0.607	1	mild_vs_healthy
ZFP36	0.0636269	0.317347	0.695	0.667	1	mild_vs_healthy
MT-ND6	0.0636873	0.426533	0.545	0.464	1	mild_vs_healthy
TMEM204	0.0637517	0.223052	0.266	0.167	1	mild_vs_healthy
USP14	0.0640424	0.235662	0.264	0.167	1	mild_vs_healthy
API5	0.0644935	-0.197096	0.178	0.262	1	mild_vs_healthy
VBP1	0.0647643	0.235432	0.285	0.202	1	mild_vs_healthy
SLC25A6	0.0648536	0.159702	0.957	0.94	1	mild_vs_healthy
LEPROTL1	0.0648752	0.200796	0.725	0.631	1	mild_vs_healthy
DDX24	0.0649331	0.255696	0.749	0.726	1	mild_vs_healthy
ZNF706	0.0649544	0.246511	0.483	0.369	1	mild_vs_healthy
COX14	0.0649823	0.162729	0.417	0.286	1	mild_vs_healthy
TRABD	0.0652669	-0.241179	0.381	0.476	1	mild_vs_healthy
DDT	0.0656305	-0.331487	0.405	0.476	1	mild_vs_healthy
H1FX	0.0659115	-0.339639	0.205	0.286	1	mild_vs_healthy
IVNS1ABP	0.0661416	-0.254725	0.242	0.321	1	mild_vs_healthy
GRK6	0.0662536	-0.188831	0.203	0.286	1	mild_vs_healthy
PFDN5	0.0668028	0.12966	0.988	1	1	mild_vs_healthy
ENY2	0.0668122	0.23192	0.292	0.202	1	mild_vs_healthy
EVI2A	0.0675077	0.208767	0.275	0.179	1	mild_vs_healthy
GRPEL1	0.067858	-0.209978	0.182	0.274	1	mild_vs_healthy
LAMTOR5	0.0679208	0.230651	0.326	0.238	1	mild_vs_healthy
PRRC2C	0.0681555	0.105053	0.681	0.536	1	mild_vs_healthy
VTI1B	0.068175	0.226953	0.262	0.167	1	mild_vs_healthy
PHIP	0.0688014	-0.272104	0.278	0.357	1	mild_vs_healthy
NUCKS1	0.069462	0.227698	0.544	0.44	1	mild_vs_healthy
PYHIN1	0.0695864	-0.283848	0.191	0.262	1	mild_vs_healthy
GHITM	0.0696604	0.247716	0.519	0.44	1	mild_vs_healthy
ARPC2	0.0701803	0.142156	0.934	0.881	1	mild_vs_healthy
SARNP	0.0704197	-0.259657	0.191	0.262	1	mild_vs_healthy
SEPTIN6	0.0704201	0.184628	0.731	0.619	1	mild_vs_healthy
PRMT1	0.0704709	-0.31094	0.374	0.44	1	mild_vs_healthy
STK4	0.0711673	0.21633	0.749	0.667	1	mild_vs_healthy
FNBP1	0.0712317	-0.284834	0.417	0.476	1	mild_vs_healthy
FCMR	0.0713521	-0.140124	0.563	0.619	1	mild_vs_healthy
RBM39	0.0715406	-0.192945	0.652	0.738	1	mild_vs_healthy
ADGRE5	0.072622	0.225008	0.48	0.381	1	mild_vs_healthy
RAP1B	0.0727036	0.172463	0.729	0.595	1	mild_vs_healthy
NAXE	0.0728468	0.209492	0.298	0.202	1	mild_vs_healthy
IL2RB	0.0731046	-0.185475	0.207	0.286	1	mild_vs_healthy
GCC2	0.0735617	0.142228	0.503	0.369	1	mild_vs_healthy
POP5	0.0735858	0.177336	0.253	0.155	1	mild_vs_healthy
RPS11	0.0736555	0.136047	0.973	0.988	1	mild_vs_healthy
ARGLU1	0.0739003	-0.211627	0.692	0.738	1	mild_vs_healthy
FAM162A	0.0739591	-0.180726	0.298	0.381	1	mild_vs_healthy
ANXA2	0.074042	-0.177107	0.392	0.512	1	mild_vs_healthy
TMEM43	0.0742214	-0.199885	0.178	0.25	1	mild_vs_healthy
UPP1	0.0750395	-0.293971	0.223	0.298	1	mild_vs_healthy
TMEM243	0.0751265	0.192371	0.308	0.202	1	mild_vs_healthy
ITSN2	0.0751738	-0.197616	0.312	0.393	1	mild_vs_healthy
MRPS26	0.0757586	-0.253414	0.226	0.321	1	mild_vs_healthy
MATK	0.0763333	-0.238291	0.221	0.298	1	mild_vs_healthy
PRKCQ-AS1	0.0764648	0.239107	0.52	0.405	1	mild_vs_healthy
ARL5A	0.0769883	0.197515	0.337	0.226	1	mild_vs_healthy
HLA-F	0.0770152	-0.217335	0.692	0.714	1	mild_vs_healthy
ERCC5	0.0770271	-0.170843	0.251	0.333	1	mild_vs_healthy
TNRC6B	0.077178	0.221068	0.335	0.238	1	mild_vs_healthy
ZFR	0.0773042	0.214805	0.305	0.202	1	mild_vs_healthy
RNPS1	0.0773556	-0.150398	0.611	0.679	1	mild_vs_healthy
SNX6	0.0774343	0.255148	0.581	0.512	1	mild_vs_healthy
NDUFAF8	0.0777829	0.181338	0.312	0.202	1	mild_vs_healthy
FGFR1OP2	0.0792301	0.195092	0.519	0.417	1	mild_vs_healthy
EPB41	0.0792627	-0.121686	0.455	0.548	1	mild_vs_healthy
LDLRAP1	0.0794096	0.242841	0.54	0.429	1	mild_vs_healthy
GTF2F1	0.080714	0.220886	0.292	0.202	1	mild_vs_healthy
CASP1	0.0818884	-0.233954	0.244	0.321	1	mild_vs_healthy
NIBAN1	0.0820161	-0.168849	0.207	0.298	1	mild_vs_healthy
TSC22D4	0.0823746	-0.196274	0.428	0.524	1	mild_vs_healthy
RBM3	0.0827974	-0.257739	0.583	0.643	1	mild_vs_healthy
PRRC2B	0.0841475	-0.256652	0.226	0.31	1	mild_vs_healthy
UBC	0.0844127	-0.152818	0.988	0.988	1	mild_vs_healthy
AP2M1	0.0844379	0.152947	0.526	0.393	1	mild_vs_healthy
CCNL1	0.0845218	0.246483	0.355	0.25	1	mild_vs_healthy
CIRBP	0.0846659	0.168019	0.806	0.75	1	mild_vs_healthy
HNRNPH3	0.085347	-0.244834	0.362	0.44	1	mild_vs_healthy
AIMP1	0.0856455	-0.157958	0.278	0.369	1	mild_vs_healthy
SELENOK	0.0858209	0.181463	0.392	0.274	1	mild_vs_healthy
MRPL11	0.0866618	0.151856	0.294	0.19	1	mild_vs_healthy
PAIP2	0.0869622	0.184112	0.586	0.524	1	mild_vs_healthy
TUBB4B	0.0869724	0.161114	0.294	0.202	1	mild_vs_healthy
PET100	0.0869856	-0.160932	0.287	0.393	1	mild_vs_healthy
NACA	0.0873933	0.099734	1	1	1	mild_vs_healthy
CDC42SE1	0.0883558	0.206963	0.49	0.369	1	mild_vs_healthy
FYB1	0.0884577	0.203217	0.891	0.869	1	mild_vs_healthy
PNN	0.0884765	0.182747	0.371	0.274	1	mild_vs_healthy
ORMDL1	0.0884948	0.243336	0.312	0.226	1	mild_vs_healthy
MYDGF	0.0885579	-0.157412	0.305	0.405	1	mild_vs_healthy
CASP8	0.0894859	0.22521	0.355	0.262	1	mild_vs_healthy
SRSF5	0.0906268	-0.199183	0.847	0.869	1	mild_vs_healthy
EIF4EBP2	0.0912177	-0.219757	0.275	0.345	1	mild_vs_healthy
TMC6	0.0913839	-0.274869	0.405	0.476	1	mild_vs_healthy
CELF2	0.0914676	-0.217646	0.537	0.607	1	mild_vs_healthy
ELOVL5	0.0915135	-0.29978	0.308	0.393	1	mild_vs_healthy
FKBP8	0.091531	-0.178874	0.444	0.536	1	mild_vs_healthy
UQCRQ	0.0919933	-0.185511	0.545	0.607	1	mild_vs_healthy
CD46	0.0926498	0.251081	0.41	0.333	1	mild_vs_healthy
NDUFS5	0.0930128	0.149273	0.668	0.583	1	mild_vs_healthy
RIPOR2	0.0930275	0.164141	0.699	0.536	1	mild_vs_healthy
TTC3	0.0933842	0.156778	0.469	0.345	1	mild_vs_healthy
RAB7A	0.0934151	0.221621	0.433	0.333	1	mild_vs_healthy
CNDP2	0.09357	-0.217198	0.185	0.262	1	mild_vs_healthy
CBLL1	0.0937284	-0.364946	0.182	0.25	1	mild_vs_healthy
B3GNT2	0.0941988	0.189845	0.292	0.202	1	mild_vs_healthy
HIST1H4C	0.0942503	-0.282311	0.756	0.762	1	mild_vs_healthy
YIPF3	0.0948367	0.19229	0.282	0.19	1	mild_vs_healthy
H2AFV	0.0952766	0.219294	0.465	0.369	1	mild_vs_healthy
TRAC	0.0957248	0.26173	0.556	0.476	1	mild_vs_healthy
RAB4A	0.0959865	-0.179303	0.207	0.286	1	mild_vs_healthy
JAML	0.0961861	-0.183076	0.239	0.31	1	mild_vs_healthy
PCED1B	0.0965413	0.142004	0.299	0.202	1	mild_vs_healthy
PRPF8	0.0965932	0.184674	0.399	0.286	1	mild_vs_healthy
TCF7	0.0970773	0.177491	0.79	0.619	1	mild_vs_healthy
PAXX	0.0975373	-0.140043	0.679	0.774	1	mild_vs_healthy
MTIF3	0.0976726	-0.169685	0.194	0.274	1	mild_vs_healthy
ITK	0.0983296	0.153194	0.387	0.262	1	mild_vs_healthy
EEF1D	0.0988828	0.0686421	1	1	1	mild_vs_healthy
ARFRP1	0.0989826	-0.165606	0.217	0.298	1	mild_vs_healthy
RPS13	0.0990113	0.051815	1	1	1	mild_vs_healthy
GTF3A	0.100023	0.209884	0.697	0.607	1	mild_vs_healthy
MT-ND5	0.100043	0.172035	0.993	0.964	1	mild_vs_healthy
COX4I1	0.100171	0.114928	0.977	0.988	1	mild_vs_healthy
RPS20	0.100303	0.12412	0.991	0.988	1	mild_vs_healthy
SVIP	0.100796	-0.262054	0.282	0.357	1	mild_vs_healthy
AP2S1	0.100875	0.185741	0.38	0.274	1	mild_vs_healthy
RPL11	0.102265	0.0635704	1	1	1	mild_vs_healthy
TGOLN2	0.102405	0.170261	0.34	0.226	1	mild_vs_healthy
BAX	0.102728	-0.241351	0.376	0.452	1	mild_vs_healthy
RNASEH2B	0.102928	0.152309	0.362	0.262	1	mild_vs_healthy
DANCR	0.10358	0.131637	0.422	0.321	1	mild_vs_healthy
DGUOK	0.103621	-0.26388	0.291	0.369	1	mild_vs_healthy
SRRM2	0.103643	0.28648	0.433	0.345	1	mild_vs_healthy
AL138963.4	0.103742	-0.18221	0.412	0.524	1	mild_vs_healthy
AP1G2	0.103864	-0.223794	0.235	0.31	1	mild_vs_healthy
BRD2	0.10394	0.124227	0.435	0.333	1	mild_vs_healthy
SLAMF1	0.10407	-0.166953	0.189	0.262	1	mild_vs_healthy
BRMS1	0.104344	-0.211017	0.189	0.25	1	mild_vs_healthy
SIRPG	0.104365	0.24099	0.353	0.25	1	mild_vs_healthy
PSMD13	0.104526	0.179679	0.339	0.25	1	mild_vs_healthy
SYNGR2	0.104997	0.16985	0.544	0.44	1	mild_vs_healthy
ARL6IP1	0.105243	0.15259	0.581	0.44	1	mild_vs_healthy
AAK1	0.106316	-0.23943	0.289	0.357	1	mild_vs_healthy
ARIH2	0.106433	-0.234122	0.278	0.357	1	mild_vs_healthy
GIMAP1	0.106564	-0.183071	0.624	0.714	1	mild_vs_healthy
SNU13	0.106594	0.209737	0.579	0.488	1	mild_vs_healthy
CHCHD7	0.10682	0.212723	0.299	0.226	1	mild_vs_healthy
AC243960.1	0.106846	-0.172819	0.497	0.56	1	mild_vs_healthy
NDUFS6	0.108284	0.164953	0.312	0.214	1	mild_vs_healthy
SRSF9	0.108289	0.185499	0.264	0.179	1	mild_vs_healthy
CSDE1	0.108855	-0.166952	0.67	0.679	1	mild_vs_healthy
S100A4	0.109097	-0.108038	0.986	1	1	mild_vs_healthy
JUN	0.109103	0.283212	0.708	0.643	1	mild_vs_healthy
PPIB	0.111701	0.177193	0.888	0.869	1	mild_vs_healthy
NHP2	0.112349	0.193752	0.522	0.417	1	mild_vs_healthy
SELENOW	0.112903	0.158987	0.667	0.56	1	mild_vs_healthy
TIMP1	0.112928	0.23253	0.387	0.31	1	mild_vs_healthy
HNRNPDL	0.113203	-0.150852	0.843	0.845	1	mild_vs_healthy
CEBPZ	0.113291	-0.231725	0.228	0.298	1	mild_vs_healthy
MGAT1	0.113857	-0.242915	0.267	0.345	1	mild_vs_healthy
ACTR2	0.113967	-0.212156	0.531	0.56	1	mild_vs_healthy
HELB	0.113974	0.14082	0.25	0.167	1	mild_vs_healthy
RPL5	0.114256	0.077076	1	1	1	mild_vs_healthy
TRIM22	0.114311	-0.204571	0.43	0.5	1	mild_vs_healthy
SUPT16H	0.114626	-0.163352	0.235	0.31	1	mild_vs_healthy
NORAD	0.115612	-0.245702	0.31	0.393	1	mild_vs_healthy
CCNH	0.115674	-0.16351	0.205	0.274	1	mild_vs_healthy
SF3A1	0.1169	0.21803	0.43	0.345	1	mild_vs_healthy
ADIPOR1	0.116964	0.160053	0.298	0.202	1	mild_vs_healthy
SH3KBP1	0.117194	0.193664	0.49	0.393	1	mild_vs_healthy
ARF3	0.117285	-0.24984	0.189	0.25	1	mild_vs_healthy
FAM136A	0.11734	-0.22282	0.194	0.262	1	mild_vs_healthy
SESN1	0.117913	-0.292723	0.241	0.31	1	mild_vs_healthy
SCML4	0.118124	-0.174686	0.554	0.643	1	mild_vs_healthy
HSPD1	0.118132	0.231066	0.613	0.5	1	mild_vs_healthy
CFAP97	0.118615	0.180996	0.308	0.226	1	mild_vs_healthy
RPAIN	0.118755	-0.23317	0.226	0.298	1	mild_vs_healthy
PSMD11	0.119134	0.134577	0.262	0.179	1	mild_vs_healthy
CLN3	0.11925	-0.225693	0.201	0.262	1	mild_vs_healthy
RPS27L	0.120473	-0.21611	0.519	0.607	1	mild_vs_healthy
LIME1	0.121207	-0.156461	0.824	0.821	1	mild_vs_healthy
SNRK	0.121236	0.218216	0.267	0.19	1	mild_vs_healthy
DDRGK1	0.121404	0.24718	0.253	0.179	1	mild_vs_healthy
MICOS13	0.122379	-0.227426	0.415	0.476	1	mild_vs_healthy
DDX3X	0.123531	0.210959	0.415	0.298	1	mild_vs_healthy
CD164	0.123598	-0.177201	0.439	0.5	1	mild_vs_healthy
PTBP1	0.124084	-0.196756	0.312	0.381	1	mild_vs_healthy
SELENOT	0.124253	0.201666	0.285	0.214	1	mild_vs_healthy
GNPTG	0.12439	-0.145044	0.264	0.345	1	mild_vs_healthy
SLC25A3	0.124485	0.14217	0.702	0.595	1	mild_vs_healthy
RPN1	0.12452	0.158648	0.569	0.476	1	mild_vs_healthy
SNHG32	0.124927	0.226186	0.291	0.226	1	mild_vs_healthy
NDUFB2	0.125386	0.146635	0.668	0.56	1	mild_vs_healthy
ARL2	0.125557	0.107966	0.323	0.226	1	mild_vs_healthy
PRDX1	0.125743	0.221848	0.501	0.405	1	mild_vs_healthy
RSBN1L	0.125944	0.224023	0.408	0.321	1	mild_vs_healthy
CCNK	0.126535	-0.152296	0.2	0.274	1	mild_vs_healthy
RBM4	0.127054	-0.266947	0.364	0.417	1	mild_vs_healthy
GPR174	0.127788	-0.256017	0.301	0.357	1	mild_vs_healthy
PPP2R5C	0.128168	-0.276408	0.444	0.524	1	mild_vs_healthy
LSM5	0.128459	0.198412	0.433	0.333	1	mild_vs_healthy
ORMDL3	0.128476	-0.202424	0.235	0.298	1	mild_vs_healthy
SNHG16	0.128888	-0.242013	0.426	0.476	1	mild_vs_healthy
ANKRD44	0.129533	-0.209664	0.365	0.44	1	mild_vs_healthy
VPS13C	0.129578	-0.125753	0.299	0.381	1	mild_vs_healthy
CNOT2	0.130537	0.214654	0.298	0.226	1	mild_vs_healthy
GTF2A2	0.130677	0.143456	0.373	0.286	1	mild_vs_healthy
SNRPN	0.131141	-0.209405	0.442	0.488	1	mild_vs_healthy
CWC15	0.131953	-0.212546	0.273	0.333	1	mild_vs_healthy
THEMIS	0.132957	-0.282838	0.328	0.381	1	mild_vs_healthy
PTGER4	0.133197	-0.20928	0.225	0.286	1	mild_vs_healthy
RGS10	0.133539	0.184566	0.676	0.571	1	mild_vs_healthy
TMEM63A	0.134513	-0.141956	0.182	0.25	1	mild_vs_healthy
SLA	0.134724	0.154124	0.253	0.167	1	mild_vs_healthy
RAD23A	0.134761	-0.133252	0.517	0.571	1	mild_vs_healthy
RHOG	0.136854	-0.15193	0.517	0.571	1	mild_vs_healthy
SSRP1	0.137486	0.129418	0.282	0.19	1	mild_vs_healthy
SNHG7	0.138161	0.165356	0.292	0.202	1	mild_vs_healthy
SETX	0.138266	-0.194815	0.216	0.286	1	mild_vs_healthy
ALKBH7	0.138946	-0.178583	0.471	0.548	1	mild_vs_healthy
YTHDF2	0.139125	0.158218	0.421	0.333	1	mild_vs_healthy
ITGAE	0.139133	-0.292394	0.307	0.369	1	mild_vs_healthy
ANXA6	0.139784	-0.185333	0.718	0.762	1	mild_vs_healthy
ALKBH5	0.139948	-0.163923	0.242	0.31	1	mild_vs_healthy
C12orf75	0.140275	-0.205118	0.335	0.393	1	mild_vs_healthy
GIMAP4	0.140344	-0.140505	0.759	0.833	1	mild_vs_healthy
COPB2	0.140407	0.0735222	0.253	0.179	1	mild_vs_healthy
ITGB7	0.140461	-0.164748	0.515	0.56	1	mild_vs_healthy
BTN3A2	0.140592	-0.164679	0.467	0.524	1	mild_vs_healthy
ID2	0.140706	0.207347	0.28	0.202	1	mild_vs_healthy
U2AF2	0.14126	-0.201382	0.266	0.333	1	mild_vs_healthy
TMEM147	0.141671	0.19098	0.291	0.214	1	mild_vs_healthy
PSMA6	0.141853	0.140139	0.462	0.381	1	mild_vs_healthy
MARCH7	0.142969	-0.147975	0.209	0.274	1	mild_vs_healthy
FRG1	0.144253	-0.174261	0.25	0.31	1	mild_vs_healthy
GNG2	0.145538	-0.21052	0.287	0.345	1	mild_vs_healthy
EIF4E	0.145609	-0.125002	0.216	0.286	1	mild_vs_healthy
CDK11A	0.145704	-0.122549	0.201	0.274	1	mild_vs_healthy
IER2	0.146079	-6.05884e-05	0.62	0.536	1	mild_vs_healthy
RFC1	0.146321	0.217964	0.296	0.226	1	mild_vs_healthy
IKZF1	0.146369	-0.286414	0.43	0.5	1	mild_vs_healthy
PDIA3	0.146505	0.085671	0.747	0.655	1	mild_vs_healthy
GNB2	0.146551	-0.175548	0.538	0.607	1	mild_vs_healthy
RNASEK	0.146643	0.133626	0.859	0.845	1	mild_vs_healthy
GARS	0.148336	-0.180662	0.196	0.25	1	mild_vs_healthy
UQCRH	0.148904	-0.145469	0.701	0.69	1	mild_vs_healthy
GON4L	0.150278	-0.12536	0.242	0.321	1	mild_vs_healthy
SSNA1	0.150837	-0.0906743	0.378	0.464	1	mild_vs_healthy
ANP32B	0.150938	0.121049	0.811	0.762	1	mild_vs_healthy
SPCS3	0.151927	0.212174	0.34	0.274	1	mild_vs_healthy
DYNLL1	0.152258	0.144529	0.399	0.298	1	mild_vs_healthy
HSPA8	0.153281	0.108393	0.986	0.988	1	mild_vs_healthy
CLPP	0.153505	0.184072	0.36	0.262	1	mild_vs_healthy
TMSB4X	0.153824	0.0885067	1	1	1	mild_vs_healthy
GCHFR	0.154255	0.0908516	0.255	0.179	1	mild_vs_healthy
TCERG1	0.154601	-0.213039	0.209	0.262	1	mild_vs_healthy
JAK1	0.155108	0.20009	0.827	0.821	1	mild_vs_healthy
DBI	0.155794	-0.227545	0.544	0.595	1	mild_vs_healthy
NSD1	0.157531	-0.13794	0.207	0.274	1	mild_vs_healthy
CLTB	0.157616	-0.224167	0.225	0.274	1	mild_vs_healthy
ABI1	0.157711	0.154517	0.258	0.19	1	mild_vs_healthy
PEX16	0.157969	-0.180737	0.196	0.25	1	mild_vs_healthy
EDF1	0.158136	0.150654	0.738	0.655	1	mild_vs_healthy
ANXA2R	0.158577	-0.280028	0.364	0.417	1	mild_vs_healthy
MRPL16	0.158656	-0.152709	0.21	0.274	1	mild_vs_healthy
POLR2G	0.158681	0.105228	0.276	0.19	1	mild_vs_healthy
BIN1	0.15878	-0.12344	0.635	0.702	1	mild_vs_healthy
IK	0.158891	-0.139294	0.292	0.369	1	mild_vs_healthy
PTPN4	0.159283	0.205537	0.426	0.333	1	mild_vs_healthy
HTATIP2	0.159318	-0.16077	0.216	0.274	1	mild_vs_healthy
TSTD1	0.15941	-0.147787	0.569	0.595	1	mild_vs_healthy
C1QBP	0.159998	0.0930394	0.567	0.464	1	mild_vs_healthy
MTMR14	0.160093	-0.186909	0.193	0.25	1	mild_vs_healthy
PCMTD1	0.161503	0.182622	0.285	0.202	1	mild_vs_healthy
RNF7	0.161983	-0.129431	0.444	0.536	1	mild_vs_healthy
ATP5F1D	0.162176	-0.123386	0.765	0.774	1	mild_vs_healthy
BZW1	0.162693	0.156321	0.602	0.512	1	mild_vs_healthy
PLEKHJ1	0.163667	-0.233897	0.26	0.321	1	mild_vs_healthy
DHX36	0.163674	-0.135142	0.264	0.333	1	mild_vs_healthy
SH3BGRL3	0.164418	-0.0865813	0.998	0.988	1	mild_vs_healthy
COX7C	0.164799	-0.0893668	0.986	0.988	1	mild_vs_healthy
SARS	0.164878	0.208741	0.333	0.262	1	mild_vs_healthy
SP100	0.165336	-0.164867	0.595	0.655	1	mild_vs_healthy
RPS27A	0.165756	0.0333077	1	1	1	mild_vs_healthy
VEZF1	0.165765	0.14759	0.266	0.19	1	mild_vs_healthy
RECQL	0.166827	-0.153499	0.234	0.298	1	mild_vs_healthy
EFR3A	0.16727	-0.11129	0.205	0.274	1	mild_vs_healthy
ACTB	0.167875	0.120124	1	1	1	mild_vs_healthy
SLC3A2	0.1692	-0.149693	0.398	0.464	1	mild_vs_healthy
ARHGAP30	0.169395	-0.208221	0.483	0.571	1	mild_vs_healthy
PSMD7	0.169399	-0.120392	0.36	0.417	1	mild_vs_healthy
XRCC6	0.170219	0.107046	0.631	0.56	1	mild_vs_healthy
FOXN2	0.171118	-0.142262	0.209	0.274	1	mild_vs_healthy
SDHA	0.171429	-0.18339	0.381	0.44	1	mild_vs_healthy
SERBP1	0.171743	0.157932	0.674	0.619	1	mild_vs_healthy
ATF7IP	0.171844	-0.26974	0.33	0.393	1	mild_vs_healthy
TMEM173	0.17295	-0.163744	0.317	0.393	1	mild_vs_healthy
DCXR	0.173641	0.146839	0.383	0.286	1	mild_vs_healthy
NOP53	0.173649	-0.0744926	0.85	0.917	1	mild_vs_healthy
TRAF5	0.173664	-0.0701634	0.217	0.298	1	mild_vs_healthy
HNRNPM	0.173706	-0.199721	0.581	0.619	1	mild_vs_healthy
ERVK3-1	0.173914	-0.167811	0.194	0.25	1	mild_vs_healthy
STMN3	0.174004	-0.143644	0.31	0.393	1	mild_vs_healthy
RBL2	0.17459	0.137096	0.717	0.631	1	mild_vs_healthy
BIRC3	0.174696	0.13659	0.399	0.321	1	mild_vs_healthy
NDUFA1	0.17581	-0.191374	0.658	0.667	1	mild_vs_healthy
TMEM256	0.177455	0.0241664	0.319	0.226	1	mild_vs_healthy
SLBP	0.177505	-0.32041	0.255	0.31	1	mild_vs_healthy
MDH1	0.177546	-0.11422	0.426	0.476	1	mild_vs_healthy
KDM5A	0.177579	-0.142512	0.298	0.369	1	mild_vs_healthy
ARPC1B	0.178019	-0.12537	0.938	0.952	1	mild_vs_healthy
MYL12A	0.178269	-0.0697687	0.996	0.988	1	mild_vs_healthy
FAM133B	0.178682	0.138968	0.273	0.19	1	mild_vs_healthy
LSM4	0.179023	0.0934536	0.373	0.274	1	mild_vs_healthy
S100A10	0.179589	-0.128604	0.989	0.988	1	mild_vs_healthy
CSRP1	0.180229	-0.161621	0.193	0.25	1	mild_vs_healthy
RSAD1	0.180239	-0.161839	0.196	0.25	1	mild_vs_healthy
RPN2	0.180327	0.109051	0.504	0.417	1	mild_vs_healthy
ADH5	0.180384	-0.151255	0.362	0.452	1	mild_vs_healthy
EIF2S2	0.180771	-0.125412	0.417	0.488	1	mild_vs_healthy
PSMA7	0.181024	0.139925	0.695	0.607	1	mild_vs_healthy
FXR1	0.181924	0.150084	0.333	0.262	1	mild_vs_healthy
IFI16	0.18224	-0.186807	0.278	0.345	1	mild_vs_healthy
VPS4A	0.183571	0.204868	0.271	0.214	1	mild_vs_healthy
ATF6B	0.18439	-0.130209	0.267	0.321	1	mild_vs_healthy
RPL18	0.184524	0.0638194	1	1	1	mild_vs_healthy
ATP5F1B	0.185221	0.151899	0.695	0.595	1	mild_vs_healthy
VPS4B	0.185775	-0.099156	0.296	0.369	1	mild_vs_healthy
LARP7	0.187494	-0.129446	0.193	0.25	1	mild_vs_healthy
RNF213	0.188028	-0.13784	0.565	0.607	1	mild_vs_healthy
CHMP5	0.188851	-0.150562	0.193	0.25	1	mild_vs_healthy
SSR1	0.18939	0.13937	0.378	0.298	1	mild_vs_healthy
NPM1	0.189763	0.0802237	0.973	0.929	1	mild_vs_healthy
SNRPC	0.189833	-0.105612	0.39	0.452	1	mild_vs_healthy
TBRG1	0.190593	0.166446	0.48	0.393	1	mild_vs_healthy
PSME2	0.191757	0.133708	0.713	0.643	1	mild_vs_healthy
SCAMP2	0.191875	-0.102739	0.371	0.452	1	mild_vs_healthy
TOMM5	0.192395	-0.162517	0.439	0.5	1	mild_vs_healthy
GYPC	0.192422	0.148314	0.731	0.69	1	mild_vs_healthy
SLAMF6	0.192474	-0.089986	0.226	0.286	1	mild_vs_healthy
PSMD3	0.192789	-0.0828941	0.182	0.25	1	mild_vs_healthy
UQCRFS1	0.193098	0.133124	0.406	0.321	1	mild_vs_healthy
TMIGD2	0.194094	-0.149904	0.292	0.345	1	mild_vs_healthy
HIST1H1E	0.194905	-0.0890901	0.451	0.536	1	mild_vs_healthy
UBB	0.195128	0.144911	0.891	0.857	1	mild_vs_healthy
NUCB1	0.195621	-0.143288	0.337	0.393	1	mild_vs_healthy
UBE2I	0.19569	-0.137855	0.608	0.643	1	mild_vs_healthy
EIF3A	0.196273	0.0574329	0.446	0.333	1	mild_vs_healthy
C12orf57	0.196651	0.127884	0.925	0.905	1	mild_vs_healthy
STAG2	0.197111	-0.225914	0.285	0.345	1	mild_vs_healthy
SRGN	0.197845	0.164647	0.663	0.571	1	mild_vs_healthy
SRSF11	0.19841	-0.144954	0.599	0.595	1	mild_vs_healthy
SUB1	0.199462	0.139341	0.709	0.655	1	mild_vs_healthy
PQBP1	0.19962	0.143812	0.283	0.214	1	mild_vs_healthy
THOC3	0.199977	0.126898	0.296	0.214	1	mild_vs_healthy
LRBA	0.200235	-0.140283	0.194	0.25	1	mild_vs_healthy
CD6	0.203492	-0.221487	0.421	0.476	1	mild_vs_healthy
SRRM1	0.203605	0.145472	0.647	0.571	1	mild_vs_healthy
TIAL1	0.203633	-0.163437	0.323	0.369	1	mild_vs_healthy
PSMG2	0.204029	-0.249797	0.292	0.333	1	mild_vs_healthy
SERINC1	0.204253	-0.152031	0.371	0.44	1	mild_vs_healthy
ATP5MC3	0.204544	0.15963	0.654	0.583	1	mild_vs_healthy
BLOC1S2	0.204776	-0.0953046	0.209	0.274	1	mild_vs_healthy
MRPL20	0.204806	0.111459	0.426	0.357	1	mild_vs_healthy
MRFAP1	0.204989	0.0667645	0.324	0.25	1	mild_vs_healthy
PARK7	0.205129	-0.0762487	0.668	0.738	1	mild_vs_healthy
HPRT1	0.205409	0.14126	0.251	0.179	1	mild_vs_healthy
STOM	0.206202	-0.205085	0.449	0.536	1	mild_vs_healthy
RPL27	0.206282	0.0962545	0.996	0.976	1	mild_vs_healthy
CCDC25	0.206612	-0.0975473	0.217	0.286	1	mild_vs_healthy
NIPBL	0.20663	-0.175821	0.269	0.333	1	mild_vs_healthy
DENR	0.207089	0.0875923	0.271	0.202	1	mild_vs_healthy
PRPF40A	0.208792	0.155221	0.399	0.333	1	mild_vs_healthy
TXN2	0.208828	-0.0981792	0.276	0.345	1	mild_vs_healthy
TRIM69	0.209398	-0.217179	0.248	0.298	1	mild_vs_healthy
AASDHPPT	0.209497	-0.123371	0.237	0.298	1	mild_vs_healthy
S100A11	0.209578	-0.151607	0.754	0.774	1	mild_vs_healthy
EEF2	0.210253	-0.0727337	0.984	0.988	1	mild_vs_healthy
AP3S1	0.211077	0.127117	0.262	0.19	1	mild_vs_healthy
AKIRIN2	0.211497	-0.158267	0.223	0.286	1	mild_vs_healthy
CCM2	0.211878	-0.109687	0.203	0.262	1	mild_vs_healthy
TPM3	0.212073	0.0862836	0.902	0.869	1	mild_vs_healthy
DAXX	0.212097	0.0773256	0.299	0.214	1	mild_vs_healthy
UHMK1	0.213647	-0.131774	0.374	0.452	1	mild_vs_healthy
MIF	0.213683	0.102706	0.955	0.964	1	mild_vs_healthy
FAM107B	0.214368	0.198848	0.367	0.321	1	mild_vs_healthy
DNAJC1	0.214854	-0.144284	0.246	0.298	1	mild_vs_healthy
RASA3	0.215468	-0.135229	0.251	0.321	1	mild_vs_healthy
TECR	0.218013	0.0868304	0.494	0.417	1	mild_vs_healthy
CHD9	0.218037	-0.264137	0.207	0.262	1	mild_vs_healthy
DCTN2	0.219802	-0.176084	0.291	0.345	1	mild_vs_healthy
TMEM50A	0.2199	0.0835524	0.595	0.548	1	mild_vs_healthy
ATP6V0D1	0.220114	-0.11384	0.194	0.25	1	mild_vs_healthy
UPF3A	0.220184	-0.235555	0.251	0.298	1	mild_vs_healthy
UPF2	0.220211	-0.14753	0.203	0.262	1	mild_vs_healthy
HLA-DPB1	0.220727	0.134599	0.362	0.286	1	mild_vs_healthy
MT1X	0.221077	-0.158852	0.23	0.286	1	mild_vs_healthy
NFE2L2	0.221216	-0.241204	0.203	0.25	1	mild_vs_healthy
SUPT20H	0.221491	-0.124546	0.207	0.262	1	mild_vs_healthy
CFAP298	0.221539	-0.159305	0.205	0.25	1	mild_vs_healthy
TERF2IP	0.222262	-0.183777	0.465	0.524	1	mild_vs_healthy
CNOT7	0.2226	0.173364	0.378	0.321	1	mild_vs_healthy
PPT1	0.22268	0.12812	0.276	0.202	1	mild_vs_healthy
INPP4B	0.222725	0.153692	0.267	0.202	1	mild_vs_healthy
SEPTIN9	0.222747	-0.128304	0.679	0.714	1	mild_vs_healthy
MAL	0.222934	0.115895	0.34	0.274	1	mild_vs_healthy
PPP1CC	0.22308	0.132966	0.492	0.405	1	mild_vs_healthy
CLEC2D	0.223238	-0.116399	0.635	0.714	1	mild_vs_healthy
ECH1	0.224757	-0.19379	0.497	0.571	1	mild_vs_healthy
CD96	0.224795	0.171389	0.627	0.56	1	mild_vs_healthy
LONP2	0.224896	-0.138437	0.196	0.25	1	mild_vs_healthy
ANXA5	0.225499	0.182215	0.485	0.429	1	mild_vs_healthy
GBP5	0.226003	0.154776	0.44	0.405	1	mild_vs_healthy
CCNDBP1	0.226834	-0.124949	0.422	0.476	1	mild_vs_healthy
CD8B	0.227056	-0.184037	0.986	0.976	1	mild_vs_healthy
SRP14	0.227726	0.110191	0.934	0.964	1	mild_vs_healthy
PDIA4	0.228574	-0.128355	0.223	0.274	1	mild_vs_healthy
NBDY	0.228799	0.129421	0.273	0.202	1	mild_vs_healthy
WSB1	0.228914	0.1315	0.301	0.238	1	mild_vs_healthy
S1PR1	0.229698	0.199766	0.387	0.31	1	mild_vs_healthy
FIP1L1	0.230045	-0.141868	0.244	0.298	1	mild_vs_healthy
ADSL	0.23029	-0.184429	0.308	0.357	1	mild_vs_healthy
ZRANB2	0.230709	0.127142	0.463	0.381	1	mild_vs_healthy
UBE2J2	0.231065	-0.16764	0.201	0.25	1	mild_vs_healthy
SSR2	0.231266	0.0887319	0.881	0.786	1	mild_vs_healthy
MT-ND1	0.232166	-0.0881558	0.977	0.976	1	mild_vs_healthy
PTGES3	0.234559	-0.11701	0.781	0.821	1	mild_vs_healthy
RBBP4	0.236171	-0.151434	0.381	0.429	1	mild_vs_healthy
CAPZB	0.236376	0.133955	0.79	0.75	1	mild_vs_healthy
HIST1H1D	0.237003	0.233899	0.255	0.202	1	mild_vs_healthy
FAM204A	0.237422	0.113562	0.25	0.19	1	mild_vs_healthy
HMGA1	0.23782	0.170693	0.424	0.357	1	mild_vs_healthy
HNRNPK	0.237856	0.134559	0.815	0.738	1	mild_vs_healthy
FKBP11	0.238659	-0.12501	0.419	0.488	1	mild_vs_healthy
BSG	0.239965	-0.130677	0.513	0.536	1	mild_vs_healthy
HNRNPF	0.240027	-0.108356	0.715	0.714	1	mild_vs_healthy
C16orf54	0.240062	0.168127	0.371	0.298	1	mild_vs_healthy
ADSS	0.241717	-0.0872121	0.239	0.298	1	mild_vs_healthy
RASSF5	0.242007	-0.122217	0.481	0.524	1	mild_vs_healthy
NECAP2	0.24202	0.133102	0.292	0.226	1	mild_vs_healthy
UBE2L6	0.242041	-0.103956	0.439	0.512	1	mild_vs_healthy
TOX4	0.242696	-0.105802	0.289	0.333	1	mild_vs_healthy
CIB1	0.243044	0.151807	0.604	0.524	1	mild_vs_healthy
ATP5IF1	0.243046	-0.187111	0.57	0.619	1	mild_vs_healthy
RAD21	0.243379	0.109939	0.492	0.405	1	mild_vs_healthy
XBP1	0.243808	0.171995	0.335	0.274	1	mild_vs_healthy
POLR2C	0.244281	-0.0979258	0.264	0.333	1	mild_vs_healthy
TMEM106B	0.244356	-0.130387	0.26	0.31	1	mild_vs_healthy
ACADVL	0.244809	-0.140209	0.241	0.298	1	mild_vs_healthy
SDAD1	0.24608	0.168179	0.358	0.298	1	mild_vs_healthy
ANXA7	0.246559	0.123005	0.374	0.286	1	mild_vs_healthy
SFXN1	0.247232	0.173	0.324	0.286	1	mild_vs_healthy
IRF9	0.247366	-0.0998772	0.292	0.333	1	mild_vs_healthy
COPS6	0.247803	0.170235	0.385	0.321	1	mild_vs_healthy
BAZ2A	0.248441	0.0838666	0.307	0.226	1	mild_vs_healthy
ARPC4	0.249454	-0.161294	0.629	0.69	1	mild_vs_healthy
USP34	0.24972	-0.153481	0.312	0.369	1	mild_vs_healthy
MT-CO2	0.249926	-0.0640844	1	1	1	mild_vs_healthy
RELA	0.250482	-0.0799425	0.257	0.31	1	mild_vs_healthy
PIN1	0.252895	-0.156292	0.335	0.369	1	mild_vs_healthy
PSMA1	0.253047	0.085153	0.497	0.417	1	mild_vs_healthy
VPS26C	0.253078	-0.0758439	0.207	0.262	1	mild_vs_healthy
KRAS	0.253356	0.0689558	0.415	0.369	1	mild_vs_healthy
KTN1	0.255209	-0.217178	0.481	0.536	1	mild_vs_healthy
TRAPPC1	0.255809	0.0736604	0.627	0.56	1	mild_vs_healthy
SDHD	0.25586	-0.143228	0.369	0.429	1	mild_vs_healthy
EID1	0.256989	-0.130378	0.622	0.69	1	mild_vs_healthy
MTDH	0.2576	0.185239	0.547	0.452	1	mild_vs_healthy
ACAP2	0.258647	0.150073	0.447	0.345	1	mild_vs_healthy
NSA2	0.258988	0.129426	0.715	0.619	1	mild_vs_healthy
CLEC2B	0.259213	-0.246184	0.481	0.512	1	mild_vs_healthy
EPRS	0.259377	-0.181108	0.308	0.345	1	mild_vs_healthy
CCT6A	0.25946	0.137104	0.501	0.405	1	mild_vs_healthy
TRA2A	0.259639	-0.184089	0.207	0.25	1	mild_vs_healthy
SASH3	0.260706	-0.177098	0.426	0.476	1	mild_vs_healthy
ATIC	0.260836	-0.121968	0.278	0.333	1	mild_vs_healthy
ERH	0.260855	-0.155159	0.526	0.548	1	mild_vs_healthy
OFD1	0.261596	0.17654	0.367	0.321	1	mild_vs_healthy
RANBP1	0.263408	0.131742	0.314	0.25	1	mild_vs_healthy
HPCAL1	0.263709	-0.130194	0.285	0.345	1	mild_vs_healthy
CPNE1	0.264687	-0.209254	0.398	0.417	1	mild_vs_healthy
UCP2	0.264938	-0.0889002	0.69	0.738	1	mild_vs_healthy
UBE2D2	0.265016	0.130413	0.786	0.75	1	mild_vs_healthy
USP16	0.26522	-0.133821	0.251	0.31	1	mild_vs_healthy
HNRNPH1	0.265246	-0.0439565	0.289	0.345	1	mild_vs_healthy
ATP5F1A	0.265624	0.114307	0.663	0.571	1	mild_vs_healthy
PFKL	0.26613	-0.116171	0.244	0.31	1	mild_vs_healthy
UFL1	0.267008	-0.150079	0.228	0.274	1	mild_vs_healthy
EGLN2	0.26741	-0.0623758	0.362	0.417	1	mild_vs_healthy
PRPF4B	0.267571	0.149703	0.364	0.298	1	mild_vs_healthy
STRAP	0.267825	0.108213	0.355	0.286	1	mild_vs_healthy
THUMPD1	0.268283	0.0722333	0.373	0.31	1	mild_vs_healthy
ALOX5AP	0.269069	0.173201	0.606	0.524	1	mild_vs_healthy
USP11	0.269273	0.142976	0.273	0.214	1	mild_vs_healthy
NDUFS2	0.270478	-0.113968	0.262	0.321	1	mild_vs_healthy
BBX	0.27063	0.155023	0.385	0.321	1	mild_vs_healthy
GCLM	0.270746	-0.147831	0.207	0.25	1	mild_vs_healthy
ARHGAP15	0.270748	0.12969	0.709	0.643	1	mild_vs_healthy
UGP2	0.270893	-0.203173	0.365	0.429	1	mild_vs_healthy
FAAP20	0.273002	-0.207356	0.308	0.345	1	mild_vs_healthy
EIF3K	0.273027	0.0948173	0.927	0.929	1	mild_vs_healthy
PSMD6	0.273229	0.0715564	0.335	0.262	1	mild_vs_healthy
WBP11	0.273503	-0.17223	0.273	0.31	1	mild_vs_healthy
HLA-DPA1	0.273576	0.177855	0.381	0.321	1	mild_vs_healthy
DNAJB14	0.274331	0.165302	0.253	0.19	1	mild_vs_healthy
VPS36	0.274541	0.176775	0.314	0.262	1	mild_vs_healthy
MRPS24	0.275008	0.137226	0.344	0.262	1	mild_vs_healthy
MRPS6	0.275693	-0.15271	0.43	0.464	1	mild_vs_healthy
TMX1	0.275928	0.120309	0.25	0.19	1	mild_vs_healthy
CARD16	0.276561	-0.081104	0.289	0.369	1	mild_vs_healthy
IL16	0.27662	-0.183009	0.567	0.583	1	mild_vs_healthy
ANAPC5	0.278296	-0.0706715	0.398	0.476	1	mild_vs_healthy
GUK1	0.278434	-0.137088	0.758	0.786	1	mild_vs_healthy
ATP6V0B	0.278565	0.15743	0.396	0.321	1	mild_vs_healthy
SH2D2A	0.278937	-0.0547532	0.292	0.357	1	mild_vs_healthy
FIS1	0.279277	-0.0703219	0.492	0.56	1	mild_vs_healthy
DNAJC15	0.279773	0.143131	0.262	0.202	1	mild_vs_healthy
PPHLN1	0.28007	0.0712119	0.314	0.238	1	mild_vs_healthy
ZNHIT1	0.282124	-0.175594	0.335	0.393	1	mild_vs_healthy
BRK1	0.282291	0.0578589	0.631	0.56	1	mild_vs_healthy
CTSD	0.282404	-0.124669	0.33	0.393	1	mild_vs_healthy
OCIAD1	0.282418	0.0658556	0.48	0.417	1	mild_vs_healthy
HNRNPA3	0.282733	0.181251	0.642	0.583	1	mild_vs_healthy
PDCD10	0.282816	0.114927	0.326	0.274	1	mild_vs_healthy
CALHM2	0.283687	-0.0892023	0.209	0.262	1	mild_vs_healthy
CD55	0.284323	0.165253	0.481	0.452	1	mild_vs_healthy
ERLEC1	0.285207	-0.142831	0.216	0.262	1	mild_vs_healthy
TMOD3	0.285356	0.110625	0.365	0.298	1	mild_vs_healthy
SSR3	0.2856	-0.0464495	0.362	0.429	1	mild_vs_healthy
BOLA3	0.285962	-0.106497	0.203	0.25	1	mild_vs_healthy
SBNO1	0.287074	0.183602	0.267	0.214	1	mild_vs_healthy
GSDMD	0.290303	-0.113308	0.278	0.321	1	mild_vs_healthy
CRIP1	0.290409	-0.428114	0.918	0.952	1	mild_vs_healthy
PTMA	0.290521	0.0730552	1	1	1	mild_vs_healthy
MT-ATP8	0.291874	0.122462	0.381	0.321	1	mild_vs_healthy
TAP2	0.292222	-0.112839	0.351	0.429	1	mild_vs_healthy
DDX21	0.292456	0.106851	0.385	0.31	1	mild_vs_healthy
COPE	0.293504	0.0318147	0.51	0.417	1	mild_vs_healthy
VAPA	0.293812	-0.108339	0.419	0.476	1	mild_vs_healthy
VDAC3	0.294847	0.11577	0.339	0.274	1	mild_vs_healthy
SMARCC2	0.295348	0.153469	0.328	0.286	1	mild_vs_healthy
TBCA	0.295783	-0.147927	0.651	0.667	1	mild_vs_healthy
SAP18	0.295784	-0.0992334	0.631	0.679	1	mild_vs_healthy
CHURC1	0.297199	-0.102193	0.597	0.631	1	mild_vs_healthy
CLIC3	0.297833	-0.133376	0.371	0.44	1	mild_vs_healthy
N4BP2L2	0.298106	-0.0918548	0.515	0.56	1	mild_vs_healthy
ENSA	0.298377	0.112869	0.435	0.345	1	mild_vs_healthy
TAOK3	0.298595	-0.158945	0.298	0.357	1	mild_vs_healthy
CCT2	0.299554	-0.124591	0.46	0.524	1	mild_vs_healthy
ARAP2	0.299656	-0.103924	0.246	0.298	1	mild_vs_healthy
TOP1	0.300056	0.162992	0.28	0.226	1	mild_vs_healthy
TUBGCP2	0.300984	-0.101418	0.214	0.262	1	mild_vs_healthy
CACYBP	0.301007	0.149297	0.369	0.31	1	mild_vs_healthy
PSMB8	0.302219	0.0758481	0.677	0.595	1	mild_vs_healthy
ARF4	0.302301	-0.13003	0.267	0.31	1	mild_vs_healthy
DHPS	0.302896	0.177105	0.25	0.202	1	mild_vs_healthy
TMBIM1	0.302922	-0.14243	0.36	0.393	1	mild_vs_healthy
CUTA	0.303047	0.143965	0.74	0.679	1	mild_vs_healthy
CD3D	0.303231	0.0230602	0.929	0.94	1	mild_vs_healthy
OTUB1	0.303981	0.0939827	0.426	0.381	1	mild_vs_healthy
CEACAM21	0.304162	-0.128969	0.21	0.25	1	mild_vs_healthy
ABCF1	0.304306	-0.126863	0.235	0.286	1	mild_vs_healthy
TMBIM4	0.304391	-0.115466	0.528	0.571	1	mild_vs_healthy
CD48	0.304779	0.0649809	0.966	0.952	1	mild_vs_healthy
MPC2	0.305272	0.0640589	0.296	0.226	1	mild_vs_healthy
HSPA9	0.306121	-0.12153	0.485	0.524	1	mild_vs_healthy
ANKHD1	0.307349	-0.124905	0.28	0.321	1	mild_vs_healthy
UBE2J1	0.307621	-0.0812221	0.203	0.25	1	mild_vs_healthy
RBMX	0.307744	-0.0474627	0.424	0.5	1	mild_vs_healthy
PLD3	0.307831	-0.138265	0.219	0.25	1	mild_vs_healthy
SELENOF	0.308403	0.121726	0.515	0.464	1	mild_vs_healthy
TRAPPC6A	0.309372	0.093528	0.308	0.25	1	mild_vs_healthy
RPLP2	0.309399	0.0240722	1	1	1	mild_vs_healthy
CDC25B	0.30971	-0.147309	0.463	0.512	1	mild_vs_healthy
SEPTIN1	0.31006	-0.150915	0.725	0.726	1	mild_vs_healthy
PSAP	0.310338	-0.0721667	0.494	0.536	1	mild_vs_healthy
LSM3	0.310416	-0.121084	0.289	0.333	1	mild_vs_healthy
GPR171	0.311534	-0.134902	0.333	0.381	1	mild_vs_healthy
CYTH1	0.31272	-0.226725	0.389	0.417	1	mild_vs_healthy
APOBEC3C	0.312757	-0.0826385	0.201	0.25	1	mild_vs_healthy
RPS14	0.3133	0.0369512	1	1	1	mild_vs_healthy
U2SURP	0.313954	-0.114326	0.446	0.5	1	mild_vs_healthy
INO80E	0.313999	-0.104915	0.296	0.333	1	mild_vs_healthy
COTL1	0.314191	-0.0629091	0.968	0.917	1	mild_vs_healthy
HCLS1	0.315156	-0.0941407	0.788	0.774	1	mild_vs_healthy
PGLS	0.315792	0.162203	0.417	0.381	1	mild_vs_healthy
DCK	0.316439	0.145314	0.431	0.405	1	mild_vs_healthy
UFD1	0.316488	-0.140191	0.207	0.25	1	mild_vs_healthy
PSMB6	0.317404	0.113253	0.41	0.357	1	mild_vs_healthy
ATRAID	0.31823	0.0732531	0.415	0.357	1	mild_vs_healthy
MIA3	0.318544	0.0661613	0.258	0.202	1	mild_vs_healthy
FOXP1	0.318867	0.101414	0.494	0.452	1	mild_vs_healthy
RPS5	0.319212	0.0593739	1	1	1	mild_vs_healthy
HSP90B1	0.319296	0.0790704	0.779	0.738	1	mild_vs_healthy
RTF2	0.320264	-0.0772644	0.287	0.333	1	mild_vs_healthy
SEC61B	0.320688	0.157499	0.713	0.643	1	mild_vs_healthy
SHISA5	0.320722	0.108089	0.549	0.5	1	mild_vs_healthy
CDC26	0.320834	0.135448	0.299	0.25	1	mild_vs_healthy
SLC2A3	0.321021	0.0892324	0.283	0.226	1	mild_vs_healthy
CHMP4A	0.321386	-0.0873767	0.271	0.321	1	mild_vs_healthy
HNRNPC	0.321697	0.113028	0.679	0.631	1	mild_vs_healthy
SNHG6	0.322466	-0.0790859	0.718	0.774	1	mild_vs_healthy
DAD1	0.323138	-0.0885793	0.64	0.702	1	mild_vs_healthy
PDCD6	0.32315	-0.0789289	0.46	0.524	1	mild_vs_healthy
CFL1	0.323347	-0.0789355	0.993	1	1	mild_vs_healthy
H3F3A	0.324885	0.0675917	0.98	0.952	1	mild_vs_healthy
DDX18	0.325619	-0.0903421	0.478	0.548	1	mild_vs_healthy
TRAPPC5	0.325993	-0.0637138	0.462	0.512	1	mild_vs_healthy
CDKN1B	0.326128	0.083014	0.522	0.452	1	mild_vs_healthy
RAB14	0.326193	0.080015	0.387	0.321	1	mild_vs_healthy
ZBTB38	0.330305	-0.237196	0.332	0.369	1	mild_vs_healthy
PECAM1	0.330352	-0.158442	0.257	0.298	1	mild_vs_healthy
APRT	0.33058	-0.0667138	0.829	0.917	1	mild_vs_healthy
STAT4	0.330593	-0.114868	0.273	0.31	1	mild_vs_healthy
STMP1	0.330651	-0.0830882	0.308	0.357	1	mild_vs_healthy
PSMB2	0.33079	0.12755	0.319	0.262	1	mild_vs_healthy
KLRK1	0.331065	-0.0776231	0.863	0.845	1	mild_vs_healthy
LINC00861	0.331103	-0.137658	0.458	0.5	1	mild_vs_healthy
ALDH9A1	0.332309	0.156395	0.264	0.214	1	mild_vs_healthy
TXNIP	0.333445	-0.10487	1	0.988	1	mild_vs_healthy
CSTB	0.33412	0.113212	0.677	0.607	1	mild_vs_healthy
TAX1BP1	0.334837	0.0685084	0.503	0.429	1	mild_vs_healthy
DIAPH1	0.335218	-0.159529	0.248	0.274	1	mild_vs_healthy
ARF5	0.335254	-0.0962121	0.51	0.536	1	mild_vs_healthy
EVI2B	0.336118	-0.0841847	0.626	0.702	1	mild_vs_healthy
EIF1B	0.336922	-0.107	0.317	0.369	1	mild_vs_healthy
EIF3E	0.33703	0.0994571	0.845	0.81	1	mild_vs_healthy
PTP4A2	0.337836	0.117487	0.373	0.31	1	mild_vs_healthy
SRPK1	0.338825	-0.0927883	0.207	0.25	1	mild_vs_healthy
LPXN	0.339223	0.124482	0.396	0.333	1	mild_vs_healthy
SPOCK2	0.340025	0.0668399	0.633	0.583	1	mild_vs_healthy
TRA2B	0.34056	-0.197126	0.449	0.476	1	mild_vs_healthy
SNX17	0.341024	0.153238	0.44	0.381	1	mild_vs_healthy
RPL36AL	0.341187	0.0551258	0.984	0.917	1	mild_vs_healthy
MID1IP1	0.34173	-0.0633223	0.248	0.298	1	mild_vs_healthy
EMC4	0.342848	0.161483	0.392	0.345	1	mild_vs_healthy
SLC44A2	0.343408	-0.177819	0.367	0.405	1	mild_vs_healthy
POLR2K	0.345703	0.0909281	0.262	0.202	1	mild_vs_healthy
COX17	0.346337	-0.15199	0.299	0.333	1	mild_vs_healthy
PTPN2	0.346429	-0.216101	0.244	0.274	1	mild_vs_healthy
CD7	0.346523	0.14368	0.895	0.905	1	mild_vs_healthy
YWHAE	0.346611	-0.119291	0.214	0.25	1	mild_vs_healthy
RPL32	0.346632	0.0359276	1	1	1	mild_vs_healthy
DENND1C	0.346712	0.0580224	0.258	0.202	1	mild_vs_healthy
FRYL	0.347302	-0.110909	0.205	0.25	1	mild_vs_healthy
SMCHD1	0.34821	0.171966	0.572	0.512	1	mild_vs_healthy
GRSF1	0.348527	0.0163305	0.392	0.333	1	mild_vs_healthy
GPSM3	0.348777	-0.10052	0.92	0.94	1	mild_vs_healthy
SUGT1	0.349683	-0.119306	0.255	0.298	1	mild_vs_healthy
DPM3	0.349695	-0.137849	0.248	0.286	1	mild_vs_healthy
UQCRB	0.349936	-0.0861055	0.895	0.929	1	mild_vs_healthy
DAZAP2	0.350347	0.069635	0.888	0.905	1	mild_vs_healthy
VPS51	0.351508	0.150592	0.433	0.357	1	mild_vs_healthy
TMEM109	0.352343	0.0835914	0.33	0.286	1	mild_vs_healthy
MT-ATP6	0.352616	-0.0771208	0.996	1	1	mild_vs_healthy
ABHD14A	0.353156	-0.110283	0.217	0.262	1	mild_vs_healthy
LBH	0.35336	-0.0108723	0.717	0.643	1	mild_vs_healthy
HM13	0.353367	-0.15837	0.324	0.357	1	mild_vs_healthy
TRADD	0.353647	-0.225168	0.51	0.536	1	mild_vs_healthy
MAPRE2	0.353708	-0.0435302	0.299	0.345	1	mild_vs_healthy
CMTM3	0.354032	-0.102062	0.258	0.298	1	mild_vs_healthy
DEK	0.355101	-0.123508	0.57	0.583	1	mild_vs_healthy
M6PR	0.355911	0.108346	0.604	0.56	1	mild_vs_healthy
SEC11C	0.35607	-0.121967	0.319	0.357	1	mild_vs_healthy
TPP2	0.356635	0.142372	0.298	0.25	1	mild_vs_healthy
ZNF638	0.357321	-0.123643	0.301	0.345	1	mild_vs_healthy
TINF2	0.358593	-0.079501	0.267	0.321	1	mild_vs_healthy
RUNX3	0.359096	-0.138198	0.246	0.274	1	mild_vs_healthy
RPS15	0.359323	0.0293005	1	1	1	mild_vs_healthy
TBC1D10C	0.359823	-0.141748	0.583	0.631	1	mild_vs_healthy
OXNAD1	0.360065	0.090461	0.422	0.345	1	mild_vs_healthy
NOL7	0.360093	-0.111988	0.458	0.512	1	mild_vs_healthy
SAFB	0.360741	-0.0786595	0.298	0.345	1	mild_vs_healthy
LIMS1	0.361527	0.0712417	0.282	0.226	1	mild_vs_healthy
GPR65	0.361947	0.0765034	0.282	0.226	1	mild_vs_healthy
IKZF3	0.36254	-0.079879	0.431	0.5	1	mild_vs_healthy
BAZ1A	0.362872	0.104638	0.323	0.262	1	mild_vs_healthy
HSD17B11	0.362981	0.0865489	0.474	0.417	1	mild_vs_healthy
SNX3	0.364982	0.088224	0.492	0.405	1	mild_vs_healthy
PHF20L1	0.364993	-0.0822111	0.194	0.25	1	mild_vs_healthy
RTN4	0.365067	-0.149204	0.424	0.476	1	mild_vs_healthy
BLOC1S4	0.365345	-0.111954	0.278	0.31	1	mild_vs_healthy
PSMF1	0.365454	-0.155378	0.387	0.417	1	mild_vs_healthy
NDUFA7	0.365481	0.0901419	0.292	0.238	1	mild_vs_healthy
VKORC1	0.36746	-0.0744396	0.299	0.345	1	mild_vs_healthy
GSTP1	0.36844	-0.0289313	0.683	0.738	1	mild_vs_healthy
GNAI3	0.369315	-0.050626	0.246	0.298	1	mild_vs_healthy
CALR	0.369378	0.0505865	0.565	0.536	1	mild_vs_healthy
LRRFIP1	0.369996	0.0795427	0.642	0.571	1	mild_vs_healthy
AKR1B1	0.370178	-0.0655688	0.335	0.381	1	mild_vs_healthy
GPI	0.370539	-0.125939	0.396	0.417	1	mild_vs_healthy
SUMF2	0.371329	-0.13218	0.312	0.345	1	mild_vs_healthy
FYN	0.372065	-0.136276	0.572	0.583	1	mild_vs_healthy
PYCR2	0.372684	0.118266	0.333	0.286	1	mild_vs_healthy
CCDC69	0.37278	0.0464174	0.355	0.286	1	mild_vs_healthy
PPIA	0.374154	0.0629135	0.984	0.976	1	mild_vs_healthy
SELENOH	0.374985	0.0493167	0.67	0.655	1	mild_vs_healthy
DARS	0.375152	0.0757306	0.33	0.274	1	mild_vs_healthy
EIF4A2	0.375697	0.136295	0.708	0.679	1	mild_vs_healthy
ANP32E	0.376158	0.136675	0.308	0.262	1	mild_vs_healthy
HMGB2	0.376457	-0.232819	0.351	0.381	1	mild_vs_healthy
RBMS1	0.377285	-0.109036	0.269	0.31	1	mild_vs_healthy
ADRM1	0.378563	-0.0947654	0.346	0.393	1	mild_vs_healthy
NDUFB3	0.378736	-0.0903915	0.28	0.31	1	mild_vs_healthy
BCAP31	0.379131	0.00987401	0.674	0.631	1	mild_vs_healthy
NDUFA12	0.379838	0.0595283	0.412	0.321	1	mild_vs_healthy
MFSD10	0.380109	-0.150898	0.34	0.369	1	mild_vs_healthy
CTSS	0.380659	0.087369	0.364	0.31	1	mild_vs_healthy
TMEM123	0.380899	0.107818	0.774	0.738	1	mild_vs_healthy
STK17A	0.381117	-0.173169	0.64	0.667	1	mild_vs_healthy
NDUFB6	0.381121	-0.0853012	0.335	0.369	1	mild_vs_healthy
CORO1B	0.381351	0.141359	0.374	0.333	1	mild_vs_healthy
EMC6	0.382127	-0.132064	0.242	0.274	1	mild_vs_healthy
ARPC1A	0.383334	-0.086076	0.207	0.25	1	mild_vs_healthy
HLA-E	0.384022	-0.0630676	0.993	1	1	mild_vs_healthy
TPI1	0.384115	0.0693257	0.799	0.75	1	mild_vs_healthy
CLNS1A	0.385315	0.0958006	0.422	0.369	1	mild_vs_healthy
H3F3B	0.387113	-0.0912291	0.973	0.988	1	mild_vs_healthy
TAF9	0.387117	0.132515	0.258	0.214	1	mild_vs_healthy
NSFL1C	0.387395	-0.119488	0.225	0.262	1	mild_vs_healthy
PKM	0.387865	0.0720273	0.663	0.607	1	mild_vs_healthy
ATP6V0C	0.388081	0.150002	0.649	0.631	1	mild_vs_healthy
KDELR2	0.388149	-0.0748993	0.296	0.345	1	mild_vs_healthy
RBM22	0.389923	-0.12381	0.255	0.286	1	mild_vs_healthy
RABGAP1L	0.390377	-0.13542	0.258	0.286	1	mild_vs_healthy
ZNF217	0.390612	0.0845408	0.303	0.25	1	mild_vs_healthy
CYTIP	0.392813	0.0870509	0.645	0.607	1	mild_vs_healthy
SNRPA	0.392832	-0.112909	0.367	0.417	1	mild_vs_healthy
ATG3	0.393008	-0.0759308	0.276	0.333	1	mild_vs_healthy
SKAP1	0.395375	-0.166662	0.54	0.571	1	mild_vs_healthy
RAB8A	0.395574	0.0843721	0.312	0.25	1	mild_vs_healthy
ITGAL	0.396017	-0.213527	0.266	0.31	1	mild_vs_healthy
DUT	0.396794	0.0425741	0.56	0.5	1	mild_vs_healthy
IL2RG	0.397174	0.0697447	0.961	0.952	1	mild_vs_healthy
HSF1	0.398446	-0.137846	0.291	0.31	1	mild_vs_healthy
MAF1	0.398503	0.0825598	0.346	0.286	1	mild_vs_healthy
GSTO1	0.398637	-0.06191	0.289	0.333	1	mild_vs_healthy
FAM49B	0.39927	0.102564	0.394	0.369	1	mild_vs_healthy
TGS1	0.399348	-0.108505	0.217	0.262	1	mild_vs_healthy
IRF1	0.399434	-0.189941	0.529	0.583	1	mild_vs_healthy
CXCR3	0.400497	-0.0967556	0.594	0.631	1	mild_vs_healthy
TMUB1	0.400502	-0.0666603	0.316	0.369	1	mild_vs_healthy
RIC8A	0.402936	-0.135377	0.217	0.25	1	mild_vs_healthy
ADAR	0.403155	0.145031	0.362	0.321	1	mild_vs_healthy
ZNF800	0.403559	0.0938802	0.294	0.25	1	mild_vs_healthy
PCGF5	0.404112	-0.143938	0.244	0.274	1	mild_vs_healthy
COMMD7	0.4059	-0.132115	0.226	0.262	1	mild_vs_healthy
EMC10	0.407616	-0.160568	0.303	0.321	1	mild_vs_healthy
WDR83OS	0.408837	-0.102438	0.581	0.619	1	mild_vs_healthy
HMOX2	0.409463	-0.13516	0.499	0.5	1	mild_vs_healthy
TXN	0.410503	0.000684127	0.426	0.369	1	mild_vs_healthy
RCN2	0.411552	0.0756531	0.303	0.25	1	mild_vs_healthy
HMGN1	0.41207	0.0506868	0.699	0.679	1	mild_vs_healthy
LTA4H	0.412298	0.102162	0.251	0.202	1	mild_vs_healthy
EIF6	0.413832	-0.18613	0.291	0.321	1	mild_vs_healthy
CMTM7	0.413967	0.089516	0.271	0.226	1	mild_vs_healthy
GRAP2	0.41583	0.0743203	0.367	0.298	1	mild_vs_healthy
ANP32A	0.415837	-0.141787	0.447	0.476	1	mild_vs_healthy
PDE3B	0.416203	0.0787123	0.28	0.238	1	mild_vs_healthy
PSMC4	0.41707	0.0290957	0.316	0.262	1	mild_vs_healthy
SRPRA	0.417455	0.0936205	0.433	0.357	1	mild_vs_healthy
GADD45GIP1	0.417714	-0.114724	0.369	0.405	1	mild_vs_healthy
POLR2I	0.418319	-0.158914	0.237	0.262	1	mild_vs_healthy
WTAP	0.41856	-0.0709002	0.234	0.286	1	mild_vs_healthy
VIM	0.419069	0.0310259	0.995	1	1	mild_vs_healthy
LY9	0.419218	-0.0757699	0.415	0.464	1	mild_vs_healthy
RPA2	0.420201	-0.141523	0.33	0.357	1	mild_vs_healthy
OXLD1	0.42074	0.0134333	0.257	0.202	1	mild_vs_healthy
TMEM160	0.421331	0.0749132	0.364	0.31	1	mild_vs_healthy
LY6E	0.421374	-0.0705334	0.799	0.81	1	mild_vs_healthy
LSM6	0.421417	0.0545862	0.355	0.298	1	mild_vs_healthy
CYTH4	0.421726	-0.0747741	0.237	0.286	1	mild_vs_healthy
SNRPG	0.421802	-0.123399	0.49	0.524	1	mild_vs_healthy
SRP9	0.421997	-0.134626	0.531	0.536	1	mild_vs_healthy
MPHOSPH8	0.422197	0.0573876	0.631	0.607	1	mild_vs_healthy
ATP2B1	0.422311	-0.0900971	0.242	0.286	1	mild_vs_healthy
SINHCAF	0.422504	0.12588	0.257	0.214	1	mild_vs_healthy
OSBPL8	0.423771	-0.000986677	0.455	0.369	1	mild_vs_healthy
DGKA	0.423933	-0.112549	0.453	0.464	1	mild_vs_healthy
ARF1	0.423985	-0.0562344	0.697	0.714	1	mild_vs_healthy
SNRPE	0.423987	0.123492	0.351	0.31	1	mild_vs_healthy
SPG21	0.424841	-0.120184	0.221	0.25	1	mild_vs_healthy
PTPN1	0.425062	-0.114074	0.34	0.369	1	mild_vs_healthy
PARP1	0.42557	0.0502197	0.406	0.345	1	mild_vs_healthy
SSBP1	0.425918	-0.124626	0.483	0.5	1	mild_vs_healthy
CLTA	0.426013	-0.104106	0.292	0.333	1	mild_vs_healthy
YME1L1	0.426296	0.0787445	0.358	0.31	1	mild_vs_healthy
NR3C1	0.426762	0.0535663	0.447	0.381	1	mild_vs_healthy
DGCR6L	0.426788	0.143895	0.271	0.226	1	mild_vs_healthy
EML4	0.426874	0.104149	0.503	0.44	1	mild_vs_healthy
VPS28	0.427161	-0.158277	0.581	0.595	1	mild_vs_healthy
SCP2	0.427647	0.0320618	0.349	0.286	1	mild_vs_healthy
ZNF207	0.427704	-0.160359	0.289	0.31	1	mild_vs_healthy
VAMP2	0.427778	-0.0925322	0.77	0.821	1	mild_vs_healthy
RNF11	0.428025	-0.161977	0.23	0.25	1	mild_vs_healthy
ATXN10	0.428989	0.0234579	0.25	0.202	1	mild_vs_healthy
EBLN3P	0.429107	-0.017259	0.26	0.214	1	mild_vs_healthy
SDHC	0.430406	-0.105447	0.398	0.417	1	mild_vs_healthy
EVL	0.431519	0.0819725	0.918	0.917	1	mild_vs_healthy
ICAM2	0.43206	-0.113559	0.508	0.524	1	mild_vs_healthy
ACAP1	0.432232	0.069065	0.677	0.631	1	mild_vs_healthy
AKAP9	0.432255	0.112391	0.305	0.262	1	mild_vs_healthy
CHMP3	0.432595	0.11542	0.251	0.214	1	mild_vs_healthy
SAFB2	0.432991	0.0853456	0.25	0.214	1	mild_vs_healthy
PYCARD	0.433076	0.137106	0.344	0.298	1	mild_vs_healthy
PRKDC	0.433385	0.0661923	0.326	0.274	1	mild_vs_healthy
IL27RA	0.434919	0.108228	0.282	0.25	1	mild_vs_healthy
ILF2	0.43593	-0.13944	0.357	0.393	1	mild_vs_healthy
PNISR	0.436453	0.0874865	0.727	0.631	1	mild_vs_healthy
APBB1IP	0.437032	-0.102755	0.743	0.75	1	mild_vs_healthy
NDUFS7	0.437842	0.0293785	0.383	0.321	1	mild_vs_healthy
WAPL	0.43909	-0.10922	0.275	0.31	1	mild_vs_healthy
LIMD2	0.440105	-0.071089	0.945	0.917	1	mild_vs_healthy
POLE4	0.440206	0.0767495	0.26	0.214	1	mild_vs_healthy
CYLD	0.44071	-0.0343545	0.365	0.429	1	mild_vs_healthy
GDI1	0.440769	0.117749	0.273	0.238	1	mild_vs_healthy
HTATSF1	0.441469	-0.0880151	0.234	0.274	1	mild_vs_healthy
ICAM3	0.441893	0.0283596	0.686	0.655	1	mild_vs_healthy
C5orf56	0.441995	-0.161797	0.228	0.262	1	mild_vs_healthy
PRDX3	0.442724	0.0822215	0.267	0.226	1	mild_vs_healthy
TMEM14B	0.443625	0.104298	0.431	0.393	1	mild_vs_healthy
GAPDH	0.44369	-0.0240384	0.977	0.976	1	mild_vs_healthy
DMAC1	0.443856	-0.0991803	0.219	0.25	1	mild_vs_healthy
PPCS	0.445363	0.0682421	0.348	0.31	1	mild_vs_healthy
RPL14	0.445563	0.0602925	1	1	1	mild_vs_healthy
GADD45B	0.445629	-0.0694836	0.39	0.452	1	mild_vs_healthy
UQCR11	0.44659	-0.039531	0.848	0.917	1	mild_vs_healthy
MAPK1IP1L	0.446606	-0.0582734	0.292	0.333	1	mild_vs_healthy
DCTN3	0.446966	0.145218	0.314	0.274	1	mild_vs_healthy
NDUFA11	0.447682	-0.103347	0.64	0.631	1	mild_vs_healthy
TMED10	0.448874	0.0352282	0.41	0.381	1	mild_vs_healthy
CALCOCO2	0.449779	-0.0597232	0.283	0.333	1	mild_vs_healthy
TNFRSF1B	0.450615	-0.0914493	0.225	0.262	1	mild_vs_healthy
P2RY8	0.451583	-0.0826506	0.219	0.25	1	mild_vs_healthy
USP15	0.452087	-0.0368133	0.353	0.405	1	mild_vs_healthy
NDFIP1	0.454195	-0.00709506	0.52	0.452	1	mild_vs_healthy
RPL13A	0.454602	0.0521473	1	1	1	mild_vs_healthy
NCL	0.454869	0.0676712	0.898	0.833	1	mild_vs_healthy
ARL6IP5	0.45516	0.0946709	0.906	0.893	1	mild_vs_healthy
DDOST	0.456379	0.114593	0.433	0.393	1	mild_vs_healthy
THYN1	0.457174	0.130195	0.332	0.286	1	mild_vs_healthy
CFLAR	0.458001	0.0354727	0.371	0.321	1	mild_vs_healthy
KDELR1	0.458762	-0.0289732	0.447	0.488	1	mild_vs_healthy
CCND2	0.45916	-0.0641342	0.312	0.345	1	mild_vs_healthy
WDR33	0.460533	0.0717358	0.267	0.226	1	mild_vs_healthy
RPL8	0.461258	0.0514697	1	1	1	mild_vs_healthy
SRSF10	0.461821	0.122585	0.499	0.452	1	mild_vs_healthy
STUB1	0.461953	-0.061378	0.314	0.345	1	mild_vs_healthy
PIH1D1	0.463004	-0.203497	0.26	0.274	1	mild_vs_healthy
METTL26	0.463053	0.116882	0.39	0.345	1	mild_vs_healthy
PFN1	0.463361	-0.0705716	0.996	0.988	1	mild_vs_healthy
YDJC	0.463617	-0.0631093	0.21	0.25	1	mild_vs_healthy
SUMO3	0.464125	0.0361096	0.262	0.214	1	mild_vs_healthy
NDUFA2	0.464894	-0.0547191	0.353	0.381	1	mild_vs_healthy
CCDC85B	0.466215	0.030033	0.627	0.548	1	mild_vs_healthy
TSR2	0.46702	-0.141364	0.257	0.286	1	mild_vs_healthy
TLE5	0.467381	0.0816829	0.879	0.881	1	mild_vs_healthy
CEP57	0.467667	-0.0574038	0.276	0.31	1	mild_vs_healthy
CNPPD1	0.467761	-0.0795363	0.317	0.345	1	mild_vs_healthy
TMEM219	0.467909	0.0217947	0.476	0.429	1	mild_vs_healthy
SMARCE1	0.468992	-0.104285	0.335	0.381	1	mild_vs_healthy
MYH9	0.469033	-0.0878973	0.736	0.762	1	mild_vs_healthy
PPP1R2	0.469294	0.0493075	0.581	0.548	1	mild_vs_healthy
RSRP1	0.469529	0.0659781	0.629	0.607	1	mild_vs_healthy
MZT2B	0.469589	0.144598	0.33	0.298	1	mild_vs_healthy
BLOC1S1	0.469698	-0.0599023	0.51	0.5	1	mild_vs_healthy
PMPCB	0.469866	-0.109923	0.355	0.393	1	mild_vs_healthy
RSBN1	0.470149	0.133106	0.292	0.262	1	mild_vs_healthy
MRPS18B	0.470252	-0.0822601	0.308	0.321	1	mild_vs_healthy
IFITM1	0.471632	-0.0692016	1	1	1	mild_vs_healthy
SRSF8	0.473407	-0.142113	0.351	0.369	1	mild_vs_healthy
LCP2	0.473435	-0.0830472	0.651	0.679	1	mild_vs_healthy
LAPTM5	0.473737	0.069514	0.947	0.988	1	mild_vs_healthy
METTL5	0.474321	0.0733041	0.291	0.25	1	mild_vs_healthy
RPSA	0.474537	0.0558973	1	1	1	mild_vs_healthy
UBA52	0.474925	0.0342418	1	1	1	mild_vs_healthy
PDCD4	0.475001	-0.120161	0.652	0.702	1	mild_vs_healthy
ITM2C	0.475619	-0.132901	0.469	0.512	1	mild_vs_healthy
MGAT4A	0.475642	0.0778457	0.563	0.512	1	mild_vs_healthy
GBP1	0.476312	-0.125172	0.294	0.31	1	mild_vs_healthy
PSMD2	0.47663	-0.133731	0.317	0.345	1	mild_vs_healthy
SRI	0.478401	0.0100611	0.497	0.417	1	mild_vs_healthy
SMAP1	0.478782	-0.065207	0.353	0.393	1	mild_vs_healthy
SYNRG	0.479236	0.125962	0.431	0.393	1	mild_vs_healthy
MRPS7	0.480181	-0.0475854	0.28	0.321	1	mild_vs_healthy
HERPUD1	0.480309	-0.0554126	0.319	0.369	1	mild_vs_healthy
VHL	0.481638	-0.0640607	0.226	0.25	1	mild_vs_healthy
ARHGDIA	0.482544	-0.0558996	0.601	0.607	1	mild_vs_healthy
KLF13	0.483668	0.0583177	0.278	0.226	1	mild_vs_healthy
SNRNP40	0.485096	-0.052104	0.225	0.262	1	mild_vs_healthy
LITAF	0.485473	0.0783609	0.66	0.571	1	mild_vs_healthy
MMADHC	0.485485	0.119511	0.264	0.226	1	mild_vs_healthy
DNAJB6	0.485588	-0.0930897	0.282	0.31	1	mild_vs_healthy
TPR	0.487193	-0.0802125	0.426	0.464	1	mild_vs_healthy
CCNG1	0.487669	0.105019	0.355	0.31	1	mild_vs_healthy
SELPLG	0.487856	0.0530145	0.781	0.726	1	mild_vs_healthy
EIF3I	0.488185	0.10525	0.451	0.429	1	mild_vs_healthy
OTUD6B-AS1	0.488918	-0.144563	0.273	0.286	1	mild_vs_healthy
SRSF7	0.488965	-0.0886297	0.638	0.667	1	mild_vs_healthy
CCT8	0.489471	0.0642234	0.433	0.381	1	mild_vs_healthy
RBM8A	0.48964	0.0380535	0.474	0.417	1	mild_vs_healthy
ZNF655	0.49047	0.0923298	0.255	0.226	1	mild_vs_healthy
KLRC4	0.490697	-0.115838	0.362	0.393	1	mild_vs_healthy
YWHAH	0.491089	0.161032	0.269	0.25	1	mild_vs_healthy
HADHA	0.491347	0.119317	0.597	0.607	1	mild_vs_healthy
ARF6	0.491829	0.0157144	0.257	0.202	1	mild_vs_healthy
PA2G4	0.493816	-0.0316386	0.643	0.667	1	mild_vs_healthy
LAMTOR4	0.494146	0.0383082	0.604	0.583	1	mild_vs_healthy
NUCB2	0.494643	0.0433237	0.538	0.5	1	mild_vs_healthy
SMARCA5	0.495481	-0.0619021	0.333	0.381	1	mild_vs_healthy
CCDC107	0.49653	-0.111548	0.33	0.357	1	mild_vs_healthy
RABAC1	0.496774	0.0566551	0.674	0.655	1	mild_vs_healthy
CENPC	0.496894	0.0536899	0.257	0.226	1	mild_vs_healthy
MAGOH	0.497031	0.0845695	0.396	0.345	1	mild_vs_healthy
NR1H2	0.497034	0.0833213	0.264	0.226	1	mild_vs_healthy
PPIH	0.498088	-0.0863703	0.264	0.298	1	mild_vs_healthy
PRPF19	0.498222	-0.117649	0.234	0.262	1	mild_vs_healthy
RNF181	0.498907	0.0668843	0.328	0.286	1	mild_vs_healthy
RPL41	0.49892	-0.0101191	1	1	1	mild_vs_healthy
RSRC2	0.498924	-0.0782398	0.31	0.333	1	mild_vs_healthy
HCP5	0.502051	0.0682949	0.28	0.238	1	mild_vs_healthy
SP140L	0.503396	-0.0589078	0.226	0.262	1	mild_vs_healthy
BANF1	0.503413	0.133972	0.428	0.405	1	mild_vs_healthy
PSMB1	0.504149	0.0509903	0.658	0.643	1	mild_vs_healthy
LMAN2	0.504276	-0.120222	0.41	0.452	1	mild_vs_healthy
RNH1	0.505328	-0.0666105	0.446	0.476	1	mild_vs_healthy
CAT	0.506079	-0.155553	0.244	0.274	1	mild_vs_healthy
CYB5R3	0.506845	-0.0948698	0.241	0.262	1	mild_vs_healthy
SECISBP2	0.507039	0.0710586	0.25	0.214	1	mild_vs_healthy
PRELID3B	0.507296	-0.0923484	0.235	0.262	1	mild_vs_healthy
CNPY3	0.508542	0.097596	0.422	0.369	1	mild_vs_healthy
RALY	0.509114	-0.130062	0.471	0.488	1	mild_vs_healthy
MAP1LC3B	0.509311	0.00880939	0.453	0.393	1	mild_vs_healthy
HINT2	0.509513	-0.147448	0.257	0.274	1	mild_vs_healthy
GDI2	0.51001	-0.0896316	0.565	0.571	1	mild_vs_healthy
ZFP36L2	0.510472	-0.110365	0.929	0.929	1	mild_vs_healthy
ATP6V0E2	0.510647	0.0974501	0.267	0.238	1	mild_vs_healthy
ZNRD1	0.510897	-0.0796784	0.287	0.31	1	mild_vs_healthy
REST	0.511175	0.0105906	0.303	0.25	1	mild_vs_healthy
SPSB3	0.511433	-0.155129	0.396	0.429	1	mild_vs_healthy
UTRN	0.511581	-0.0573652	0.258	0.286	1	mild_vs_healthy
CCND3	0.516221	0.00213457	0.749	0.81	1	mild_vs_healthy
TMEM179B	0.517194	0.0246633	0.292	0.25	1	mild_vs_healthy
COX5B	0.518266	-0.0606552	0.708	0.679	1	mild_vs_healthy
ELF1	0.518389	0.050197	0.611	0.595	1	mild_vs_healthy
NPEPPS	0.518506	-0.129083	0.225	0.25	1	mild_vs_healthy
CYBC1	0.519007	-0.0903496	0.31	0.333	1	mild_vs_healthy
YTHDC1	0.519119	-0.0624716	0.435	0.476	1	mild_vs_healthy
DOK2	0.520619	0.10299	0.419	0.369	1	mild_vs_healthy
SBDS	0.521612	-0.0806692	0.333	0.369	1	mild_vs_healthy
MAT2B	0.522341	0.105653	0.645	0.571	1	mild_vs_healthy
CD53	0.522911	-0.0647146	0.774	0.714	1	mild_vs_healthy
PRKACB	0.523052	-0.113503	0.362	0.393	1	mild_vs_healthy
EFCAB14	0.523463	-0.079859	0.232	0.262	1	mild_vs_healthy
CSNK1A1	0.52361	-0.0603838	0.396	0.417	1	mild_vs_healthy
PCED1B-AS1	0.524349	0.102999	0.82	0.81	1	mild_vs_healthy
BCLAF1	0.524753	0.0658691	0.444	0.381	1	mild_vs_healthy
KRT10	0.525668	0.080506	0.576	0.524	1	mild_vs_healthy
CAMK2G	0.525819	-0.0967288	0.228	0.262	1	mild_vs_healthy
HP1BP3	0.526073	-0.0388091	0.601	0.643	1	mild_vs_healthy
LYPLA2	0.528647	-0.097787	0.351	0.345	1	mild_vs_healthy
KMT2A	0.529496	0.0159193	0.267	0.226	1	mild_vs_healthy
SCAMP3	0.530211	-0.0437325	0.241	0.274	1	mild_vs_healthy
GORASP2	0.530792	-0.00499368	0.305	0.262	1	mild_vs_healthy
PPP6C	0.531034	-0.000650367	0.291	0.25	1	mild_vs_healthy
B2M	0.531339	0.0169067	1	1	1	mild_vs_healthy
NAAA	0.53181	-0.0197933	0.282	0.31	1	mild_vs_healthy
POLR2E	0.531826	-0.122785	0.387	0.405	1	mild_vs_healthy
LPIN2	0.532957	0.0399596	0.267	0.226	1	mild_vs_healthy
PITPNC1	0.533634	-0.0134964	0.289	0.238	1	mild_vs_healthy
CANX	0.533974	0.124901	0.451	0.429	1	mild_vs_healthy
PSTPIP1	0.535223	-0.00793316	0.253	0.298	1	mild_vs_healthy
G3BP1	0.535286	0.105103	0.41	0.381	1	mild_vs_healthy
TMED4	0.536988	0.072517	0.38	0.333	1	mild_vs_healthy
FBXW5	0.537224	-0.0693696	0.335	0.357	1	mild_vs_healthy
CD3G	0.537627	-0.0627674	0.847	0.845	1	mild_vs_healthy
MEAF6	0.538089	-0.0519473	0.469	0.5	1	mild_vs_healthy
DERL1	0.538182	0.0413924	0.273	0.226	1	mild_vs_healthy
ELF2	0.53822	-0.0677509	0.251	0.274	1	mild_vs_healthy
SYNE2	0.539107	-0.0822864	0.613	0.631	1	mild_vs_healthy
TPM4	0.539372	-0.0388583	0.271	0.298	1	mild_vs_healthy
HSPE1	0.53964	0.09715	0.544	0.5	1	mild_vs_healthy
PTBP3	0.539847	0.0482294	0.255	0.214	1	mild_vs_healthy
DR1	0.540282	-0.0860115	0.219	0.25	1	mild_vs_healthy
DDX5	0.541006	0.0944204	0.939	0.905	1	mild_vs_healthy
OSTC	0.542713	0.0650596	0.376	0.345	1	mild_vs_healthy
GPS2	0.543152	-0.074806	0.346	0.369	1	mild_vs_healthy
SF1	0.54416	-0.0938969	0.72	0.726	1	mild_vs_healthy
RWDD1	0.544679	0.000263863	0.533	0.571	1	mild_vs_healthy
CAPZA1	0.5452	0.10598	0.524	0.488	1	mild_vs_healthy
SUCLG1	0.547163	0.0239958	0.314	0.274	1	mild_vs_healthy
SRSF3	0.547175	0.0166713	0.481	0.429	1	mild_vs_healthy
CHD1	0.547485	-0.0263979	0.332	0.274	1	mild_vs_healthy
ARPC5L	0.54819	0.0562231	0.351	0.31	1	mild_vs_healthy
TPST2	0.54893	0.0443149	0.351	0.31	1	mild_vs_healthy
GLUD1	0.550086	0.0709537	0.264	0.226	1	mild_vs_healthy
CAMK4	0.550516	0.0635434	0.579	0.571	1	mild_vs_healthy
MFNG	0.551192	-0.0937539	0.447	0.464	1	mild_vs_healthy
PPP1R12A	0.551322	0.0175579	0.405	0.333	1	mild_vs_healthy
SET	0.5517	-0.0375401	0.542	0.571	1	mild_vs_healthy
LNPEP	0.552177	-0.0100527	0.291	0.345	1	mild_vs_healthy
KIF2A	0.552912	0.122109	0.643	0.583	1	mild_vs_healthy
LSM2	0.553075	0.0893757	0.349	0.31	1	mild_vs_healthy
SRP19	0.554447	0.0855637	0.348	0.298	1	mild_vs_healthy
ARHGAP25	0.555697	-0.174828	0.251	0.274	1	mild_vs_healthy
CDC37	0.556266	0.022866	0.688	0.643	1	mild_vs_healthy
HCST	0.55745	-0.0803706	0.916	0.857	1	mild_vs_healthy
PRKCH	0.557492	-0.193437	0.531	0.512	1	mild_vs_healthy
C12orf65	0.557765	-0.0473735	0.301	0.321	1	mild_vs_healthy
COX6B1	0.558769	-0.0587876	0.8	0.798	1	mild_vs_healthy
PSMA2	0.559112	0.0375932	0.426	0.369	1	mild_vs_healthy
SELENOM	0.559692	-0.0127657	0.269	0.226	1	mild_vs_healthy
SF3A2	0.559858	-0.139478	0.394	0.417	1	mild_vs_healthy
TMF1	0.55995	-0.118183	0.299	0.321	1	mild_vs_healthy
IFI6	0.560385	0.074089	0.258	0.226	1	mild_vs_healthy
PHF20	0.560906	0.0461023	0.319	0.274	1	mild_vs_healthy
COX7A2L	0.562489	-0.0883361	0.588	0.583	1	mild_vs_healthy
HPS1	0.562612	-0.0259224	0.287	0.25	1	mild_vs_healthy
OXA1L	0.563316	-0.10744	0.367	0.381	1	mild_vs_healthy
UBE3A	0.565135	0.0585878	0.332	0.298	1	mild_vs_healthy
GIMAP2	0.567361	0.062794	0.412	0.369	1	mild_vs_healthy
NAPA	0.568635	-0.0604778	0.381	0.417	1	mild_vs_healthy
KLF3	0.569055	0.0745167	0.323	0.298	1	mild_vs_healthy
UTP3	0.569187	-0.0569796	0.228	0.25	1	mild_vs_healthy
SPAG7	0.569954	0.0916093	0.289	0.262	1	mild_vs_healthy
ISG20	0.570683	0.0874465	0.747	0.679	1	mild_vs_healthy
SF3B6	0.570723	-0.0206189	0.383	0.429	1	mild_vs_healthy
PAFAH1B1	0.571207	-0.110555	0.285	0.298	1	mild_vs_healthy
SH3BGRL	0.571208	-0.183395	0.561	0.56	1	mild_vs_healthy
RRP7A	0.571596	-0.0357949	0.228	0.262	1	mild_vs_healthy
RAB2A	0.573063	0.0545847	0.389	0.357	1	mild_vs_healthy
OPTN	0.573169	-0.0219051	0.447	0.488	1	mild_vs_healthy
DOCK8	0.573582	-0.126072	0.39	0.393	1	mild_vs_healthy
INTS11	0.576534	-0.0805179	0.275	0.298	1	mild_vs_healthy
SEC11A	0.577155	-0.0550602	0.417	0.429	1	mild_vs_healthy
NUDC	0.577273	0.0436684	0.378	0.345	1	mild_vs_healthy
LYPLA1	0.577539	-0.0168408	0.214	0.25	1	mild_vs_healthy
EIF4H	0.57754	-0.0586825	0.41	0.333	1	mild_vs_healthy
IER3IP1	0.577911	0.0831717	0.317	0.274	1	mild_vs_healthy
CLDND1	0.578609	0.0396503	0.467	0.44	1	mild_vs_healthy
SUPT4H1	0.578992	-0.0625662	0.266	0.226	1	mild_vs_healthy
RAN	0.57926	0.0130915	0.786	0.75	1	mild_vs_healthy
DNAJC7	0.579671	0.0899204	0.278	0.25	1	mild_vs_healthy
ERGIC2	0.580354	0.0357908	0.267	0.226	1	mild_vs_healthy
TBCB	0.580979	0.088246	0.455	0.417	1	mild_vs_healthy
S1PR4	0.581295	-0.0457246	0.251	0.274	1	mild_vs_healthy
MRPL38	0.581839	-0.0516592	0.244	0.262	1	mild_vs_healthy
CAP1	0.581847	0.0568176	0.772	0.679	1	mild_vs_healthy
ATP5MPL	0.582679	0.0778136	0.504	0.5	1	mild_vs_healthy
ARHGAP9	0.582887	0.0591391	0.317	0.274	1	mild_vs_healthy
MT2A	0.583247	0.0372984	0.349	0.393	1	mild_vs_healthy
ATP5PO	0.584349	-0.0132781	0.738	0.702	1	mild_vs_healthy
A1BG	0.584603	0.122233	0.308	0.286	1	mild_vs_healthy
LSM14A	0.585006	0.0303416	0.503	0.536	1	mild_vs_healthy
RNF113A	0.585173	-0.129154	0.237	0.262	1	mild_vs_healthy
C1orf43	0.585331	0.0623211	0.314	0.274	1	mild_vs_healthy
RAB6A	0.585416	-0.0825257	0.324	0.345	1	mild_vs_healthy
DAP3	0.586846	-0.0829945	0.257	0.274	1	mild_vs_healthy
THOC7	0.58705	-0.0890987	0.348	0.369	1	mild_vs_healthy
ABHD14B	0.58821	-0.0262244	0.472	0.512	1	mild_vs_healthy
BCL11B	0.58857	-0.121345	0.324	0.357	1	mild_vs_healthy
ACAA2	0.588685	0.07926	0.251	0.226	1	mild_vs_healthy
RAP1A	0.589227	0.0370122	0.556	0.512	1	mild_vs_healthy
PAG1	0.590024	-0.0464244	0.344	0.286	1	mild_vs_healthy
TMX4	0.590086	-0.15174	0.519	0.524	1	mild_vs_healthy
SQSTM1	0.590955	-0.0990131	0.594	0.583	1	mild_vs_healthy
RPL23	0.591097	0.037406	0.927	0.893	1	mild_vs_healthy
SCAF11	0.591155	0.0436052	0.472	0.429	1	mild_vs_healthy
PCM1	0.591568	0.109761	0.36	0.333	1	mild_vs_healthy
ZMAT2	0.59167	0.0771773	0.26	0.238	1	mild_vs_healthy
TMEM9B	0.592383	-0.115995	0.323	0.345	1	mild_vs_healthy
ATP5PD	0.592622	-0.0410216	0.515	0.536	1	mild_vs_healthy
POLR2F	0.593975	0.0768794	0.307	0.274	1	mild_vs_healthy
RPL7L1	0.595495	0.11746	0.292	0.274	1	mild_vs_healthy
SNRPF	0.595692	-0.0648706	0.396	0.417	1	mild_vs_healthy
SRSF1	0.595908	-0.0787565	0.285	0.31	1	mild_vs_healthy
SERPINB1	0.595982	-0.0345799	0.447	0.476	1	mild_vs_healthy
STX10	0.596117	-0.0914072	0.232	0.262	1	mild_vs_healthy
SMIM26	0.596457	-0.0334554	0.296	0.321	1	mild_vs_healthy
YY1	0.596457	0.111775	0.303	0.274	1	mild_vs_healthy
YWHAQ	0.597794	0.000503786	0.54	0.476	1	mild_vs_healthy
SH3YL1	0.598663	0.00897819	0.316	0.274	1	mild_vs_healthy
MRPL52	0.598851	-0.0413206	0.258	0.226	1	mild_vs_healthy
PTGER2	0.599138	0.0432708	0.643	0.619	1	mild_vs_healthy
RNF126	0.600319	-0.0669335	0.258	0.274	1	mild_vs_healthy
TMEM35B	0.600764	0.138199	0.428	0.405	1	mild_vs_healthy
RPS7	0.60207	-0.0104813	1	1	1	mild_vs_healthy
SNRPD1	0.602125	0.117608	0.353	0.321	1	mild_vs_healthy
RPL24	0.602507	0.0203696	0.998	1	1	mild_vs_healthy
MESD	0.603175	0.0885723	0.298	0.274	1	mild_vs_healthy
IFNAR2	0.603359	-0.0927812	0.244	0.262	1	mild_vs_healthy
THRAP3	0.603644	0.070586	0.545	0.5	1	mild_vs_healthy
REXO2	0.603903	0.0673411	0.275	0.25	1	mild_vs_healthy
CLINT1	0.60394	-0.0307663	0.225	0.25	1	mild_vs_healthy
TCF25	0.605724	0.02314	0.56	0.536	1	mild_vs_healthy
FBL	0.606036	-0.0363871	0.563	0.595	1	mild_vs_healthy
MYC	0.606191	-0.138315	0.419	0.417	1	mild_vs_healthy
RPL30	0.60645	-0.0200433	1	1	1	mild_vs_healthy
PPP4C	0.60805	0.0958653	0.403	0.369	1	mild_vs_healthy
PPP4R3B	0.608379	-0.0883093	0.308	0.345	1	mild_vs_healthy
NCOA7	0.61037	-0.103787	0.28	0.286	1	mild_vs_healthy
PPM1G	0.611754	-0.0248002	0.435	0.464	1	mild_vs_healthy
ATP6AP1	0.612671	0.0960788	0.287	0.274	1	mild_vs_healthy
ETFB	0.613834	-0.0599395	0.314	0.345	1	mild_vs_healthy
DRAP1	0.615875	0.0502366	0.576	0.56	1	mild_vs_healthy
NOP10	0.617262	0.120789	0.458	0.44	1	mild_vs_healthy
MCUB	0.617745	0.0490062	0.674	0.619	1	mild_vs_healthy
NDUFB9	0.617844	0.0477081	0.627	0.548	1	mild_vs_healthy
CNBP	0.618323	-0.042089	0.891	0.869	1	mild_vs_healthy
CAMLG	0.618513	-0.0152143	0.271	0.298	1	mild_vs_healthy
TUT4	0.619086	-0.124988	0.269	0.286	1	mild_vs_healthy
TRAPPC3	0.619584	-0.0280203	0.244	0.274	1	mild_vs_healthy
CCSER2	0.619719	0.0613317	0.358	0.345	1	mild_vs_healthy
NOP56	0.619918	-0.0336976	0.25	0.274	1	mild_vs_healthy
XRN2	0.619992	-0.164361	0.383	0.369	1	mild_vs_healthy
KRR1	0.622132	0.0754416	0.253	0.226	1	mild_vs_healthy
MBNL1	0.623041	-0.0665748	0.69	0.714	1	mild_vs_healthy
GPATCH8	0.624184	-0.105219	0.269	0.286	1	mild_vs_healthy
VCP	0.624826	-0.033508	0.446	0.476	1	mild_vs_healthy
MRPL54	0.625594	0.0640768	0.348	0.321	1	mild_vs_healthy
EIF2S3	0.627826	0.0403753	0.631	0.631	1	mild_vs_healthy
BABAM1	0.628961	0.0361519	0.253	0.214	1	mild_vs_healthy
CSK	0.629132	0.117846	0.422	0.393	1	mild_vs_healthy
KLHDC2	0.629638	-0.0326276	0.258	0.286	1	mild_vs_healthy
MICOS10	0.630051	-0.0590081	0.592	0.607	1	mild_vs_healthy
TUBB	0.631275	-0.119076	0.733	0.726	1	mild_vs_healthy
ANAPC16	0.631677	-0.0157615	0.711	0.69	1	mild_vs_healthy
ANAPC11	0.631742	-0.0499426	0.449	0.476	1	mild_vs_healthy
MRPL3	0.631864	-0.0285913	0.276	0.238	1	mild_vs_healthy
TCEA1	0.632293	-0.0595922	0.649	0.679	1	mild_vs_healthy
HAX1	0.632515	0.0379067	0.417	0.381	1	mild_vs_healthy
RPS17	0.632662	-0.0549569	0.906	0.917	1	mild_vs_healthy
PRPF38B	0.63288	0.0501089	0.41	0.381	1	mild_vs_healthy
RAB5IF	0.632893	-0.0471487	0.319	0.345	1	mild_vs_healthy
ATP6V1F	0.633697	-0.0741524	0.449	0.476	1	mild_vs_healthy
CCDC18-AS1	0.635413	-0.0794516	0.358	0.369	1	mild_vs_healthy
ANXA11	0.638166	-0.046701	0.736	0.726	1	mild_vs_healthy
LAPTM4A	0.639367	-0.0491195	0.346	0.369	1	mild_vs_healthy
COX16	0.642164	0.0745244	0.292	0.274	1	mild_vs_healthy
SNRPB	0.642399	0.0313097	0.537	0.512	1	mild_vs_healthy
POLR1D	0.642855	-0.106317	0.364	0.381	1	mild_vs_healthy
UXT	0.642913	0.0483809	0.763	0.762	1	mild_vs_healthy
FIBP	0.643754	-0.0882783	0.25	0.262	1	mild_vs_healthy
MGST3	0.644575	-0.0668093	0.41	0.429	1	mild_vs_healthy
KMT2E	0.645306	-0.168554	0.601	0.583	1	mild_vs_healthy
TXNDC12	0.645653	0.0649771	0.282	0.25	1	mild_vs_healthy
SELENOS	0.64612	-0.0317881	0.248	0.274	1	mild_vs_healthy
SEPHS2	0.646508	-0.0442962	0.255	0.286	1	mild_vs_healthy
SS18L2	0.647011	-0.0734106	0.337	0.345	1	mild_vs_healthy
PEBP1	0.647764	0.0900555	0.74	0.667	1	mild_vs_healthy
MRPL18	0.648313	-0.0313585	0.262	0.274	1	mild_vs_healthy
GOLGA7	0.648363	0.00682514	0.348	0.393	1	mild_vs_healthy
C11orf58	0.648401	0.0633421	0.667	0.655	1	mild_vs_healthy
SPCS1	0.64856	-0.00492661	0.743	0.667	1	mild_vs_healthy
UBLCP1	0.649154	0.0752326	0.275	0.262	1	mild_vs_healthy
CAPZA2	0.649655	-0.0708648	0.276	0.286	1	mild_vs_healthy
H2AFZ	0.650126	-0.0421408	0.602	0.607	1	mild_vs_healthy
TOMM6	0.650988	0.0548751	0.674	0.679	1	mild_vs_healthy
TIMM17B	0.651171	-0.0733797	0.269	0.298	1	mild_vs_healthy
NEDD8	0.651448	-0.0583116	0.661	0.667	1	mild_vs_healthy
EMB	0.651844	-0.0507077	0.51	0.524	1	mild_vs_healthy
DPYD	0.652065	-0.0686027	0.246	0.262	1	mild_vs_healthy
FUNDC2	0.653211	-0.0322151	0.305	0.333	1	mild_vs_healthy
ERGIC3	0.653361	-0.00546056	0.437	0.452	1	mild_vs_healthy
C9orf16	0.653772	0.0849857	0.613	0.571	1	mild_vs_healthy
ATXN7L3B	0.656389	-0.0570306	0.255	0.274	1	mild_vs_healthy
GPX4	0.657108	0.0956085	0.706	0.667	1	mild_vs_healthy
RHOA	0.657499	-0.0284568	0.927	0.881	1	mild_vs_healthy
RASGRP2	0.658061	0.0237491	0.424	0.393	1	mild_vs_healthy
ERP29	0.658855	0.0273254	0.806	0.786	1	mild_vs_healthy
WDR1	0.65975	-0.0352377	0.57	0.595	1	mild_vs_healthy
ACTG1	0.659848	0.0759623	0.975	0.976	1	mild_vs_healthy
CRBN	0.660273	0.113079	0.376	0.357	1	mild_vs_healthy
MRPL57	0.660284	0.0784383	0.421	0.405	1	mild_vs_healthy
SEM1	0.660413	-0.140656	0.472	0.452	1	mild_vs_healthy
NRDC	0.661306	-0.072605	0.26	0.262	1	mild_vs_healthy
RBBP7	0.661311	-0.0565495	0.348	0.369	1	mild_vs_healthy
DNAJC19	0.661993	-0.0577227	0.326	0.345	1	mild_vs_healthy
FDFT1	0.663413	-0.0287777	0.39	0.345	1	mild_vs_healthy
IQGAP1	0.663883	-0.0874342	0.396	0.44	1	mild_vs_healthy
LYSMD2	0.664502	-0.0837136	0.317	0.345	1	mild_vs_healthy
NME2	0.6646	0.0594532	0.854	0.857	1	mild_vs_healthy
TAPBP	0.664794	-0.00771132	0.54	0.583	1	mild_vs_healthy
PFDN2	0.66631	0.00985217	0.269	0.25	1	mild_vs_healthy
PRR13	0.666642	-0.0606352	0.781	0.786	1	mild_vs_healthy
DYNLT3	0.66758	-0.00219406	0.307	0.345	1	mild_vs_healthy
TLK1	0.667768	0.0487915	0.253	0.226	1	mild_vs_healthy
HNRNPH2	0.668276	-0.00345396	0.234	0.262	1	mild_vs_healthy
HNRNPU	0.668393	-0.0888879	0.597	0.571	1	mild_vs_healthy
NPC2	0.668455	-0.0446584	0.253	0.274	1	mild_vs_healthy
KLRD1	0.669263	0.0825772	0.588	0.56	1	mild_vs_healthy
TNIP1	0.670204	0.0311294	0.364	0.333	1	mild_vs_healthy
NDUFC2	0.670719	-0.0274896	0.549	0.571	1	mild_vs_healthy
OSTF1	0.670793	-0.0627747	0.545	0.548	1	mild_vs_healthy
SIVA1	0.671027	0.0572723	0.403	0.381	1	mild_vs_healthy
RPS19BP1	0.671683	0.0672916	0.41	0.357	1	mild_vs_healthy
RSL1D1	0.671938	0.117718	0.62	0.631	1	mild_vs_healthy
UBE2D3	0.672312	0.0732123	0.742	0.702	1	mild_vs_healthy
METTL23	0.672977	-0.0503448	0.316	0.321	1	mild_vs_healthy
SLTM	0.673387	0.0818546	0.339	0.31	1	mild_vs_healthy
BIN2	0.67401	-0.0777667	0.658	0.631	1	mild_vs_healthy
ARL4C	0.674382	-0.0348469	0.517	0.476	1	mild_vs_healthy
CHMP2A	0.674498	-0.0123362	0.283	0.298	1	mild_vs_healthy
PTPN6	0.675894	0.128541	0.636	0.655	1	mild_vs_healthy
SPN	0.676415	0.149891	0.488	0.512	1	mild_vs_healthy
PRDX2	0.676473	0.124136	0.538	0.536	1	mild_vs_healthy
CYCS	0.67669	0.0721134	0.378	0.357	1	mild_vs_healthy
PDLIM2	0.676927	-0.0108249	0.319	0.333	1	mild_vs_healthy
REX1BD	0.677018	-0.171155	0.572	0.595	1	mild_vs_healthy
OCIAD2	0.678326	-0.0792909	0.449	0.44	1	mild_vs_healthy
PPA1	0.678894	0.0555737	0.553	0.548	1	mild_vs_healthy
TSEN54	0.679229	-0.0593459	0.25	0.25	1	mild_vs_healthy
LAMP1	0.679479	-0.0095822	0.483	0.512	1	mild_vs_healthy
ROCK1	0.680223	0.0939855	0.378	0.369	1	mild_vs_healthy
UFM1	0.680499	0.00913666	0.294	0.262	1	mild_vs_healthy
RPL7A	0.680897	-0.0123425	1	1	1	mild_vs_healthy
ODF2L	0.682501	0.0341171	0.424	0.381	1	mild_vs_healthy
YPEL5	0.682889	0.0307321	0.276	0.25	1	mild_vs_healthy
RNF114	0.683223	-0.0708979	0.257	0.274	1	mild_vs_healthy
MDH2	0.68336	-0.0966296	0.554	0.583	1	mild_vs_healthy
SYNCRIP	0.683715	-0.0263082	0.298	0.31	1	mild_vs_healthy
RBM25	0.684348	0.0422609	0.483	0.452	1	mild_vs_healthy
LSM8	0.688042	-0.0597178	0.316	0.321	1	mild_vs_healthy
CISH	0.68872	-0.180905	0.414	0.381	1	mild_vs_healthy
ARID4B	0.688933	0.0870812	0.456	0.417	1	mild_vs_healthy
ANTKMT	0.689006	0.025517	0.406	0.369	1	mild_vs_healthy
PSMB9	0.69086	0.0496717	0.777	0.714	1	mild_vs_healthy
HSPH1	0.691374	0.00224723	0.253	0.226	1	mild_vs_healthy
SF3B4	0.691608	-0.0977616	0.333	0.333	1	mild_vs_healthy
C19orf53	0.691663	0.0316771	0.686	0.619	1	mild_vs_healthy
ITGA4	0.692097	-0.029067	0.777	0.738	1	mild_vs_healthy
TTC14	0.692123	-0.15129	0.255	0.25	1	mild_vs_healthy
MZT2A	0.692804	-0.0282924	0.307	0.345	1	mild_vs_healthy
RAC2	0.6929	0.0314946	0.966	0.964	1	mild_vs_healthy
PIAS1	0.693427	0.0934603	0.282	0.262	1	mild_vs_healthy
FDX1	0.693709	0.0304814	0.296	0.262	1	mild_vs_healthy
RNF167	0.696243	-0.0276906	0.453	0.476	1	mild_vs_healthy
APMAP	0.696753	0.0394183	0.289	0.274	1	mild_vs_healthy
SRSF2	0.69742	0.00427206	0.414	0.429	1	mild_vs_healthy
SDHAF2	0.697634	-0.0799445	0.385	0.393	1	mild_vs_healthy
CCDC12	0.698635	-0.0806863	0.282	0.286	1	mild_vs_healthy
PUF60	0.699171	-0.0959267	0.355	0.357	1	mild_vs_healthy
PPP1R11	0.699355	-0.0162048	0.403	0.44	1	mild_vs_healthy
DDX46	0.699767	0.0483777	0.398	0.369	1	mild_vs_healthy
DDX39A	0.701121	0.0444869	0.291	0.262	1	mild_vs_healthy
DNAJC8	0.701449	-0.06327	0.437	0.464	1	mild_vs_healthy
NAP1L1	0.702759	-0.0231042	0.731	0.75	1	mild_vs_healthy
CSNK2B	0.702945	-0.0361856	0.61	0.607	1	mild_vs_healthy
ZNF428	0.703437	0.0087313	0.426	0.369	1	mild_vs_healthy
OST4	0.703479	-0.0784594	0.872	0.821	1	mild_vs_healthy
BRWD1	0.703754	0.0121933	0.28	0.262	1	mild_vs_healthy
SAMHD1	0.703876	-0.0245816	0.496	0.429	1	mild_vs_healthy
GID8	0.704586	0.00975971	0.26	0.226	1	mild_vs_healthy
UBA2	0.705295	-0.0696022	0.337	0.345	1	mild_vs_healthy
NRBP1	0.70556	0.0344043	0.289	0.262	1	mild_vs_healthy
PSMD4	0.706596	-0.0265909	0.401	0.417	1	mild_vs_healthy
CNOT8	0.708319	-0.00141208	0.228	0.25	1	mild_vs_healthy
ANXA1	0.709475	-0.0539572	0.886	0.917	1	mild_vs_healthy
JTB	0.709481	-0.132366	0.626	0.619	1	mild_vs_healthy
PRMT2	0.710268	-0.0345814	0.613	0.595	1	mild_vs_healthy
XRCC5	0.71061	-0.00376861	0.64	0.607	1	mild_vs_healthy
MRFAP1L1	0.711098	0.0166414	0.405	0.405	1	mild_vs_healthy
VPS29	0.711343	-0.0213519	0.364	0.321	1	mild_vs_healthy
PRDX5	0.711818	0.0586999	0.476	0.464	1	mild_vs_healthy
PHB2	0.71294	-0.110207	0.633	0.583	1	mild_vs_healthy
REL	0.713611	-0.112122	0.237	0.25	1	mild_vs_healthy
COX7A2	0.713677	0.00766173	0.765	0.75	1	mild_vs_healthy
CALM3	0.71437	-0.00432881	0.56	0.56	1	mild_vs_healthy
UQCRC2	0.71463	0.0228355	0.419	0.393	1	mild_vs_healthy
PIK3IP1	0.71474	0.0407098	0.512	0.488	1	mild_vs_healthy
KRI1	0.717131	-0.032997	0.287	0.298	1	mild_vs_healthy
CRLF3	0.720017	0.0466778	0.34	0.321	1	mild_vs_healthy
BCL7B	0.720055	-0.0178972	0.228	0.25	1	mild_vs_healthy
TOMM7	0.720198	0.0495743	0.964	0.964	1	mild_vs_healthy
SDCBP	0.721235	0.000360588	0.31	0.321	1	mild_vs_healthy
ACIN1	0.722303	0.113781	0.267	0.262	1	mild_vs_healthy
HDAC1	0.722399	-0.0689808	0.435	0.429	1	mild_vs_healthy
PHF3	0.724182	0.0143003	0.398	0.369	1	mild_vs_healthy
EMP3	0.724897	0.0389169	0.961	0.929	1	mild_vs_healthy
PRDX6	0.724979	-0.0217066	0.545	0.488	1	mild_vs_healthy
NAP1L4	0.725475	-0.00498112	0.538	0.536	1	mild_vs_healthy
EZR	0.725983	0.00335077	0.677	0.655	1	mild_vs_healthy
NDUFB8	0.727146	-0.0196023	0.651	0.631	1	mild_vs_healthy
CCDC124	0.730793	-0.0221437	0.251	0.226	1	mild_vs_healthy
RPL22L1	0.731182	-0.0207034	0.456	0.405	1	mild_vs_healthy
KIF5B	0.732296	-0.00342464	0.307	0.333	1	mild_vs_healthy
HNRNPA2B1	0.733158	0.0585347	0.968	0.94	1	mild_vs_healthy
MRPS35	0.733692	0.0642302	0.28	0.274	1	mild_vs_healthy
CD74	0.734149	-0.0815363	0.759	0.738	1	mild_vs_healthy
APH1A	0.735254	0.0886068	0.43	0.429	1	mild_vs_healthy
TMEM14C	0.73549	-0.0953938	0.34	0.333	1	mild_vs_healthy
TC2N	0.735698	-0.0549016	0.542	0.536	1	mild_vs_healthy
CCS	0.735736	0.0112683	0.248	0.262	1	mild_vs_healthy
PIK3R1	0.735843	-0.0153527	0.447	0.464	1	mild_vs_healthy
ZFAND2B	0.736202	-0.0563805	0.253	0.262	1	mild_vs_healthy
MT-ND4	0.736237	-0.0219346	0.984	0.988	1	mild_vs_healthy
THOC2	0.736371	-0.0201428	0.301	0.274	1	mild_vs_healthy
POLR2L	0.736797	-0.072986	0.674	0.679	1	mild_vs_healthy
COPS5	0.73689	-0.0993697	0.271	0.274	1	mild_vs_healthy
ERICH1	0.737491	0.0106904	0.314	0.286	1	mild_vs_healthy
CDC42EP3	0.739377	-0.00194663	0.381	0.405	1	mild_vs_healthy
LSM10	0.739527	0.0612434	0.321	0.298	1	mild_vs_healthy
C4orf3	0.740058	-0.0369841	0.692	0.679	1	mild_vs_healthy
MIER1	0.741022	-0.112494	0.273	0.274	1	mild_vs_healthy
QARS	0.742196	-0.0122588	0.301	0.321	1	mild_vs_healthy
BDP1	0.742936	-0.065279	0.287	0.286	1	mild_vs_healthy
SNRPD2	0.743708	-0.083216	0.902	0.905	1	mild_vs_healthy
GIMAP5	0.745414	-0.00263748	0.706	0.702	1	mild_vs_healthy
STK17B	0.745692	-0.039787	0.54	0.571	1	mild_vs_healthy
ELOC	0.746731	0.080145	0.335	0.321	1	mild_vs_healthy
YBX1	0.746891	-0.0899831	0.945	0.94	1	mild_vs_healthy
MRPL41	0.749646	0.0344111	0.374	0.405	1	mild_vs_healthy
STAT3	0.750634	-0.0670957	0.367	0.381	1	mild_vs_healthy
IGBP1	0.751634	-0.0674372	0.364	0.357	1	mild_vs_healthy
DNAJA2	0.752435	-0.0528382	0.362	0.357	1	mild_vs_healthy
PIM2	0.753472	-0.00939359	0.376	0.393	1	mild_vs_healthy
MTPN	0.754105	0.0302494	0.463	0.488	1	mild_vs_healthy
FLOT2	0.754602	-0.0868262	0.308	0.321	1	mild_vs_healthy
MORF4L1	0.755809	-0.0236608	0.695	0.667	1	mild_vs_healthy
LAT	0.756803	-0.0497657	0.706	0.714	1	mild_vs_healthy
RAB11B	0.757047	-0.0445746	0.349	0.31	1	mild_vs_healthy
HMGB1	0.757863	-0.0414993	0.954	0.952	1	mild_vs_healthy
NDUFA13	0.758107	-0.0148314	0.709	0.714	1	mild_vs_healthy
CHD2	0.758795	0.0131527	0.362	0.345	1	mild_vs_healthy
GBP2	0.758995	0.0273473	0.41	0.381	1	mild_vs_healthy
NDUFS8	0.760045	-0.00170536	0.38	0.393	1	mild_vs_healthy
GLIPR1	0.760078	0.0329681	0.547	0.583	1	mild_vs_healthy
EIF3D	0.760174	0.00157551	0.524	0.536	1	mild_vs_healthy
MAPKAPK5-AS1	0.761974	-0.0917564	0.275	0.286	1	mild_vs_healthy
NKTR	0.763067	0.01258	0.291	0.274	1	mild_vs_healthy
RNF216	0.76471	-0.1449	0.367	0.381	1	mild_vs_healthy
RGCC	0.765167	-0.0163736	0.36	0.333	1	mild_vs_healthy
LGALS3	0.765787	0.155583	0.36	0.381	1	mild_vs_healthy
TUBA4A	0.76678	-0.000208776	0.483	0.5	1	mild_vs_healthy
STAU1	0.768028	-0.0178179	0.251	0.238	1	mild_vs_healthy
GOPC	0.768221	-0.0396798	0.25	0.262	1	mild_vs_healthy
JMJD1C	0.768252	-0.0471365	0.312	0.333	1	mild_vs_healthy
IRF3	0.769615	0.00320536	0.323	0.298	1	mild_vs_healthy
RSL24D1	0.769678	-0.0153402	0.485	0.512	1	mild_vs_healthy
LSP1	0.769742	0.0454969	0.911	0.845	1	mild_vs_healthy
PDIA6	0.770115	0.0130895	0.433	0.405	1	mild_vs_healthy
VASP	0.770124	-0.0125263	0.332	0.357	1	mild_vs_healthy
FNTA	0.771181	0.000383643	0.319	0.345	1	mild_vs_healthy
MPG	0.77207	-0.0257671	0.244	0.262	1	mild_vs_healthy
SLC38A1	0.772436	-0.0125608	0.501	0.5	1	mild_vs_healthy
FTL	0.772968	-0.00472886	0.998	1	1	mild_vs_healthy
RHOF	0.774031	-0.0527331	0.451	0.393	1	mild_vs_healthy
SYPL1	0.774461	-0.0736214	0.324	0.333	1	mild_vs_healthy
NOP58	0.774828	0.062133	0.399	0.393	1	mild_vs_healthy
SRP72	0.776165	-0.0561921	0.273	0.286	1	mild_vs_healthy
HNRNPR	0.777602	0.00614276	0.451	0.452	1	mild_vs_healthy
SYF2	0.778505	0.0488812	0.437	0.405	1	mild_vs_healthy
SCAND1	0.778672	-0.00335196	0.488	0.464	1	mild_vs_healthy
MT-ND4L	0.779222	-0.000409587	1	0.976	1	mild_vs_healthy
AURKAIP1	0.780843	0.0717097	0.426	0.44	1	mild_vs_healthy
MCRIP1	0.781465	-0.0847973	0.248	0.25	1	mild_vs_healthy
FAM50A	0.781613	0.0159425	0.25	0.226	1	mild_vs_healthy
POLR3GL	0.781997	-0.0562189	0.412	0.417	1	mild_vs_healthy
RNF149	0.783046	0.0556749	0.451	0.429	1	mild_vs_healthy
EHD1	0.783219	-0.00270629	0.253	0.226	1	mild_vs_healthy
BCL2	0.783284	-0.0184141	0.262	0.274	1	mild_vs_healthy
TXNL1	0.785021	-0.0083778	0.333	0.345	1	mild_vs_healthy
RSF1	0.785033	0.0624562	0.381	0.393	1	mild_vs_healthy
ANAPC13	0.785725	-0.0218059	0.253	0.274	1	mild_vs_healthy
PABPC4	0.786193	-0.0794475	0.301	0.298	1	mild_vs_healthy
NMRK1	0.786712	-0.162279	0.25	0.25	1	mild_vs_healthy
TMED5	0.786954	0.0918616	0.267	0.262	1	mild_vs_healthy
TCP1	0.78825	-0.123224	0.292	0.298	1	mild_vs_healthy
ACP1	0.788544	0.00971747	0.389	0.369	1	mild_vs_healthy
DEF6	0.788647	0.0347335	0.396	0.369	1	mild_vs_healthy
ST3GAL1	0.788938	0.0697686	0.456	0.452	1	mild_vs_healthy
GOLGA4	0.79002	0.00827443	0.324	0.298	1	mild_vs_healthy
SPTAN1	0.790323	-0.00312868	0.367	0.369	1	mild_vs_healthy
PPIG	0.790563	-0.00483932	0.476	0.44	1	mild_vs_healthy
PLSCR3	0.790668	-0.0707518	0.471	0.464	1	mild_vs_healthy
TMBIM6	0.791343	0.00465602	0.881	0.857	1	mild_vs_healthy
DSTN	0.791771	0.062878	0.485	0.476	1	mild_vs_healthy
SH3BP5	0.792855	-0.179278	0.271	0.274	1	mild_vs_healthy
KXD1	0.793299	0.0193562	0.294	0.274	1	mild_vs_healthy
EMD	0.794009	0.0189119	0.442	0.44	1	mild_vs_healthy
PPP2CA	0.794039	0.00963584	0.378	0.369	1	mild_vs_healthy
POLD4	0.794494	-0.0504467	0.472	0.464	1	mild_vs_healthy
CORO1A	0.795403	0.0280865	0.991	0.952	1	mild_vs_healthy
UBTF	0.795756	-0.0556633	0.25	0.262	1	mild_vs_healthy
PPP2R1A	0.796023	-0.0745193	0.513	0.5	1	mild_vs_healthy
MRPS34	0.797978	0.0531187	0.426	0.405	1	mild_vs_healthy
DCAF7	0.798663	-0.053424	0.28	0.298	1	mild_vs_healthy
TAF1D	0.798693	-0.0218631	0.478	0.429	1	mild_vs_healthy
FERMT3	0.798914	-0.0520548	0.398	0.393	1	mild_vs_healthy
SLC66A3	0.799797	0.00284495	0.271	0.25	1	mild_vs_healthy
TSPO	0.800232	0.0226761	0.471	0.452	1	mild_vs_healthy
RPL23A	0.800251	-0.00542672	1	1	1	mild_vs_healthy
ATM	0.801941	-0.000967665	0.424	0.429	1	mild_vs_healthy
RBX1	0.80218	-0.0132844	0.353	0.321	1	mild_vs_healthy
C9orf78	0.802574	0.0137064	0.581	0.595	1	mild_vs_healthy
COX5A	0.803831	0.0183995	0.586	0.595	1	mild_vs_healthy
RESF1	0.805507	-0.0379865	0.572	0.571	1	mild_vs_healthy
PSMD9	0.806719	-0.0111498	0.262	0.274	1	mild_vs_healthy
PGAM1	0.807111	-0.0650806	0.535	0.548	1	mild_vs_healthy
EIF4A1	0.808449	0.0317499	0.692	0.702	1	mild_vs_healthy
TMCO1	0.810213	0.0430085	0.317	0.298	1	mild_vs_healthy
GNAS	0.811094	-0.00905005	0.406	0.405	1	mild_vs_healthy
PSMD8	0.811618	0.0107624	0.431	0.452	1	mild_vs_healthy
SPCS2	0.812797	-0.0768727	0.474	0.488	1	mild_vs_healthy
SSB	0.81292	0.0410447	0.447	0.44	1	mild_vs_healthy
RBIS	0.814337	0.024633	0.524	0.536	1	mild_vs_healthy
TES	0.815255	0.0591352	0.364	0.345	1	mild_vs_healthy
TUFM	0.815261	0.0695059	0.592	0.571	1	mild_vs_healthy
NAA38	0.815311	-0.00995719	0.335	0.345	1	mild_vs_healthy
CAST	0.81556	-0.00167626	0.61	0.583	1	mild_vs_healthy
GPBP1	0.816363	0.0479922	0.39	0.381	1	mild_vs_healthy
GGNBP2	0.816926	-0.10128	0.383	0.333	1	mild_vs_healthy
OAZ1	0.818251	-0.0041357	0.966	0.976	1	mild_vs_healthy
VDAC2	0.818805	-0.0265408	0.451	0.417	1	mild_vs_healthy
ARPC5	0.819353	-0.0155075	0.717	0.702	1	mild_vs_healthy
SDF4	0.820172	-0.0294295	0.269	0.286	1	mild_vs_healthy
IDS	0.820222	0.0282493	0.399	0.405	1	mild_vs_healthy
NDUFAF3	0.821097	0.00727992	0.355	0.369	1	mild_vs_healthy
THEM4	0.821809	-0.070277	0.298	0.298	1	mild_vs_healthy
NDUFB5	0.82244	-0.016614	0.262	0.274	1	mild_vs_healthy
PSMC5	0.822668	0.0102533	0.437	0.417	1	mild_vs_healthy
HNRNPA1	0.823379	-0.0110622	0.973	1	1	mild_vs_healthy
MLF2	0.824418	-0.0123753	0.337	0.298	1	mild_vs_healthy
SNRPB2	0.82446	-0.00637236	0.357	0.369	1	mild_vs_healthy
VAMP5	0.824827	-0.0563009	0.294	0.298	1	mild_vs_healthy
CCDC115	0.825538	-0.074942	0.273	0.286	1	mild_vs_healthy
AUP1	0.827916	-0.0288735	0.437	0.405	1	mild_vs_healthy
CCT4	0.828144	0.00966654	0.526	0.476	1	mild_vs_healthy
NUTF2	0.828469	-0.00861618	0.289	0.298	1	mild_vs_healthy
TTC1	0.828941	-0.0190208	0.257	0.274	1	mild_vs_healthy
RHOC	0.829056	0.00625008	0.287	0.262	1	mild_vs_healthy
RAB11A	0.829287	-0.0424129	0.324	0.321	1	mild_vs_healthy
NDUFB4	0.829684	0.0386293	0.553	0.524	1	mild_vs_healthy
MRPS5	0.829702	-0.00562689	0.251	0.262	1	mild_vs_healthy
NUB1	0.832441	-0.0321726	0.291	0.286	1	mild_vs_healthy
RPA1	0.832474	0.0058109	0.258	0.274	1	mild_vs_healthy
PBXIP1	0.832664	-0.0286961	0.56	0.571	1	mild_vs_healthy
PRPF31	0.832976	-0.0124839	0.275	0.25	1	mild_vs_healthy
PLP2	0.833069	0.0140295	0.727	0.774	1	mild_vs_healthy
DNTTIP2	0.833488	0.0460877	0.266	0.25	1	mild_vs_healthy
CASP4	0.834	-0.0182209	0.326	0.31	1	mild_vs_healthy
PPP3CC	0.834018	0.0200238	0.358	0.333	1	mild_vs_healthy
CALM2	0.834278	-0.0113616	0.768	0.726	1	mild_vs_healthy
UQCRC1	0.835858	-0.0270145	0.321	0.321	1	mild_vs_healthy
MTCH1	0.836053	-0.0332832	0.296	0.298	1	mild_vs_healthy
TUBA1B	0.836187	0.0594532	0.599	0.643	1	mild_vs_healthy
TRIR	0.836507	-0.0421656	0.783	0.786	1	mild_vs_healthy
EAPP	0.83724	0.0170148	0.351	0.321	1	mild_vs_healthy
PSMA5	0.838646	-0.111806	0.44	0.417	1	mild_vs_healthy
RAC1	0.839614	0.0163389	0.396	0.393	1	mild_vs_healthy
ILF3	0.839686	-0.00868168	0.488	0.44	1	mild_vs_healthy
SLFN5	0.839891	0.0363556	0.501	0.464	1	mild_vs_healthy
SP110	0.840739	-0.0330015	0.358	0.357	1	mild_vs_healthy
SKP1	0.840951	0.0239722	0.909	0.893	1	mild_vs_healthy
CHCHD10	0.841411	0.0359748	0.613	0.631	1	mild_vs_healthy
MACF1	0.842369	-0.0560217	0.275	0.274	1	mild_vs_healthy
ADD3	0.845487	0.0604385	0.66	0.631	1	mild_vs_healthy
TADA3	0.846696	-0.0365114	0.321	0.286	1	mild_vs_healthy
REEP5	0.847108	0.0302655	0.471	0.476	1	mild_vs_healthy
ASF1A	0.847537	0.0702791	0.287	0.274	1	mild_vs_healthy
FAU	0.848631	-0.00522384	1	1	1	mild_vs_healthy
NDUFA10	0.850285	-0.00301383	0.257	0.238	1	mild_vs_healthy
CHCHD2	0.850705	-0.0239078	0.877	0.869	1	mild_vs_healthy
CTSA	0.851666	0.09802	0.291	0.31	1	mild_vs_healthy
TWF2	0.852941	0.0816817	0.463	0.464	1	mild_vs_healthy
UBE2V1	0.853032	-0.0322544	0.572	0.548	1	mild_vs_healthy
CRTAP	0.853308	-0.164545	0.303	0.274	1	mild_vs_healthy
TLN1	0.853808	-0.017911	0.305	0.286	1	mild_vs_healthy
P4HB	0.85411	0.0102097	0.565	0.56	1	mild_vs_healthy
TMEM59	0.854489	-0.0345545	0.654	0.655	1	mild_vs_healthy
SSU72	0.854936	0.0153374	0.537	0.512	1	mild_vs_healthy
CDKN2D	0.855027	0.0512865	0.267	0.25	1	mild_vs_healthy
TRAF3IP3	0.855443	-0.0437621	0.8	0.798	1	mild_vs_healthy
NCBP2AS2	0.85631	-0.0806118	0.292	0.286	1	mild_vs_healthy
DENND2D	0.856487	0.0684751	0.549	0.548	1	mild_vs_healthy
TMED2	0.858567	-0.0750438	0.485	0.44	1	mild_vs_healthy
UBXN1	0.858795	0.00296665	0.676	0.679	1	mild_vs_healthy
EIF3M	0.859702	-0.0305342	0.608	0.619	1	mild_vs_healthy
OGT	0.859797	0.0195009	0.332	0.345	1	mild_vs_healthy
CD47	0.860492	0.0129908	0.481	0.44	1	mild_vs_healthy
ECHS1	0.861068	-0.0795669	0.276	0.286	1	mild_vs_healthy
NDUFB7	0.862868	-0.0380389	0.392	0.381	1	mild_vs_healthy
PYURF	0.863243	-0.0706905	0.578	0.548	1	mild_vs_healthy
BNIP2	0.863248	0.0303502	0.296	0.286	1	mild_vs_healthy
SERP1	0.863697	0.0337893	0.811	0.81	1	mild_vs_healthy
UQCR10	0.863888	0.0542522	0.688	0.714	1	mild_vs_healthy
NONO	0.864633	-0.021429	0.383	0.381	1	mild_vs_healthy
EIF3H	0.86479	0.0232504	0.882	0.893	1	mild_vs_healthy
CIAO2B	0.865287	-0.0737827	0.439	0.405	1	mild_vs_healthy
UFC1	0.865387	0.0597188	0.62	0.619	1	mild_vs_healthy
MRPL43	0.865628	-0.0138867	0.371	0.369	1	mild_vs_healthy
BTF3	0.865883	-0.0193908	0.993	1	1	mild_vs_healthy
FLOT1	0.868142	0.0139638	0.326	0.333	1	mild_vs_healthy
CAPN2	0.870064	0.0416639	0.519	0.512	1	mild_vs_healthy
HMGN2	0.870547	-0.0812891	0.738	0.679	1	mild_vs_healthy
ATP5MF	0.874458	-0.00791127	0.627	0.619	1	mild_vs_healthy
AKAP13	0.874558	0.0221448	0.478	0.488	1	mild_vs_healthy
LUC7L3	0.875145	-0.0101726	0.465	0.476	1	mild_vs_healthy
NME3	0.875611	0.037476	0.273	0.286	1	mild_vs_healthy
C18orf32	0.8761	0.0205253	0.287	0.262	1	mild_vs_healthy
ASH1L	0.876509	0.05258	0.314	0.31	1	mild_vs_healthy
FTH1	0.876512	0.0531161	0.998	0.988	1	mild_vs_healthy
TSPAN14	0.879297	0.0104907	0.232	0.25	1	mild_vs_healthy
MRPS12	0.879383	-0.0637211	0.253	0.25	1	mild_vs_healthy
METAP2	0.880082	-0.0802243	0.269	0.25	1	mild_vs_healthy
SEPTIN2	0.881187	0.0149832	0.374	0.357	1	mild_vs_healthy
CD63	0.882621	-0.0585777	0.422	0.405	1	mild_vs_healthy
CTSC	0.883497	-0.0925213	0.435	0.417	1	mild_vs_healthy
PCMT1	0.884025	-0.0357501	0.362	0.321	1	mild_vs_healthy
NDUFV1	0.884761	0.0100325	0.371	0.369	1	mild_vs_healthy
SENP6	0.885183	-0.0743328	0.339	0.321	1	mild_vs_healthy
RPL27A	0.885676	-0.011043	0.973	0.976	1	mild_vs_healthy
DNMT1	0.885874	-0.0340521	0.351	0.333	1	mild_vs_healthy
SYTL1	0.887037	-0.0565022	0.374	0.369	1	mild_vs_healthy
COX7B	0.887057	-0.0643989	0.51	0.512	1	mild_vs_healthy
NCOR1	0.888107	0.0928524	0.556	0.548	1	mild_vs_healthy
PHF11	0.888496	0.0133014	0.33	0.321	1	mild_vs_healthy
COX20	0.888953	0.0373629	0.248	0.262	1	mild_vs_healthy
CCT3	0.88923	0.039643	0.451	0.44	1	mild_vs_healthy
ST13	0.891232	0.0116364	0.645	0.667	1	mild_vs_healthy
CMTM6	0.891238	-0.0246303	0.292	0.274	1	mild_vs_healthy
ESD	0.89142	-0.0634015	0.264	0.262	1	mild_vs_healthy
RPLP1	0.895105	-0.00871306	1	1	1	mild_vs_healthy
CD3E	0.895601	0.00989257	0.998	1	1	mild_vs_healthy
PDAP1	0.896458	-0.00941479	0.362	0.345	1	mild_vs_healthy
SERF2	0.896594	-0.0278268	0.977	0.976	1	mild_vs_healthy
MYCBP2	0.896907	-0.0178736	0.408	0.393	1	mild_vs_healthy
ATP5MG	0.899573	-0.00704327	0.961	0.964	1	mild_vs_healthy
[truncated: 4,102 more rows]

## Sheet: DEGs_CD8+_TCM
CD8+ central memory T cells
gene	p_val	avg_log2FC	pct.1	pct.2	p_val_adj	comparison
RPS4Y1	4.32679e-136	-2.13671	0.167	0.966	1.58365e-131	mild_vs_healthy
RPS4X	1.44255e-63	0.790778	1	1	5.27986e-59	mild_vs_healthy
FOS	2.57929e-42	2.24676	0.688	0.164	9.44044e-38	mild_vs_healthy
HLA-B	1.40307e-41	-0.544806	1	1	5.13539e-37	mild_vs_healthy
RPS29	6.05107e-39	-0.947692	0.987	0.983	2.21475e-34	mild_vs_healthy
IFITM3	1.19481e-37	1.53201	0.574	0.04	4.37312e-33	mild_vs_healthy
GZMA	9.29866e-36	-1.65411	0.15	0.486	3.4034e-31	mild_vs_healthy
ERAP2	3.8188e-35	-0.760784	0.138	0.497	1.39772e-30	mild_vs_healthy
JUNB	3.48027e-33	1.4126	0.882	0.661	1.27381e-28	mild_vs_healthy
RPL28	8.77507e-33	0.377368	1	1	3.21176e-28	mild_vs_healthy
RPS23	2.01594e-28	0.331977	1	1	7.37855e-24	mild_vs_healthy
RPL13	2.25515e-28	0.352199	1	1	8.25408e-24	mild_vs_healthy
RPL3	1.35528e-27	0.440249	1	1	4.96046e-23	mild_vs_healthy
RPS6	1.76579e-27	0.458132	0.999	1	6.46298e-23	mild_vs_healthy
RPS3A	2.00721e-27	0.321765	1	1	7.3466e-23	mild_vs_healthy
MTRNR2L12	5.97249e-27	-0.939047	0.993	0.994	2.18599e-22	mild_vs_healthy
SNHG5	6.5919e-24	-0.832821	0.377	0.684	2.4127e-19	mild_vs_healthy
RPS27	3.07853e-23	-0.317229	1	1	1.12677e-18	mild_vs_healthy
EEF1A1	8.46896e-23	0.27912	1	1	3.09972e-18	mild_vs_healthy
RPS3	1.56559e-22	0.280361	1	1	5.73023e-18	mild_vs_healthy
RPL19	3.94942e-22	0.261042	1	1	1.44553e-17	mild_vs_healthy
CXCR4	4.83783e-22	0.988013	0.595	0.243	1.7707e-17	mild_vs_healthy
NFKBIA	1.09105e-21	1.06517	0.754	0.503	3.99335e-17	mild_vs_healthy
PCBP1	1.27837e-20	-0.58819	0.835	0.96	4.67894e-16	mild_vs_healthy
ARHGAP45	2.15974e-20	-0.695758	0.269	0.571	7.90485e-16	mild_vs_healthy
RPS12	5.51725e-20	0.266071	1	1	2.01937e-15	mild_vs_healthy
RPS8	8.77284e-20	0.337473	1	1	3.21095e-15	mild_vs_healthy
DUSP1	4.3185e-19	0.985226	0.669	0.345	1.58061e-14	mild_vs_healthy
PTPRCAP	1.02271e-18	-0.809822	0.393	0.65	3.74323e-14	mild_vs_healthy
RPL10	1.08336e-18	0.301412	1	1	3.96521e-14	mild_vs_healthy
IL10RA	1.50203e-18	-0.747964	0.538	0.791	5.49757e-14	mild_vs_healthy
ATP5ME	4.3285e-18	-0.663249	0.428	0.718	1.58428e-13	mild_vs_healthy
CD69	1.10613e-17	0.937425	0.627	0.316	4.04854e-13	mild_vs_healthy
RACK1	2.61106e-17	0.327489	1	1	9.55676e-13	mild_vs_healthy
TAGAP	6.41776e-17	-0.601124	0.469	0.757	2.34897e-12	mild_vs_healthy
RPS18	6.54961e-17	0.308023	1	1	2.39722e-12	mild_vs_healthy
RPL14	2.06495e-16	0.284057	1	1	7.55792e-12	mild_vs_healthy
RPS14	2.30883e-16	0.217367	1	1	8.45056e-12	mild_vs_healthy
RPL11	1.32644e-15	0.23654	1	1	4.8549e-11	mild_vs_healthy
KCNAB2	2.46586e-15	-0.47962	0.168	0.412	9.0253e-11	mild_vs_healthy
RASAL3	2.88502e-15	-0.594831	0.204	0.446	1.05595e-10	mild_vs_healthy
RPL12	3.22118e-15	0.273824	1	1	1.17898e-10	mild_vs_healthy
RPL9	5.31055e-15	0.294915	1	1	1.94371e-10	mild_vs_healthy
OGFR	1.2053e-14	-0.511745	0.159	0.379	4.41152e-10	mild_vs_healthy
RPS27A	1.8211e-14	0.201147	1	1	6.66542e-10	mild_vs_healthy
GZMK	1.86119e-14	-1.29362	0.197	0.418	6.81216e-10	mild_vs_healthy
LCP1	3.1198e-14	-0.564708	0.785	0.927	1.14188e-09	mild_vs_healthy
RPL29	4.3988e-14	0.242182	1	1	1.61e-09	mild_vs_healthy
PCBP2	4.4335e-14	-0.401807	0.961	0.972	1.6227e-09	mild_vs_healthy
RPS25	4.65742e-14	0.249193	1	0.994	1.70466e-09	mild_vs_healthy
EEF1G	6.51304e-14	0.378188	0.992	0.972	2.38384e-09	mild_vs_healthy
RPL18	7.27859e-14	0.253741	1	1	2.66404e-09	mild_vs_healthy
TPT1	7.89769e-14	0.285299	1	1	2.89063e-09	mild_vs_healthy
RPS13	1.48527e-13	0.245274	1	1	5.43624e-09	mild_vs_healthy
RPL21	2.19998e-13	0.26569	1	1	8.05216e-09	mild_vs_healthy
IFITM2	2.34698e-13	-0.584883	0.873	0.932	8.59017e-09	mild_vs_healthy
RPS10	2.80554e-13	-0.555715	0.27	0.503	1.02686e-08	mild_vs_healthy
GIMAP7	3.11025e-13	-0.438382	0.948	0.966	1.13838e-08	mild_vs_healthy
RPS2	3.73662e-13	0.330782	1	1	1.36764e-08	mild_vs_healthy
RPS9	4.28182e-13	0.317807	0.997	0.994	1.56719e-08	mild_vs_healthy
CD2	4.30774e-13	-0.559862	0.768	0.91	1.57668e-08	mild_vs_healthy
PRKAR1A	6.69191e-13	-0.435649	0.123	0.311	2.44931e-08	mild_vs_healthy
CDC25B	8.4304e-13	-0.577482	0.443	0.667	3.08561e-08	mild_vs_healthy
JUN	1.30407e-12	0.890885	0.64	0.373	4.77304e-08	mild_vs_healthy
TMA7	3.60255e-12	-0.366427	0.969	0.983	1.31857e-07	mild_vs_healthy
ESYT1	3.90253e-12	-0.46763	0.221	0.446	1.42836e-07	mild_vs_healthy
PET100	5.48034e-12	-0.527031	0.305	0.537	2.00586e-07	mild_vs_healthy
ACTN4	9.96206e-12	-0.526086	0.198	0.401	3.64621e-07	mild_vs_healthy
CST7	1.1981e-11	-0.882729	0.375	0.588	4.38516e-07	mild_vs_healthy
MSN	1.41189e-11	-0.52808	0.565	0.774	5.16766e-07	mild_vs_healthy
IL32	1.43652e-11	-0.332055	0.997	1	5.25782e-07	mild_vs_healthy
ATP1A1	1.53315e-11	-0.546194	0.411	0.627	5.61148e-07	mild_vs_healthy
MMGT1	1.74605e-11	-0.41492	0.119	0.294	6.39072e-07	mild_vs_healthy
EEF1B2	1.87874e-11	0.314552	0.994	1	6.87638e-07	mild_vs_healthy
AC004687.1	2.27095e-11	-0.48987	0.139	0.316	8.31191e-07	mild_vs_healthy
AHNAK	2.54793e-11	-0.702152	0.643	0.791	9.32568e-07	mild_vs_healthy
DDIT4	2.7017e-11	0.721585	0.381	0.141	9.88848e-07	mild_vs_healthy
ATP5F1E	3.17761e-11	-0.346298	0.982	0.983	1.16304e-06	mild_vs_healthy
RPS21	3.84617e-11	-0.254103	1	1	1.40774e-06	mild_vs_healthy
RPL26	3.94477e-11	0.228575	1	1	1.44382e-06	mild_vs_healthy
LDHB	4.98519e-11	0.342134	0.992	0.977	1.82463e-06	mild_vs_healthy
ARHGEF1	5.39589e-11	-0.529691	0.498	0.695	1.97495e-06	mild_vs_healthy
RPL10A	8.56381e-11	0.276889	0.999	1	3.13444e-06	mild_vs_healthy
WIPF1	1.43243e-10	-0.486821	0.436	0.655	5.24283e-06	mild_vs_healthy
STK38	1.47336e-10	-0.457629	0.296	0.525	5.39265e-06	mild_vs_healthy
BAG6	1.64218e-10	-0.413277	0.15	0.333	6.01055e-06	mild_vs_healthy
MT-ND3	1.84238e-10	-0.32343	0.977	0.966	6.74328e-06	mild_vs_healthy
GIMAP4	2.71296e-10	-0.398847	0.743	0.876	9.92972e-06	mild_vs_healthy
CD74	2.85722e-10	-0.735931	0.856	0.915	1.04577e-05	mild_vs_healthy
ALDOA	3.6541e-10	-0.507757	0.582	0.74	1.33744e-05	mild_vs_healthy
RASA3	4.94953e-10	-0.45831	0.21	0.401	1.81158e-05	mild_vs_healthy
CSDE1	5.30694e-10	-0.433107	0.586	0.774	1.94239e-05	mild_vs_healthy
SNHG29	5.41518e-10	0.365926	0.954	0.966	1.98201e-05	mild_vs_healthy
SNHG8	5.5909e-10	-0.53408	0.528	0.712	2.04632e-05	mild_vs_healthy
BTF3	6.64339e-10	0.316841	0.993	1	2.43155e-05	mild_vs_healthy
RPL18A	7.47878e-10	0.192831	1	1	2.73731e-05	mild_vs_healthy
CD99	7.86028e-10	-0.335303	0.918	0.966	2.87694e-05	mild_vs_healthy
NDUFB1	8.33817e-10	-0.566645	0.332	0.508	3.05185e-05	mild_vs_healthy
RPL32	8.92851e-10	0.164808	1	1	3.26792e-05	mild_vs_healthy
RPL7	1.00717e-09	0.24896	0.998	0.994	3.68633e-05	mild_vs_healthy
NDUFA3	1.24063e-09	-0.47828	0.557	0.695	4.54082e-05	mild_vs_healthy
SUN2	1.54249e-09	-0.472161	0.361	0.559	5.64566e-05	mild_vs_healthy
SAMD3	2.18831e-09	-0.456087	0.201	0.384	8.00942e-05	mild_vs_healthy
NACA	3.28994e-09	0.21685	1	1	0.000120415	mild_vs_healthy
RPL5	4.03002e-09	0.213981	1	0.994	0.000147503	mild_vs_healthy
SEPTIN9	4.80486e-09	-0.444631	0.643	0.785	0.000175863	mild_vs_healthy
FAU	4.97552e-09	0.176834	1	1	0.000182109	mild_vs_healthy
PTK2B	6.42892e-09	-0.390851	0.112	0.26	0.000235305	mild_vs_healthy
STARD7	7.70107e-09	-0.363989	0.126	0.277	0.000281867	mild_vs_healthy
RPS5	8.18268e-09	0.218379	0.999	1	0.000299494	mild_vs_healthy
RPL15	8.97506e-09	0.225125	0.998	0.994	0.000328496	mild_vs_healthy
LRP10	9.22117e-09	-0.393876	0.277	0.475	0.000337504	mild_vs_healthy
TNFAIP3	9.36218e-09	0.61364	0.401	0.192	0.000342665	mild_vs_healthy
RPL24	9.8717e-09	0.205905	1	0.994	0.000361314	mild_vs_healthy
RPL38	1.01566e-08	-0.33138	0.995	0.989	0.000371743	mild_vs_healthy
AL138963.4	1.0315e-08	-0.859646	0.283	0.469	0.000377539	mild_vs_healthy
OGA	1.33097e-08	-0.415555	0.178	0.339	0.000487148	mild_vs_healthy
EIF2S3	1.38017e-08	0.489076	0.688	0.548	0.000505157	mild_vs_healthy
PRF1	1.53923e-08	-0.665265	0.258	0.424	0.000563375	mild_vs_healthy
TSC22D3	1.84406e-08	0.50404	0.842	0.706	0.000674945	mild_vs_healthy
EIF4G2	1.99207e-08	-0.428899	0.487	0.661	0.000729117	mild_vs_healthy
SUPT3H	2.04552e-08	-0.344306	0.17	0.333	0.000748683	mild_vs_healthy
BTG1	2.12972e-08	0.349644	0.987	0.949	0.000779497	mild_vs_healthy
UBA52	2.54225e-08	0.220656	0.997	0.989	0.00093049	mild_vs_healthy
NPM1	2.90544e-08	0.301873	0.974	0.96	0.00106342	mild_vs_healthy
NKG7	3.10286e-08	-1.24731	0.437	0.554	0.00113568	mild_vs_healthy
PXN	3.11412e-08	-0.400121	0.189	0.356	0.0011398	mild_vs_healthy
CTSC	3.179e-08	-0.52158	0.4	0.576	0.00116355	mild_vs_healthy
SARAF	3.49883e-08	0.286316	0.984	0.989	0.00128061	mild_vs_healthy
ZAP70	3.55306e-08	-0.440177	0.547	0.723	0.00130046	mild_vs_healthy
KRT1	3.76293e-08	0.633067	0.397	0.192	0.00137727	mild_vs_healthy
SYNC	3.77469e-08	-0.315531	0.114	0.254	0.00138157	mild_vs_healthy
SMDT1	6.68464e-08	0.433196	0.727	0.548	0.00244665	mild_vs_healthy
RPL7A	7.16478e-08	0.157499	1	1	0.00262238	mild_vs_healthy
S1PR1	7.90904e-08	-0.40443	0.444	0.621	0.00289479	mild_vs_healthy
ADAM8	9.92792e-08	-0.384149	0.198	0.362	0.00363372	mild_vs_healthy
MYO1F	1.00154e-07	-0.421199	0.215	0.384	0.00366575	mild_vs_healthy
P2RY8	1.02236e-07	-0.323834	0.241	0.424	0.00374193	mild_vs_healthy
YWHAZ	1.09546e-07	-0.283434	0.923	0.96	0.00400949	mild_vs_healthy
ACIN1	1.19337e-07	-0.383885	0.247	0.418	0.00436786	mild_vs_healthy
MOB3A	1.28518e-07	-0.29213	0.164	0.328	0.00470389	mild_vs_healthy
RPS16	1.77533e-07	0.187949	0.999	0.994	0.00649789	mild_vs_healthy
CD48	1.95008e-07	0.317884	0.96	0.915	0.0071375	mild_vs_healthy
SUPT5H	2.17777e-07	-0.389326	0.173	0.322	0.00797084	mild_vs_healthy
MAP4	2.28108e-07	-0.371936	0.185	0.345	0.00834899	mild_vs_healthy
RAB5B	2.33407e-07	-0.299186	0.118	0.254	0.00854295	mild_vs_healthy
RNF44	2.81543e-07	-0.266548	0.116	0.254	0.0103048	mild_vs_healthy
EIF3E	3.0235e-07	0.375491	0.847	0.774	0.0110663	mild_vs_healthy
RPS15A	3.19335e-07	0.124164	1	1	0.011688	mild_vs_healthy
TOB1	3.48454e-07	0.466355	0.316	0.141	0.0127538	mild_vs_healthy
PTBP1	3.5843e-07	-0.311698	0.287	0.469	0.0131189	mild_vs_healthy
CYFIP2	3.67538e-07	-0.377234	0.312	0.486	0.0134523	mild_vs_healthy
RPL6	4.00034e-07	0.156512	1	1	0.0146416	mild_vs_healthy
AAK1	4.14157e-07	-0.389428	0.298	0.475	0.0151586	mild_vs_healthy
FAM13B	4.78011e-07	-0.27658	0.136	0.277	0.0174957	mild_vs_healthy
PTMA	5.12979e-07	0.202718	1	1	0.0187756	mild_vs_healthy
PPP1R15A	5.24718e-07	0.495409	0.424	0.237	0.0192052	mild_vs_healthy
STK10	6.3093e-07	-0.369072	0.245	0.412	0.0230927	mild_vs_healthy
FLII	8.86167e-07	-0.374156	0.142	0.271	0.0324346	mild_vs_healthy
C12orf57	9.23263e-07	0.328673	0.925	0.836	0.0337924	mild_vs_healthy
MCL1	9.81024e-07	-0.339024	0.44	0.65	0.0359065	mild_vs_healthy
THEMIS	1.01766e-06	-0.371289	0.242	0.412	0.0372475	mild_vs_healthy
CAPRIN1	1.1198e-06	-0.323392	0.153	0.294	0.0409858	mild_vs_healthy
PBXIP1	1.2081e-06	-0.3623	0.551	0.718	0.0442177	mild_vs_healthy
RPS19	1.33937e-06	0.191147	1	1	0.0490224	mild_vs_healthy
RPL37	1.34214e-06	-0.197051	1	1	0.0491237	mild_vs_healthy
RPSA	1.37331e-06	0.199588	1	1	0.0502645	mild_vs_healthy
LINC01138	1.52249e-06	-0.341286	0.169	0.305	0.0557245	mild_vs_healthy
BTG2	1.6815e-06	0.489431	0.389	0.215	0.0615444	mild_vs_healthy
RPS15	1.95093e-06	0.144748	1	1	0.071406	mild_vs_healthy
TC2N	2.00998e-06	-0.385477	0.442	0.605	0.0735673	mild_vs_healthy
CTSW	2.09515e-06	-0.587916	0.733	0.74	0.0766846	mild_vs_healthy
CCL5	2.18994e-06	-0.376675	0.372	0.599	0.080154	mild_vs_healthy
ITGAL	2.2483e-06	-0.300897	0.187	0.333	0.0822901	mild_vs_healthy
APOBEC3G	2.37537e-06	-0.438057	0.262	0.412	0.0869409	mild_vs_healthy
UBAP1	2.51064e-06	-0.273866	0.14	0.271	0.091892	mild_vs_healthy
DCTN1	3.28347e-06	-0.260592	0.146	0.282	0.120178	mild_vs_healthy
NCKAP1L	3.35303e-06	-0.331555	0.19	0.328	0.122724	mild_vs_healthy
SRSF2	4.17396e-06	-0.353592	0.324	0.475	0.152771	mild_vs_healthy
CAPN2	4.46279e-06	-0.335714	0.56	0.718	0.163342	mild_vs_healthy
HNRNPA1	4.46583e-06	0.238447	0.987	0.994	0.163454	mild_vs_healthy
VIM	5.3262e-06	0.270026	0.996	0.994	0.194944	mild_vs_healthy
ZNF638	5.73356e-06	-0.264301	0.229	0.384	0.209854	mild_vs_healthy
SYNE2	5.80903e-06	-0.461851	0.504	0.627	0.212616	mild_vs_healthy
STAT5A	5.83818e-06	-0.302774	0.158	0.288	0.213683	mild_vs_healthy
DDX39B	6.48797e-06	-0.364594	0.439	0.593	0.237466	mild_vs_healthy
EIF1AX	7.45516e-06	0.389305	0.498	0.345	0.272866	mild_vs_healthy
S100A10	8.12971e-06	-0.27437	0.974	0.989	0.297556	mild_vs_healthy
ZFP36L2	8.32096e-06	-0.301671	0.922	0.96	0.304555	mild_vs_healthy
RPLP0	8.78015e-06	0.210295	1	1	0.321362	mild_vs_healthy
OPTN	9.78583e-06	-0.385402	0.485	0.616	0.358171	mild_vs_healthy
TMC8	1.03149e-05	-0.355594	0.221	0.362	0.377534	mild_vs_healthy
LINC01871	1.07215e-05	-0.429188	0.188	0.316	0.392419	mild_vs_healthy
SERP1	1.08371e-05	0.335316	0.88	0.808	0.396649	mild_vs_healthy
RASSF5	1.12773e-05	-0.28772	0.388	0.576	0.412762	mild_vs_healthy
STAT6	1.15392e-05	-0.30493	0.16	0.282	0.422348	mild_vs_healthy
LYAR	1.29647e-05	-0.448774	0.334	0.486	0.474521	mild_vs_healthy
SYNE1	1.36421e-05	-0.338718	0.168	0.294	0.499316	mild_vs_healthy
DOCK8	1.4034e-05	-0.349173	0.305	0.446	0.513659	mild_vs_healthy
SND1	1.54238e-05	-0.328313	0.318	0.458	0.564528	mild_vs_healthy
FLI1	1.59147e-05	-0.35775	0.414	0.565	0.582494	mild_vs_healthy
ATP2B4	1.59639e-05	-0.282745	0.142	0.26	0.584296	mild_vs_healthy
LBR	1.6464e-05	-0.278582	0.25	0.395	0.602598	mild_vs_healthy
EIF3H	1.66988e-05	0.290754	0.879	0.842	0.611191	mild_vs_healthy
GIMAP6	1.70874e-05	-0.324192	0.329	0.475	0.625415	mild_vs_healthy
COMMD6	1.74544e-05	-0.236614	0.938	0.96	0.638849	mild_vs_healthy
CLEC2B	1.86398e-05	-0.358854	0.326	0.469	0.682236	mild_vs_healthy
CDC42SE1	2.01817e-05	-0.312289	0.378	0.548	0.738671	mild_vs_healthy
IQGAP1	2.11662e-05	-0.443901	0.383	0.531	0.774703	mild_vs_healthy
EPS15	2.22287e-05	-0.292732	0.164	0.288	0.813591	mild_vs_healthy
TM9SF2	2.26095e-05	-0.280998	0.189	0.322	0.827531	mild_vs_healthy
SLC9A3R1	2.26157e-05	-0.389206	0.627	0.723	0.827759	mild_vs_healthy
COPS5	2.3018e-05	-0.3179	0.291	0.435	0.842482	mild_vs_healthy
LASP1	2.33808e-05	-0.268761	0.167	0.294	0.855759	mild_vs_healthy
CBX3	2.38861e-05	-0.347306	0.418	0.588	0.874255	mild_vs_healthy
CDC42SE2	2.44645e-05	-0.258776	0.386	0.559	0.895424	mild_vs_healthy
PRKCH	2.45907e-05	-0.311783	0.317	0.469	0.900045	mild_vs_healthy
PDIA3	2.61296e-05	-0.264186	0.767	0.847	0.956369	mild_vs_healthy
MT-CO2	2.63265e-05	0.206589	1	1	0.963575	mild_vs_healthy
CYTOR	2.66111e-05	-0.341598	0.235	0.367	0.973993	mild_vs_healthy
EPN1	2.68611e-05	-0.269783	0.143	0.26	0.983143	mild_vs_healthy
RPS24	2.69671e-05	0.117113	1	1	0.987021	mild_vs_healthy
DYNLT1	2.8919e-05	-0.284225	0.147	0.266	1	mild_vs_healthy
PRRC2B	2.90312e-05	-0.314087	0.219	0.35	1	mild_vs_healthy
GAS5	2.9977e-05	0.251446	0.902	0.887	1	mild_vs_healthy
ARHGAP4	3.33671e-05	-0.321372	0.301	0.441	1	mild_vs_healthy
CCNL2	3.46081e-05	-0.282839	0.147	0.266	1	mild_vs_healthy
RNF213	3.58898e-05	-0.315895	0.509	0.638	1	mild_vs_healthy
TMC6	3.7129e-05	-0.376517	0.377	0.503	1	mild_vs_healthy
HNRNPU	3.88086e-05	-0.322703	0.563	0.684	1	mild_vs_healthy
PSMA5	3.91165e-05	-0.2945	0.443	0.588	1	mild_vs_healthy
RALY	4.07348e-05	-0.309599	0.475	0.621	1	mild_vs_healthy
EIF3L	4.38765e-05	0.253219	0.849	0.797	1	mild_vs_healthy
EEF2	4.58602e-05	-0.203169	0.987	0.96	1	mild_vs_healthy
RESF1	4.66607e-05	-0.288563	0.542	0.678	1	mild_vs_healthy
SNHG6	4.67763e-05	-0.286634	0.73	0.836	1	mild_vs_healthy
SLC25A6	4.68322e-05	0.225893	0.972	0.949	1	mild_vs_healthy
NDUFC1	4.94151e-05	-0.27308	0.415	0.582	1	mild_vs_healthy
MAL	5.51739e-05	0.375921	0.523	0.373	1	mild_vs_healthy
HNRNPUL1	5.59488e-05	-0.33565	0.353	0.497	1	mild_vs_healthy
LIX1L	5.63784e-05	-0.265371	0.145	0.254	1	mild_vs_healthy
NME2	5.66382e-05	0.305316	0.886	0.831	1	mild_vs_healthy
KLF6	6.04754e-05	0.342563	0.89	0.791	1	mild_vs_healthy
PPP2R5C	6.15753e-05	-0.343917	0.424	0.565	1	mild_vs_healthy
WASHC1	6.23521e-05	-0.341556	0.243	0.373	1	mild_vs_healthy
EMC10	6.32174e-05	-0.281635	0.254	0.39	1	mild_vs_healthy
PPP4C	6.51906e-05	-0.292355	0.426	0.565	1	mild_vs_healthy
GLG1	6.61292e-05	-0.295829	0.353	0.497	1	mild_vs_healthy
DNTTIP2	6.67892e-05	-0.28497	0.263	0.39	1	mild_vs_healthy
RPS11	6.82288e-05	0.192329	0.986	0.977	1	mild_vs_healthy
CRIP2	7.37768e-05	0.445841	0.279	0.153	1	mild_vs_healthy
SPSB3	7.52674e-05	-0.258157	0.349	0.497	1	mild_vs_healthy
OGT	7.57674e-05	-0.266104	0.19	0.316	1	mild_vs_healthy
DDB1	7.57901e-05	-0.181052	0.154	0.277	1	mild_vs_healthy
OAZ1	7.60911e-05	-0.23777	0.951	0.989	1	mild_vs_healthy
PSMC6	7.72085e-05	-0.26159	0.229	0.362	1	mild_vs_healthy
ALKBH5	7.77924e-05	-0.279435	0.209	0.339	1	mild_vs_healthy
HK1	7.85769e-05	-0.306715	0.236	0.35	1	mild_vs_healthy
FLOT1	7.94666e-05	-0.270018	0.219	0.35	1	mild_vs_healthy
TUBA1A	8.01848e-05	0.319937	0.523	0.367	1	mild_vs_healthy
DEF6	8.20077e-05	-0.309559	0.409	0.531	1	mild_vs_healthy
ITM2A	8.23871e-05	0.423011	0.43	0.299	1	mild_vs_healthy
SMG1	8.27393e-05	-0.231925	0.214	0.345	1	mild_vs_healthy
EBPL	8.27406e-05	-0.269341	0.15	0.26	1	mild_vs_healthy
CD58	8.36023e-05	-0.235398	0.159	0.277	1	mild_vs_healthy
TSC22D4	8.90567e-05	-0.279103	0.408	0.548	1	mild_vs_healthy
SIGIRR	8.94105e-05	-0.295147	0.509	0.661	1	mild_vs_healthy
MRPL16	9.11485e-05	-0.25475	0.205	0.333	1	mild_vs_healthy
CBR1	9.13228e-05	-0.238756	0.144	0.254	1	mild_vs_healthy
LIPA	0.000101278	-0.271493	0.193	0.305	1	mild_vs_healthy
SEMA4D	0.000103001	-0.233423	0.21	0.339	1	mild_vs_healthy
ITGB1	0.000107094	-0.437767	0.627	0.718	1	mild_vs_healthy
MYO1G	0.000109398	-0.297826	0.467	0.571	1	mild_vs_healthy
PTPRC	0.000116337	-0.25969	0.943	0.96	1	mild_vs_healthy
TMSB10	0.000117871	-0.187938	1	1	1	mild_vs_healthy
RPL41	0.0001253	0.089091	1	1	1	mild_vs_healthy
TRBC2	0.00012784	-0.33241	0.674	0.763	1	mild_vs_healthy
EHD1	0.000129335	-0.272323	0.187	0.305	1	mild_vs_healthy
SRSF7	0.000131901	-0.240402	0.54	0.695	1	mild_vs_healthy
YBX1	0.000134466	-0.228596	0.936	0.949	1	mild_vs_healthy
HLA-DRB1	0.000134967	-0.434888	0.264	0.384	1	mild_vs_healthy
SEC61G	0.000141329	-0.277819	0.693	0.814	1	mild_vs_healthy
ITGB7	0.000146057	-0.330179	0.413	0.542	1	mild_vs_healthy
ARPC1A	0.000150933	-0.240637	0.191	0.311	1	mild_vs_healthy
STMN3	0.000154273	-0.319175	0.341	0.469	1	mild_vs_healthy
ITGB2	0.000154319	-0.278338	0.801	0.893	1	mild_vs_healthy
SETX	0.000160552	-0.24296	0.19	0.311	1	mild_vs_healthy
PFDN5	0.000161641	0.181585	0.987	0.994	1	mild_vs_healthy
COX6C	0.000165332	-0.19982	0.848	0.898	1	mild_vs_healthy
MT-ND4	0.000167664	0.262503	0.984	0.977	1	mild_vs_healthy
NOP10	0.000175424	-0.260093	0.435	0.565	1	mild_vs_healthy
EEF1D	0.000176203	0.158575	0.996	1	1	mild_vs_healthy
NOSIP	0.000182448	0.238457	0.899	0.825	1	mild_vs_healthy
CCDC167	0.000188231	-0.328273	0.276	0.407	1	mild_vs_healthy
COX4I1	0.00019226	0.170034	0.987	0.994	1	mild_vs_healthy
S100A4	0.000209731	-0.190883	0.989	0.989	1	mild_vs_healthy
IRF9	0.000216034	-0.290372	0.295	0.435	1	mild_vs_healthy
IBTK	0.000232176	-0.24747	0.157	0.266	1	mild_vs_healthy
UXT	0.000248243	0.265226	0.805	0.695	1	mild_vs_healthy
CITED2	0.000248503	-0.2367	0.291	0.418	1	mild_vs_healthy
SURF4	0.000257162	-0.285217	0.332	0.452	1	mild_vs_healthy
EIF4G1	0.000259836	-0.292857	0.209	0.322	1	mild_vs_healthy
CTSA	0.000265532	0.34343	0.524	0.39	1	mild_vs_healthy
FAS	0.00026731	-0.225934	0.154	0.254	1	mild_vs_healthy
SNRNP200	0.0002705	-0.286309	0.236	0.35	1	mild_vs_healthy
MRFAP1L1	0.000274254	-0.244224	0.355	0.497	1	mild_vs_healthy
STAT1	0.000275061	-0.340011	0.295	0.412	1	mild_vs_healthy
PPP1R18	0.000275988	-0.29883	0.562	0.65	1	mild_vs_healthy
KLRG1	0.000276848	-0.337193	0.275	0.395	1	mild_vs_healthy
CDK11A	0.000278634	-0.254485	0.206	0.322	1	mild_vs_healthy
PLCG1	0.00028657	-0.233188	0.159	0.266	1	mild_vs_healthy
SPTAN1	0.000290465	-0.323953	0.329	0.469	1	mild_vs_healthy
UQCR10	0.000325297	-0.218109	0.728	0.797	1	mild_vs_healthy
PSMB9	0.000328351	-0.237328	0.839	0.87	1	mild_vs_healthy
COX17	0.000338842	-0.320809	0.346	0.458	1	mild_vs_healthy
RPL8	0.000339082	0.11076	1	1	1	mild_vs_healthy
NEAT1	0.000339787	-0.371665	0.307	0.418	1	mild_vs_healthy
NPEPPS	0.000350976	-0.20762	0.219	0.339	1	mild_vs_healthy
ARHGAP25	0.000351603	-0.197655	0.22	0.339	1	mild_vs_healthy
ATP5MF	0.000362863	-0.267384	0.682	0.763	1	mild_vs_healthy
HLA-E	0.000366618	-0.190165	0.997	1	1	mild_vs_healthy
CD164	0.000367995	-0.291279	0.417	0.537	1	mild_vs_healthy
CLPP	0.000376829	0.263154	0.442	0.311	1	mild_vs_healthy
GIMAP5	0.000381188	-0.228132	0.679	0.802	1	mild_vs_healthy
DIAPH1	0.000401871	-0.318012	0.257	0.367	1	mild_vs_healthy
PIM1	0.000406135	0.340288	0.628	0.514	1	mild_vs_healthy
GLUL	0.000423941	-0.264623	0.16	0.26	1	mild_vs_healthy
ARL5A	0.000435508	0.286957	0.336	0.209	1	mild_vs_healthy
ROCK1	0.000445192	-0.246863	0.368	0.486	1	mild_vs_healthy
ATP5MD	0.000448144	-0.234706	0.675	0.785	1	mild_vs_healthy
SAMHD1	0.000451063	-0.309883	0.498	0.605	1	mild_vs_healthy
RPLP2	0.000464788	0.0991573	1	1	1	mild_vs_healthy
UBE2V1	0.000478871	-0.237004	0.574	0.718	1	mild_vs_healthy
CCR7	0.000479891	0.325167	0.519	0.39	1	mild_vs_healthy
ACTR2	0.000481193	-0.261103	0.475	0.593	1	mild_vs_healthy
PIK3CD	0.000485429	-0.184939	0.15	0.254	1	mild_vs_healthy
TERF2IP	0.000495028	-0.251811	0.433	0.525	1	mild_vs_healthy
TBC1D10C	0.000501364	-0.268034	0.599	0.706	1	mild_vs_healthy
S100A11	0.000509936	-0.225538	0.864	0.898	1	mild_vs_healthy
BCL2	0.000513469	0.301755	0.267	0.153	1	mild_vs_healthy
JPT1	0.000522242	-0.220133	0.393	0.531	1	mild_vs_healthy
UBQLN2	0.000526229	-0.192698	0.194	0.311	1	mild_vs_healthy
NFATC2	0.000555372	-0.241633	0.19	0.294	1	mild_vs_healthy
SPOCK2	0.000556129	-0.295348	0.647	0.746	1	mild_vs_healthy
CCNK	0.000559499	-0.233916	0.171	0.271	1	mild_vs_healthy
MED15	0.000568044	-0.229178	0.293	0.412	1	mild_vs_healthy
MZT2B	0.000570556	0.354638	0.442	0.339	1	mild_vs_healthy
ADGRE5	0.000571891	-0.265123	0.456	0.571	1	mild_vs_healthy
SNX20	0.00057332	-0.237564	0.196	0.299	1	mild_vs_healthy
HDLBP	0.000580481	-0.201608	0.168	0.271	1	mild_vs_healthy
NDUFA1	0.000617973	-0.253583	0.744	0.802	1	mild_vs_healthy
YWHAQ	0.000626461	-0.290259	0.6	0.672	1	mild_vs_healthy
DDX27	0.000636634	-0.294768	0.217	0.316	1	mild_vs_healthy
NFATC3	0.000639389	-0.200344	0.18	0.288	1	mild_vs_healthy
APMAP	0.000647535	-0.307907	0.271	0.373	1	mild_vs_healthy
COA6	0.000659437	-0.220387	0.157	0.254	1	mild_vs_healthy
HLA-DPB1	0.000679484	-0.364969	0.387	0.497	1	mild_vs_healthy
PCM1	0.000694555	-0.278497	0.276	0.395	1	mild_vs_healthy
RPS26	0.000709003	-0.414228	0.991	0.983	1	mild_vs_healthy
EIF5A	0.000711086	0.243521	0.81	0.751	1	mild_vs_healthy
THEM4	0.000711915	-0.233979	0.396	0.52	1	mild_vs_healthy
FBXL5	0.000717456	-0.251952	0.167	0.266	1	mild_vs_healthy
HIF1A	0.000730175	-0.192222	0.158	0.26	1	mild_vs_healthy
CIAO2B	0.000810678	-0.252064	0.449	0.565	1	mild_vs_healthy
MYH9	0.000859993	-0.271402	0.702	0.78	1	mild_vs_healthy
GIT2	0.000862234	-0.223839	0.208	0.311	1	mild_vs_healthy
TIMM17B	0.000867619	-0.219347	0.229	0.339	1	mild_vs_healthy
CDC37	0.000870142	-0.218894	0.652	0.774	1	mild_vs_healthy
POLR2J	0.000932481	-0.2403	0.213	0.316	1	mild_vs_healthy
FXYD5	0.000939737	0.168121	0.992	0.989	1	mild_vs_healthy
CDC42EP3	0.000954411	-0.272521	0.292	0.407	1	mild_vs_healthy
HOPX	0.000956326	-0.275736	0.277	0.395	1	mild_vs_healthy
KPNB1	0.000993556	-0.286373	0.368	0.486	1	mild_vs_healthy
ARF3	0.000996274	-0.209923	0.171	0.266	1	mild_vs_healthy
ARHGAP30	0.00100641	-0.206372	0.456	0.593	1	mild_vs_healthy
PIM2	0.00102585	0.248687	0.353	0.237	1	mild_vs_healthy
HSPA8	0.00110923	0.164897	0.989	0.983	1	mild_vs_healthy
C1orf162	0.0011221	0.307204	0.569	0.452	1	mild_vs_healthy
SNHG7	0.00113285	0.290318	0.328	0.22	1	mild_vs_healthy
RCSD1	0.00113749	-0.228334	0.553	0.661	1	mild_vs_healthy
TRPV2	0.00114605	-0.213136	0.222	0.339	1	mild_vs_healthy
DDX54	0.00123387	-0.218057	0.17	0.266	1	mild_vs_healthy
CXCR3	0.00124281	-0.201764	0.273	0.395	1	mild_vs_healthy
NDUFA10	0.00124379	-0.28171	0.271	0.373	1	mild_vs_healthy
CYTH1	0.00127246	-0.249736	0.384	0.503	1	mild_vs_healthy
C12orf75	0.00129291	-0.403348	0.357	0.463	1	mild_vs_healthy
IMPDH2	0.00130295	0.252229	0.356	0.243	1	mild_vs_healthy
SEPTIN2	0.00132268	-0.247225	0.306	0.418	1	mild_vs_healthy
HERPUD1	0.00137763	-0.237673	0.339	0.458	1	mild_vs_healthy
TAF7	0.0013844	0.265533	0.446	0.339	1	mild_vs_healthy
KLF2	0.00139349	0.310869	0.527	0.424	1	mild_vs_healthy
MRPS15	0.00140757	0.247291	0.306	0.192	1	mild_vs_healthy
GATA3	0.00141186	-0.282825	0.6	0.672	1	mild_vs_healthy
CARD8	0.00143598	-0.27751	0.203	0.299	1	mild_vs_healthy
PABPC1	0.00147085	-0.115423	0.997	1	1	mild_vs_healthy
CNOT2	0.00150757	-0.242979	0.268	0.373	1	mild_vs_healthy
CASP1	0.0015369	-0.229535	0.227	0.328	1	mild_vs_healthy
CWC25	0.00154817	-0.210413	0.169	0.266	1	mild_vs_healthy
PIK3IP1	0.00154977	0.23927	0.539	0.441	1	mild_vs_healthy
SEC61A1	0.00157886	-0.240989	0.258	0.356	1	mild_vs_healthy
TSEN54	0.00161004	-0.281627	0.217	0.311	1	mild_vs_healthy
MTLN	0.00168195	-0.231118	0.282	0.39	1	mild_vs_healthy
OST4	0.00172374	-0.166007	0.893	0.927	1	mild_vs_healthy
HNRNPK	0.00176546	-0.201444	0.835	0.876	1	mild_vs_healthy
PSMB10	0.0017815	-0.250045	0.655	0.751	1	mild_vs_healthy
MATK	0.00186322	-0.321952	0.239	0.328	1	mild_vs_healthy
SH3KBP1	0.00186352	-0.22089	0.46	0.559	1	mild_vs_healthy
RAP1B	0.00190973	-0.236671	0.678	0.768	1	mild_vs_healthy
NDUFA7	0.00191782	-0.208454	0.352	0.469	1	mild_vs_healthy
MTMR14	0.00192561	-0.227131	0.176	0.271	1	mild_vs_healthy
TMEM87A	0.00196937	-0.209775	0.194	0.288	1	mild_vs_healthy
NBPF15	0.00200404	-0.264484	0.183	0.271	1	mild_vs_healthy
NONO	0.00201076	-0.249434	0.368	0.463	1	mild_vs_healthy
NSMCE1	0.00204164	0.288577	0.399	0.294	1	mild_vs_healthy
SH3BP1	0.00204999	-0.251837	0.349	0.441	1	mild_vs_healthy
SAT2	0.00206637	-0.214221	0.221	0.322	1	mild_vs_healthy
MRPS6	0.00223264	-0.241784	0.358	0.48	1	mild_vs_healthy
CD8B	0.00228049	-0.261408	0.934	0.904	1	mild_vs_healthy
H1FX	0.00231174	-0.251552	0.187	0.277	1	mild_vs_healthy
CAST	0.00231207	-0.232603	0.584	0.672	1	mild_vs_healthy
RNF166	0.00231999	-0.201992	0.237	0.345	1	mild_vs_healthy
EIF4A3	0.0023602	-0.19486	0.173	0.26	1	mild_vs_healthy
GRK6	0.00240606	-0.209342	0.192	0.288	1	mild_vs_healthy
RTCB	0.00242229	-0.177244	0.195	0.288	1	mild_vs_healthy
GNG2	0.00244263	-0.2486	0.264	0.367	1	mild_vs_healthy
RHOT2	0.00244474	-0.212016	0.19	0.282	1	mild_vs_healthy
SEPTIN1	0.00247758	-0.230888	0.73	0.774	1	mild_vs_healthy
UBQLN1	0.00248135	-0.195362	0.178	0.271	1	mild_vs_healthy
ERP29	0.00248383	0.217685	0.886	0.819	1	mild_vs_healthy
ARHGEF6	0.002492	-0.213587	0.216	0.311	1	mild_vs_healthy
RPL27A	0.00250948	0.144971	0.976	0.949	1	mild_vs_healthy
YTHDC1	0.00255836	-0.312101	0.366	0.458	1	mild_vs_healthy
PPM1M	0.00257636	-0.203615	0.211	0.311	1	mild_vs_healthy
MYC	0.00261861	0.298766	0.429	0.328	1	mild_vs_healthy
EIF4A1	0.00263066	0.237805	0.746	0.667	1	mild_vs_healthy
UFC1	0.00266591	0.244466	0.65	0.565	1	mild_vs_healthy
BAZ2A	0.00267063	-0.196561	0.232	0.339	1	mild_vs_healthy
RSRC1	0.00268766	-0.187067	0.167	0.254	1	mild_vs_healthy
ATF7IP	0.00270697	-0.231787	0.2	0.288	1	mild_vs_healthy
FBXO21	0.00274293	-0.19469	0.185	0.277	1	mild_vs_healthy
MGAT1	0.00275892	-0.196677	0.277	0.384	1	mild_vs_healthy
RAB11B	0.00277667	-0.254194	0.317	0.435	1	mild_vs_healthy
GBP2	0.00291678	-0.16218	0.284	0.401	1	mild_vs_healthy
CISH	0.00293161	0.20223	0.483	0.35	1	mild_vs_healthy
BZW1	0.00293356	-0.241228	0.52	0.616	1	mild_vs_healthy
CCDC85B	0.00293514	0.247514	0.647	0.565	1	mild_vs_healthy
PTOV1	0.00295233	-0.137856	0.172	0.266	1	mild_vs_healthy
PRKCQ-AS1	0.00305344	0.297371	0.517	0.435	1	mild_vs_healthy
CYB561D2	0.0030765	-0.168315	0.18	0.271	1	mild_vs_healthy
RAB6A	0.00313993	-0.19325	0.292	0.401	1	mild_vs_healthy
SERF2	0.00315114	0.124712	0.991	0.994	1	mild_vs_healthy
SON	0.00316626	-0.19355	0.832	0.887	1	mild_vs_healthy
RPL39	0.00321462	-0.0944375	1	1	1	mild_vs_healthy
AP1S2	0.00324668	0.261851	0.358	0.243	1	mild_vs_healthy
POLR2B	0.00327035	-0.168039	0.203	0.299	1	mild_vs_healthy
POLR2L	0.00331648	-0.248978	0.661	0.734	1	mild_vs_healthy
RBBP4	0.00332736	-0.283578	0.366	0.463	1	mild_vs_healthy
STK17A	0.00334193	-0.196073	0.531	0.633	1	mild_vs_healthy
RPL4	0.00335945	0.137599	0.988	0.989	1	mild_vs_healthy
UQCR11	0.00336551	-0.174634	0.882	0.887	1	mild_vs_healthy
MACF1	0.00339365	-0.299472	0.25	0.339	1	mild_vs_healthy
DNAJB1	0.00341842	0.320607	0.557	0.492	1	mild_vs_healthy
SEPTIN6	0.00341921	0.259688	0.657	0.565	1	mild_vs_healthy
LIMD2	0.00347059	-0.143797	0.896	0.932	1	mild_vs_healthy
PDIA4	0.00349794	-0.230618	0.308	0.401	1	mild_vs_healthy
RNF214	0.00352857	-0.231321	0.257	0.35	1	mild_vs_healthy
NUDC	0.00362252	-0.204832	0.373	0.475	1	mild_vs_healthy
EIF2A	0.00362438	0.247909	0.386	0.294	1	mild_vs_healthy
ANAPC5	0.00363348	-0.257272	0.356	0.446	1	mild_vs_healthy
RASSF1	0.00363777	-0.236261	0.297	0.401	1	mild_vs_healthy
RPL17	0.00370221	0.127965	1	0.994	1	mild_vs_healthy
PSMB8	0.00371043	-0.231694	0.69	0.785	1	mild_vs_healthy
CD28	0.00372748	-0.280548	0.223	0.311	1	mild_vs_healthy
SPINT2	0.0037426	0.234835	0.361	0.26	1	mild_vs_healthy
TAPBP	0.00383318	-0.284452	0.513	0.593	1	mild_vs_healthy
GRB2	0.00383566	0.226812	0.463	0.367	1	mild_vs_healthy
FYN	0.00384699	-0.296371	0.23	0.322	1	mild_vs_healthy
RPS7	0.00385554	0.0933885	1	0.994	1	mild_vs_healthy
CRIP1	0.00386015	-0.367861	0.938	0.983	1	mild_vs_healthy
CD53	0.00386414	-0.170328	0.786	0.859	1	mild_vs_healthy
COX7A2	0.00389556	-0.181982	0.796	0.864	1	mild_vs_healthy
GIMAP1	0.00392495	-0.220467	0.607	0.689	1	mild_vs_healthy
NAA38	0.00393005	-0.252047	0.377	0.463	1	mild_vs_healthy
RIOK3	0.00393239	-0.178646	0.19	0.282	1	mild_vs_healthy
PPP1CB	0.0039546	-0.185787	0.185	0.271	1	mild_vs_healthy
SIT1	0.00395784	-0.213275	0.493	0.616	1	mild_vs_healthy
CFLAR	0.00399458	-0.217855	0.358	0.463	1	mild_vs_healthy
ATOX1	0.00400188	-0.197082	0.184	0.277	1	mild_vs_healthy
B2M	0.004012	-0.0792574	1	1	1	mild_vs_healthy
NPDC1	0.00403039	0.22917	0.27	0.169	1	mild_vs_healthy
IKZF1	0.00406189	-0.29873	0.444	0.548	1	mild_vs_healthy
S100A6	0.00406314	-0.159982	0.984	0.989	1	mild_vs_healthy
AP1G2	0.00409799	-0.209571	0.217	0.311	1	mild_vs_healthy
UTRN	0.00412837	-0.2742	0.261	0.356	1	mild_vs_healthy
PAXX	0.00418991	-0.259562	0.517	0.605	1	mild_vs_healthy
MT-CO1	0.00426373	-0.126504	1	1	1	mild_vs_healthy
ZNF706	0.00433629	-0.250624	0.46	0.537	1	mild_vs_healthy
UBE2F	0.00435677	-0.171919	0.19	0.277	1	mild_vs_healthy
TNFSF10	0.00436407	-0.246283	0.369	0.446	1	mild_vs_healthy
SF3A2	0.0044382	-0.221372	0.371	0.475	1	mild_vs_healthy
PRKCQ	0.00449234	-0.206931	0.171	0.26	1	mild_vs_healthy
TPST2	0.00450105	-0.285715	0.263	0.35	1	mild_vs_healthy
PCSK7	0.00470934	-0.2334	0.18	0.26	1	mild_vs_healthy
CELF2	0.00475975	-0.270737	0.486	0.593	1	mild_vs_healthy
APBB1IP	0.00486255	-0.212989	0.554	0.655	1	mild_vs_healthy
TNIK	0.00487812	-0.17184	0.181	0.266	1	mild_vs_healthy
TPM4	0.00492857	-0.22527	0.337	0.441	1	mild_vs_healthy
TOMM20	0.00500305	0.213887	0.65	0.571	1	mild_vs_healthy
PPIH	0.0050147	-0.187457	0.257	0.356	1	mild_vs_healthy
RPL35A	0.00503934	0.0710961	1	1	1	mild_vs_healthy
TRG-AS1	0.00511578	-0.208314	0.216	0.311	1	mild_vs_healthy
APOL6	0.0051365	-0.199751	0.173	0.26	1	mild_vs_healthy
DDX17	0.00524062	-0.201312	0.495	0.588	1	mild_vs_healthy
EWSR1	0.00526133	-0.151358	0.501	0.616	1	mild_vs_healthy
EIF2AK1	0.00537749	-0.192267	0.236	0.328	1	mild_vs_healthy
RAP1A	0.00563692	-0.263818	0.53	0.605	1	mild_vs_healthy
SHFL	0.00565938	-0.170267	0.362	0.475	1	mild_vs_healthy
R3HDM4	0.00569049	-0.210724	0.326	0.424	1	mild_vs_healthy
RPL35	0.00569279	0.109104	0.998	1	1	mild_vs_healthy
SMARCC2	0.00571224	-0.205834	0.253	0.345	1	mild_vs_healthy
KMT2C	0.00572954	-0.179471	0.175	0.26	1	mild_vs_healthy
SRSF1	0.00579551	-0.202858	0.241	0.333	1	mild_vs_healthy
PAFAH1B1	0.00591593	-0.185656	0.284	0.379	1	mild_vs_healthy
MARCH7	0.00602181	-0.155832	0.201	0.288	1	mild_vs_healthy
IKZF3	0.00609696	-0.210417	0.21	0.299	1	mild_vs_healthy
PNRC1	0.00611146	0.17305	0.878	0.831	1	mild_vs_healthy
ANKRD44	0.00615097	-0.214787	0.295	0.39	1	mild_vs_healthy
RABGAP1L	0.00620439	-0.228257	0.188	0.271	1	mild_vs_healthy
VPS26C	0.00627286	-0.176711	0.171	0.254	1	mild_vs_healthy
RABAC1	0.00631058	0.219236	0.703	0.65	1	mild_vs_healthy
SORL1	0.00637402	-0.220661	0.318	0.418	1	mild_vs_healthy
SNRNP70	0.00640304	-0.198727	0.261	0.356	1	mild_vs_healthy
MBNL1	0.00641628	-0.214952	0.607	0.672	1	mild_vs_healthy
ERCC5	0.00643561	-0.241448	0.187	0.266	1	mild_vs_healthy
GDI1	0.00667985	-0.150474	0.257	0.35	1	mild_vs_healthy
VPS4B	0.00683936	-0.169993	0.268	0.362	1	mild_vs_healthy
ARHGDIA	0.00694384	-0.201661	0.645	0.695	1	mild_vs_healthy
SH2D2A	0.00702178	-0.192456	0.246	0.333	1	mild_vs_healthy
BRD2	0.00723492	-0.277341	0.413	0.497	1	mild_vs_healthy
THUMPD1	0.00727258	0.267679	0.323	0.243	1	mild_vs_healthy
CAPG	0.00730692	0.231668	0.395	0.299	1	mild_vs_healthy
HSP90AB1	0.00733968	0.181478	0.951	0.949	1	mild_vs_healthy
PRPF19	0.00735298	-0.159737	0.284	0.379	1	mild_vs_healthy
ZNHIT3	0.00742003	0.204562	0.277	0.186	1	mild_vs_healthy
DUT	0.00768323	-0.175593	0.552	0.661	1	mild_vs_healthy
ZNFX1	0.00769462	-0.182769	0.212	0.299	1	mild_vs_healthy
COPB1	0.0077241	-0.214514	0.212	0.299	1	mild_vs_healthy
ALKBH7	0.00776044	0.236481	0.512	0.429	1	mild_vs_healthy
ZFP36	0.00788399	0.290028	0.64	0.576	1	mild_vs_healthy
CASP8	0.00814563	-0.193154	0.259	0.356	1	mild_vs_healthy
POP5	0.0082076	0.161979	0.261	0.164	1	mild_vs_healthy
C22orf39	0.00827545	-0.243762	0.18	0.254	1	mild_vs_healthy
LNPEP	0.00843508	-0.160331	0.196	0.282	1	mild_vs_healthy
NDUFB11	0.00859759	0.178304	0.814	0.791	1	mild_vs_healthy
GSTK1	0.00866166	-0.196584	0.906	0.944	1	mild_vs_healthy
MRPS18C	0.00876978	-0.170492	0.211	0.294	1	mild_vs_healthy
ASF1A	0.00883165	-0.166588	0.29	0.39	1	mild_vs_healthy
CORO7	0.00892814	-0.169662	0.286	0.384	1	mild_vs_healthy
CALHM2	0.00901893	-0.166316	0.181	0.266	1	mild_vs_healthy
NDUFB7	0.00929585	-0.199093	0.437	0.537	1	mild_vs_healthy
TSPAN14	0.00931822	-0.207186	0.239	0.316	1	mild_vs_healthy
EIF2B1	0.00932982	-0.195761	0.179	0.254	1	mild_vs_healthy
ZFAND5	0.0093494	-0.157487	0.196	0.277	1	mild_vs_healthy
IFI27L2	0.00937402	-0.207193	0.239	0.322	1	mild_vs_healthy
EIF3F	0.00963142	0.162836	0.905	0.876	1	mild_vs_healthy
RPL13A	0.00963263	0.106079	1	1	1	mild_vs_healthy
FAM102A	0.00990936	-0.16683	0.184	0.266	1	mild_vs_healthy
PLD3	0.00993555	-0.189983	0.224	0.305	1	mild_vs_healthy
ANKHD1	0.0100143	-0.243389	0.249	0.322	1	mild_vs_healthy
FRYL	0.0101098	-0.140715	0.181	0.26	1	mild_vs_healthy
FGD3	0.0101416	-0.205822	0.289	0.384	1	mild_vs_healthy
EFCAB14	0.0101817	-0.16614	0.186	0.266	1	mild_vs_healthy
XRN1	0.010189	-0.178451	0.21	0.294	1	mild_vs_healthy
CA5B	0.0102067	0.250578	0.323	0.237	1	mild_vs_healthy
C1QBP	0.0102608	0.190902	0.576	0.503	1	mild_vs_healthy
PTPN4	0.010394	-0.212209	0.287	0.379	1	mild_vs_healthy
CWC15	0.0104679	-0.181434	0.279	0.367	1	mild_vs_healthy
RBM39	0.0106249	-0.184852	0.613	0.701	1	mild_vs_healthy
PHF1	0.0106429	-0.179735	0.287	0.367	1	mild_vs_healthy
NUMA1	0.010646	-0.195924	0.177	0.254	1	mild_vs_healthy
MITD1	0.0107397	-0.143417	0.177	0.254	1	mild_vs_healthy
DR1	0.0107603	-0.13174	0.217	0.305	1	mild_vs_healthy
HLA-F	0.010806	-0.253302	0.696	0.74	1	mild_vs_healthy
PLP2	0.0108066	0.209088	0.786	0.729	1	mild_vs_healthy
PARP1	0.0108891	-0.188936	0.411	0.525	1	mild_vs_healthy
RAB10	0.0109118	-0.147317	0.185	0.266	1	mild_vs_healthy
CLINT1	0.0110479	-0.181447	0.253	0.339	1	mild_vs_healthy
LCP2	0.0110565	-0.198302	0.513	0.61	1	mild_vs_healthy
SPRYD3	0.0110949	-0.186759	0.202	0.282	1	mild_vs_healthy
ISY1	0.0112427	-0.184367	0.19	0.271	1	mild_vs_healthy
TUBB	0.011278	-0.195509	0.702	0.734	1	mild_vs_healthy
DRAP1	0.0113441	-0.233235	0.571	0.65	1	mild_vs_healthy
HMGN2	0.0113658	0.217252	0.754	0.695	1	mild_vs_healthy
RPS19BP1	0.0113734	0.253396	0.424	0.356	1	mild_vs_healthy
RNF114	0.0114226	-0.209454	0.219	0.294	1	mild_vs_healthy
PLAAT4	0.0114934	-0.186727	0.749	0.819	1	mild_vs_healthy
TRAF3IP3	0.0115206	-0.17521	0.768	0.831	1	mild_vs_healthy
RBM4	0.0115619	-0.169927	0.349	0.441	1	mild_vs_healthy
TCF25	0.0115705	-0.118211	0.576	0.695	1	mild_vs_healthy
ILK	0.0116073	-0.223337	0.292	0.373	1	mild_vs_healthy
LMF2	0.0118146	-0.196042	0.185	0.266	1	mild_vs_healthy
PAIP2	0.0118976	-0.175562	0.526	0.621	1	mild_vs_healthy
CALR	0.01191	0.160047	0.643	0.554	1	mild_vs_healthy
CYBA	0.0119284	-0.142304	0.928	0.96	1	mild_vs_healthy
CIB1	0.0121499	-0.13703	0.618	0.712	1	mild_vs_healthy
ARF6	0.0127428	0.207431	0.32	0.237	1	mild_vs_healthy
HNRNPF	0.0127438	-0.154095	0.668	0.751	1	mild_vs_healthy
TLN1	0.0127705	-0.211909	0.324	0.407	1	mild_vs_healthy
TRAM1	0.0128242	-0.204813	0.523	0.621	1	mild_vs_healthy
H2AFJ	0.0131414	-0.160358	0.193	0.277	1	mild_vs_healthy
ZNF655	0.0133879	-0.138204	0.179	0.26	1	mild_vs_healthy
QTRT1	0.0134261	-0.127593	0.175	0.254	1	mild_vs_healthy
CCDC174	0.0134611	-0.178783	0.181	0.254	1	mild_vs_healthy
CABIN1	0.0135798	-0.13551	0.177	0.254	1	mild_vs_healthy
MRPL14	0.0136872	-0.183729	0.26	0.345	1	mild_vs_healthy
RIPOR2	0.0137231	-0.134318	0.661	0.757	1	mild_vs_healthy
ATP6V1G1	0.0138497	0.140523	0.856	0.802	1	mild_vs_healthy
DPP7	0.0138704	-0.164633	0.488	0.593	1	mild_vs_healthy
IDH2	0.0142206	-0.176221	0.323	0.418	1	mild_vs_healthy
SLC25A3	0.0144687	0.153735	0.734	0.689	1	mild_vs_healthy
CARD16	0.0146612	-0.212889	0.328	0.424	1	mild_vs_healthy
FBXW5	0.0146686	-0.20017	0.346	0.435	1	mild_vs_healthy
KLHDC2	0.0147181	-0.115095	0.241	0.333	1	mild_vs_healthy
PFDN4	0.0148906	-0.175013	0.192	0.266	1	mild_vs_healthy
SDF4	0.0149326	-0.172747	0.345	0.429	1	mild_vs_healthy
LINC02446	0.0152293	0.454526	0.333	0.26	1	mild_vs_healthy
HIST1H1E	0.0157644	-0.224107	0.364	0.435	1	mild_vs_healthy
JTB	0.0158119	-0.142793	0.632	0.723	1	mild_vs_healthy
NCL	0.0159467	-0.147945	0.878	0.881	1	mild_vs_healthy
PPA1	0.0160406	0.129226	0.542	0.463	1	mild_vs_healthy
PPP1R12A	0.0161061	-0.179528	0.392	0.469	1	mild_vs_healthy
ZFP36L1	0.0161357	-0.157564	0.496	0.599	1	mild_vs_healthy
DEK	0.0161628	-0.166206	0.52	0.627	1	mild_vs_healthy
ROMO1	0.0164085	-0.255617	0.424	0.486	1	mild_vs_healthy
GUK1	0.0164941	-0.170968	0.751	0.78	1	mild_vs_healthy
MOB2	0.0165713	-0.125558	0.177	0.254	1	mild_vs_healthy
HP1BP3	0.0166744	-0.171151	0.609	0.678	1	mild_vs_healthy
CIR1	0.0167522	-0.170166	0.213	0.294	1	mild_vs_healthy
SCAMP2	0.0168184	-0.188956	0.426	0.492	1	mild_vs_healthy
SYTL1	0.0168511	-0.227202	0.379	0.458	1	mild_vs_healthy
GZMM	0.0168966	-0.256636	0.534	0.588	1	mild_vs_healthy
DERL2	0.0170264	-0.114791	0.216	0.299	1	mild_vs_healthy
CCNG1	0.0171615	-0.174605	0.318	0.401	1	mild_vs_healthy
ARF5	0.0172602	-0.169218	0.555	0.678	1	mild_vs_healthy
SRSF3	0.0173424	-0.226695	0.464	0.542	1	mild_vs_healthy
ACTG1	0.0174134	0.159718	0.992	1	1	mild_vs_healthy
BLOC1S1	0.0174891	-0.132738	0.455	0.548	1	mild_vs_healthy
NMRK1	0.0176176	-0.160036	0.187	0.254	1	mild_vs_healthy
SS18L2	0.0176515	-0.166931	0.332	0.412	1	mild_vs_healthy
GYG1	0.0179243	-0.151385	0.202	0.277	1	mild_vs_healthy
MICOS13	0.0182286	-0.206725	0.464	0.548	1	mild_vs_healthy
EIF5	0.0182402	-0.125949	0.379	0.48	1	mild_vs_healthy
EPRS	0.0183472	-0.150777	0.299	0.384	1	mild_vs_healthy
ILF3-DT	0.0183768	0.1984	0.287	0.203	1	mild_vs_healthy
SRSF11	0.0184418	-0.151009	0.565	0.655	1	mild_vs_healthy
MCRS1	0.0184694	-0.204559	0.19	0.254	1	mild_vs_healthy
PDCD4	0.0185682	-0.236361	0.577	0.61	1	mild_vs_healthy
TOX4	0.018648	-0.185643	0.29	0.373	1	mild_vs_healthy
SH3BGRL3	0.018816	-0.146153	0.998	1	1	mild_vs_healthy
RORA	0.0188633	-0.130843	0.29	0.384	1	mild_vs_healthy
TXNIP	0.0189932	-0.124199	0.998	1	1	mild_vs_healthy
CCDC107	0.0190174	-0.16185	0.366	0.458	1	mild_vs_healthy
PPP1R11	0.0195158	0.149885	0.393	0.299	1	mild_vs_healthy
RPL30	0.019749	0.0416406	1	1	1	mild_vs_healthy
SYNGR2	0.0200084	0.226291	0.537	0.48	1	mild_vs_healthy
CHD3	0.0200244	-0.214938	0.209	0.271	1	mild_vs_healthy
HLA-DPA1	0.0200443	-0.205756	0.389	0.48	1	mild_vs_healthy
TSPO	0.020104	-0.163295	0.631	0.695	1	mild_vs_healthy
CSNK2B	0.02046	-0.174852	0.639	0.734	1	mild_vs_healthy
CCDC69	0.0205372	-0.122787	0.242	0.328	1	mild_vs_healthy
AKNA	0.0208013	-0.163318	0.239	0.322	1	mild_vs_healthy
NDUFB5	0.021285	0.187726	0.337	0.254	1	mild_vs_healthy
DDX5	0.0213297	-0.150336	0.927	0.932	1	mild_vs_healthy
APRT	0.0213876	0.168782	0.868	0.831	1	mild_vs_healthy
VPS4A	0.0215939	-0.122745	0.267	0.356	1	mild_vs_healthy
KLRK1	0.0219928	-0.293331	0.699	0.718	1	mild_vs_healthy
SMIM26	0.0222266	-0.103447	0.336	0.441	1	mild_vs_healthy
ANAPC11	0.0222861	0.174239	0.484	0.39	1	mild_vs_healthy
DARS	0.0224169	0.230328	0.38	0.311	1	mild_vs_healthy
TMEM258	0.022474	-0.160764	0.691	0.757	1	mild_vs_healthy
STOM	0.0227288	-0.125119	0.212	0.288	1	mild_vs_healthy
ELOB	0.0228165	-0.140997	0.825	0.904	1	mild_vs_healthy
OS9	0.0228901	-0.186053	0.3	0.373	1	mild_vs_healthy
SRSF9	0.022934	0.154782	0.303	0.215	1	mild_vs_healthy
CRLF3	0.0230178	-0.119184	0.265	0.345	1	mild_vs_healthy
PARP8	0.0233587	-0.176597	0.314	0.395	1	mild_vs_healthy
UBL5	0.0235266	-0.171337	0.781	0.774	1	mild_vs_healthy
CEACAM21	0.0239322	-0.0831416	0.198	0.277	1	mild_vs_healthy
PNISR	0.0240093	0.177656	0.663	0.588	1	mild_vs_healthy
UBE3A	0.0240128	-0.159775	0.267	0.356	1	mild_vs_healthy
PTPN6	0.0240631	-0.235495	0.518	0.588	1	mild_vs_healthy
FLNA	0.0243893	-0.200354	0.509	0.61	1	mild_vs_healthy
RSRP1	0.0244619	-0.238632	0.547	0.621	1	mild_vs_healthy
RSRC2	0.024516	-0.159648	0.271	0.35	1	mild_vs_healthy
FOXP1	0.0247572	0.187661	0.517	0.435	1	mild_vs_healthy
PDCD6IP	0.024806	-0.140402	0.241	0.316	1	mild_vs_healthy
ITK	0.0249072	-0.182646	0.339	0.407	1	mild_vs_healthy
SHKBP1	0.0253919	-0.148036	0.328	0.412	1	mild_vs_healthy
DERL1	0.0255174	-0.141872	0.245	0.328	1	mild_vs_healthy
CDC40	0.0255918	-0.146515	0.254	0.333	1	mild_vs_healthy
BDP1	0.0259007	-0.0962258	0.245	0.328	1	mild_vs_healthy
ERVK3-1	0.0261259	-0.171358	0.188	0.254	1	mild_vs_healthy
RGS10	0.0263741	0.174139	0.652	0.593	1	mild_vs_healthy
METTL26	0.0264184	-0.214935	0.404	0.475	1	mild_vs_healthy
CNN2	0.0265047	0.108892	0.863	0.802	1	mild_vs_healthy
TMEM165	0.026743	-0.13153	0.182	0.254	1	mild_vs_healthy
ARID5B	0.0269581	0.184549	0.359	0.277	1	mild_vs_healthy
CDK5RAP3	0.0277135	-0.148605	0.268	0.35	1	mild_vs_healthy
MGAT2	0.0279032	-0.17315	0.188	0.254	1	mild_vs_healthy
KRT10	0.0280327	-0.145821	0.558	0.661	1	mild_vs_healthy
FTH1	0.0281886	0.0821869	0.999	1	1	mild_vs_healthy
EMP3	0.0283716	-0.155315	0.958	0.972	1	mild_vs_healthy
PAK2	0.0284182	-0.188967	0.531	0.588	1	mild_vs_healthy
C17orf49	0.028667	-0.1432	0.403	0.48	1	mild_vs_healthy
ARL6IP1	0.0286825	-0.184783	0.556	0.605	1	mild_vs_healthy
PPDPF	0.0289322	0.146869	0.973	0.938	1	mild_vs_healthy
RPS6KA1	0.0289509	-0.164909	0.276	0.35	1	mild_vs_healthy
CD7	0.0292576	0.164437	0.822	0.74	1	mild_vs_healthy
CMPK1	0.0296438	-0.125131	0.359	0.441	1	mild_vs_healthy
TMEM59	0.0296496	-0.132352	0.689	0.751	1	mild_vs_healthy
CHCHD2	0.0300245	0.118559	0.903	0.898	1	mild_vs_healthy
FRG1	0.0302707	-0.174665	0.276	0.35	1	mild_vs_healthy
PSMA3	0.0304188	-0.189416	0.266	0.339	1	mild_vs_healthy
ITM2B	0.0307055	0.120816	0.985	0.989	1	mild_vs_healthy
PSMA6	0.0309342	-0.136452	0.473	0.542	1	mild_vs_healthy
PKM	0.0309343	0.129952	0.781	0.768	1	mild_vs_healthy
EML4	0.0309881	-0.156554	0.478	0.565	1	mild_vs_healthy
ELOC	0.0314339	-0.151113	0.35	0.441	1	mild_vs_healthy
CYB5R3	0.0321997	-0.137323	0.292	0.379	1	mild_vs_healthy
CUTA	0.0323666	0.170682	0.749	0.701	1	mild_vs_healthy
SUPT16H	0.0324404	-0.159926	0.208	0.277	1	mild_vs_healthy
TMEM248	0.0324824	-0.189794	0.212	0.277	1	mild_vs_healthy
XPC	0.032771	-0.179093	0.214	0.277	1	mild_vs_healthy
PRELID3B	0.0328155	-0.131766	0.257	0.328	1	mild_vs_healthy
HLA-C	0.0335033	-0.0629172	1	1	1	mild_vs_healthy
CAPN1	0.0335087	-0.162756	0.215	0.282	1	mild_vs_healthy
ZNRD1	0.0336673	-0.193286	0.272	0.333	1	mild_vs_healthy
KRCC1	0.0338154	-0.126407	0.211	0.282	1	mild_vs_healthy
TAP1	0.034102	-0.18606	0.509	0.576	1	mild_vs_healthy
CCAR1	0.0343447	-0.16676	0.217	0.282	1	mild_vs_healthy
ELOVL5	0.0344461	-0.170625	0.372	0.446	1	mild_vs_healthy
IMP3	0.0345255	0.166918	0.516	0.446	1	mild_vs_healthy
DENR	0.0345267	-0.123849	0.281	0.362	1	mild_vs_healthy
SEM1	0.0347441	-0.169251	0.513	0.61	1	mild_vs_healthy
ATP6V0E1	0.035011	0.159103	0.79	0.734	1	mild_vs_healthy
MIA3	0.0351061	-0.117832	0.211	0.282	1	mild_vs_healthy
IGFLR1	0.035125	-0.221896	0.24	0.305	1	mild_vs_healthy
SERPINB1	0.0352683	0.158088	0.484	0.412	1	mild_vs_healthy
UPF2	0.0356432	-0.184153	0.206	0.266	1	mild_vs_healthy
IL16	0.0361232	-0.123398	0.574	0.661	1	mild_vs_healthy
ARPC4	0.0363495	-0.156245	0.666	0.712	1	mild_vs_healthy
CYC1	0.0363966	-0.0971094	0.257	0.333	1	mild_vs_healthy
NDUFA5	0.0365369	-0.110063	0.308	0.395	1	mild_vs_healthy
GNAI3	0.0369444	-0.128531	0.266	0.339	1	mild_vs_healthy
ACTR1B	0.0370061	-0.177971	0.269	0.339	1	mild_vs_healthy
USP15	0.0373092	0.0897671	0.351	0.277	1	mild_vs_healthy
NBEAL1	0.03762	-0.128422	0.217	0.288	1	mild_vs_healthy
NDUFB3	0.0378127	-0.135653	0.344	0.424	1	mild_vs_healthy
GBP5	0.0378618	-0.119098	0.199	0.271	1	mild_vs_healthy
TNFRSF4	0.0380784	0.221566	0.254	0.186	1	mild_vs_healthy
ADAR	0.0382164	-0.13972	0.316	0.401	1	mild_vs_healthy
SMCHD1	0.0385697	0.152968	0.486	0.401	1	mild_vs_healthy
ITGB1BP1	0.0385755	-0.127394	0.27	0.345	1	mild_vs_healthy
MGST3	0.0386782	-0.198439	0.483	0.542	1	mild_vs_healthy
ERH	0.0387743	-0.119259	0.586	0.655	1	mild_vs_healthy
ADSS	0.0388107	-0.215346	0.233	0.288	1	mild_vs_healthy
TADA3	0.038825	-0.166315	0.278	0.345	1	mild_vs_healthy
NECAP2	0.0389087	0.146594	0.348	0.26	1	mild_vs_healthy
EGLN2	0.0389236	-0.154834	0.391	0.475	1	mild_vs_healthy
HNRNPH2	0.0389298	-0.0856087	0.228	0.311	1	mild_vs_healthy
MYL6	0.0389358	-0.131611	0.971	1	1	mild_vs_healthy
TES	0.0391272	-0.16134	0.339	0.418	1	mild_vs_healthy
CDC123	0.0393178	-0.170295	0.268	0.328	1	mild_vs_healthy
RBM3	0.0394845	0.151047	0.674	0.599	1	mild_vs_healthy
RAN	0.0395903	0.11116	0.836	0.819	1	mild_vs_healthy
GLOD4	0.0396428	-0.202482	0.306	0.373	1	mild_vs_healthy
CHD9	0.0396848	-0.184712	0.195	0.254	1	mild_vs_healthy
TMPO	0.040246	-0.164767	0.231	0.299	1	mild_vs_healthy
MAP4K1	0.040354	-0.153868	0.208	0.271	1	mild_vs_healthy
SNW1	0.0403981	-0.0985164	0.234	0.299	1	mild_vs_healthy
IGSF8	0.0413081	-0.13025	0.21	0.271	1	mild_vs_healthy
ZRANB2	0.0415092	-0.226455	0.408	0.475	1	mild_vs_healthy
SKAP1	0.0419768	-0.166363	0.612	0.712	1	mild_vs_healthy
UBASH3A	0.0420322	-0.112442	0.193	0.266	1	mild_vs_healthy
PPP1CA	0.0421048	-0.133408	0.775	0.853	1	mild_vs_healthy
GPI	0.0421696	-0.166375	0.445	0.508	1	mild_vs_healthy
BCAP31	0.0422053	0.134142	0.636	0.537	1	mild_vs_healthy
SCP2	0.0422208	-0.166805	0.389	0.458	1	mild_vs_healthy
RPS20	0.042756	0.111211	0.98	0.966	1	mild_vs_healthy
CLTB	0.0428461	-0.120873	0.316	0.401	1	mild_vs_healthy
HTATIP2	0.0429925	-0.146433	0.217	0.277	1	mild_vs_healthy
ETS1	0.0433233	-0.10426	0.408	0.497	1	mild_vs_healthy
MT-ATP8	0.0435626	0.189271	0.481	0.412	1	mild_vs_healthy
ANXA6	0.0437885	-0.154984	0.754	0.797	1	mild_vs_healthy
KCNA3	0.043862	-0.119248	0.303	0.373	1	mild_vs_healthy
MT-ND4L	0.044322	0.105865	0.999	0.989	1	mild_vs_healthy
SP140L	0.0444563	-0.152351	0.25	0.316	1	mild_vs_healthy
ID2	0.0447935	0.243391	0.304	0.243	1	mild_vs_healthy
GNB2	0.0452586	-0.126082	0.58	0.65	1	mild_vs_healthy
TMEM109	0.0453529	-0.13575	0.363	0.435	1	mild_vs_healthy
EMC4	0.0456528	0.174627	0.393	0.328	1	mild_vs_healthy
SNX17	0.045764	0.17481	0.464	0.395	1	mild_vs_healthy
BTF3L4	0.046178	-0.103183	0.198	0.266	1	mild_vs_healthy
ARRB2	0.0463463	-0.183418	0.577	0.638	1	mild_vs_healthy
LINC00861	0.0464554	-0.274133	0.422	0.463	1	mild_vs_healthy
PSME1	0.0464605	-0.100218	0.944	0.938	1	mild_vs_healthy
PFN1	0.0466554	-0.0909424	0.999	0.994	1	mild_vs_healthy
ASH1L	0.0471871	-0.17497	0.241	0.305	1	mild_vs_healthy
GLIPR2	0.0472312	-0.168915	0.378	0.446	1	mild_vs_healthy
MRPL51	0.0473033	-0.143019	0.4	0.48	1	mild_vs_healthy
SPAG7	0.0478238	0.183288	0.281	0.22	1	mild_vs_healthy
DOK2	0.0481549	-0.0936912	0.531	0.61	1	mild_vs_healthy
MTG1	0.0481653	-0.144084	0.202	0.26	1	mild_vs_healthy
FAM49B	0.0481999	-0.156814	0.363	0.435	1	mild_vs_healthy
FKBP8	0.0485197	-0.141935	0.458	0.52	1	mild_vs_healthy
EPC1	0.0486767	0.180287	0.596	0.559	1	mild_vs_healthy
RNASEH2C	0.0488318	-0.152356	0.269	0.333	1	mild_vs_healthy
HINT2	0.0489259	-0.112142	0.259	0.322	1	mild_vs_healthy
CCT7	0.049211	0.155558	0.558	0.48	1	mild_vs_healthy
RPS28	0.0493401	-0.0588681	1	1	1	mild_vs_healthy
AQP3	0.0496171	0.0751245	0.561	0.469	1	mild_vs_healthy
EIF4H	0.0500426	-0.122636	0.417	0.486	1	mild_vs_healthy
FIP1L1	0.0501181	-0.148893	0.244	0.311	1	mild_vs_healthy
TUT4	0.0501722	-0.156746	0.259	0.333	1	mild_vs_healthy
POMP	0.0505109	-0.182391	0.407	0.463	1	mild_vs_healthy
LDHA	0.0507261	0.224643	0.784	0.791	1	mild_vs_healthy
PRDX5	0.0509428	0.161323	0.483	0.407	1	mild_vs_healthy
YIPF3	0.0510238	-0.137853	0.26	0.328	1	mild_vs_healthy
BIN2	0.0511633	-0.129101	0.646	0.701	1	mild_vs_healthy
ATXN10	0.0513635	-0.136175	0.197	0.26	1	mild_vs_healthy
FXYD7	0.0516452	0.0886872	0.361	0.277	1	mild_vs_healthy
CORO1B	0.0518985	0.220045	0.486	0.446	1	mild_vs_healthy
ARL2BP	0.0522264	-0.144596	0.383	0.452	1	mild_vs_healthy
TMBIM6	0.0523128	-0.118179	0.871	0.881	1	mild_vs_healthy
WAPL	0.0523995	-0.104117	0.208	0.271	1	mild_vs_healthy
PARVG	0.0524484	-0.129098	0.201	0.266	1	mild_vs_healthy
LBH	0.0527035	-0.164565	0.54	0.605	1	mild_vs_healthy
PPHLN1	0.0534012	-0.110692	0.331	0.401	1	mild_vs_healthy
POLE3	0.0534676	-0.158928	0.23	0.282	1	mild_vs_healthy
HMGB2	0.0535	-0.14322	0.362	0.429	1	mild_vs_healthy
MRPS31	0.0536142	-0.169809	0.202	0.266	1	mild_vs_healthy
NIBAN1	0.054453	-0.135857	0.247	0.311	1	mild_vs_healthy
MTA2	0.0551632	-0.127779	0.212	0.271	1	mild_vs_healthy
ELAVL1	0.0552997	-0.152269	0.217	0.277	1	mild_vs_healthy
HIGD2A	0.0554767	0.123537	0.828	0.791	1	mild_vs_healthy
DHRS4	0.0560862	-0.122612	0.217	0.282	1	mild_vs_healthy
TMEM179B	0.0566881	-0.0986579	0.296	0.367	1	mild_vs_healthy
DNAJC19	0.0569745	-0.155975	0.342	0.412	1	mild_vs_healthy
UBE2V2	0.0570266	-0.0786378	0.24	0.316	1	mild_vs_healthy
CGGBP1	0.0574764	-0.116532	0.221	0.282	1	mild_vs_healthy
DDX6	0.0575757	-0.112374	0.39	0.469	1	mild_vs_healthy
BAZ1B	0.0578347	-0.141124	0.244	0.311	1	mild_vs_healthy
WAS	0.0585543	-0.189067	0.565	0.655	1	mild_vs_healthy
TRIM22	0.0594203	-0.175891	0.343	0.407	1	mild_vs_healthy
DDOST	0.0599594	-0.137084	0.426	0.486	1	mild_vs_healthy
AP2M1	0.0602391	-0.0562997	0.527	0.644	1	mild_vs_healthy
TMCO1	0.0602619	-0.135235	0.339	0.412	1	mild_vs_healthy
LAPTM5	0.0606419	0.129061	0.94	0.921	1	mild_vs_healthy
SELENOH	0.0607603	0.130514	0.703	0.655	1	mild_vs_healthy
HINT1	0.0608676	0.102048	0.979	0.983	1	mild_vs_healthy
PHF3	0.061064	-0.155735	0.362	0.418	1	mild_vs_healthy
ARPC1B	0.061179	-0.0898474	0.951	0.944	1	mild_vs_healthy
HSPB1	0.0611843	0.197151	0.607	0.537	1	mild_vs_healthy
GID8	0.0614747	-0.176626	0.254	0.305	1	mild_vs_healthy
RGS14	0.0615649	-0.0926905	0.317	0.39	1	mild_vs_healthy
TTC3	0.061789	0.174578	0.434	0.367	1	mild_vs_healthy
SEPTIN7	0.0622588	-0.143093	0.842	0.864	1	mild_vs_healthy
DEDD2	0.0624499	-0.136513	0.212	0.271	1	mild_vs_healthy
HCP5	0.0627271	-0.143267	0.209	0.266	1	mild_vs_healthy
SP100	0.0630068	-0.142877	0.555	0.593	1	mild_vs_healthy
PCMTD1	0.0633238	-0.112925	0.205	0.266	1	mild_vs_healthy
CKLF	0.0633592	-0.176503	0.462	0.52	1	mild_vs_healthy
SMU1	0.0640613	-0.131496	0.21	0.266	1	mild_vs_healthy
RPL27	0.0641791	0.100551	0.984	1	1	mild_vs_healthy
INO80E	0.0644343	-0.0736242	0.306	0.395	1	mild_vs_healthy
ARL6IP5	0.0647379	0.104758	0.922	0.915	1	mild_vs_healthy
LEPROTL1	0.0647529	0.177297	0.645	0.588	1	mild_vs_healthy
CD55	0.0648702	0.187616	0.275	0.215	1	mild_vs_healthy
DNAJC2	0.0650867	-0.134565	0.21	0.266	1	mild_vs_healthy
RPL34	0.0655584	0.0454778	1	1	1	mild_vs_healthy
PTPN7	0.0658472	-0.104242	0.237	0.299	1	mild_vs_healthy
CZIB	0.0659723	-0.0906681	0.195	0.26	1	mild_vs_healthy
CENPC	0.0659966	-0.124198	0.207	0.266	1	mild_vs_healthy
PSME2	0.0667997	-0.133027	0.774	0.802	1	mild_vs_healthy
NCBP2	0.0671322	-0.10348	0.243	0.311	1	mild_vs_healthy
LETMD1	0.0675085	0.15296	0.328	0.266	1	mild_vs_healthy
CHCHD10	0.0676047	0.158848	0.581	0.531	1	mild_vs_healthy
CD8A	0.0677962	-0.152502	0.924	0.893	1	mild_vs_healthy
RIN3	0.0679906	-0.172291	0.199	0.254	1	mild_vs_healthy
GPS2	0.0685127	-0.124242	0.397	0.469	1	mild_vs_healthy
FERMT3	0.068823	-0.155881	0.421	0.475	1	mild_vs_healthy
CD27	0.0689679	0.110378	0.593	0.542	1	mild_vs_healthy
TLE5	0.0689687	0.109311	0.877	0.819	1	mild_vs_healthy
PSENEN	0.0690336	-0.157473	0.257	0.311	1	mild_vs_healthy
PHAX	0.0698087	-0.0866566	0.199	0.26	1	mild_vs_healthy
LYPLA1	0.071203	-0.145321	0.23	0.288	1	mild_vs_healthy
PHIP	0.0712941	-0.150434	0.281	0.345	1	mild_vs_healthy
PRKACB	0.0715095	-0.129424	0.272	0.322	1	mild_vs_healthy
SCAND1	0.0720995	0.154561	0.536	0.48	1	mild_vs_healthy
PWP1	0.072714	-0.0891814	0.252	0.316	1	mild_vs_healthy
RAD21	0.0727522	-0.12543	0.448	0.525	1	mild_vs_healthy
GSTO1	0.0735951	0.113822	0.288	0.226	1	mild_vs_healthy
CS	0.0738744	-0.0909961	0.205	0.266	1	mild_vs_healthy
TMEM208	0.0743166	-0.133592	0.207	0.254	1	mild_vs_healthy
PPM1G	0.0743302	0.106695	0.478	0.401	1	mild_vs_healthy
SERINC1	0.0749343	-0.0718414	0.326	0.412	1	mild_vs_healthy
CLEC2D	0.076257	-0.157697	0.443	0.503	1	mild_vs_healthy
GLIPR1	0.0762949	-0.127596	0.535	0.593	1	mild_vs_healthy
DYNC1H1	0.0770981	-0.132979	0.254	0.311	1	mild_vs_healthy
STAT4	0.077101	-0.10247	0.243	0.299	1	mild_vs_healthy
FNBP4	0.0775079	0.136155	0.442	0.367	1	mild_vs_healthy
RWDD1	0.0780747	0.147004	0.609	0.559	1	mild_vs_healthy
SHISA5	0.0781282	-0.0805069	0.597	0.684	1	mild_vs_healthy
DAXX	0.0785746	-0.0779342	0.297	0.373	1	mild_vs_healthy
MYCBP	0.0787179	-0.199247	0.213	0.266	1	mild_vs_healthy
TNRC6B	0.0790768	0.149073	0.347	0.294	1	mild_vs_healthy
ZYX	0.0795667	-0.116363	0.577	0.633	1	mild_vs_healthy
TOMM22	0.0796576	0.141784	0.528	0.469	1	mild_vs_healthy
SNHG3	0.0800242	0.137421	0.269	0.203	1	mild_vs_healthy
THOC3	0.0801189	0.130208	0.37	0.305	1	mild_vs_healthy
SERBP1	0.0808686	0.114183	0.708	0.655	1	mild_vs_healthy
COX5A	0.0814728	-0.115615	0.635	0.701	1	mild_vs_healthy
MYL12B	0.0823977	-0.0970353	0.923	0.96	1	mild_vs_healthy
C4orf48	0.0826537	-0.120778	0.341	0.395	1	mild_vs_healthy
CHD2	0.0836709	-0.114189	0.262	0.328	1	mild_vs_healthy
GET3	0.0836749	-0.121949	0.214	0.271	1	mild_vs_healthy
PSTPIP1	0.0839554	0.138552	0.254	0.198	1	mild_vs_healthy
LITAF	0.0840204	-0.135065	0.725	0.78	1	mild_vs_healthy
HCST	0.0844231	-0.202975	0.93	0.927	1	mild_vs_healthy
CCDC25	0.0847387	-0.184987	0.224	0.277	1	mild_vs_healthy
SNRPN	0.0850542	-0.152048	0.386	0.446	1	mild_vs_healthy
HDDC2	0.0851658	-0.142822	0.205	0.254	1	mild_vs_healthy
MT-ND1	0.0855159	0.0674013	0.978	0.972	1	mild_vs_healthy
TMEM9B	0.0859764	-0.114304	0.321	0.384	1	mild_vs_healthy
UBE2B	0.0862282	0.144698	0.491	0.429	1	mild_vs_healthy
NDUFB2	0.0864765	-0.125451	0.68	0.729	1	mild_vs_healthy
CD46	0.0868429	-0.110444	0.315	0.379	1	mild_vs_healthy
DENND1C	0.0869721	-0.125122	0.257	0.316	1	mild_vs_healthy
TRMT112	0.0875266	-0.111633	0.701	0.757	1	mild_vs_healthy
LIME1	0.0880929	-0.12608	0.842	0.898	1	mild_vs_healthy
POLE4	0.0881867	-0.150726	0.308	0.367	1	mild_vs_healthy
SH3YL1	0.088393	0.195551	0.392	0.345	1	mild_vs_healthy
RBBP7	0.0888058	-0.0915217	0.325	0.39	1	mild_vs_healthy
HMGN4	0.089322	-0.13564	0.426	0.48	1	mild_vs_healthy
TMEM256	0.089998	0.143177	0.362	0.305	1	mild_vs_healthy
MYCBP2	0.0901445	-0.138881	0.361	0.424	1	mild_vs_healthy
VASP	0.0905745	-0.116415	0.3	0.367	1	mild_vs_healthy
CCDC18-AS1	0.0908791	-0.0916133	0.317	0.384	1	mild_vs_healthy
PRPF38B	0.0910947	-0.176	0.374	0.435	1	mild_vs_healthy
CD47	0.0915946	-0.121877	0.502	0.565	1	mild_vs_healthy
EIF1	0.0918054	-0.0402777	0.994	0.994	1	mild_vs_healthy
CAMLG	0.0919624	0.135132	0.315	0.254	1	mild_vs_healthy
HERPUD2	0.0922504	-0.120367	0.312	0.373	1	mild_vs_healthy
FYTTD1	0.0935109	-0.12769	0.257	0.311	1	mild_vs_healthy
RTF1	0.0935706	-0.0955776	0.253	0.316	1	mild_vs_healthy
PABPC4	0.0936622	-0.124078	0.308	0.362	1	mild_vs_healthy
ETFB	0.0938645	0.114057	0.396	0.333	1	mild_vs_healthy
NDUFAF3	0.0939896	0.170521	0.393	0.339	1	mild_vs_healthy
NSD3	0.0955968	0.121809	0.551	0.486	1	mild_vs_healthy
ORMDL3	0.0968886	-0.175271	0.231	0.271	1	mild_vs_healthy
RAB1B	0.0969159	-0.140806	0.368	0.441	1	mild_vs_healthy
ANXA11	0.0977303	-0.124845	0.725	0.763	1	mild_vs_healthy
ATP5MPL	0.0979728	-0.142855	0.547	0.61	1	mild_vs_healthy
GNPTG	0.0982297	-0.173738	0.265	0.316	1	mild_vs_healthy
MRPL33	0.0982746	-0.0981378	0.263	0.328	1	mild_vs_healthy
ORAI1	0.0995489	0.161359	0.272	0.22	1	mild_vs_healthy
UBE2D3	0.0999488	0.132252	0.782	0.746	1	mild_vs_healthy
HMGN3	0.100048	-0.105413	0.475	0.537	1	mild_vs_healthy
SEC31A	0.100233	-0.12571	0.226	0.277	1	mild_vs_healthy
H3F3A	0.102344	-0.11244	0.971	0.977	1	mild_vs_healthy
ATRX	0.103068	-0.114543	0.415	0.48	1	mild_vs_healthy
KHDRBS1	0.103422	-0.119118	0.412	0.48	1	mild_vs_healthy
ARID4A	0.104178	-0.110855	0.202	0.254	1	mild_vs_healthy
PPCS	0.104414	-0.133212	0.351	0.395	1	mild_vs_healthy
SRPK2	0.105077	-0.146537	0.266	0.316	1	mild_vs_healthy
RBCK1	0.105229	-0.166527	0.308	0.356	1	mild_vs_healthy
SNRPA1	0.105235	-0.0966362	0.217	0.271	1	mild_vs_healthy
NDUFS3	0.10582	-0.136713	0.257	0.305	1	mild_vs_healthy
CAP1	0.105938	-0.13597	0.754	0.808	1	mild_vs_healthy
NRBP1	0.106098	-0.136308	0.292	0.339	1	mild_vs_healthy
MAX	0.106309	-0.132901	0.401	0.458	1	mild_vs_healthy
MDH2	0.106522	-0.118459	0.565	0.599	1	mild_vs_healthy
ETFA	0.106523	-0.115322	0.247	0.299	1	mild_vs_healthy
EIF4E2	0.107009	-0.153028	0.224	0.271	1	mild_vs_healthy
DAD1	0.108496	-0.0790594	0.683	0.774	1	mild_vs_healthy
KANSL1-AS1	0.108578	0.13003	0.287	0.237	1	mild_vs_healthy
SCAF11	0.108718	-0.10496	0.426	0.497	1	mild_vs_healthy
PRPF8	0.109272	-0.184697	0.328	0.384	1	mild_vs_healthy
PTBP3	0.110861	-0.157452	0.246	0.294	1	mild_vs_healthy
METTL9	0.110876	0.160131	0.423	0.373	1	mild_vs_healthy
GADD45B	0.110887	-0.116152	0.312	0.362	1	mild_vs_healthy
CEBPZ	0.111441	-0.127651	0.247	0.294	1	mild_vs_healthy
ATP5F1B	0.111644	0.106552	0.692	0.65	1	mild_vs_healthy
IRF2	0.111916	-0.0801661	0.292	0.356	1	mild_vs_healthy
CCDC59	0.112566	-0.130989	0.26	0.316	1	mild_vs_healthy
EIF4EBP2	0.11325	-0.0666141	0.251	0.316	1	mild_vs_healthy
ACAP1	0.113633	-0.101854	0.683	0.718	1	mild_vs_healthy
LINC00623	0.113653	-0.100105	0.201	0.254	1	mild_vs_healthy
MAN2B1	0.11367	-0.149707	0.268	0.311	1	mild_vs_healthy
SRRM2	0.114469	-0.149156	0.386	0.424	1	mild_vs_healthy
PASK	0.114991	0.216864	0.319	0.277	1	mild_vs_healthy
ISCU	0.11561	-0.113097	0.649	0.74	1	mild_vs_healthy
ARHGAP9	0.115759	-0.142565	0.26	0.311	1	mild_vs_healthy
DGUOK	0.116886	-0.15464	0.361	0.407	1	mild_vs_healthy
MED10	0.11744	-0.0913717	0.429	0.497	1	mild_vs_healthy
DCK	0.118302	-0.0606307	0.266	0.333	1	mild_vs_healthy
C12orf65	0.118367	-0.139144	0.245	0.294	1	mild_vs_healthy
GPX4	0.119102	-0.0986271	0.746	0.791	1	mild_vs_healthy
HSPD1	0.119267	0.113316	0.594	0.565	1	mild_vs_healthy
FTL	0.119467	0.0966815	0.992	1	1	mild_vs_healthy
PTPN1	0.119756	0.128364	0.328	0.282	1	mild_vs_healthy
RNF10	0.120241	-0.102335	0.204	0.254	1	mild_vs_healthy
FAM32A	0.120567	-0.174493	0.27	0.322	1	mild_vs_healthy
VPS28	0.120642	-0.164841	0.602	0.627	1	mild_vs_healthy
TNFAIP8	0.121132	0.106137	0.587	0.525	1	mild_vs_healthy
AKIRIN1	0.121262	-0.133205	0.373	0.435	1	mild_vs_healthy
RPL31	0.121516	0.0653425	0.997	0.983	1	mild_vs_healthy
TNIP1	0.121583	-0.0875127	0.332	0.395	1	mild_vs_healthy
MFNG	0.121714	-0.0829993	0.469	0.531	1	mild_vs_healthy
PEX16	0.12212	-0.104534	0.222	0.271	1	mild_vs_healthy
RBIS	0.122237	-0.164332	0.571	0.599	1	mild_vs_healthy
AKR1B1	0.122455	-0.116945	0.268	0.322	1	mild_vs_healthy
EMB	0.122902	-0.20963	0.436	0.486	1	mild_vs_healthy
IL27RA	0.123492	-0.0823257	0.318	0.379	1	mild_vs_healthy
SRSF10	0.1241	0.139318	0.467	0.424	1	mild_vs_healthy
ENSA	0.125852	-0.130704	0.427	0.475	1	mild_vs_healthy
MPHOSPH8	0.126023	0.102262	0.612	0.559	1	mild_vs_healthy
RPS27L	0.126119	-0.0838614	0.554	0.621	1	mild_vs_healthy
PRKCSH	0.12619	-0.116456	0.342	0.401	1	mild_vs_healthy
CD6	0.126934	-0.130155	0.382	0.424	1	mild_vs_healthy
LUC7L2	0.126944	-0.0981313	0.288	0.333	1	mild_vs_healthy
MT-CO3	0.126984	-0.103719	0.999	1	1	mild_vs_healthy
SDHB	0.127047	-0.123491	0.238	0.288	1	mild_vs_healthy
MCTS1	0.127351	-0.141997	0.224	0.266	1	mild_vs_healthy
ZNF24	0.128068	0.125554	0.329	0.282	1	mild_vs_healthy
MPG	0.128917	0.0831549	0.289	0.226	1	mild_vs_healthy
NBDY	0.128974	0.164063	0.363	0.316	1	mild_vs_healthy
CYLD	0.129115	-0.11778	0.402	0.458	1	mild_vs_healthy
PAPOLA	0.130245	-0.12982	0.434	0.492	1	mild_vs_healthy
LSP1	0.130262	-0.106283	0.885	0.921	1	mild_vs_healthy
MRPL57	0.130344	-0.0947374	0.46	0.531	1	mild_vs_healthy
RPL36A	0.130433	-0.0811048	0.998	1	1	mild_vs_healthy
ARRDC1	0.130464	-0.0541028	0.207	0.26	1	mild_vs_healthy
SSR2	0.130565	0.0743007	0.916	0.904	1	mild_vs_healthy
OXNAD1	0.131316	0.156704	0.323	0.266	1	mild_vs_healthy
SERINC3	0.131336	-0.0899219	0.332	0.395	1	mild_vs_healthy
DGKA	0.131502	-0.171719	0.409	0.458	1	mild_vs_healthy
IL7R	0.131652	0.080326	0.991	0.972	1	mild_vs_healthy
CD52	0.131876	-0.109101	0.997	0.994	1	mild_vs_healthy
NT5C	0.131895	-0.149902	0.242	0.288	1	mild_vs_healthy
COMMD2	0.131965	-0.0950308	0.218	0.271	1	mild_vs_healthy
GCC2	0.132199	0.147895	0.484	0.435	1	mild_vs_healthy
VAMP5	0.132773	0.120469	0.37	0.305	1	mild_vs_healthy
GTF2B	0.133188	-0.116482	0.214	0.26	1	mild_vs_healthy
UBE2L6	0.133706	-0.119266	0.491	0.52	1	mild_vs_healthy
COX7B	0.133909	-0.0972308	0.617	0.667	1	mild_vs_healthy
IFI16	0.134985	-0.10714	0.293	0.345	1	mild_vs_healthy
CAPZB	0.135247	-0.075854	0.83	0.847	1	mild_vs_healthy
SPCS3	0.13529	0.102919	0.35	0.305	1	mild_vs_healthy
LY9	0.135515	-0.0917137	0.383	0.429	1	mild_vs_healthy
PDLIM2	0.135568	-0.0900932	0.338	0.39	1	mild_vs_healthy
MVP	0.135838	-0.104918	0.375	0.418	1	mild_vs_healthy
M6PR	0.136231	-0.134877	0.623	0.65	1	mild_vs_healthy
SRP14	0.136519	-0.0479064	0.949	0.938	1	mild_vs_healthy
SLC44A2	0.136826	-0.0721751	0.289	0.35	1	mild_vs_healthy
CMTM3	0.136975	-0.112322	0.279	0.333	1	mild_vs_healthy
COPS9	0.137426	-0.140356	0.575	0.61	1	mild_vs_healthy
SLC25A5	0.137461	0.103624	0.713	0.667	1	mild_vs_healthy
SLC38A1	0.137568	-0.109193	0.489	0.548	1	mild_vs_healthy
PSMC1	0.137971	0.104373	0.266	0.215	1	mild_vs_healthy
TMED5	0.137994	-0.10858	0.261	0.305	1	mild_vs_healthy
PCED1B-AS1	0.139153	-0.0964646	0.864	0.932	1	mild_vs_healthy
COTL1	0.13917	0.0947065	0.913	0.91	1	mild_vs_healthy
NDUFAB1	0.139525	-0.105913	0.437	0.503	1	mild_vs_healthy
PSMB3	0.139787	-0.081003	0.569	0.627	1	mild_vs_healthy
DMAC1	0.140114	-0.060389	0.271	0.328	1	mild_vs_healthy
GIMAP2	0.140688	-0.0779842	0.392	0.458	1	mild_vs_healthy
RBM6	0.141265	-0.119323	0.213	0.26	1	mild_vs_healthy
NDUFS5	0.141416	0.1019	0.746	0.746	1	mild_vs_healthy
SMIM12	0.141541	-0.0800078	0.224	0.277	1	mild_vs_healthy
MRPL38	0.142018	-0.0803505	0.263	0.316	1	mild_vs_healthy
UFM1	0.142168	-0.0725173	0.279	0.345	1	mild_vs_healthy
PHB2	0.142806	0.133879	0.703	0.644	1	mild_vs_healthy
CIAO1	0.14301	-0.0848647	0.21	0.254	1	mild_vs_healthy
LMAN1	0.143648	0.10137	0.401	0.345	1	mild_vs_healthy
LYPLA2	0.143795	-0.106638	0.309	0.356	1	mild_vs_healthy
TRABD	0.144446	-0.111929	0.363	0.412	1	mild_vs_healthy
NDUFS7	0.144579	-0.0964321	0.389	0.441	1	mild_vs_healthy
SAP18	0.144767	-0.0998422	0.682	0.718	1	mild_vs_healthy
RPN1	0.145753	-0.0942425	0.594	0.667	1	mild_vs_healthy
MED4	0.145972	-0.0617193	0.252	0.311	1	mild_vs_healthy
NDUFB4	0.146671	-0.133963	0.571	0.605	1	mild_vs_healthy
SNRPF	0.148144	-0.0799231	0.468	0.525	1	mild_vs_healthy
SLIRP	0.148173	-0.0791735	0.219	0.266	1	mild_vs_healthy
C4orf3	0.148217	-0.138285	0.703	0.768	1	mild_vs_healthy
IDH3G	0.148567	0.101467	0.284	0.232	1	mild_vs_healthy
GDI2	0.148771	-0.0737362	0.551	0.593	1	mild_vs_healthy
SDHC	0.14973	0.115753	0.445	0.395	1	mild_vs_healthy
SF3B6	0.150424	-0.0907882	0.408	0.475	1	mild_vs_healthy
PFDN2	0.152162	0.148843	0.279	0.243	1	mild_vs_healthy
RBM8A	0.152214	-0.0688092	0.514	0.571	1	mild_vs_healthy
ZFAND2B	0.152635	-0.0968993	0.22	0.266	1	mild_vs_healthy
CDKN1B	0.152649	-0.137181	0.439	0.492	1	mild_vs_healthy
SRGN	0.152726	0.100752	0.741	0.706	1	mild_vs_healthy
RALA	0.15274	0.0959455	0.258	0.209	1	mild_vs_healthy
FAM204A	0.152849	-0.118856	0.25	0.294	1	mild_vs_healthy
MRPL11	0.15391	0.110585	0.289	0.243	1	mild_vs_healthy
SARS	0.154211	-0.100963	0.351	0.395	1	mild_vs_healthy
PSMC5	0.154252	0.111091	0.542	0.514	1	mild_vs_healthy
RPL37A	0.154513	-0.0674291	0.998	1	1	mild_vs_healthy
PRMT2	0.154899	-0.0649528	0.601	0.655	1	mild_vs_healthy
PSMA4	0.154935	-0.0896443	0.288	0.345	1	mild_vs_healthy
PHF5A	0.155596	-0.142638	0.245	0.288	1	mild_vs_healthy
IFITM1	0.156846	0.0984392	0.993	0.989	1	mild_vs_healthy
RNF167	0.158311	-0.155273	0.479	0.525	1	mild_vs_healthy
ATP5PF	0.159007	-0.141981	0.641	0.672	1	mild_vs_healthy
EVI2B	0.159013	-0.121841	0.615	0.678	1	mild_vs_healthy
VPS36	0.159534	0.11899	0.282	0.237	1	mild_vs_healthy
SF3B1	0.161737	-0.0960212	0.51	0.554	1	mild_vs_healthy
A1BG	0.162024	0.0589035	0.312	0.254	1	mild_vs_healthy
TRABD2A	0.163411	-0.0766696	0.236	0.288	1	mild_vs_healthy
ABI1	0.163423	-0.0617145	0.268	0.328	1	mild_vs_healthy
DYNLT3	0.164002	0.0897303	0.254	0.203	1	mild_vs_healthy
NDUFA2	0.164088	0.12738	0.422	0.379	1	mild_vs_healthy
JAK3	0.164099	-0.106743	0.253	0.294	1	mild_vs_healthy
IDS	0.164538	-0.142975	0.365	0.412	1	mild_vs_healthy
YWHAE	0.165067	-0.135406	0.274	0.316	1	mild_vs_healthy
RASGRP2	0.165301	-0.130577	0.422	0.475	1	mild_vs_healthy
SAFB2	0.165519	-0.132855	0.249	0.294	1	mild_vs_healthy
MID1IP1	0.16559	-0.0958289	0.215	0.26	1	mild_vs_healthy
AKAP13	0.166395	-0.182047	0.415	0.446	1	mild_vs_healthy
SCML4	0.166434	-0.136513	0.439	0.486	1	mild_vs_healthy
SF3B2	0.166848	-0.131297	0.679	0.689	1	mild_vs_healthy
EIF4B	0.168255	-0.146502	0.792	0.819	1	mild_vs_healthy
MTCH1	0.168284	-0.0800703	0.314	0.367	1	mild_vs_healthy
ARF1	0.169209	-0.0829317	0.756	0.802	1	mild_vs_healthy
PIH1D1	0.171572	-0.092588	0.275	0.328	1	mild_vs_healthy
HNRNPC	0.171869	0.119319	0.641	0.588	1	mild_vs_healthy
TRADD	0.172197	-0.0705536	0.541	0.605	1	mild_vs_healthy
RNF7	0.172666	0.0839128	0.47	0.429	1	mild_vs_healthy
RNF126	0.172866	-0.0876368	0.254	0.299	1	mild_vs_healthy
SNX3	0.173181	-0.122881	0.526	0.588	1	mild_vs_healthy
WDR83OS	0.174115	-0.174884	0.6	0.633	1	mild_vs_healthy
SENP6	0.174406	-0.118709	0.278	0.328	1	mild_vs_healthy
UQCRC2	0.175573	-0.0896198	0.406	0.475	1	mild_vs_healthy
TMED2	0.17698	-0.0347293	0.534	0.599	1	mild_vs_healthy
NCOR1	0.178632	-0.146484	0.531	0.559	1	mild_vs_healthy
ATIC	0.179714	-0.0978593	0.279	0.322	1	mild_vs_healthy
PSMA2	0.179968	-0.0854707	0.531	0.582	1	mild_vs_healthy
C1orf43	0.180031	-0.0977849	0.358	0.407	1	mild_vs_healthy
AKAP9	0.181717	0.0840416	0.303	0.249	1	mild_vs_healthy
SRPRA	0.181986	-0.130366	0.399	0.441	1	mild_vs_healthy
UBE2L3	0.182557	-0.0905413	0.478	0.514	1	mild_vs_healthy
MRPS33	0.184117	-0.0663186	0.236	0.288	1	mild_vs_healthy
GAPDH	0.184516	0.0517909	0.993	1	1	mild_vs_healthy
GLRX	0.184671	-0.145446	0.279	0.316	1	mild_vs_healthy
NR1H2	0.184749	-0.0804077	0.252	0.294	1	mild_vs_healthy
SH3GLB1	0.184786	-0.102525	0.232	0.277	1	mild_vs_healthy
HPS1	0.185171	-0.0804644	0.252	0.299	1	mild_vs_healthy
TSPAN32	0.185972	0.114593	0.274	0.226	1	mild_vs_healthy
KTN1	0.186015	-0.173307	0.488	0.52	1	mild_vs_healthy
C5orf56	0.186435	-0.103575	0.231	0.282	1	mild_vs_healthy
BIRC3	0.187633	0.124607	0.427	0.401	1	mild_vs_healthy
VEZF1	0.187704	-0.0689604	0.221	0.266	1	mild_vs_healthy
BIN1	0.188319	-0.11237	0.59	0.633	1	mild_vs_healthy
CDK2AP2	0.188713	-0.112017	0.488	0.537	1	mild_vs_healthy
HMGA1	0.188871	0.0667066	0.458	0.395	1	mild_vs_healthy
POLR2C	0.18969	-0.0877067	0.273	0.322	1	mild_vs_healthy
HCLS1	0.189876	-0.0727443	0.788	0.842	1	mild_vs_healthy
ZFR	0.190095	-0.0890794	0.259	0.311	1	mild_vs_healthy
SUSD3	0.190458	0.0940251	0.257	0.209	1	mild_vs_healthy
MALAT1	0.191246	0.0910485	1	1	1	mild_vs_healthy
TMEM219	0.192909	0.101662	0.458	0.418	1	mild_vs_healthy
ZNF207	0.193383	-0.0910094	0.288	0.339	1	mild_vs_healthy
IER2	0.193559	0.245774	0.63	0.667	1	mild_vs_healthy
NUCB2	0.193679	-0.115484	0.328	0.379	1	mild_vs_healthy
RAC1	0.193786	0.0778874	0.46	0.395	1	mild_vs_healthy
MRPL54	0.194076	0.0940048	0.4	0.35	1	mild_vs_healthy
PCMT1	0.19418	-0.0837987	0.359	0.412	1	mild_vs_healthy
DUSP23	0.194779	0.100265	0.28	0.237	1	mild_vs_healthy
LUC7L3	0.194824	-0.0968796	0.375	0.418	1	mild_vs_healthy
GOLGA7	0.19554	0.109356	0.399	0.35	1	mild_vs_healthy
EIF3K	0.19562	0.065231	0.944	0.938	1	mild_vs_healthy
H3F3B	0.195926	-0.0360693	0.983	0.989	1	mild_vs_healthy
SELL	0.195988	-0.00843677	0.732	0.621	1	mild_vs_healthy
PRR13	0.196143	-0.153934	0.786	0.768	1	mild_vs_healthy
TAP2	0.196596	-0.0799412	0.366	0.412	1	mild_vs_healthy
TKT	0.196668	0.145972	0.53	0.508	1	mild_vs_healthy
UBC	0.196709	-0.0507449	0.988	0.994	1	mild_vs_healthy
SDHD	0.197557	-0.118946	0.38	0.418	1	mild_vs_healthy
UGP2	0.197705	0.107674	0.386	0.345	1	mild_vs_healthy
PRKDC	0.197978	-0.157546	0.286	0.322	1	mild_vs_healthy
DDX46	0.198776	-0.129667	0.393	0.424	1	mild_vs_healthy
HADHA	0.199753	0.102198	0.589	0.525	1	mild_vs_healthy
CCNI	0.200818	0.0924525	0.961	0.91	1	mild_vs_healthy
VPS35	0.200988	-0.0892463	0.29	0.339	1	mild_vs_healthy
RSL24D1	0.201835	-0.104453	0.525	0.582	1	mild_vs_healthy
HNRNPA0	0.202179	-0.105307	0.596	0.616	1	mild_vs_healthy
RSBN1	0.202235	-0.157147	0.284	0.316	1	mild_vs_healthy
LAMTOR5	0.203537	0.118871	0.359	0.322	1	mild_vs_healthy
ACADVL	0.204191	-0.103376	0.301	0.35	1	mild_vs_healthy
HNRNPH3	0.204492	-0.0796658	0.358	0.412	1	mild_vs_healthy
DNAJA2	0.204686	-0.0667505	0.365	0.412	1	mild_vs_healthy
RBL2	0.206408	-0.0399792	0.561	0.621	1	mild_vs_healthy
PYCARD	0.206664	-0.138921	0.357	0.395	1	mild_vs_healthy
TWF2	0.206803	-0.117834	0.513	0.548	1	mild_vs_healthy
GPR171	0.207178	0.0688068	0.322	0.282	1	mild_vs_healthy
PSMD9	0.207836	-0.0842182	0.315	0.367	1	mild_vs_healthy
INTS10	0.208401	-0.0726276	0.217	0.26	1	mild_vs_healthy
MKRN1	0.208744	-0.0426929	0.27	0.328	1	mild_vs_healthy
CLIC1	0.209232	-0.104735	0.91	0.932	1	mild_vs_healthy
HNRNPA2B1	0.209513	-0.0741502	0.969	0.966	1	mild_vs_healthy
FKBP3	0.209723	-0.129121	0.229	0.271	1	mild_vs_healthy
NAXE	0.210493	-0.0814455	0.266	0.322	1	mild_vs_healthy
LRPAP1	0.211296	0.102854	0.345	0.299	1	mild_vs_healthy
PPP3CC	0.211833	-0.0393323	0.346	0.395	1	mild_vs_healthy
MIER1	0.212518	-0.0788136	0.27	0.316	1	mild_vs_healthy
ANXA1	0.212923	-0.0587015	0.948	0.977	1	mild_vs_healthy
GNG5	0.213613	-0.11502	0.617	0.655	1	mild_vs_healthy
MT-ND5	0.214294	-0.0644651	0.99	0.972	1	mild_vs_healthy
MAGED2	0.214554	-0.0688835	0.214	0.254	1	mild_vs_healthy
RBM42	0.214753	-0.110725	0.223	0.266	1	mild_vs_healthy
SMC1A	0.215036	-0.0991063	0.221	0.26	1	mild_vs_healthy
ZNF292	0.215164	-0.0931497	0.215	0.254	1	mild_vs_healthy
PPP1R7	0.215948	-0.107234	0.347	0.384	1	mild_vs_healthy
TMED10	0.217804	-0.0926802	0.47	0.497	1	mild_vs_healthy
XRN2	0.218047	-0.048201	0.428	0.497	1	mild_vs_healthy
TRAT1	0.218651	0.0420959	0.497	0.458	1	mild_vs_healthy
GMFG	0.219424	-0.0949046	0.895	0.904	1	mild_vs_healthy
PNKD	0.219441	0.0711463	0.325	0.277	1	mild_vs_healthy
CFL1	0.219995	0.0623447	0.996	0.994	1	mild_vs_healthy
PYURF	0.221891	0.132972	0.585	0.548	1	mild_vs_healthy
LAT	0.222115	-0.0332872	0.672	0.729	1	mild_vs_healthy
VAMP2	0.222676	0.128389	0.802	0.763	1	mild_vs_healthy
ITGA4	0.224237	-0.0988416	0.416	0.469	1	mild_vs_healthy
C9orf16	0.22429	0.0838538	0.707	0.661	1	mild_vs_healthy
MIF	0.224389	0.0756876	0.955	0.966	1	mild_vs_healthy
SPN	0.224731	-0.145952	0.41	0.435	1	mild_vs_healthy
ADH5	0.225342	-0.0359675	0.366	0.429	1	mild_vs_healthy
ADSL	0.22599	0.101033	0.39	0.35	1	mild_vs_healthy
CFAP97	0.225992	0.072111	0.323	0.271	1	mild_vs_healthy
BNIP2	0.22645	-0.0864617	0.281	0.328	1	mild_vs_healthy
RNF11	0.227744	-0.0431341	0.233	0.277	1	mild_vs_healthy
USP16	0.227949	-0.0806278	0.262	0.299	1	mild_vs_healthy
SSR4	0.228007	0.0691633	0.888	0.853	1	mild_vs_healthy
TRBC1	0.228235	-0.13481	0.433	0.486	1	mild_vs_healthy
P4HB	0.230629	0.120468	0.672	0.655	1	mild_vs_healthy
HNRNPM	0.232063	0.105688	0.628	0.621	1	mild_vs_healthy
TMEM230	0.232319	-0.122388	0.459	0.525	1	mild_vs_healthy
GORASP2	0.232657	0.114072	0.352	0.322	1	mild_vs_healthy
SSU72	0.233182	0.120488	0.538	0.508	1	mild_vs_healthy
SSRP1	0.233733	0.111385	0.276	0.249	1	mild_vs_healthy
SELPLG	0.233771	0.101672	0.743	0.734	1	mild_vs_healthy
MFSD10	0.234002	-0.159301	0.391	0.418	1	mild_vs_healthy
CNOT8	0.23403	-0.0860346	0.268	0.311	1	mild_vs_healthy
GPR183	0.234115	-0.094118	0.346	0.379	1	mild_vs_healthy
SINHCAF	0.236275	0.119226	0.262	0.232	1	mild_vs_healthy
BSG	0.236465	-0.145272	0.517	0.542	1	mild_vs_healthy
DNAJC7	0.236707	-0.0777985	0.272	0.316	1	mild_vs_healthy
VAMP8	0.237862	0.0616589	0.705	0.678	1	mild_vs_healthy
WDR1	0.238888	-0.0807892	0.643	0.678	1	mild_vs_healthy
RNF149	0.239144	-0.105265	0.413	0.458	1	mild_vs_healthy
KRTCAP2	0.239165	-0.0633076	0.827	0.864	1	mild_vs_healthy
PRKCB	0.240697	0.0829681	0.267	0.22	1	mild_vs_healthy
RGCC	0.243645	-0.105941	0.35	0.401	1	mild_vs_healthy
ST13	0.245032	-0.06053	0.727	0.701	1	mild_vs_healthy
PDCD10	0.245204	-0.0899339	0.316	0.362	1	mild_vs_healthy
OXLD1	0.24541	-0.0616536	0.236	0.282	1	mild_vs_healthy
WBP2	0.245815	-0.0900287	0.316	0.362	1	mild_vs_healthy
APH1A	0.246057	0.104639	0.481	0.446	1	mild_vs_healthy
VDAC2	0.246461	0.0484312	0.511	0.475	1	mild_vs_healthy
MRPL34	0.246645	0.0673573	0.427	0.39	1	mild_vs_healthy
PSMD13	0.246988	-0.081056	0.362	0.412	1	mild_vs_healthy
CNPY3	0.247058	0.106409	0.404	0.362	1	mild_vs_healthy
N4BP2L2	0.247138	-0.0605963	0.489	0.531	1	mild_vs_healthy
SAFB	0.247327	-0.0971025	0.25	0.294	1	mild_vs_healthy
RELA	0.247522	-0.157362	0.298	0.333	1	mild_vs_healthy
BUB3	0.247702	-0.0981346	0.458	0.497	1	mild_vs_healthy
ZFAND1	0.249983	-0.0797638	0.252	0.288	1	mild_vs_healthy
MT-CYB	0.250003	-0.0396561	0.999	1	1	mild_vs_healthy
RNF5	0.250293	-0.0795892	0.225	0.266	1	mild_vs_healthy
EIF3A	0.251108	-0.115116	0.412	0.446	1	mild_vs_healthy
COX6B1	0.251469	-0.0673821	0.858	0.859	1	mild_vs_healthy
CD3G	0.251572	0.0590785	0.819	0.797	1	mild_vs_healthy
ICAM2	0.25251	-0.0864927	0.562	0.582	1	mild_vs_healthy
RRAGA	0.252627	-0.0861891	0.221	0.26	1	mild_vs_healthy
PPT1	0.252721	0.0153726	0.261	0.215	1	mild_vs_healthy
SSBP1	0.2543	-0.0463108	0.528	0.576	1	mild_vs_healthy
POLR2E	0.254633	-0.105227	0.426	0.475	1	mild_vs_healthy
CCT3	0.255031	0.107541	0.516	0.463	1	mild_vs_healthy
NAA20	0.255303	0.0700687	0.26	0.226	1	mild_vs_healthy
MRPS7	0.255508	-0.0929761	0.282	0.322	1	mild_vs_healthy
HIST1H4C	0.255515	-0.113648	0.743	0.785	1	mild_vs_healthy
NCBP2AS2	0.255525	0.0769762	0.327	0.277	1	mild_vs_healthy
CTSS	0.256267	0.0867547	0.4	0.362	1	mild_vs_healthy
PMPCB	0.257266	0.0366438	0.343	0.299	1	mild_vs_healthy
CALM3	0.258245	0.0781522	0.637	0.599	1	mild_vs_healthy
SHMT2	0.259555	0.0857356	0.275	0.237	1	mild_vs_healthy
EID1	0.260256	-0.058451	0.674	0.706	1	mild_vs_healthy
RAB29	0.260764	-0.0883874	0.323	0.362	1	mild_vs_healthy
BTN3A2	0.260782	-0.0893496	0.48	0.525	1	mild_vs_healthy
TMEM243	0.260835	0.104476	0.368	0.328	1	mild_vs_healthy
PEBP1	0.262782	0.0958879	0.769	0.746	1	mild_vs_healthy
TMSB4X	0.263	-0.0339905	1	1	1	mild_vs_healthy
EPB41	0.263562	0.0960101	0.379	0.339	1	mild_vs_healthy
POLR2F	0.263784	-0.076063	0.294	0.333	1	mild_vs_healthy
PIGC	0.26437	-0.101641	0.245	0.277	1	mild_vs_healthy
H2AFY	0.264677	0.0583407	0.309	0.254	1	mild_vs_healthy
CDC26	0.26512	-0.0876999	0.336	0.384	1	mild_vs_healthy
SDHA	0.265229	-0.0881171	0.357	0.395	1	mild_vs_healthy
LSM6	0.266216	-0.0908016	0.332	0.379	1	mild_vs_healthy
CCS	0.266245	-0.0617314	0.225	0.266	1	mild_vs_healthy
TIMM13	0.266606	0.0748922	0.253	0.215	1	mild_vs_healthy
MAT2B	0.266694	-0.0785235	0.608	0.655	1	mild_vs_healthy
BCL7B	0.269493	-0.0436187	0.231	0.277	1	mild_vs_healthy
ISG15	0.2702	0.0886474	0.253	0.226	1	mild_vs_healthy
SMARCA5	0.270642	-0.115675	0.276	0.311	1	mild_vs_healthy
NCOA7	0.274694	-0.0918441	0.244	0.277	1	mild_vs_healthy
ORMDL1	0.274776	0.0841048	0.322	0.282	1	mild_vs_healthy
MT-ND6	0.275079	-0.0873122	0.453	0.486	1	mild_vs_healthy
UBE2D2	0.275522	0.0855228	0.77	0.802	1	mild_vs_healthy
UBE2J1	0.275729	-0.107242	0.229	0.266	1	mild_vs_healthy
ENO1	0.276172	0.0874071	0.765	0.74	1	mild_vs_healthy
ISCA1	0.276978	-0.06532	0.225	0.266	1	mild_vs_healthy
CSTB	0.277722	0.0780832	0.68	0.684	1	mild_vs_healthy
SGF29	0.277775	-0.118151	0.233	0.254	1	mild_vs_healthy
COPS6	0.278215	-0.0624911	0.38	0.429	1	mild_vs_healthy
NAP1L1	0.278819	0.042061	0.725	0.672	1	mild_vs_healthy
CPNE3	0.280242	0.105513	0.317	0.271	1	mild_vs_healthy
ZNF428	0.280605	0.0589377	0.402	0.35	1	mild_vs_healthy
KMT2E	0.281512	-0.0904483	0.592	0.661	1	mild_vs_healthy
AUP1	0.281868	-0.0577738	0.438	0.48	1	mild_vs_healthy
ZFAS1	0.285228	0.0492068	0.661	0.627	1	mild_vs_healthy
PITHD1	0.286544	0.0505302	0.271	0.232	1	mild_vs_healthy
LRRFIP1	0.287207	-0.0627217	0.658	0.695	1	mild_vs_healthy
TSSC4	0.287767	-0.0502038	0.222	0.26	1	mild_vs_healthy
ERGIC2	0.287853	-0.0601009	0.251	0.294	1	mild_vs_healthy
ERP44	0.289204	0.0714683	0.276	0.237	1	mild_vs_healthy
KDSR	0.289346	-0.119478	0.234	0.266	1	mild_vs_healthy
RPL23	0.289882	0.05357	0.941	0.955	1	mild_vs_healthy
FYB1	0.290616	-0.0713404	0.841	0.859	1	mild_vs_healthy
NHP2	0.290704	0.0806921	0.471	0.412	1	mild_vs_healthy
REXO2	0.290804	-0.118362	0.29	0.316	1	mild_vs_healthy
ANAPC16	0.291461	0.0720762	0.732	0.706	1	mild_vs_healthy
PSMB2	0.292561	-0.0786628	0.355	0.401	1	mild_vs_healthy
ZC3HAV1	0.294148	-0.11668	0.5	0.525	1	mild_vs_healthy
TOMM5	0.294685	-0.0635297	0.479	0.508	1	mild_vs_healthy
OLA1	0.294878	0.0977878	0.347	0.311	1	mild_vs_healthy
METAP2	0.295384	-0.0476751	0.302	0.345	1	mild_vs_healthy
SLC25A38	0.295947	-0.0886406	0.258	0.294	1	mild_vs_healthy
SNRPB	0.297818	0.0448624	0.569	0.508	1	mild_vs_healthy
DNAJB14	0.298269	-0.0437811	0.237	0.271	1	mild_vs_healthy
SNHG16	0.298668	-0.125032	0.425	0.458	1	mild_vs_healthy
HSPA5	0.299077	0.0792536	0.737	0.706	1	mild_vs_healthy
UFD1	0.302089	-0.109531	0.281	0.316	1	mild_vs_healthy
MRPL9	0.302787	-0.0548346	0.263	0.294	1	mild_vs_healthy
MGAT4A	0.303444	0.0994622	0.492	0.458	1	mild_vs_healthy
WASHC3	0.303663	-0.114193	0.3	0.333	1	mild_vs_healthy
UBXN1	0.30394	0.105001	0.721	0.689	1	mild_vs_healthy
TCF7	0.305403	-0.0808633	0.562	0.565	1	mild_vs_healthy
CD5	0.305654	0.103079	0.455	0.424	1	mild_vs_healthy
LEF1	0.305732	0.140434	0.522	0.497	1	mild_vs_healthy
PGAM1	0.306146	-0.0805056	0.602	0.627	1	mild_vs_healthy
RBX1	0.306431	-0.0593441	0.401	0.441	1	mild_vs_healthy
PSMC4	0.30669	-0.0560429	0.304	0.339	1	mild_vs_healthy
KMT2A	0.306737	0.106539	0.261	0.232	1	mild_vs_healthy
PSMD6	0.308187	0.0718094	0.342	0.305	1	mild_vs_healthy
PSMD11	0.308331	0.0930122	0.257	0.226	1	mild_vs_healthy
VBP1	0.309257	0.0890835	0.304	0.282	1	mild_vs_healthy
MT-ATP6	0.31016	-0.0913147	0.996	0.972	1	mild_vs_healthy
MDH1	0.310787	0.0759758	0.502	0.475	1	mild_vs_healthy
CFAP36	0.311626	-0.0693495	0.264	0.305	1	mild_vs_healthy
EIF1B	0.311807	0.116116	0.321	0.299	1	mild_vs_healthy
CD247	0.312294	-0.0763847	0.562	0.599	1	mild_vs_healthy
ANP32E	0.312978	-0.0690054	0.313	0.356	1	mild_vs_healthy
ATP5PO	0.312991	0.0993143	0.739	0.718	1	mild_vs_healthy
IK	0.313315	-0.0769904	0.354	0.39	1	mild_vs_healthy
ACAP2	0.314102	-0.0913354	0.421	0.458	1	mild_vs_healthy
NDFIP1	0.314386	0.0741689	0.676	0.633	1	mild_vs_healthy
FKBP1A	0.316809	-0.0546429	0.605	0.655	1	mild_vs_healthy
NDUFS6	0.317246	-0.0555778	0.359	0.407	1	mild_vs_healthy
MPC2	0.317322	-0.0768827	0.308	0.333	1	mild_vs_healthy
NOP53	0.317653	-0.0560858	0.875	0.893	1	mild_vs_healthy
SYPL1	0.317836	0.0833643	0.329	0.305	1	mild_vs_healthy
TUBA1B	0.317837	0.0826801	0.601	0.554	1	mild_vs_healthy
SOD2	0.318285	-0.0744721	0.223	0.254	1	mild_vs_healthy
NIPBL	0.318557	-0.0984183	0.294	0.328	1	mild_vs_healthy
FAM174C	0.318983	0.0662908	0.326	0.299	1	mild_vs_healthy
RTF2	0.320779	-0.040642	0.295	0.345	1	mild_vs_healthy
UBA3	0.321461	-0.0527738	0.219	0.254	1	mild_vs_healthy
TRAPPC5	0.322199	0.0690109	0.511	0.475	1	mild_vs_healthy
TMUB1	0.322213	0.0699012	0.304	0.271	1	mild_vs_healthy
GNAI2	0.322847	-0.0767379	0.247	0.277	1	mild_vs_healthy
UBXN4	0.322936	0.0735023	0.558	0.508	1	mild_vs_healthy
BRWD1	0.322953	-0.0625348	0.246	0.277	1	mild_vs_healthy
VCP	0.323668	-0.0494341	0.483	0.525	1	mild_vs_healthy
ABHD14B	0.324012	0.115293	0.507	0.48	1	mild_vs_healthy
SRSF8	0.32476	0.0623343	0.361	0.316	1	mild_vs_healthy
PFKL	0.324897	-0.0853701	0.31	0.356	1	mild_vs_healthy
ACP1	0.325847	-0.0713865	0.403	0.435	1	mild_vs_healthy
PSMC2	0.326109	-0.0977761	0.236	0.271	1	mild_vs_healthy
UBE2I	0.327923	-0.0776953	0.582	0.605	1	mild_vs_healthy
MBP	0.328142	0.0806408	0.606	0.554	1	mild_vs_healthy
UBE2J2	0.328581	-0.0338763	0.216	0.254	1	mild_vs_healthy
EIF5B	0.331061	-0.0464893	0.391	0.424	1	mild_vs_healthy
HLA-A	0.331863	0.0385291	1	1	1	mild_vs_healthy
ARL2	0.331881	0.114381	0.273	0.249	1	mild_vs_healthy
HACD4	0.335547	0.073947	0.266	0.243	1	mild_vs_healthy
UBE2G2	0.336288	-0.0829961	0.229	0.26	1	mild_vs_healthy
PNPLA2	0.33629	-0.0818894	0.321	0.362	1	mild_vs_healthy
SNU13	0.336563	0.0625372	0.626	0.61	1	mild_vs_healthy
CLTA	0.337619	-0.0526801	0.318	0.356	1	mild_vs_healthy
MTPN	0.338182	-0.0735451	0.449	0.475	1	mild_vs_healthy
CORO1A	0.338524	-0.0562021	0.969	0.955	1	mild_vs_healthy
RBMS1	0.338828	0.0876995	0.315	0.288	1	mild_vs_healthy
EIF3G	0.33961	0.0703919	0.785	0.785	1	mild_vs_healthy
DNAJC8	0.342296	-0.0692528	0.474	0.514	1	mild_vs_healthy
DDX24	0.34237	-0.0412406	0.717	0.74	1	mild_vs_healthy
GPR108	0.343762	-0.0390906	0.217	0.254	1	mild_vs_healthy
WASF2	0.344873	-0.11956	0.431	0.463	1	mild_vs_healthy
RER1	0.346636	-0.12443	0.359	0.395	1	mild_vs_healthy
BST2	0.347132	0.108988	0.523	0.52	1	mild_vs_healthy
SNRPG	0.348357	-0.0681217	0.554	0.599	1	mild_vs_healthy
SURF1	0.34836	-0.114061	0.292	0.311	1	mild_vs_healthy
SDCBP	0.349033	-0.0361438	0.242	0.277	1	mild_vs_healthy
CHST12	0.349554	-0.0324908	0.221	0.254	1	mild_vs_healthy
FLOT2	0.350273	-0.0527246	0.31	0.35	1	mild_vs_healthy
TXNL1	0.350839	0.0589437	0.404	0.373	1	mild_vs_healthy
UBB	0.351389	-0.0852535	0.878	0.944	1	mild_vs_healthy
CHD1	0.352208	-0.0737038	0.252	0.282	1	mild_vs_healthy
NDUFA13	0.354105	-0.0764219	0.747	0.785	1	mild_vs_healthy
RAB2A	0.354525	0.0769055	0.404	0.373	1	mild_vs_healthy
ARL6IP4	0.354877	0.0833856	0.67	0.695	1	mild_vs_healthy
BAX	0.355749	-0.0597182	0.422	0.446	1	mild_vs_healthy
GABARAP	0.355834	0.0813094	0.909	0.898	1	mild_vs_healthy
H2AFZ	0.355863	-0.0417892	0.661	0.684	1	mild_vs_healthy
HSPA9	0.356902	-0.0948165	0.449	0.475	1	mild_vs_healthy
CCND2	0.356957	0.0180926	0.413	0.362	1	mild_vs_healthy
ARPC2	0.357366	0.0261247	0.924	0.938	1	mild_vs_healthy
HECTD1	0.357951	-0.112772	0.236	0.266	1	mild_vs_healthy
TCEA1	0.35808	-0.0667544	0.672	0.689	1	mild_vs_healthy
DENND2D	0.35848	-0.056114	0.449	0.486	1	mild_vs_healthy
HPCAL1	0.358554	0.0455631	0.305	0.266	1	mild_vs_healthy
GYPC	0.358758	-0.0790305	0.768	0.774	1	mild_vs_healthy
MRPS5	0.359453	-0.00366832	0.267	0.311	1	mild_vs_healthy
FAM162A	0.359811	0.0864724	0.364	0.339	1	mild_vs_healthy
PRDX6	0.360145	0.078637	0.482	0.463	1	mild_vs_healthy
CRBN	0.362538	-0.0587006	0.433	0.492	1	mild_vs_healthy
COPE	0.363081	-0.0528346	0.546	0.61	1	mild_vs_healthy
SNRPD1	0.363287	-0.0355796	0.388	0.429	1	mild_vs_healthy
CYCS	0.363424	0.0783078	0.373	0.339	1	mild_vs_healthy
CCT8	0.364022	-0.0276925	0.508	0.559	1	mild_vs_healthy
CCT6A	0.36564	-0.0705216	0.444	0.469	1	mild_vs_healthy
SUMO3	0.365903	-0.072744	0.305	0.333	1	mild_vs_healthy
APOBEC3C	0.366619	-0.0644252	0.25	0.277	1	mild_vs_healthy
AMZ2	0.36666	-0.101031	0.255	0.282	1	mild_vs_healthy
GNAS	0.36716	-0.037699	0.4	0.356	1	mild_vs_healthy
GGNBP2	0.36757	-0.0507033	0.391	0.429	1	mild_vs_healthy
MEAF6	0.367954	0.040443	0.487	0.446	1	mild_vs_healthy
CALM2	0.36799	-0.0342325	0.779	0.797	1	mild_vs_healthy
GPATCH8	0.368204	0.0535013	0.253	0.226	1	mild_vs_healthy
NOP58	0.369315	0.0826178	0.416	0.384	1	mild_vs_healthy
SPOP	0.36938	-0.0189725	0.236	0.277	1	mild_vs_healthy
COX16	0.369446	-0.0747491	0.348	0.373	1	mild_vs_healthy
REEP5	0.371391	-0.0506357	0.522	0.571	1	mild_vs_healthy
DHRS7	0.37284	0.0653931	0.632	0.605	1	mild_vs_healthy
LSM4	0.372943	-0.0545266	0.399	0.446	1	mild_vs_healthy
BECN1	0.37518	0.0398319	0.262	0.237	1	mild_vs_healthy
LAMTOR1	0.37546	0.0892634	0.479	0.446	1	mild_vs_healthy
SF3B5	0.376061	-0.0517708	0.571	0.605	1	mild_vs_healthy
GPS1	0.376084	-0.022056	0.282	0.322	1	mild_vs_healthy
RAB5C	0.376867	-0.0335449	0.451	0.503	1	mild_vs_healthy
COPS3	0.377418	-0.0385108	0.249	0.277	1	mild_vs_healthy
SASH3	0.377672	-0.079387	0.379	0.424	1	mild_vs_healthy
AC119396.1	0.378068	-0.0203502	0.342	0.379	1	mild_vs_healthy
NCR3	0.378144	0.195533	0.256	0.237	1	mild_vs_healthy
EMD	0.378821	0.0806962	0.47	0.446	1	mild_vs_healthy
STX10	0.379998	0.0753559	0.257	0.226	1	mild_vs_healthy
GOLGA4	0.381645	-0.0362523	0.302	0.345	1	mild_vs_healthy
EMC6	0.382013	0.0742664	0.282	0.26	1	mild_vs_healthy
RNF216	0.382574	-0.0693842	0.306	0.339	1	mild_vs_healthy
SFPQ	0.382719	-0.0982446	0.267	0.294	1	mild_vs_healthy
SRRM1	0.382863	0.0587541	0.656	0.621	1	mild_vs_healthy
GBP1	0.383406	-0.0784025	0.269	0.288	1	mild_vs_healthy
ETHE1	0.383504	0.0683631	0.339	0.305	1	mild_vs_healthy
PGLS	0.384339	0.0663367	0.527	0.514	1	mild_vs_healthy
PLSCR3	0.386708	0.0713987	0.534	0.497	1	mild_vs_healthy
COPB2	0.386738	-0.043062	0.234	0.266	1	mild_vs_healthy
POLR1D	0.388362	-0.0504811	0.43	0.463	1	mild_vs_healthy
C1D	0.388526	-0.0475412	0.257	0.288	1	mild_vs_healthy
ATP5MC2	0.389026	0.0143699	0.959	0.966	1	mild_vs_healthy
YTHDF2	0.389167	0.0892723	0.366	0.339	1	mild_vs_healthy
CDC42	0.389397	-0.0715854	0.806	0.842	1	mild_vs_healthy
UQCRH	0.390325	0.0699645	0.722	0.718	1	mild_vs_healthy
CMTM7	0.391643	0.0754757	0.27	0.243	1	mild_vs_healthy
RPL36	0.393609	-0.0242921	0.999	1	1	mild_vs_healthy
DNAJA1	0.393981	-0.0181321	0.381	0.441	1	mild_vs_healthy
HIST1H1D	0.395988	-0.00384331	0.265	0.299	1	mild_vs_healthy
NDUFB8	0.397392	-0.0269768	0.668	0.706	1	mild_vs_healthy
UBLCP1	0.400589	-0.0475826	0.278	0.311	1	mild_vs_healthy
COX8A	0.401133	-0.00126811	0.728	0.74	1	mild_vs_healthy
KDM5A	0.402924	-0.0504101	0.238	0.271	1	mild_vs_healthy
TAF1D	0.404164	0.0384626	0.513	0.475	1	mild_vs_healthy
RAD23A	0.406141	0.0154281	0.501	0.435	1	mild_vs_healthy
RRP1B	0.407129	0.0377728	0.292	0.26	1	mild_vs_healthy
RBMX	0.407245	0.0533629	0.418	0.39	1	mild_vs_healthy
PPP2CA	0.407448	-0.0334755	0.419	0.48	1	mild_vs_healthy
TGFB1	0.409121	-0.0810065	0.301	0.328	1	mild_vs_healthy
RNMT	0.409228	0.125996	0.312	0.288	1	mild_vs_healthy
MAD1L1	0.409426	-0.0417431	0.226	0.26	1	mild_vs_healthy
PIK3R1	0.410493	-0.0185141	0.416	0.458	1	mild_vs_healthy
DGCR6L	0.410838	-0.0279839	0.328	0.362	1	mild_vs_healthy
RO60	0.411012	0.0596276	0.261	0.237	1	mild_vs_healthy
RBM22	0.411142	0.0810115	0.263	0.243	1	mild_vs_healthy
LSM8	0.411218	-0.112071	0.372	0.373	1	mild_vs_healthy
STUB1	0.411828	0.0685904	0.362	0.333	1	mild_vs_healthy
ATP5MC1	0.411852	0.057232	0.394	0.362	1	mild_vs_healthy
C11orf58	0.412405	0.0877846	0.631	0.644	1	mild_vs_healthy
ABRACL	0.413053	-0.0324389	0.711	0.763	1	mild_vs_healthy
UQCRC1	0.413155	-0.028994	0.362	0.407	1	mild_vs_healthy
UQCRQ	0.413884	-0.0282643	0.576	0.61	1	mild_vs_healthy
FIS1	0.414515	-0.0592032	0.503	0.559	1	mild_vs_healthy
TSR2	0.416283	-0.0697756	0.286	0.311	1	mild_vs_healthy
AURKAIP1	0.416983	-0.0315918	0.488	0.537	1	mild_vs_healthy
RHOA	0.417898	-0.0226514	0.946	0.949	1	mild_vs_healthy
LSM10	0.418048	0.0100357	0.316	0.288	1	mild_vs_healthy
SIVA1	0.418931	0.0402501	0.428	0.395	1	mild_vs_healthy
PSMD7	0.418974	0.0745537	0.388	0.367	1	mild_vs_healthy
SNRPE	0.419563	0.0572052	0.383	0.367	1	mild_vs_healthy
PNP	0.419578	-0.0479694	0.263	0.294	1	mild_vs_healthy
GADD45GIP1	0.420082	-0.0566311	0.432	0.463	1	mild_vs_healthy
TIAL1	0.420264	0.0608748	0.326	0.299	1	mild_vs_healthy
SZRD1	0.420311	-0.062917	0.254	0.282	1	mild_vs_healthy
COX5B	0.420695	-0.0482823	0.728	0.774	1	mild_vs_healthy
NUCB1	0.421039	-0.0752666	0.364	0.395	1	mild_vs_healthy
PLEKHJ1	0.42173	-0.0567479	0.288	0.328	1	mild_vs_healthy
VSIR	0.423499	0.027185	0.469	0.424	1	mild_vs_healthy
ZBTB38	0.42383	-0.0689116	0.286	0.305	1	mild_vs_healthy
RCN2	0.423905	0.0915146	0.333	0.316	1	mild_vs_healthy
EIF4A2	0.425586	-0.0379022	0.69	0.695	1	mild_vs_healthy
TUFM	0.427231	-0.0311296	0.575	0.61	1	mild_vs_healthy
XAF1	0.427577	-0.081575	0.24	0.26	1	mild_vs_healthy
RBM25	0.427832	-0.0461601	0.464	0.492	1	mild_vs_healthy
STAG2	0.428824	-0.0436189	0.281	0.316	1	mild_vs_healthy
TTC39C	0.430884	-0.0851416	0.393	0.412	1	mild_vs_healthy
SLFN5	0.432082	0.108774	0.42	0.384	1	mild_vs_healthy
PRPF40A	0.4337	-0.0602698	0.359	0.39	1	mild_vs_healthy
SMARCE1	0.43398	-0.0959043	0.344	0.379	1	mild_vs_healthy
METTL5	0.434363	0.0227	0.324	0.288	1	mild_vs_healthy
SELENOK	0.435789	0.0539422	0.437	0.407	1	mild_vs_healthy
CCSER2	0.435969	0.0573844	0.341	0.316	1	mild_vs_healthy
PSMA7	0.436691	-0.0977264	0.762	0.751	1	mild_vs_healthy
AP1M1	0.437592	-0.0842401	0.282	0.299	1	mild_vs_healthy
MYL12A	0.43786	0.0344619	0.998	0.983	1	mild_vs_healthy
TMBIM1	0.438811	0.0756288	0.373	0.356	1	mild_vs_healthy
NDUFA11	0.438905	0.0628946	0.713	0.723	1	mild_vs_healthy
EVL	0.439908	0.0428017	0.894	0.921	1	mild_vs_healthy
RAB7A	0.440215	-0.0232428	0.435	0.452	1	mild_vs_healthy
RPA2	0.44063	0.078991	0.355	0.339	1	mild_vs_healthy
EDF1	0.440777	0.0416042	0.81	0.797	1	mild_vs_healthy
LSM7	0.441264	-0.06675	0.602	0.61	1	mild_vs_healthy
MZT2A	0.441636	-0.0557853	0.351	0.379	1	mild_vs_healthy
ILF2	0.442425	-0.0454171	0.406	0.429	1	mild_vs_healthy
PSMB4	0.443036	-0.0181212	0.388	0.424	1	mild_vs_healthy
CRTAP	0.44307	-0.0594805	0.307	0.333	1	mild_vs_healthy
LMBRD1	0.443276	-0.0524459	0.299	0.322	1	mild_vs_healthy
SH3BGRL	0.443527	-0.0622178	0.605	0.65	1	mild_vs_healthy
PSMC3	0.443566	-0.0973407	0.273	0.299	1	mild_vs_healthy
IFNAR2	0.444075	-0.0669253	0.237	0.26	1	mild_vs_healthy
SELENOM	0.444132	-0.0577388	0.337	0.373	1	mild_vs_healthy
LTA4H	0.4449	0.0757041	0.271	0.254	1	mild_vs_healthy
SPG21	0.446807	0.0594491	0.263	0.243	1	mild_vs_healthy
CACYBP	0.449905	0.0943179	0.404	0.401	1	mild_vs_healthy
NKTR	0.450098	-0.0575892	0.301	0.328	1	mild_vs_healthy
SKP1	0.450318	0.00654172	0.905	0.893	1	mild_vs_healthy
PSAP	0.450417	-0.0555002	0.525	0.559	1	mild_vs_healthy
PI16	0.45044	-0.00265718	0.259	0.232	1	mild_vs_healthy
G3BP2	0.450839	-0.0221123	0.413	0.458	1	mild_vs_healthy
DNPH1	0.451116	-0.0510646	0.242	0.26	1	mild_vs_healthy
SFXN1	0.451285	0.0978001	0.323	0.305	1	mild_vs_healthy
MRPL43	0.451318	-0.064315	0.363	0.384	1	mild_vs_healthy
CCT5	0.451519	0.0614808	0.419	0.395	1	mild_vs_healthy
DBNL	0.452153	-0.0549941	0.362	0.379	1	mild_vs_healthy
LPXN	0.452983	-0.0482678	0.36	0.39	1	mild_vs_healthy
NAPA	0.455044	-0.0377596	0.403	0.424	1	mild_vs_healthy
SRP9	0.455474	-0.039457	0.583	0.655	1	mild_vs_healthy
CMTM6	0.456433	0.0878786	0.323	0.311	1	mild_vs_healthy
BAG1	0.458264	-0.0470502	0.272	0.294	1	mild_vs_healthy
REX1BD	0.459677	0.109594	0.589	0.588	1	mild_vs_healthy
ATP5IF1	0.459868	-0.0546028	0.61	0.633	1	mild_vs_healthy
SYNCRIP	0.460185	-0.0609077	0.305	0.333	1	mild_vs_healthy
NDUFC2	0.462821	-0.00801579	0.593	0.644	1	mild_vs_healthy
SLTM	0.4631	0.0313145	0.336	0.305	1	mild_vs_healthy
TOMM7	0.464252	0.0245069	0.978	0.983	1	mild_vs_healthy
UHMK1	0.466016	0.0803799	0.357	0.333	1	mild_vs_healthy
SUMO1	0.468259	-0.0407298	0.46	0.514	1	mild_vs_healthy
ATP6V0E2	0.468418	-0.0731659	0.359	0.384	1	mild_vs_healthy
HM13	0.468468	-0.0719992	0.451	0.463	1	mild_vs_healthy
LARS	0.468707	0.0329869	0.267	0.243	1	mild_vs_healthy
STXBP2	0.469792	-0.0847548	0.317	0.328	1	mild_vs_healthy
TMED4	0.470121	-0.0450378	0.369	0.39	1	mild_vs_healthy
NINJ1	0.470428	0.0956145	0.276	0.26	1	mild_vs_healthy
BANF1	0.471302	0.0816482	0.445	0.435	1	mild_vs_healthy
NDUFB10	0.471602	-0.0593304	0.603	0.616	1	mild_vs_healthy
DNAJC3	0.471754	0.0285585	0.276	0.254	1	mild_vs_healthy
NME3	0.47188	-0.0368746	0.312	0.339	1	mild_vs_healthy
CNPY2	0.472988	-0.0319209	0.36	0.39	1	mild_vs_healthy
TMEM14C	0.473243	-0.0195471	0.311	0.35	1	mild_vs_healthy
ENY2	0.474349	0.076732	0.314	0.288	1	mild_vs_healthy
HSD17B10	0.474436	-0.0255534	0.249	0.277	1	mild_vs_healthy
FCMR	0.475845	-0.0854986	0.461	0.48	1	mild_vs_healthy
ERGIC3	0.477144	-0.0215522	0.504	0.531	1	mild_vs_healthy
CNPPD1	0.477212	-0.092591	0.289	0.311	1	mild_vs_healthy
PSMD8	0.477368	-0.0977595	0.487	0.503	1	mild_vs_healthy
IL2RG	0.478247	-0.0547437	0.968	0.955	1	mild_vs_healthy
ARHGDIB	0.480616	0.0293825	0.994	1	1	mild_vs_healthy
USP3	0.48071	-0.0106631	0.237	0.266	1	mild_vs_healthy
FAM177A1	0.48187	0.0380932	0.258	0.232	1	mild_vs_healthy
LAMP1	0.483078	-0.0662449	0.466	0.497	1	mild_vs_healthy
THYN1	0.483178	-0.0672593	0.341	0.367	1	mild_vs_healthy
SRSF5	0.483385	-0.0327688	0.837	0.819	1	mild_vs_healthy
PSMA1	0.484065	0.0760317	0.512	0.48	1	mild_vs_healthy
STAT3	0.484542	-0.0232821	0.358	0.384	1	mild_vs_healthy
ARID4B	0.485619	-0.0883101	0.445	0.452	1	mild_vs_healthy
COX14	0.48567	0.00271741	0.48	0.429	1	mild_vs_healthy
EMC3	0.486961	0.0281934	0.269	0.243	1	mild_vs_healthy
U2SURP	0.487307	-0.0991734	0.426	0.446	1	mild_vs_healthy
GLUD1	0.487737	-0.0458873	0.257	0.288	1	mild_vs_healthy
FKBP11	0.488124	-0.075395	0.378	0.401	1	mild_vs_healthy
ABLIM1	0.488505	-0.0451934	0.281	0.305	1	mild_vs_healthy
NAP1L4	0.488565	0.0923265	0.49	0.475	1	mild_vs_healthy
CNIH1	0.488704	0.00746065	0.41	0.39	1	mild_vs_healthy
PPP1R2	0.489468	0.0717069	0.602	0.582	1	mild_vs_healthy
SRP19	0.489502	-0.0160917	0.407	0.441	1	mild_vs_healthy
SSR3	0.490722	-0.0541887	0.485	0.52	1	mild_vs_healthy
ATF6B	0.490906	-0.0305576	0.244	0.271	1	mild_vs_healthy
NUCKS1	0.491697	-0.0277276	0.488	0.514	1	mild_vs_healthy
NDUFAF8	0.491815	0.075408	0.32	0.305	1	mild_vs_healthy
GRSF1	0.493313	-0.0472283	0.404	0.452	1	mild_vs_healthy
TAF15	0.494102	0.0920409	0.472	0.458	1	mild_vs_healthy
DDT	0.495414	-0.0538943	0.472	0.503	1	mild_vs_healthy
ATP5F1D	0.495651	-0.0605221	0.807	0.814	1	mild_vs_healthy
NDUFB9	0.495934	0.00601944	0.696	0.689	1	mild_vs_healthy
SF1	0.495955	-0.0154414	0.65	0.689	1	mild_vs_healthy
DEGS1	0.496087	-0.0331331	0.37	0.395	1	mild_vs_healthy
TAGLN2	0.498615	-0.0298802	0.928	0.966	1	mild_vs_healthy
GALT	0.49886	-0.0347896	0.284	0.311	1	mild_vs_healthy
CAPZA1	0.499733	-0.0612024	0.498	0.52	1	mild_vs_healthy
RPS17	0.500393	-0.038878	0.917	0.927	1	mild_vs_healthy
PSMF1	0.500422	-0.0503107	0.415	0.446	1	mild_vs_healthy
UCP2	0.500763	0.0604637	0.759	0.718	1	mild_vs_healthy
DOCK10	0.501928	-0.0195987	0.249	0.282	1	mild_vs_healthy
HSPE1	0.503201	-0.049455	0.555	0.582	1	mild_vs_healthy
NOL7	0.505297	-0.0216673	0.496	0.525	1	mild_vs_healthy
LAMTOR4	0.50616	0.073469	0.641	0.599	1	mild_vs_healthy
VDAC3	0.50619	-0.0714619	0.324	0.345	1	mild_vs_healthy
MRPL20	0.50621	0.0445066	0.461	0.441	1	mild_vs_healthy
SP110	0.507206	0.0881032	0.354	0.333	1	mild_vs_healthy
HNRNPH1	0.507513	-0.0327529	0.307	0.333	1	mild_vs_healthy
MRPS16	0.508374	-0.0012289	0.222	0.254	1	mild_vs_healthy
LSM14A	0.509594	0.00207671	0.511	0.554	1	mild_vs_healthy
DDX3X	0.511398	0.0998059	0.363	0.356	1	mild_vs_healthy
MRPL18	0.511671	0.0429628	0.269	0.249	1	mild_vs_healthy
ACTB	0.514592	0.0527413	1	1	1	mild_vs_healthy
SUB1	0.51566	-0.0430439	0.779	0.797	1	mild_vs_healthy
MMADHC	0.516294	-0.0174959	0.292	0.316	1	mild_vs_healthy
RHOH	0.516348	0.0782596	0.556	0.554	1	mild_vs_healthy
MOB1A	0.516358	-0.0490767	0.314	0.345	1	mild_vs_healthy
COX6A1	0.516441	0.00782074	0.879	0.876	1	mild_vs_healthy
G3BP1	0.516854	0.0274418	0.358	0.333	1	mild_vs_healthy
DBI	0.517634	-0.0673191	0.555	0.565	1	mild_vs_healthy
NEMF	0.517662	-0.0775669	0.283	0.316	1	mild_vs_healthy
QARS	0.517844	0.0685152	0.356	0.345	1	mild_vs_healthy
NDUFS2	0.5183	-0.0853203	0.297	0.311	1	mild_vs_healthy
MICOS10	0.518871	0.0372491	0.613	0.588	1	mild_vs_healthy
SCAMP3	0.519119	-0.0473314	0.248	0.271	1	mild_vs_healthy
LYSMD2	0.51991	-0.0583904	0.315	0.333	1	mild_vs_healthy
MYADM	0.525589	0.0470927	0.344	0.316	1	mild_vs_healthy
HDAC1	0.52679	0.0204262	0.474	0.452	1	mild_vs_healthy
CD3D	0.527057	-0.0349199	0.942	0.966	1	mild_vs_healthy
NSA2	0.527503	0.031239	0.739	0.729	1	mild_vs_healthy
NUB1	0.527998	-0.0472099	0.3	0.328	1	mild_vs_healthy
SDAD1	0.528079	0.022772	0.335	0.305	1	mild_vs_healthy
TAOK3	0.528155	0.00645737	0.318	0.356	1	mild_vs_healthy
ANXA2	0.528348	-0.0306437	0.433	0.469	1	mild_vs_healthy
MLF2	0.529569	-0.0509447	0.32	0.339	1	mild_vs_healthy
FDX1	0.529586	-0.0745678	0.308	0.322	1	mild_vs_healthy
INPP4B	0.529956	0.0569281	0.503	0.486	1	mild_vs_healthy
DNAJC15	0.530448	0.0848837	0.335	0.322	1	mild_vs_healthy
ARPC3	0.531302	-0.0404687	0.935	0.915	1	mild_vs_healthy
PDCD6	0.531463	-0.0308563	0.518	0.48	1	mild_vs_healthy
DAZAP2	0.531639	0.0417369	0.913	0.932	1	mild_vs_healthy
VAPA	0.534162	0.0859858	0.462	0.463	1	mild_vs_healthy
PSMB6	0.534256	-0.0927718	0.478	0.503	1	mild_vs_healthy
PDCD5	0.534388	-0.0553365	0.487	0.503	1	mild_vs_healthy
FNTA	0.534483	-0.0442692	0.349	0.373	1	mild_vs_healthy
HPRT1	0.535214	-0.0315355	0.239	0.26	1	mild_vs_healthy
UFL1	0.536028	-0.0068159	0.237	0.266	1	mild_vs_healthy
PHB	0.536861	-0.0235419	0.369	0.395	1	mild_vs_healthy
ACAA2	0.537386	-0.0567598	0.242	0.26	1	mild_vs_healthy
NELL2	0.53743	0.0337206	0.426	0.407	1	mild_vs_healthy
TRAPPC2L	0.53756	-0.0337898	0.255	0.271	1	mild_vs_healthy
MRPS18B	0.537701	0.0366899	0.346	0.322	1	mild_vs_healthy
SNRPC	0.539354	0.0425932	0.457	0.435	1	mild_vs_healthy
CHMP3	0.539864	-0.0373139	0.242	0.26	1	mild_vs_healthy
FLT3LG	0.54014	-0.0592306	0.642	0.661	1	mild_vs_healthy
FNBP1	0.541469	-0.111323	0.396	0.401	1	mild_vs_healthy
USP34	0.542716	0.0396975	0.274	0.254	1	mild_vs_healthy
ABCF1	0.543775	-0.0362825	0.241	0.26	1	mild_vs_healthy
RPL36AL	0.545637	0.0191792	0.99	0.994	1	mild_vs_healthy
SNRNP40	0.546915	-0.0178677	0.24	0.271	1	mild_vs_healthy
ATP6V0B	0.547706	0.0236363	0.447	0.424	1	mild_vs_healthy
BUD23	0.548394	-0.0603291	0.228	0.254	1	mild_vs_healthy
FAM133B	0.551386	-0.0542496	0.246	0.266	1	mild_vs_healthy
CD44	0.55341	-0.0277927	0.569	0.61	1	mild_vs_healthy
TIMP1	0.553816	-0.0482557	0.545	0.571	1	mild_vs_healthy
KIF5B	0.555135	0.077354	0.349	0.339	1	mild_vs_healthy
CD3E	0.555304	-0.0392264	0.995	0.994	1	mild_vs_healthy
NUDCD2	0.555648	0.00207053	0.29	0.316	1	mild_vs_healthy
FDPS	0.556063	-0.0399741	0.258	0.277	1	mild_vs_healthy
ALDH9A1	0.557101	-0.0945027	0.272	0.294	1	mild_vs_healthy
DHPS	0.557313	-0.0320587	0.26	0.294	1	mild_vs_healthy
TSTD1	0.557468	-0.0376595	0.616	0.638	1	mild_vs_healthy
FAM107B	0.558648	0.0554748	0.371	0.345	1	mild_vs_healthy
SBDS	0.559116	-0.0113007	0.357	0.39	1	mild_vs_healthy
PSMG2	0.560182	-0.011002	0.322	0.35	1	mild_vs_healthy
ZNF22	0.560375	0.0567201	0.292	0.271	1	mild_vs_healthy
SLC66A3	0.560521	-0.0446581	0.26	0.282	1	mild_vs_healthy
SLBP	0.560758	-0.0367658	0.28	0.305	1	mild_vs_healthy
MAF1	0.56094	0.0448019	0.342	0.311	1	mild_vs_healthy
CD82	0.561135	-0.0501533	0.528	0.537	1	mild_vs_healthy
UPP1	0.561671	-0.0622834	0.263	0.271	1	mild_vs_healthy
ANXA7	0.562382	0.0494785	0.403	0.379	1	mild_vs_healthy
APEX1	0.56313	-0.0152675	0.487	0.514	1	mild_vs_healthy
ATRAID	0.567023	-0.00960704	0.457	0.497	1	mild_vs_healthy
UBA2	0.567158	-0.0603346	0.371	0.384	1	mild_vs_healthy
OCIAD1	0.567314	-0.0591365	0.484	0.497	1	mild_vs_healthy
TMEM147	0.567715	0.0156679	0.295	0.271	1	mild_vs_healthy
MESD	0.568016	0.0525807	0.383	0.367	1	mild_vs_healthy
RPLP1	0.568392	-0.0340548	1	1	1	mild_vs_healthy
NDUFV2	0.570168	-0.0386139	0.527	0.537	1	mild_vs_healthy
ELOVL1	0.570218	0.0485246	0.252	0.237	1	mild_vs_healthy
TMEM123	0.570572	0.0419688	0.719	0.695	1	mild_vs_healthy
LSM3	0.572379	-0.0151273	0.313	0.345	1	mild_vs_healthy
NR3C1	0.57279	0.0715716	0.405	0.39	1	mild_vs_healthy
BCLAF1	0.573598	-0.101293	0.413	0.418	1	mild_vs_healthy
SDF2L1	0.573814	0.0465761	0.321	0.305	1	mild_vs_healthy
RHEB	0.57575	-0.0256656	0.259	0.282	1	mild_vs_healthy
MAGOH	0.577373	-0.011387	0.422	0.469	1	mild_vs_healthy
ARIH2	0.578162	-0.0205944	0.27	0.299	1	mild_vs_healthy
ESD	0.579006	0.0231735	0.327	0.305	1	mild_vs_healthy
IRF1	0.579783	-0.179111	0.525	0.531	1	mild_vs_healthy
STMP1	0.580186	-0.0354197	0.37	0.39	1	mild_vs_healthy
HSD17B11	0.580788	-0.0538701	0.409	0.418	1	mild_vs_healthy
MRPL3	0.581564	0.0454704	0.312	0.305	1	mild_vs_healthy
GTF3A	0.581961	-0.0483348	0.688	0.729	1	mild_vs_healthy
HTATSF1	0.582398	0.0317315	0.259	0.243	1	mild_vs_healthy
XBP1	0.583442	0.039502	0.534	0.503	1	mild_vs_healthy
PDAP1	0.584413	-0.0559606	0.381	0.395	1	mild_vs_healthy
NAAA	0.584493	-0.0130832	0.315	0.345	1	mild_vs_healthy
IGBP1	0.58552	0.0636575	0.419	0.412	1	mild_vs_healthy
PCIF1	0.587848	-0.0139095	0.233	0.254	1	mild_vs_healthy
SAT1	0.588347	-0.0188238	0.346	0.367	1	mild_vs_healthy
SNRPA	0.588627	-0.00119949	0.429	0.452	1	mild_vs_healthy
CCT4	0.588633	-0.0336219	0.558	0.571	1	mild_vs_healthy
MIEN1	0.588809	-0.0620955	0.297	0.299	1	mild_vs_healthy
GTF2A2	0.592866	0.066442	0.427	0.429	1	mild_vs_healthy
GSTP1	0.59436	-0.0715917	0.631	0.627	1	mild_vs_healthy
CANX	0.595989	-0.0329033	0.498	0.514	1	mild_vs_healthy
BABAM1	0.596248	0.0603468	0.284	0.271	1	mild_vs_healthy
ANP32B	0.596987	0.075218	0.826	0.819	1	mild_vs_healthy
DAP3	0.597127	-0.0338968	0.328	0.345	1	mild_vs_healthy
ZMAT2	0.598411	0.0714097	0.304	0.288	1	mild_vs_healthy
PRELID1	0.600216	0.0229529	0.621	0.621	1	mild_vs_healthy
GTF3C6	0.600745	-0.00387177	0.272	0.299	1	mild_vs_healthy
URM1	0.60091	-0.0444222	0.267	0.282	1	mild_vs_healthy
YWHAB	0.600973	-0.0404309	0.953	0.966	1	mild_vs_healthy
C16orf54	0.601352	0.022628	0.305	0.282	1	mild_vs_healthy
RPL22L1	0.603947	-0.0452122	0.469	0.48	1	mild_vs_healthy
PRDX3	0.606098	0.0337937	0.288	0.271	1	mild_vs_healthy
TRAPPC1	0.608307	-0.0470285	0.664	0.672	1	mild_vs_healthy
GABARAPL2	0.608358	0.0847151	0.574	0.571	1	mild_vs_healthy
RFC1	0.609244	0.0129037	0.28	0.26	1	mild_vs_healthy
PTPN2	0.609612	0.0348174	0.272	0.254	1	mild_vs_healthy
AP3S1	0.609869	0.0657307	0.282	0.271	1	mild_vs_healthy
TBRG1	0.611008	0.0492395	0.406	0.379	1	mild_vs_healthy
FBL	0.612685	0.0378187	0.577	0.571	1	mild_vs_healthy
ARGLU1	0.613982	-0.0531829	0.613	0.616	1	mild_vs_healthy
SRP72	0.6147	-0.00734114	0.316	0.339	1	mild_vs_healthy
ATP5F1C	0.618036	-0.084069	0.522	0.52	1	mild_vs_healthy
FAAP20	0.620101	-0.0483284	0.353	0.362	1	mild_vs_healthy
KXD1	0.621712	0.0388794	0.324	0.316	1	mild_vs_healthy
IRF3	0.621785	-0.0595338	0.295	0.316	1	mild_vs_healthy
KLF3	0.622293	-0.0557173	0.311	0.328	1	mild_vs_healthy
THOC2	0.625222	-0.0100691	0.252	0.271	1	mild_vs_healthy
KDELR1	0.625544	0.0389888	0.463	0.435	1	mild_vs_healthy
BAZ1A	0.628758	0.068393	0.324	0.311	1	mild_vs_healthy
VPS13C	0.629432	0.060612	0.279	0.271	1	mild_vs_healthy
THOC7	0.629527	0.0238716	0.38	0.345	1	mild_vs_healthy
RBM17	0.633044	-0.0515493	0.417	0.418	1	mild_vs_healthy
OSTC	0.634121	0.0444249	0.481	0.463	1	mild_vs_healthy
TOMM6	0.63461	0.0189049	0.696	0.734	1	mild_vs_healthy
CCNDBP1	0.63543	0.0194694	0.386	0.356	1	mild_vs_healthy
PIN1	0.635566	-0.0249246	0.366	0.384	1	mild_vs_healthy
TXNDC12	0.63561	0.0441176	0.285	0.266	1	mild_vs_healthy
PPP1CC	0.636415	0.0808775	0.497	0.497	1	mild_vs_healthy
TRAC	0.636595	-0.0110253	0.444	0.418	1	mild_vs_healthy
CIRBP	0.638025	-0.0465873	0.805	0.774	1	mild_vs_healthy
CHMP4A	0.638743	0.0473651	0.321	0.316	1	mild_vs_healthy
MRPS24	0.639759	-0.0106304	0.352	0.384	1	mild_vs_healthy
PPP6C	0.640442	-0.0211826	0.34	0.356	1	mild_vs_healthy
SF3A1	0.641251	-0.0613359	0.362	0.367	1	mild_vs_healthy
TMEM50A	0.64243	-0.0492252	0.689	0.684	1	mild_vs_healthy
HDAC2	0.643145	0.00968211	0.249	0.277	1	mild_vs_healthy
PAG1	0.644056	0.025226	0.259	0.237	1	mild_vs_healthy
MRPS34	0.644199	0.0800525	0.494	0.486	1	mild_vs_healthy
NDE1	0.645197	0.0638423	0.251	0.243	1	mild_vs_healthy
PRNP	0.645238	-0.0252664	0.246	0.26	1	mild_vs_healthy
SECISBP2	0.646284	-0.0277831	0.245	0.254	1	mild_vs_healthy
CASP4	0.647722	-0.016304	0.391	0.407	1	mild_vs_healthy
MAP1LC3B	0.648348	-0.0472677	0.482	0.486	1	mild_vs_healthy
CSNK1A1	0.648431	0.0518046	0.425	0.412	1	mild_vs_healthy
LAGE3	0.648904	-0.00574088	0.247	0.26	1	mild_vs_healthy
CLNS1A	0.648963	0.019908	0.455	0.435	1	mild_vs_healthy
CHURC1	0.649181	-0.00694899	0.593	0.621	1	mild_vs_healthy
TINF2	0.649542	-0.00290936	0.287	0.266	1	mild_vs_healthy
XRCC6	0.65161	0.0149306	0.663	0.706	1	mild_vs_healthy
TECR	0.651694	0.0783392	0.495	0.475	1	mild_vs_healthy
TXN2	0.65188	0.0416054	0.326	0.311	1	mild_vs_healthy
VKORC1	0.654532	-0.0372791	0.326	0.345	1	mild_vs_healthy
CYBC1	0.654632	-0.0231271	0.299	0.316	1	mild_vs_healthy
SLC2A3	0.655087	0.0258335	0.375	0.407	1	mild_vs_healthy
TAF9	0.65585	-0.0118905	0.273	0.249	1	mild_vs_healthy
TMEM173	0.656151	-0.0477867	0.363	0.384	1	mild_vs_healthy
ANP32A	0.656171	-0.0777962	0.452	0.469	1	mild_vs_healthy
GNG10	0.656777	-0.0565504	0.254	0.277	1	mild_vs_healthy
ATP6AP2	0.657193	0.0302951	0.488	0.458	1	mild_vs_healthy
CPNE1	0.658207	-0.0169171	0.368	0.39	1	mild_vs_healthy
TMEM160	0.658408	-0.0414184	0.359	0.379	1	mild_vs_healthy
MRPS36	0.658578	0.00564677	0.256	0.232	1	mild_vs_healthy
PPP2R1A	0.660373	-0.0344013	0.515	0.525	1	mild_vs_healthy
GOLPH3	0.660922	-0.0343702	0.258	0.271	1	mild_vs_healthy
DNMT1	0.662513	-0.0208958	0.288	0.294	1	mild_vs_healthy
TPR	0.662711	-0.00812968	0.504	0.531	1	mild_vs_healthy
MTDH	0.664277	-0.0430615	0.614	0.621	1	mild_vs_healthy
DECR1	0.664573	0.013212	0.309	0.282	1	mild_vs_healthy
PPIB	0.664964	0.00239707	0.91	0.915	1	mild_vs_healthy
CD96	0.666619	0.0569136	0.487	0.48	1	mild_vs_healthy
CALCOCO2	0.666919	-0.0548651	0.344	0.367	1	mild_vs_healthy
PSIP1	0.667211	-0.0118552	0.646	0.661	1	mild_vs_healthy
TALDO1	0.667658	0.0400346	0.54	0.531	1	mild_vs_healthy
PTGER2	0.668553	-0.0518883	0.558	0.582	1	mild_vs_healthy
RPL23A	0.668813	-0.0129221	0.999	1	1	mild_vs_healthy
AIP	0.670707	0.0702869	0.432	0.441	1	mild_vs_healthy
SNRPB2	0.670771	-0.0677383	0.429	0.446	1	mild_vs_healthy
UBE2E3	0.671198	0.00931666	0.233	0.254	1	mild_vs_healthy
ATP5F1A	0.674528	0.0275681	0.737	0.802	1	mild_vs_healthy
ATP6AP1	0.675989	-0.0348868	0.284	0.305	1	mild_vs_healthy
JMJD1C	0.677241	-0.0160605	0.242	0.26	1	mild_vs_healthy
SELENOT	0.677278	-0.0366278	0.361	0.367	1	mild_vs_healthy
PTP4A2	0.677313	0.0458619	0.345	0.333	1	mild_vs_healthy
FIBP	0.677889	-0.0137392	0.262	0.277	1	mild_vs_healthy
RAB4A	0.67803	0.00886301	0.266	0.254	1	mild_vs_healthy
RTN3	0.678721	-0.0392267	0.238	0.254	1	mild_vs_healthy
METTL23	0.679231	-0.00340502	0.292	0.271	1	mild_vs_healthy
SPCS2	0.679357	-0.0474306	0.556	0.548	1	mild_vs_healthy
CSK	0.679823	0.0117972	0.45	0.435	1	mild_vs_healthy
SUGT1	0.679858	-0.00416965	0.26	0.249	1	mild_vs_healthy
TMEM204	0.68007	-0.00577587	0.229	0.254	1	mild_vs_healthy
PSMB8-AS1	0.680223	0.0184375	0.44	0.446	1	mild_vs_healthy
PTDSS1	0.682064	0.0445794	0.417	0.429	1	mild_vs_healthy
PARK7	0.68211	0.0171192	0.742	0.74	1	mild_vs_healthy
RTRAF	0.682573	0.0496467	0.605	0.605	1	mild_vs_healthy
ATP6V1F	0.683435	0.0261348	0.483	0.469	1	mild_vs_healthy
TMOD3	0.683723	-0.0779805	0.375	0.379	1	mild_vs_healthy
KLRC4	0.685062	0.067327	0.291	0.282	1	mild_vs_healthy
EIF3M	0.685771	0.0287967	0.638	0.627	1	mild_vs_healthy
MYDGF	0.685919	-0.0290849	0.432	0.429	1	mild_vs_healthy
GRAP2	0.686286	-0.0300781	0.29	0.305	1	mild_vs_healthy
APEH	0.68795	0.0062013	0.271	0.294	1	mild_vs_healthy
TMF1	0.690643	-0.0144813	0.282	0.299	1	mild_vs_healthy
LCK	0.693689	-0.0278813	0.88	0.91	1	mild_vs_healthy
TMEM14B	0.694334	0.0209191	0.453	0.446	1	mild_vs_healthy
RSU1	0.694627	-0.0356555	0.267	0.277	1	mild_vs_healthy
ARF4	0.695818	-0.0449264	0.315	0.333	1	mild_vs_healthy
PUF60	0.695848	0.0530148	0.379	0.362	1	mild_vs_healthy
RSL1D1	0.696099	-0.0215759	0.628	0.593	1	mild_vs_healthy
LPAR6	0.69671	-0.0636134	0.262	0.271	1	mild_vs_healthy
EIF6	0.700726	-0.0477934	0.306	0.282	1	mild_vs_healthy
WTAP	0.702533	0.0270671	0.279	0.271	1	mild_vs_healthy
SF3A3	0.704422	0.0374821	0.288	0.271	1	mild_vs_healthy
SEC11A	0.705075	-0.0171513	0.504	0.469	1	mild_vs_healthy
OSTF1	0.70603	-0.112899	0.475	0.497	1	mild_vs_healthy
CCND3	0.707224	-0.0367985	0.785	0.808	1	mild_vs_healthy
TOP1	0.707603	0.0141224	0.248	0.266	1	mild_vs_healthy
POLR2K	0.708292	-0.0683223	0.288	0.288	1	mild_vs_healthy
PQBP1	0.708775	-0.0800506	0.297	0.299	1	mild_vs_healthy
PSMD4	0.711333	-0.0430116	0.467	0.48	1	mild_vs_healthy
ANTKMT	0.712341	-0.0453586	0.276	0.277	1	mild_vs_healthy
GPBP1	0.712833	0.0411779	0.393	0.367	1	mild_vs_healthy
UQCRB	0.713562	0.00409678	0.918	0.944	1	mild_vs_healthy
DPM3	0.714196	-0.0401082	0.298	0.305	1	mild_vs_healthy
ARL4C	0.716496	-0.0137987	0.504	0.531	1	mild_vs_healthy
ADD3	0.720139	-0.00216747	0.655	0.638	1	mild_vs_healthy
COMMD7	0.720516	-0.0905065	0.292	0.294	1	mild_vs_healthy
CD37	0.721881	-0.0370665	0.932	0.944	1	mild_vs_healthy
RSF1	0.722014	0.0553003	0.378	0.379	1	mild_vs_healthy
VOPP1	0.722044	0.025917	0.254	0.237	1	mild_vs_healthy
ARHGAP15	0.722508	-0.00974279	0.713	0.689	1	mild_vs_healthy
ARFGAP3	0.723093	0.0578672	0.251	0.243	1	mild_vs_healthy
ECHS1	0.725333	0.0186951	0.253	0.243	1	mild_vs_healthy
GPSM3	0.725559	0.000537637	0.911	0.893	1	mild_vs_healthy
DDRGK1	0.725901	-0.0027486	0.241	0.254	1	mild_vs_healthy
PHF20	0.727771	-0.0516698	0.317	0.322	1	mild_vs_healthy
AHSA1	0.72778	-0.024102	0.244	0.254	1	mild_vs_healthy
PGK1	0.728232	-0.00979974	0.831	0.836	1	mild_vs_healthy
CTSD	0.728266	-0.0259351	0.418	0.395	1	mild_vs_healthy
FUT7	0.728287	-0.0186323	0.253	0.232	1	mild_vs_healthy
MRPS21	0.728512	-0.0440241	0.61	0.621	1	mild_vs_healthy
NDUFS8	0.730001	-0.0317584	0.413	0.429	1	mild_vs_healthy
POLR2I	0.732822	0.0121578	0.275	0.26	1	mild_vs_healthy
MCUB	0.733461	-0.017061	0.603	0.61	1	mild_vs_healthy
RNASET2	0.734173	0.0047122	0.493	0.469	1	mild_vs_healthy
KIF2A	0.734857	0.0307181	0.613	0.605	1	mild_vs_healthy
POLD4	0.737245	0.0285033	0.469	0.469	1	mild_vs_healthy
IAH1	0.738685	0.0459422	0.291	0.288	1	mild_vs_healthy
TPI1	0.740129	-0.00844653	0.817	0.836	1	mild_vs_healthy
PSMD2	0.740213	0.0243647	0.324	0.305	1	mild_vs_healthy
SDHAF2	0.740547	-0.059349	0.391	0.407	1	mild_vs_healthy
NDUFA4	0.741234	0.0355496	0.804	0.808	1	mild_vs_healthy
MRPS26	0.742007	0.0110776	0.259	0.243	1	mild_vs_healthy
SELENOF	0.742116	0.00824845	0.5	0.486	1	mild_vs_healthy
LDLRAP1	0.742814	-0.00955273	0.48	0.469	1	mild_vs_healthy
EIF3I	0.74418	0.0408088	0.522	0.514	1	mild_vs_healthy
ADIPOR1	0.745302	0.0156389	0.286	0.305	1	mild_vs_healthy
CD63	0.745369	0.020139	0.42	0.395	1	mild_vs_healthy
BPTF	0.745855	0.0923811	0.25	0.254	1	mild_vs_healthy
RPL7L1	0.747301	-0.0382403	0.302	0.305	1	mild_vs_healthy
YPEL5	0.747308	-0.00840517	0.301	0.316	1	mild_vs_healthy
COPZ1	0.747334	0.0318534	0.359	0.339	1	mild_vs_healthy
MRPL4	0.74864	-0.034873	0.277	0.282	1	mild_vs_healthy
XRCC5	0.749255	0.01544	0.634	0.638	1	mild_vs_healthy
ANXA5	0.749513	-0.0202719	0.546	0.537	1	mild_vs_healthy
SET	0.749598	0.0579622	0.506	0.497	1	mild_vs_healthy
DCTN2	0.749859	0.041408	0.361	0.373	1	mild_vs_healthy
FGFR1OP2	0.750369	-0.0430702	0.429	0.446	1	mild_vs_healthy
PHF11	0.750763	-0.0160664	0.317	0.328	1	mild_vs_healthy
SEC11C	0.751314	0.0420819	0.475	0.486	1	mild_vs_healthy
WSB1	0.751944	0.0185733	0.317	0.305	1	mild_vs_healthy
ILF3	0.752119	0.0508783	0.462	0.446	1	mild_vs_healthy
PFDN1	0.752514	0.0364397	0.262	0.288	1	mild_vs_healthy
SEC61B	0.752605	-0.0391275	0.78	0.814	1	mild_vs_healthy
VDAC1	0.753517	0.0375182	0.399	0.39	1	mild_vs_healthy
ATG3	0.753623	0.00370767	0.277	0.294	1	mild_vs_healthy
PRDX1	0.754163	0.028819	0.615	0.627	1	mild_vs_healthy
ST3GAL1	0.754255	0.0287423	0.373	0.356	1	mild_vs_healthy
SIRPG	0.755904	0.0470018	0.365	0.356	1	mild_vs_healthy
HNRNPDL	0.755967	-0.0195152	0.885	0.898	1	mild_vs_healthy
MEA1	0.756243	0.030513	0.346	0.333	1	mild_vs_healthy
SELENOW	0.757677	-0.0037701	0.697	0.684	1	mild_vs_healthy
ATP2B1	0.758284	-0.0187045	0.316	0.322	1	mild_vs_healthy
SEC13	0.7597	0.0344816	0.337	0.339	1	mild_vs_healthy
H2AFV	0.760529	0.00948336	0.509	0.475	1	mild_vs_healthy
CALM1	0.761027	-0.00380062	0.991	0.989	1	mild_vs_healthy
NPC2	0.762239	0.0465159	0.304	0.299	1	mild_vs_healthy
MRPL41	0.764005	-0.0196369	0.458	0.463	1	mild_vs_healthy
SUPT4H1	0.767986	0.0543661	0.339	0.333	1	mild_vs_healthy
ISG20	0.769062	0.0418915	0.742	0.723	1	mild_vs_healthy
SUCLG1	0.769093	-0.0615011	0.322	0.316	1	mild_vs_healthy
MTIF3	0.769943	0.0129792	0.24	0.254	1	mild_vs_healthy
RNF125	0.770158	0.0750382	0.254	0.254	1	mild_vs_healthy
RTN4	0.770651	-0.0103516	0.462	0.48	1	mild_vs_healthy
ODF2L	0.770815	-0.0142345	0.275	0.288	1	mild_vs_healthy
HSP90AA1	0.772255	0.0171599	0.851	0.831	1	mild_vs_healthy
RNF181	0.772786	-0.0447023	0.357	0.373	1	mild_vs_healthy
RHOF	0.775849	-0.000200896	0.485	0.452	1	mild_vs_healthy
C19orf53	0.776032	-0.0534327	0.737	0.746	1	mild_vs_healthy
PNRC2	0.776541	-0.0407942	0.412	0.407	1	mild_vs_healthy
CLDND1	0.778205	0.0101953	0.384	0.39	1	mild_vs_healthy
SELENOS	0.780608	-0.0121027	0.268	0.282	1	mild_vs_healthy
ATP5MG	0.781362	-0.00813732	0.958	0.96	1	mild_vs_healthy
PPM1K	0.781647	0.0288274	0.29	0.282	1	mild_vs_healthy
TSNAX	0.782186	-0.0336732	0.258	0.271	1	mild_vs_healthy
LGALS1	0.782267	-0.135761	0.482	0.48	1	mild_vs_healthy
TRIR	0.782882	0.00208301	0.835	0.864	1	mild_vs_healthy
JAK1	0.783518	0.0112091	0.779	0.751	1	mild_vs_healthy
SYNRG	0.783552	0.00738834	0.395	0.407	1	mild_vs_healthy
CCDC12	0.787615	0.020849	0.313	0.305	1	mild_vs_healthy
REST	0.79102	-0.00608338	0.318	0.328	1	mild_vs_healthy
ERLEC1	0.791943	0.0203435	0.252	0.266	1	mild_vs_healthy
U2AF2	0.793255	-0.00164743	0.28	0.266	1	mild_vs_healthy
SYF2	0.793548	-0.0443277	0.478	0.503	1	mild_vs_healthy
UBL7	0.79362	0.00715692	0.268	0.254	1	mild_vs_healthy
SMAP1	0.794248	-0.0414417	0.406	0.412	1	mild_vs_healthy
TESPA1	0.794765	0.032989	0.401	0.395	1	mild_vs_healthy
ADRM1	0.795674	-0.0062945	0.367	0.379	1	mild_vs_healthy
ATXN7L3B	0.799425	-0.0520292	0.249	0.26	1	mild_vs_healthy
TMX4	0.799777	0.0346838	0.386	0.39	1	mild_vs_healthy
[truncated: 4,345 more rows]

## Sheet: DEGs_CD8+_Tcyc
CD8+ cycling effector T cells
gene	p_val	avg_log2FC	pct.1	pct.2	p_val_adj	comparison
TRBC1	2.58932e-16	-1.29712	0.219	0.754	9.47718e-12	severe_vs_mild
MT-ND4L	3.67958e-16	-0.853256	0.953	1	1.34676e-11	severe_vs_mild
MT-ND5	5.42679e-15	-1.06016	0.848	1	1.98626e-10	severe_vs_mild
RPS4Y1	1.75053e-14	1.44453	0.855	0.211	6.40711e-10	severe_vs_mild
RPS27	8.22857e-14	-0.825202	0.997	1	3.01174e-09	severe_vs_mild
TRBV5-5	2.70649e-13	3.71781	0.582	0.018	9.90604e-09	severe_vs_mild
GAPDH	1.19211e-12	0.723927	1	1	4.36324e-08	severe_vs_mild
MT-ND4	1.26882e-12	-0.986069	0.865	0.982	4.64401e-08	severe_vs_mild
MT-ATP6	1.80103e-12	-0.871554	0.976	1	6.59196e-08	severe_vs_mild
XCL2	4.41614e-12	-0.64679	0.044	0.333	1.61635e-07	severe_vs_mild
TRAV26-2	7.70627e-12	2.20614	0.582	0.053	2.82057e-07	severe_vs_mild
SH3BGRL3	1.1567e-11	0.655846	0.99	1	4.23362e-07	severe_vs_mild
ZFP36L1	1.19856e-11	-0.987081	0.273	0.702	4.38685e-07	severe_vs_mild
S100A4	1.36948e-11	1.00372	0.96	0.93	5.01243e-07	severe_vs_mild
RPL41	2.53963e-11	-0.515985	1	1	9.2953e-07	severe_vs_mild
RPS2	4.68462e-11	-0.662664	0.987	1	1.71462e-06	severe_vs_mild
TRGV3	7.90326e-11	1.56208	0.542	0.053	2.89267e-06	severe_vs_mild
ACTB	1.84629e-10	0.677878	1	1	6.75762e-06	severe_vs_mild
ARPC3	2.05238e-10	0.604354	0.987	0.982	7.51191e-06	severe_vs_mild
RPL37A	2.15886e-10	-0.701201	0.99	0.982	7.90166e-06	severe_vs_mild
PFN1	2.94692e-10	0.512423	1	1	1.0786e-05	severe_vs_mild
TSTD1	3.3388e-10	-0.770191	0.387	0.789	1.22203e-05	severe_vs_mild
RPL13	9.23582e-10	-0.598616	1	0.982	3.3804e-05	severe_vs_mild
LTB	1.4415e-09	-1.43389	0.158	0.509	5.27602e-05	severe_vs_mild
RPS29	1.4434e-09	-0.990116	0.943	0.947	5.283e-05	severe_vs_mild
RPL39	1.6588e-09	-0.466972	0.997	1	6.07136e-05	severe_vs_mild
COX8A	1.93065e-09	0.667972	0.97	0.93	7.06638e-05	severe_vs_mild
MT-ND3	2.23781e-09	-0.810057	0.781	1	8.19062e-05	severe_vs_mild
RPS4X	2.91583e-09	-0.467883	1	1	0.000106722	severe_vs_mild
RPL38	3.76759e-09	-0.69905	0.919	1	0.000137897	severe_vs_mild
RPS21	4.00505e-09	-0.49832	0.997	1	0.000146589	severe_vs_mild
HLA-C	5.25887e-09	-0.564629	1	1	0.00019248	severe_vs_mild
MT-ND1	5.71135e-09	-0.720269	0.872	0.982	0.000209041	severe_vs_mild
RPL37	8.39431e-09	-0.421897	0.993	1	0.00030724	severe_vs_mild
RPL34	1.19606e-08	-0.54237	0.997	1	0.000437771	severe_vs_mild
KLRG1	1.57084e-08	-1.06802	0.293	0.632	0.000574944	severe_vs_mild
CD99	1.6032e-08	0.526399	0.99	0.947	0.000586786	severe_vs_mild
PSMB8	1.75196e-08	0.717284	0.953	0.807	0.000641234	severe_vs_mild
RPS28	2.7356e-08	-0.411371	1	1	0.00100126	severe_vs_mild
RPL36A	2.84828e-08	-0.590261	0.983	0.982	0.0010425	severe_vs_mild
HMGN2	3.26661e-08	0.837116	0.98	0.965	0.00119561	severe_vs_mild
RPL21	3.51226e-08	-0.541123	0.983	1	0.00128552	severe_vs_mild
MT-CO1	3.77547e-08	-0.504367	1	1	0.00138186	severe_vs_mild
GNLY	4.03355e-08	1.09669	0.795	0.456	0.00147632	severe_vs_mild
FCRL6	5.39503e-08	-0.904126	0.202	0.509	0.00197463	severe_vs_mild
MALAT1	5.62304e-08	-0.829384	1	1	0.00205809	severe_vs_mild
RPS3	7.70646e-08	-0.377361	1	1	0.00282064	severe_vs_mild
MT-CYB	8.07738e-08	-0.553281	0.997	1	0.0029564	severe_vs_mild
ARPC2	8.53199e-08	0.551815	0.993	1	0.00312279	severe_vs_mild
RPLP2	1.0207e-07	-0.38736	0.997	1	0.00373586	severe_vs_mild
RPL32	1.06938e-07	-0.439988	0.993	1	0.00391403	severe_vs_mild
RPL27A	1.32655e-07	-0.64066	0.882	0.965	0.0048553	severe_vs_mild
MTRNR2L12	1.4902e-07	-0.4857	0.983	1	0.00545427	severe_vs_mild
HMGB2	1.53529e-07	1.14108	0.926	0.737	0.00561932	severe_vs_mild
EEF1A1	1.63382e-07	-0.480814	1	1	0.00597995	severe_vs_mild
KIFAP3	1.78458e-07	-0.530716	0.141	0.439	0.00653174	severe_vs_mild
AOAH	2.63277e-07	-0.518559	0.138	0.439	0.00963618	severe_vs_mild
TPT1	3.04027e-07	-0.487875	0.997	1	0.0111277	severe_vs_mild
MT-ND6	3.56223e-07	-0.723035	0.401	0.719	0.0130381	severe_vs_mild
TRAV10	3.90202e-07	0.929718	0.374	0.018	0.0142818	severe_vs_mild
LY6E	4.29139e-07	0.734415	0.956	0.912	0.0157069	severe_vs_mild
RPS14	4.76748e-07	-0.444789	1	1	0.0174494	severe_vs_mild
HLA-DRA	5.30809e-07	0.839155	0.835	0.544	0.0194281	severe_vs_mild
RPL9	6.46303e-07	-0.533706	0.97	1	0.0236553	severe_vs_mild
TXNIP	6.48471e-07	-0.778396	0.909	0.947	0.0237347	severe_vs_mild
DBI	6.60904e-07	0.636005	0.933	0.842	0.0241897	severe_vs_mild
PLAC8	6.86814e-07	-0.582187	0.175	0.456	0.0251381	severe_vs_mild
KLRF1	6.94176e-07	-0.690542	0.057	0.263	0.0254075	severe_vs_mild
MT-ND2	9.40148e-07	-0.731711	0.785	0.93	0.0344103	severe_vs_mild
SLC25A5	9.99437e-07	0.607092	0.949	0.912	0.0365804	severe_vs_mild
RPL28	1.07229e-06	-0.322587	1	1	0.0392467	severe_vs_mild
RPS18	1.23255e-06	-0.517182	0.993	1	0.0451127	severe_vs_mild
PPP1CA	1.27126e-06	0.531128	0.96	0.93	0.0465293	severe_vs_mild
CD8A	1.39947e-06	0.537865	0.966	0.912	0.0512222	severe_vs_mild
KLF6	1.42888e-06	-0.75132	0.512	0.772	0.0522984	severe_vs_mild
PNRC1	1.45252e-06	-0.655315	0.623	0.877	0.0531638	severe_vs_mild
TSPYL1	1.48619e-06	-0.408638	0.061	0.263	0.054396	severe_vs_mild
CFL1	1.56311e-06	0.382341	1	0.982	0.0572113	severe_vs_mild
NFKBIA	1.64426e-06	-0.976913	0.327	0.614	0.0601815	severe_vs_mild
PNMA1	1.70929e-06	-0.322759	0.061	0.263	0.0625618	severe_vs_mild
ANXA5	1.90061e-06	0.69102	0.892	0.719	0.0695642	severe_vs_mild
PYCARD	1.95233e-06	0.752095	0.805	0.667	0.0714573	severe_vs_mild
TIMP1	2.14749e-06	-0.781039	0.067	0.263	0.0786002	severe_vs_mild
ARPC1B	2.27416e-06	0.468449	0.99	0.982	0.0832365	severe_vs_mild
METTL2B	2.5688e-06	-0.420959	0.091	0.316	0.0940205	severe_vs_mild
RPS19	2.67668e-06	-0.348716	0.993	1	0.0979691	severe_vs_mild
ACTG1	2.69524e-06	0.613954	1	1	0.0986486	severe_vs_mild
TPST2	2.71367e-06	-0.653782	0.508	0.737	0.0993229	severe_vs_mild
TSTA3	2.92117e-06	-0.57184	0.182	0.456	0.106918	severe_vs_mild
PSMA4	2.96509e-06	0.703861	0.798	0.579	0.108525	severe_vs_mild
BTG2	3.12682e-06	-0.616877	0.104	0.333	0.114445	severe_vs_mild
JUN	3.16951e-06	-0.799597	0.31	0.579	0.116007	severe_vs_mild
LDHA	3.34855e-06	0.626275	0.953	0.842	0.12256	severe_vs_mild
RPS27A	3.62127e-06	-0.398608	1	1	0.132542	severe_vs_mild
KLRC4	3.81094e-06	-0.567249	0.148	0.421	0.139484	severe_vs_mild
RPL3	4.14908e-06	-0.486527	0.98	0.982	0.151861	severe_vs_mild
PSME2	4.79457e-06	0.561535	0.953	0.965	0.175486	severe_vs_mild
ARHGDIB	5.43568e-06	0.373984	1	1	0.198951	severe_vs_mild
IER2	5.65057e-06	-0.577778	0.545	0.807	0.206816	severe_vs_mild
SNRPN	5.6938e-06	-0.461652	0.199	0.474	0.208399	severe_vs_mild
RPLP0	6.09093e-06	0.382114	0.997	1	0.222934	severe_vs_mild
PSMA5	6.1872e-06	0.710017	0.808	0.632	0.226458	severe_vs_mild
RPL26	6.79879e-06	-0.359603	0.997	0.982	0.248843	severe_vs_mild
PTTG1	7.01054e-06	1.15754	0.616	0.351	0.256593	severe_vs_mild
HIST1H1D	7.02335e-06	1.08738	0.673	0.404	0.257062	severe_vs_mild
HNRNPA2B1	7.55988e-06	0.425996	1	1	0.276699	severe_vs_mild
RPL35	7.63519e-06	-0.371629	0.987	1	0.279455	severe_vs_mild
MYL6	7.63526e-06	0.384838	0.99	1	0.279458	severe_vs_mild
CORO1A	8.71174e-06	0.453924	1	1	0.318858	severe_vs_mild
RPS25	8.85595e-06	-0.40664	0.987	1	0.324137	severe_vs_mild
C12orf75	1.04554e-05	0.574803	0.916	0.807	0.382679	severe_vs_mild
TRAPPC6A	1.12569e-05	-0.622431	0.178	0.421	0.412012	severe_vs_mild
HERC5	1.23782e-05	-0.322566	0.101	0.333	0.453056	severe_vs_mild
PGK1	1.29435e-05	0.548807	0.923	0.825	0.473746	severe_vs_mild
ALOX5AP	1.39208e-05	-0.666881	0.29	0.561	0.509514	severe_vs_mild
JPT1	1.41866e-05	0.74539	0.842	0.684	0.519243	severe_vs_mild
RBMS1	1.48588e-05	-0.448004	0.199	0.456	0.543848	severe_vs_mild
HLA-A	1.76371e-05	-0.387087	1	1	0.645537	severe_vs_mild
HMGB1	1.87939e-05	0.447814	0.98	1	0.687875	severe_vs_mild
TMSB10	2.08645e-05	0.245164	0.997	1	0.763663	severe_vs_mild
PSMA2	2.17388e-05	0.552618	0.869	0.789	0.795662	severe_vs_mild
SPOCK2	2.21041e-05	-0.596084	0.242	0.526	0.809033	severe_vs_mild
RPL23A	2.40388e-05	-0.403563	0.99	1	0.879844	severe_vs_mild
RPS20	2.50439e-05	-0.553131	0.926	0.965	0.916633	severe_vs_mild
PSMD8	2.63699e-05	0.545067	0.859	0.737	0.965166	severe_vs_mild
BTG1	2.67851e-05	-0.74547	0.791	0.947	0.980361	severe_vs_mild
FAU	2.75835e-05	-0.292582	1	1	1	severe_vs_mild
N4BP2L2	2.77227e-05	-0.485549	0.387	0.667	1	severe_vs_mild
RPL36	2.85443e-05	-0.367367	0.993	1	1	severe_vs_mild
RCBTB2	2.88294e-05	-0.399327	0.104	0.316	1	severe_vs_mild
CLIC1	2.92617e-05	0.456776	0.993	0.93	1	severe_vs_mild
H2AFZ	3.07488e-05	0.654296	0.946	0.842	1	severe_vs_mild
RHOC	3.08285e-05	-0.675636	0.168	0.404	1	severe_vs_mild
TRGV2	3.17672e-05	0.517719	0.397	0.088	1	severe_vs_mild
PDCD4	3.33002e-05	-0.417064	0.397	0.719	1	severe_vs_mild
MT1F	3.65907e-05	0.63495	0.623	0.404	1	severe_vs_mild
CDKN3	4.39111e-05	0.933048	0.461	0.193	1	severe_vs_mild
EIF1AY	4.45704e-05	0.588415	0.384	0.088	1	severe_vs_mild
MRPL28	4.47676e-05	0.666054	0.539	0.281	1	severe_vs_mild
LGALS9	4.58608e-05	-0.514419	0.131	0.333	1	severe_vs_mild
PSMB9	4.83835e-05	0.44084	0.976	0.947	1	severe_vs_mild
LMNB1	4.99394e-05	0.76028	0.609	0.351	1	severe_vs_mild
SORL1	5.00074e-05	-0.344781	0.081	0.263	1	severe_vs_mild
PSMA6	5.17387e-05	0.504457	0.879	0.842	1	severe_vs_mild
MX1	5.24851e-05	-1.01069	0.121	0.316	1	severe_vs_mild
MKI67	5.2997e-05	0.812387	0.626	0.316	1	severe_vs_mild
PPP1CC	5.31747e-05	0.68154	0.744	0.561	1	severe_vs_mild
PRDX2	5.32809e-05	0.627026	0.795	0.561	1	severe_vs_mild
RPS6	5.44393e-05	-0.32297	0.993	1	1	severe_vs_mild
JUNB	5.49593e-05	-1.23881	0.337	0.579	1	severe_vs_mild
RPL35A	5.67789e-05	-0.324615	0.987	1	1	severe_vs_mild
PSMD6	5.76413e-05	0.55051	0.684	0.421	1	severe_vs_mild
HSPB1	5.80298e-05	-0.761035	0.343	0.561	1	severe_vs_mild
HAVCR2	6.07757e-05	0.621128	0.276	0.035	1	severe_vs_mild
RPL10A	7.25155e-05	-0.364317	0.987	1	1	severe_vs_mild
CLEC2B	7.3656e-05	0.59342	0.811	0.667	1	severe_vs_mild
IL7R	7.67363e-05	-1.62524	0.138	0.333	1	severe_vs_mild
EEF1B2	7.83024e-05	-0.431018	0.973	0.982	1	severe_vs_mild
RPS12	7.92429e-05	-0.296035	1	1	1	severe_vs_mild
SLC25A36	8.23593e-05	-0.385651	0.128	0.333	1	severe_vs_mild
HMGB3	8.35226e-05	0.744383	0.401	0.14	1	severe_vs_mild
HLA-DRB5	8.50734e-05	0.964803	0.771	0.614	1	severe_vs_mild
ANXA1	8.69726e-05	0.529654	0.953	0.93	1	severe_vs_mild
PFDN5	9.21407e-05	-0.405899	0.933	0.965	1	severe_vs_mild
CD74	9.31326e-05	0.456586	0.997	0.982	1	severe_vs_mild
ANP32E	9.67665e-05	0.773945	0.764	0.579	1	severe_vs_mild
MT-CO3	9.84441e-05	-0.354504	0.997	1	1	severe_vs_mild
COX6A1	0.00010551	0.361269	0.96	0.965	1	severe_vs_mild
EIF2S3	0.000119418	-0.472379	0.478	0.737	1	severe_vs_mild
RPS23	0.000123393	-0.28015	0.997	1	1	severe_vs_mild
TRGV4	0.000139561	0.423687	0.337	0.07	1	severe_vs_mild
PSMA3	0.000140935	0.580729	0.697	0.544	1	severe_vs_mild
TPM4	0.000147896	0.73149	0.785	0.667	1	severe_vs_mild
CAP1	0.00014969	0.366303	0.946	0.93	1	severe_vs_mild
ICAM2	0.000156773	-0.460061	0.249	0.509	1	severe_vs_mild
PSMB10	0.000156785	0.412231	0.926	0.912	1	severe_vs_mild
DECR1	0.000157638	0.561548	0.744	0.526	1	severe_vs_mild
COTL1	0.000157947	0.497963	0.936	0.719	1	severe_vs_mild
SH3BP5	0.000158604	-0.554429	0.246	0.491	1	severe_vs_mild
IL32	0.000160467	0.350637	0.997	1	1	severe_vs_mild
FGFBP2	0.000164536	0.777129	0.774	0.526	1	severe_vs_mild
KRAS	0.000169089	0.605877	0.68	0.474	1	severe_vs_mild
RNF213	0.000181873	-0.43344	0.68	0.86	1	severe_vs_mild
GNG5	0.000186337	0.472774	0.916	0.789	1	severe_vs_mild
SRSF2	0.000186635	0.518566	0.741	0.509	1	severe_vs_mild
KLRB1	0.000200944	-0.765714	0.118	0.298	1	severe_vs_mild
EIF4A2	0.000201898	-0.539565	0.303	0.561	1	severe_vs_mild
COX5A	0.000203602	0.428503	0.896	0.807	1	severe_vs_mild
NOP10	0.000203917	0.483688	0.778	0.561	1	severe_vs_mild
IFITM3	0.00021002	-1.04649	0.357	0.526	1	severe_vs_mild
H3F3A	0.000214913	0.337153	0.99	0.982	1	severe_vs_mild
FCMR	0.00025158	-0.610411	0.367	0.596	1	severe_vs_mild
S1PR1	0.000266386	-0.605063	0.249	0.474	1	severe_vs_mild
MDH2	0.000285737	0.470093	0.842	0.737	1	severe_vs_mild
UQCRFS1	0.000304895	0.49033	0.798	0.596	1	severe_vs_mild
GZMB	0.000307234	0.759683	0.798	0.579	1	severe_vs_mild
CALM3	0.000307694	0.479251	0.919	0.789	1	severe_vs_mild
ATP5MC2	0.000308259	0.340559	0.983	0.982	1	severe_vs_mild
RAC2	0.00031591	0.352334	0.997	1	1	severe_vs_mild
TNFAIP8	0.000335508	-0.492932	0.465	0.684	1	severe_vs_mild
ICAM3	0.000336728	-0.3604	0.721	0.895	1	severe_vs_mild
FAAP20	0.000348641	-0.531233	0.343	0.579	1	severe_vs_mild
TPX2	0.000375311	0.734215	0.438	0.211	1	severe_vs_mild
GNB2	0.00038252	0.470713	0.835	0.754	1	severe_vs_mild
PDLIM1	0.000389794	-0.44919	0.121	0.298	1	severe_vs_mild
MGMT	0.00039575	-0.363226	0.182	0.386	1	severe_vs_mild
SCAND1	0.00040171	0.499563	0.805	0.719	1	severe_vs_mild
SERPINB1	0.00040704	0.505871	0.791	0.579	1	severe_vs_mild
CD244	0.000421155	-0.348665	0.094	0.263	1	severe_vs_mild
PRR13	0.000432672	0.432586	0.902	0.719	1	severe_vs_mild
PPIB	0.000440896	0.392025	0.973	0.982	1	severe_vs_mild
DDX39A	0.000444463	0.500748	0.747	0.596	1	severe_vs_mild
RTRAF	0.000472696	0.496303	0.835	0.684	1	severe_vs_mild
RPL30	0.000481277	-0.286234	0.997	1	1	severe_vs_mild
BIRC5	0.000487268	0.791037	0.414	0.175	1	severe_vs_mild
ELOC	0.000494181	0.528693	0.69	0.509	1	severe_vs_mild
RPL13A	0.000502046	-0.366999	0.997	0.982	1	severe_vs_mild
LIMD2	0.00052479	0.444678	0.906	0.895	1	severe_vs_mild
DDX5	0.000527662	-0.4851	0.872	0.93	1	severe_vs_mild
IDH2	0.000532595	0.511012	0.852	0.702	1	severe_vs_mild
LGALS1	0.00055028	0.693034	0.768	0.596	1	severe_vs_mild
CCNB2	0.000589378	0.82635	0.354	0.14	1	severe_vs_mild
CDC20	0.000590562	0.944274	0.34	0.123	1	severe_vs_mild
ATP5F1C	0.000606756	0.385556	0.862	0.807	1	severe_vs_mild
NR3C1	0.000608587	-0.335754	0.249	0.491	1	severe_vs_mild
SMC4	0.000614976	0.603555	0.626	0.404	1	severe_vs_mild
CSNK2B	0.000622897	0.421356	0.865	0.754	1	severe_vs_mild
COPE	0.000634251	0.455186	0.848	0.772	1	severe_vs_mild
PLK1	0.000641829	0.818124	0.253	0.053	1	severe_vs_mild
CD37	0.000643054	-0.378748	0.859	0.982	1	severe_vs_mild
CDK2AP2	0.000645327	0.517624	0.835	0.719	1	severe_vs_mild
CD3G	0.000651876	0.426262	0.936	0.86	1	severe_vs_mild
SCOC	0.00065577	-0.256083	0.131	0.316	1	severe_vs_mild
SEC11A	0.000659108	0.494678	0.761	0.579	1	severe_vs_mild
CCT5	0.000699239	0.492883	0.774	0.579	1	severe_vs_mild
CRTAP	0.000747724	-0.374961	0.185	0.386	1	severe_vs_mild
MRPL18	0.00075557	0.501219	0.515	0.333	1	severe_vs_mild
MYL6B	0.000757308	0.45533	0.296	0.088	1	severe_vs_mild
YWHAZ	0.000778638	0.340125	0.98	0.965	1	severe_vs_mild
ITGAE	0.000781284	0.443915	0.364	0.14	1	severe_vs_mild
PRR14L	0.000783024	-0.386364	0.111	0.281	1	severe_vs_mild
ACAT2	0.00080265	0.572258	0.495	0.298	1	severe_vs_mild
SNRK	0.0008477	-0.393871	0.209	0.404	1	severe_vs_mild
GBP1	0.000856331	0.481613	0.66	0.404	1	severe_vs_mild
COX6C	0.000860645	0.381116	0.943	0.877	1	severe_vs_mild
NDUFV2	0.000888349	0.44355	0.758	0.614	1	severe_vs_mild
PTPRA	0.000889964	-0.312487	0.212	0.421	1	severe_vs_mild
UBQLN2	0.000926907	-0.341784	0.175	0.368	1	severe_vs_mild
RAB5IF	0.00095384	0.404868	0.684	0.456	1	severe_vs_mild
BBX	0.000988581	-0.323006	0.192	0.404	1	severe_vs_mild
YBX1	0.000998209	0.296748	0.98	0.982	1	severe_vs_mild
CHD9	0.00100034	-0.319183	0.128	0.298	1	severe_vs_mild
UBLCP1	0.00101579	-0.390254	0.333	0.561	1	severe_vs_mild
SPRYD3	0.00102223	-0.295734	0.104	0.263	1	severe_vs_mild
PTK2B	0.00102527	-0.281378	0.172	0.368	1	severe_vs_mild
ARL2	0.00103744	-0.373834	0.212	0.421	1	severe_vs_mild
ACTR3	0.00104624	0.424355	0.936	0.825	1	severe_vs_mild
CD300A	0.00107449	-0.299649	0.145	0.333	1	severe_vs_mild
PITPNC1	0.00107582	-0.269679	0.138	0.316	1	severe_vs_mild
HCP5	0.00108707	-0.37199	0.162	0.351	1	severe_vs_mild
MARS	0.00108721	-0.343107	0.256	0.456	1	severe_vs_mild
MIR4435-2HG	0.00108956	0.543671	0.552	0.386	1	severe_vs_mild
LSM5	0.00109622	0.536624	0.744	0.544	1	severe_vs_mild
CTSC	0.00115097	0.423555	0.936	0.86	1	severe_vs_mild
DHRS7	0.00117787	-0.514135	0.481	0.719	1	severe_vs_mild
ARF1	0.00119448	0.376154	0.886	0.912	1	severe_vs_mild
SLFN5	0.00124588	-0.49458	0.434	0.614	1	severe_vs_mild
ATP5MG	0.00132814	0.312297	0.973	0.93	1	severe_vs_mild
UBE2V2	0.00132934	0.475285	0.589	0.404	1	severe_vs_mild
RALGDS	0.00134869	-0.410159	0.125	0.281	1	severe_vs_mild
RAN	0.00136715	0.381144	0.953	0.93	1	severe_vs_mild
CYCS	0.00142257	0.469957	0.687	0.509	1	severe_vs_mild
EIF2A	0.00143963	-0.358974	0.34	0.526	1	severe_vs_mild
RPL8	0.00145443	-0.240848	0.997	1	1	severe_vs_mild
POLR2E	0.00146866	0.394939	0.744	0.614	1	severe_vs_mild
CD69	0.0015197	-0.457853	0.343	0.544	1	severe_vs_mild
CD52	0.00152679	0.378341	0.976	0.93	1	severe_vs_mild
RPS10	0.00154173	-0.358443	0.209	0.386	1	severe_vs_mild
RPL6	0.00154195	-0.23336	0.993	1	1	severe_vs_mild
CALM1	0.00154571	0.305582	0.997	1	1	severe_vs_mild
IAH1	0.00156399	0.488378	0.519	0.281	1	severe_vs_mild
ATP5F1B	0.00156591	0.387274	0.923	0.842	1	severe_vs_mild
GGA2	0.00159008	-0.263103	0.125	0.298	1	severe_vs_mild
RPL19	0.00159137	-0.215846	0.993	1	1	severe_vs_mild
ATP5PO	0.00160237	0.417779	0.919	0.807	1	severe_vs_mild
PRDX6	0.00160622	0.455982	0.747	0.614	1	severe_vs_mild
PSMB2	0.0016162	0.443143	0.818	0.667	1	severe_vs_mild
FBXO21	0.00162028	-0.404658	0.192	0.368	1	severe_vs_mild
PTDSS1	0.00162818	0.443715	0.468	0.228	1	severe_vs_mild
ANKRD12	0.0016585	-0.462189	0.444	0.649	1	severe_vs_mild
CD82	0.00166236	-0.393267	0.128	0.298	1	severe_vs_mild
HINT2	0.00179985	0.428153	0.633	0.421	1	severe_vs_mild
ELOB	0.00181548	0.293992	0.946	0.947	1	severe_vs_mild
LBR	0.00181891	0.388485	0.677	0.526	1	severe_vs_mild
ERICH1	0.00182204	-0.464925	0.276	0.456	1	severe_vs_mild
TRMT6	0.00182962	-0.244275	0.141	0.316	1	severe_vs_mild
ZNF32	0.00183572	-0.248709	0.128	0.298	1	severe_vs_mild
FKBP1A	0.001855	0.436043	0.805	0.737	1	severe_vs_mild
RAB1B	0.00187847	0.513192	0.69	0.579	1	severe_vs_mild
GBP2	0.00189644	0.54402	0.593	0.368	1	severe_vs_mild
RRM2	0.0019237	0.489582	0.549	0.316	1	severe_vs_mild
STK4	0.00192546	-0.37046	0.694	0.842	1	severe_vs_mild
GZMA	0.00197483	0.341999	0.97	0.912	1	severe_vs_mild
RPS3A	0.00199436	-0.24902	1	1	1	severe_vs_mild
LY9	0.00200005	-0.374895	0.202	0.386	1	severe_vs_mild
CXCR4	0.00201586	-0.342155	0.313	0.526	1	severe_vs_mild
EWSR1	0.00203656	0.420409	0.825	0.702	1	severe_vs_mild
GLUL	0.00206624	-0.257283	0.172	0.368	1	severe_vs_mild
AURKAIP1	0.00206781	0.406183	0.798	0.737	1	severe_vs_mild
PECAM1	0.00207919	-0.241795	0.121	0.281	1	severe_vs_mild
STRAP	0.00208933	0.454946	0.69	0.544	1	severe_vs_mild
ARHGAP25	0.00211821	-0.361411	0.354	0.544	1	severe_vs_mild
PBXIP1	0.00213545	-0.368681	0.215	0.404	1	severe_vs_mild
AFTPH	0.0021406	-0.244138	0.131	0.298	1	severe_vs_mild
PARK7	0.00221601	0.361679	0.943	0.912	1	severe_vs_mild
MT-CO2	0.00222921	-0.228049	1	1	1	severe_vs_mild
LCK	0.00226571	0.30959	0.96	0.982	1	severe_vs_mild
GMFG	0.0022701	0.319497	0.966	0.86	1	severe_vs_mild
ITGB2-AS1	0.00229247	-0.321989	0.148	0.316	1	severe_vs_mild
EIF4B	0.00229897	-0.43898	0.582	0.772	1	severe_vs_mild
RPL27	0.00233079	-0.299998	0.966	0.982	1	severe_vs_mild
RPL10	0.0023809	-0.274603	1	1	1	severe_vs_mild
MT-ATP8	0.00256055	-0.474781	0.306	0.509	1	severe_vs_mild
ATP5PB	0.00256783	0.378802	0.872	0.807	1	severe_vs_mild
PPM1G	0.00258609	0.375945	0.788	0.684	1	severe_vs_mild
SNRNP48	0.0026246	-0.246697	0.111	0.263	1	severe_vs_mild
TMEM50A	0.00266667	0.391068	0.848	0.807	1	severe_vs_mild
PRDX3	0.00272235	0.438609	0.751	0.614	1	severe_vs_mild
DUSP1	0.00274694	-0.342838	0.152	0.316	1	severe_vs_mild
PMF1	0.00276558	0.412513	0.387	0.193	1	severe_vs_mild
TROAP	0.0027681	0.55967	0.35	0.158	1	severe_vs_mild
NDUFB10	0.00282875	0.34438	0.869	0.86	1	severe_vs_mild
EVI2A	0.00289871	-0.35216	0.172	0.351	1	severe_vs_mild
NUDT1	0.00293336	0.422564	0.724	0.544	1	severe_vs_mild
HOPX	0.00296298	0.404518	0.724	0.526	1	severe_vs_mild
HMGN3	0.0029663	-0.404792	0.559	0.719	1	severe_vs_mild
THAP1	0.00302196	0.371761	0.273	0.088	1	severe_vs_mild
PCMT1	0.00303319	0.41267	0.7	0.561	1	severe_vs_mild
LSM4	0.0030557	0.387169	0.774	0.526	1	severe_vs_mild
SDHD	0.0030857	0.434858	0.603	0.456	1	severe_vs_mild
BLVRB	0.00308912	-0.233256	0.111	0.263	1	severe_vs_mild
PPP1R15A	0.00309022	-0.35025	0.165	0.316	1	severe_vs_mild
SPON2	0.00309488	0.624344	0.502	0.316	1	severe_vs_mild
SEM1	0.0031112	0.389477	0.828	0.737	1	severe_vs_mild
NDUFA2	0.00311836	0.430758	0.818	0.789	1	severe_vs_mild
DLGAP5	0.00312282	0.640353	0.263	0.088	1	severe_vs_mild
REX1BD	0.00316296	-0.319435	0.458	0.684	1	severe_vs_mild
OASL	0.00317044	0.516722	0.485	0.298	1	severe_vs_mild
CCNA2	0.00321145	0.56901	0.313	0.123	1	severe_vs_mild
IDS	0.00323302	-0.2771	0.364	0.579	1	severe_vs_mild
GIMAP5	0.00327429	-0.534369	0.63	0.772	1	severe_vs_mild
HMGA1	0.00333585	0.482517	0.673	0.544	1	severe_vs_mild
PSMB1	0.00334493	0.328765	0.869	0.86	1	severe_vs_mild
HNRNPM	0.00339243	0.385035	0.855	0.754	1	severe_vs_mild
GIMAP7	0.00344398	-0.369847	0.919	0.93	1	severe_vs_mild
RBM14	0.00346484	-0.232485	0.131	0.298	1	severe_vs_mild
OTUB1	0.00350048	0.418683	0.727	0.561	1	severe_vs_mild
ITGB1BP1	0.00350916	0.378164	0.677	0.509	1	severe_vs_mild
TRAPPC1	0.00354528	0.377977	0.875	0.86	1	severe_vs_mild
RNF7	0.0036348	0.453198	0.717	0.544	1	severe_vs_mild
CD7	0.00363958	-0.627114	0.788	0.86	1	severe_vs_mild
HCFC1R1	0.00368621	0.460537	0.471	0.316	1	severe_vs_mild
MTLN	0.0037163	-0.328697	0.229	0.404	1	severe_vs_mild
DCTN3	0.00381796	0.505528	0.731	0.649	1	severe_vs_mild
SPCS2	0.00389341	0.424802	0.808	0.702	1	severe_vs_mild
CD48	0.00389761	-0.373723	0.791	0.825	1	severe_vs_mild
MSH2	0.00390997	-0.302022	0.175	0.333	1	severe_vs_mild
ECHS1	0.00395417	-0.38491	0.327	0.526	1	severe_vs_mild
CD38	0.0039813	0.481635	0.468	0.263	1	severe_vs_mild
RBL2	0.00403401	-0.293747	0.576	0.754	1	severe_vs_mild
SYPL1	0.00405169	-0.286235	0.178	0.351	1	severe_vs_mild
SRSF7	0.00410362	-0.367073	0.751	0.789	1	severe_vs_mild
MYCBP2	0.00412531	-0.356088	0.34	0.526	1	severe_vs_mild
MIF	0.00414109	-0.284199	0.953	0.982	1	severe_vs_mild
RPL11	0.00423594	-0.227651	1	1	1	severe_vs_mild
EIF3M	0.00425436	0.417249	0.754	0.632	1	severe_vs_mild
CAPZB	0.0043298	0.343974	0.963	0.93	1	severe_vs_mild
TMEM123	0.00439675	-0.533125	0.35	0.491	1	severe_vs_mild
MTCH2	0.00452608	0.413256	0.519	0.333	1	severe_vs_mild
NOLC1	0.0045424	-0.390623	0.279	0.456	1	severe_vs_mild
POLR2L	0.00456502	-0.346928	0.828	0.86	1	severe_vs_mild
RPS9	0.00462896	-0.327037	0.98	1	1	severe_vs_mild
NDUFAF4	0.00470411	0.377731	0.31	0.14	1	severe_vs_mild
PTPRE	0.00470896	-0.402183	0.165	0.316	1	severe_vs_mild
HIST1H1B	0.00471975	0.709571	0.269	0.088	1	severe_vs_mild
DCXR	0.00475248	0.496729	0.71	0.561	1	severe_vs_mild
SEC61B	0.00476266	0.356781	0.882	0.825	1	severe_vs_mild
ATM	0.00479225	-0.347521	0.259	0.439	1	severe_vs_mild
ABHD16A	0.00484067	-0.29896	0.148	0.298	1	severe_vs_mild
BOD1L1	0.0049058	-0.269297	0.148	0.298	1	severe_vs_mild
CENPW	0.00509281	0.438019	0.387	0.211	1	severe_vs_mild
NAGK	0.00520344	-0.224905	0.178	0.351	1	severe_vs_mild
SMARCB1	0.00521746	0.452923	0.63	0.491	1	severe_vs_mild
PSMA7	0.00524891	0.335089	0.943	0.842	1	severe_vs_mild
ERH	0.00526218	0.288772	0.852	0.719	1	severe_vs_mild
ENO1	0.00527796	0.398441	0.899	0.877	1	severe_vs_mild
MNAT1	0.00527841	-0.314975	0.148	0.298	1	severe_vs_mild
ZC3H13	0.00528379	-0.296571	0.249	0.421	1	severe_vs_mild
ELOVL1	0.00529888	0.414079	0.458	0.281	1	severe_vs_mild
PSME1	0.00533875	0.262621	0.99	1	1	severe_vs_mild
FYB1	0.00536867	-0.266424	0.879	0.965	1	severe_vs_mild
APBB1	0.00544946	-0.271949	0.125	0.263	1	severe_vs_mild
LINC01871	0.00555005	-0.422229	0.256	0.421	1	severe_vs_mild
FABP5	0.00568716	0.427694	0.71	0.509	1	severe_vs_mild
LDHB	0.00575961	0.272712	0.97	0.965	1	severe_vs_mild
NDUFC2	0.00598646	0.368806	0.875	0.737	1	severe_vs_mild
FLI1	0.00598922	-0.354595	0.458	0.632	1	severe_vs_mild
KDM5A	0.00599338	-0.320465	0.374	0.526	1	severe_vs_mild
CRIP1	0.0060143	0.193636	0.976	1	1	severe_vs_mild
PSTPIP1	0.0060365	-0.387695	0.273	0.456	1	severe_vs_mild
ADRB2	0.00614667	-0.419725	0.131	0.263	1	severe_vs_mild
SLC2A3	0.00632655	-0.27853	0.219	0.386	1	severe_vs_mild
MFSD1	0.00638856	-0.288807	0.202	0.368	1	severe_vs_mild
FAM192A	0.00644647	0.406553	0.34	0.158	1	severe_vs_mild
TMSB4X	0.00649756	-0.204264	1	1	1	severe_vs_mild
HNRNPA1	0.00680963	0.258125	0.987	1	1	severe_vs_mild
NUCKS1	0.00693866	0.359759	0.825	0.702	1	severe_vs_mild
EID1	0.00697298	0.377558	0.855	0.719	1	severe_vs_mild
PIK3IP1	0.00706494	-0.385659	0.155	0.298	1	severe_vs_mild
PSMB3	0.0070988	0.363292	0.875	0.895	1	severe_vs_mild
CACYBP	0.00716971	0.351143	0.798	0.772	1	severe_vs_mild
KANSL1-AS1	0.00723467	-0.228216	0.118	0.263	1	severe_vs_mild
ARHGEF1	0.0072747	0.418743	0.694	0.509	1	severe_vs_mild
DBNL	0.00727806	0.449539	0.616	0.509	1	severe_vs_mild
NPM1	0.007303	0.288142	0.99	0.947	1	severe_vs_mild
LRRFIP1	0.00733859	0.337113	0.832	0.772	1	severe_vs_mild
BATF	0.00735976	0.329429	0.539	0.351	1	severe_vs_mild
PRDX1	0.00745285	0.424011	0.758	0.649	1	severe_vs_mild
DNAJC7	0.00746141	0.445224	0.562	0.386	1	severe_vs_mild
ARPC5L	0.00755346	0.289478	0.815	0.649	1	severe_vs_mild
LMAN2	0.00758833	0.339118	0.734	0.632	1	severe_vs_mild
GAS5	0.00761269	-0.467764	0.434	0.596	1	severe_vs_mild
OGFOD1	0.00762283	-0.24577	0.155	0.298	1	severe_vs_mild
YWHAE	0.00775242	0.337472	0.7	0.509	1	severe_vs_mild
PIP4K2A	0.00781748	-0.209048	0.125	0.263	1	severe_vs_mild
CD3D	0.00792658	0.207587	0.963	1	1	severe_vs_mild
HPCAL1	0.00793381	-0.289421	0.192	0.351	1	severe_vs_mild
THAP4	0.00794187	-0.312362	0.178	0.333	1	severe_vs_mild
SINHCAF	0.00797863	-0.301745	0.178	0.316	1	severe_vs_mild
PSMD2	0.0079919	0.347244	0.66	0.491	1	severe_vs_mild
ITM2A	0.00803188	-0.340729	0.438	0.667	1	severe_vs_mild
GALT	0.00806264	-0.220858	0.121	0.263	1	severe_vs_mild
CKAP2	0.00814463	0.507568	0.306	0.158	1	severe_vs_mild
NUP42	0.00819108	-0.305764	0.239	0.404	1	severe_vs_mild
FOXP1	0.00823409	-0.424665	0.283	0.456	1	severe_vs_mild
NDUFB9	0.00829185	0.354487	0.892	0.877	1	severe_vs_mild
HADHB	0.00829275	0.362891	0.418	0.228	1	severe_vs_mild
ATRX	0.00835321	-0.381354	0.545	0.667	1	severe_vs_mild
SNRPC	0.00838891	0.2859	0.785	0.632	1	severe_vs_mild
RPL7A	0.00854587	-0.221231	0.997	1	1	severe_vs_mild
CHD2	0.00855365	-0.29361	0.212	0.386	1	severe_vs_mild
HIST1H1C	0.00870617	0.813107	0.519	0.333	1	severe_vs_mild
NAA38	0.00871863	0.335263	0.731	0.632	1	severe_vs_mild
RHOA	0.00872346	0.269143	0.966	0.947	1	severe_vs_mild
PGAM1	0.00877367	0.371696	0.886	0.842	1	severe_vs_mild
NUBP2	0.0088277	0.390295	0.407	0.246	1	severe_vs_mild
ZCRB1	0.00901749	0.450493	0.438	0.298	1	severe_vs_mild
SRA1	0.00919508	0.405254	0.505	0.351	1	severe_vs_mild
TRIP11	0.00928825	-0.275768	0.236	0.404	1	severe_vs_mild
LAG3	0.00932232	0.496628	0.552	0.368	1	severe_vs_mild
CYTOR	0.00932886	0.453799	0.714	0.561	1	severe_vs_mild
IMP3	0.00937797	0.372486	0.66	0.509	1	severe_vs_mild
NME3	0.00940768	-0.210574	0.185	0.351	1	severe_vs_mild
UBE2L6	0.00953625	0.389285	0.798	0.702	1	severe_vs_mild
MT1E	0.00957117	0.204797	0.579	0.351	1	severe_vs_mild
TMEM138	0.00963901	-0.273193	0.131	0.263	1	severe_vs_mild
SETD2	0.00974021	-0.248364	0.249	0.421	1	severe_vs_mild
EIF2AK1	0.00974475	0.401793	0.448	0.281	1	severe_vs_mild
SLC38A2	0.0097838	-0.204406	0.148	0.298	1	severe_vs_mild
NT5DC1	0.00980713	-0.250327	0.148	0.281	1	severe_vs_mild
RNASET2	0.00981913	-0.23581	0.276	0.456	1	severe_vs_mild
RPS24	0.00995401	-0.149987	1	1	1	severe_vs_mild
IFNAR2	0.01002	-0.304612	0.219	0.386	1	severe_vs_mild
COX6B1	0.0100339	0.208615	0.96	0.982	1	severe_vs_mild
SEPTIN1	0.0100494	0.363216	0.838	0.772	1	severe_vs_mild
TMED4	0.0100824	-0.284529	0.296	0.474	1	severe_vs_mild
GARS	0.0100941	0.379595	0.525	0.368	1	severe_vs_mild
IFI27L2	0.0101276	0.392914	0.71	0.561	1	severe_vs_mild
ZNF410	0.0102074	-0.243298	0.155	0.298	1	severe_vs_mild
TUSC2	0.0102379	0.316004	0.374	0.228	1	severe_vs_mild
S100A6	0.0102832	0.25461	0.966	0.982	1	severe_vs_mild
CD53	0.0103094	0.198035	0.936	0.86	1	severe_vs_mild
CD63	0.0103562	-0.44008	0.556	0.649	1	severe_vs_mild
SMYD2	0.0105704	-0.241895	0.128	0.263	1	severe_vs_mild
ZFP36L2	0.0106955	-0.362858	0.808	0.912	1	severe_vs_mild
UBE2D2	0.0107391	0.317152	0.886	0.807	1	severe_vs_mild
CCT6A	0.0108391	0.40885	0.714	0.614	1	severe_vs_mild
LINC02446	0.0108752	-0.597019	0.222	0.386	1	severe_vs_mild
ERP29	0.0109644	-0.240688	0.862	0.947	1	severe_vs_mild
YWHAB	0.0115181	0.218751	0.97	1	1	severe_vs_mild
DIS3	0.0117088	-0.204135	0.158	0.298	1	severe_vs_mild
SAMD9L	0.0117308	-0.308252	0.3	0.474	1	severe_vs_mild
LAP3	0.0118638	0.317696	0.485	0.298	1	severe_vs_mild
HLA-DRB1	0.0118749	0.315934	0.852	0.754	1	severe_vs_mild
RBM3	0.0119083	0.407186	0.842	0.825	1	severe_vs_mild
ARL6IP1	0.0119913	0.382114	0.862	0.789	1	severe_vs_mild
FAM207A	0.012038	0.315952	0.259	0.105	1	severe_vs_mild
NUTF2	0.0120656	0.338483	0.609	0.474	1	severe_vs_mild
TNPO1	0.0121749	-0.229915	0.185	0.333	1	severe_vs_mild
ARFGAP2	0.0122155	0.35396	0.33	0.175	1	severe_vs_mild
RPS19BP1	0.0122371	0.38577	0.653	0.561	1	severe_vs_mild
RNF181	0.0125691	0.407336	0.623	0.456	1	severe_vs_mild
STOM	0.0125975	-0.237621	0.357	0.544	1	severe_vs_mild
CCT8	0.0127312	0.374342	0.737	0.614	1	severe_vs_mild
RPL36AL	0.0128055	-0.304693	0.97	0.982	1	severe_vs_mild
IL10RB	0.0128133	0.322674	0.404	0.246	1	severe_vs_mild
ATP5ME	0.012915	-0.347045	0.609	0.684	1	severe_vs_mild
BTF3	0.0129339	0.241679	0.98	0.982	1	severe_vs_mild
NEMF	0.0129661	-0.353874	0.32	0.474	1	severe_vs_mild
RAD21	0.0131443	0.311611	0.785	0.684	1	severe_vs_mild
TALDO1	0.0132305	0.359631	0.815	0.737	1	severe_vs_mild
TCERG1	0.0132483	0.273968	0.38	0.211	1	severe_vs_mild
C16orf54	0.0132722	-0.212903	0.141	0.281	1	severe_vs_mild
TSG101	0.0133506	0.359922	0.313	0.158	1	severe_vs_mild
CALHM2	0.0133581	-0.234544	0.222	0.404	1	severe_vs_mild
OS9	0.0134348	0.395671	0.485	0.351	1	severe_vs_mild
RBM42	0.0134973	0.424852	0.508	0.351	1	severe_vs_mild
SLC16A7	0.0135064	-0.236862	0.148	0.281	1	severe_vs_mild
OAS2	0.0137468	-0.349171	0.226	0.368	1	severe_vs_mild
GPSM3	0.0139985	0.254584	0.899	0.877	1	severe_vs_mild
ZNF292	0.0140644	0.369348	0.306	0.158	1	severe_vs_mild
GIMAP1	0.0141376	-0.451121	0.545	0.649	1	severe_vs_mild
CD6	0.0142192	0.395678	0.566	0.386	1	severe_vs_mild
MFAP1	0.0142638	0.345606	0.279	0.14	1	severe_vs_mild
RNF216	0.0143361	-0.259955	0.253	0.404	1	severe_vs_mild
AP5M1	0.0143616	-0.242557	0.152	0.281	1	severe_vs_mild
DAZAP2	0.0143896	0.281977	0.909	0.965	1	severe_vs_mild
TYMS	0.014465	0.321032	0.714	0.491	1	severe_vs_mild
BOLA3	0.0149576	0.396699	0.475	0.333	1	severe_vs_mild
SECISBP2	0.0150406	-0.318946	0.168	0.298	1	severe_vs_mild
SF3B6	0.0150518	0.369708	0.694	0.596	1	severe_vs_mild
TUBA1C	0.0150628	0.559344	0.444	0.281	1	severe_vs_mild
RBM6	0.0151677	-0.328949	0.202	0.351	1	severe_vs_mild
QARS	0.0152429	0.344998	0.438	0.298	1	severe_vs_mild
EOMES	0.0152991	-0.224911	0.145	0.281	1	severe_vs_mild
NDUFV1	0.0153776	-0.288715	0.569	0.702	1	severe_vs_mild
CD320	0.0154196	-0.397454	0.263	0.404	1	severe_vs_mild
SSBP4	0.0154352	-0.274246	0.266	0.421	1	severe_vs_mild
PPM1K	0.0154402	-0.293068	0.195	0.333	1	severe_vs_mild
IFI16	0.0154455	0.38128	0.811	0.632	1	severe_vs_mild
GIMAP4	0.0156464	-0.321945	0.788	0.825	1	severe_vs_mild
LPCAT3	0.0158746	-0.201842	0.135	0.263	1	severe_vs_mild
PABPC4	0.0159739	-0.285411	0.145	0.263	1	severe_vs_mild
CLTA	0.0162582	0.367974	0.761	0.702	1	severe_vs_mild
UCP2	0.0162673	0.304165	0.919	0.912	1	severe_vs_mild
PPHLN1	0.0162761	-0.243965	0.394	0.579	1	severe_vs_mild
YWHAQ	0.0163442	0.347329	0.882	0.825	1	severe_vs_mild
DGUOK	0.016366	0.347745	0.596	0.474	1	severe_vs_mild
SMIM7	0.0164086	0.326769	0.438	0.298	1	severe_vs_mild
HIST1H1E	0.016586	1.26615	0.751	0.667	1	severe_vs_mild
CD70	0.0166509	0.382778	0.276	0.123	1	severe_vs_mild
DDX3X	0.0166953	-0.20741	0.36	0.561	1	severe_vs_mild
PPP4C	0.01677	0.320098	0.801	0.667	1	severe_vs_mild
GRSF1	0.016816	0.336926	0.525	0.386	1	severe_vs_mild
PLD3	0.0169411	-0.213741	0.168	0.298	1	severe_vs_mild
CHCHD10	0.0171083	-0.317603	0.458	0.614	1	severe_vs_mild
PRF1	0.0171773	0.342661	0.926	0.93	1	severe_vs_mild
RHBDD2	0.0171795	-0.32535	0.323	0.474	1	severe_vs_mild
NDUFB3	0.0172186	0.280973	0.694	0.544	1	severe_vs_mild
STMN3	0.0172414	-0.276074	0.152	0.281	1	severe_vs_mild
DAZAP1	0.0173343	0.366939	0.384	0.228	1	severe_vs_mild
CLEC2D	0.0173713	0.404487	0.714	0.614	1	severe_vs_mild
ATP2B4	0.0173819	-0.258624	0.215	0.368	1	severe_vs_mild
PNP	0.017422	-0.268693	0.3	0.456	1	severe_vs_mild
RPL17	0.0174316	-0.239754	0.99	1	1	severe_vs_mild
PTGDR	0.0174341	-0.373639	0.162	0.298	1	severe_vs_mild
PRPF38A	0.017541	0.34195	0.451	0.281	1	severe_vs_mild
KDELR1	0.0176123	0.318763	0.66	0.561	1	severe_vs_mild
NDUFS3	0.0176149	0.358955	0.532	0.421	1	severe_vs_mild
LCP1	0.0176328	0.325138	0.983	0.982	1	severe_vs_mild
EIF4E2	0.0176472	0.341009	0.559	0.404	1	severe_vs_mild
HOOK3	0.0176824	-0.247217	0.175	0.316	1	severe_vs_mild
CCDC25	0.0177807	0.369543	0.441	0.298	1	severe_vs_mild
ACTR2	0.017786	0.377777	0.774	0.702	1	severe_vs_mild
PPP6R3	0.017838	-0.262951	0.155	0.281	1	severe_vs_mild
ATP6V0E1	0.0178558	-0.296413	0.798	0.842	1	severe_vs_mild
COX7B	0.0180638	0.286836	0.845	0.789	1	severe_vs_mild
PLP2	0.0180727	-0.430949	0.387	0.526	1	severe_vs_mild
CS	0.0182146	0.383266	0.37	0.228	1	severe_vs_mild
SCAF4	0.0182551	-0.230165	0.232	0.386	1	severe_vs_mild
MRPL54	0.0184119	0.317473	0.734	0.579	1	severe_vs_mild
TRBC2	0.0185641	-0.340283	0.761	0.825	1	severe_vs_mild
RAB7A	0.0186418	0.305014	0.603	0.421	1	severe_vs_mild
EMP3	0.018704	0.240195	0.963	0.982	1	severe_vs_mild
HSPB11	0.018726	0.253006	0.69	0.509	1	severe_vs_mild
RAB10	0.0188101	-0.31136	0.29	0.456	1	severe_vs_mild
TSPO	0.0188215	0.396381	0.764	0.702	1	severe_vs_mild
CD55	0.0188791	0.311079	0.377	0.211	1	severe_vs_mild
VPS25	0.0191328	0.296317	0.377	0.211	1	severe_vs_mild
LASP1	0.01918	0.343256	0.35	0.193	1	severe_vs_mild
SLC39A6	0.0192627	-0.24529	0.148	0.281	1	severe_vs_mild
NKG7	0.0192822	0.242844	0.997	0.965	1	severe_vs_mild
S100A10	0.0194263	0.258449	0.966	0.965	1	severe_vs_mild
FDPS	0.0196503	0.39676	0.663	0.596	1	severe_vs_mild
FTSJ1	0.0196927	0.244925	0.374	0.228	1	severe_vs_mild
BTN3A1	0.0197088	-0.226094	0.189	0.333	1	severe_vs_mild
RAB14	0.0198916	-0.306788	0.498	0.702	1	severe_vs_mild
RRP1B	0.0199843	-0.1938	0.354	0.544	1	severe_vs_mild
MRPS7	0.0205557	0.247957	0.519	0.351	1	severe_vs_mild
CNOT4	0.020579	-0.240984	0.168	0.298	1	severe_vs_mild
WAS	0.0206292	0.31188	0.828	0.754	1	severe_vs_mild
C17orf49	0.0208784	0.328237	0.744	0.667	1	severe_vs_mild
VIM	0.0209468	0.285455	0.993	1	1	severe_vs_mild
IMMT	0.0209631	0.303635	0.572	0.368	1	severe_vs_mild
UQCRC1	0.0210564	0.303559	0.67	0.561	1	severe_vs_mild
MAGOHB	0.0210755	-0.212451	0.266	0.421	1	severe_vs_mild
TACC3	0.021207	0.437248	0.276	0.14	1	severe_vs_mild
NUSAP1	0.0212375	0.564035	0.333	0.193	1	severe_vs_mild
ATXN7L3B	0.021539	-0.237575	0.165	0.298	1	severe_vs_mild
RACK1	0.0215825	0.149045	1	1	1	severe_vs_mild
CCND2	0.0217363	-0.239317	0.168	0.298	1	severe_vs_mild
IRAK4	0.0218528	-0.179037	0.266	0.439	1	severe_vs_mild
ABCE1	0.0221293	-0.316707	0.343	0.474	1	severe_vs_mild
TIMM50	0.022357	0.295868	0.283	0.14	1	severe_vs_mild
CAND1	0.0224281	-0.262959	0.283	0.439	1	severe_vs_mild
PAFAH1B1	0.0227565	0.331293	0.539	0.386	1	severe_vs_mild
BNIP3	0.023003	-0.210603	0.148	0.281	1	severe_vs_mild
DSTN	0.0230298	-0.290924	0.481	0.649	1	severe_vs_mild
RPS15	0.0230743	-0.174098	0.99	1	1	severe_vs_mild
APRT	0.0231365	-0.315379	0.744	0.86	1	severe_vs_mild
KIF21A	0.0231658	-0.340123	0.165	0.281	1	severe_vs_mild
DEF6	0.023291	0.323414	0.613	0.491	1	severe_vs_mild
SF3B1	0.0233314	-0.335474	0.653	0.737	1	severe_vs_mild
NBDY	0.0233755	-0.191602	0.215	0.368	1	severe_vs_mild
C12orf10	0.0234449	0.310249	0.306	0.158	1	severe_vs_mild
EIF3H	0.0234916	0.298405	0.886	0.807	1	severe_vs_mild
NDUFA11	0.0236053	0.272663	0.896	0.807	1	severe_vs_mild
MBP	0.0237769	-0.270667	0.623	0.737	1	severe_vs_mild
UQCR11	0.0238625	-0.193102	0.912	0.965	1	severe_vs_mild
TINF2	0.0238691	0.362646	0.418	0.298	1	severe_vs_mild
AIMP1	0.0238991	0.197651	0.404	0.246	1	severe_vs_mild
CCDC12	0.0241437	0.334055	0.468	0.333	1	severe_vs_mild
WDHD1	0.0242816	-0.118582	0.135	0.263	1	severe_vs_mild
ZNF148	0.0242831	-0.164708	0.246	0.404	1	severe_vs_mild
CENPN	0.0244988	0.37799	0.374	0.228	1	severe_vs_mild
TAF9	0.0246303	0.301004	0.441	0.298	1	severe_vs_mild
MAP3K8	0.024753	-0.14755	0.155	0.281	1	severe_vs_mild
TMED5	0.0248274	-0.288267	0.306	0.439	1	severe_vs_mild
TRPC4AP	0.0250402	-0.191839	0.178	0.316	1	severe_vs_mild
PKM	0.0250904	0.282809	0.933	0.947	1	severe_vs_mild
HNRNPAB	0.0251279	0.255945	0.532	0.368	1	severe_vs_mild
SLC25A11	0.0252087	0.336646	0.492	0.351	1	severe_vs_mild
SPN	0.0252349	-0.314424	0.606	0.754	1	severe_vs_mild
NUP37	0.0255645	0.35371	0.293	0.158	1	severe_vs_mild
TMEM109	0.0256281	-0.279809	0.542	0.684	1	severe_vs_mild
DNAJA1	0.0257352	0.38736	0.673	0.614	1	severe_vs_mild
CDCA4	0.0257655	-0.225645	0.145	0.263	1	severe_vs_mild
MRPL27	0.0259317	0.333011	0.407	0.246	1	severe_vs_mild
PYCR2	0.0261487	-0.249701	0.38	0.544	1	severe_vs_mild
POMP	0.026205	0.284314	0.869	0.737	1	severe_vs_mild
NDUFB6	0.0264541	0.316846	0.66	0.544	1	severe_vs_mild
ADRM1	0.026641	0.259949	0.734	0.649	1	severe_vs_mild
ATP5PF	0.0266604	0.238173	0.902	0.825	1	severe_vs_mild
DELE1	0.02667	0.247486	0.263	0.123	1	severe_vs_mild
MAD2L2	0.026689	0.335039	0.488	0.351	1	severe_vs_mild
SCML4	0.0270553	-0.290837	0.229	0.368	1	severe_vs_mild
USP47	0.02706	0.262891	0.347	0.193	1	severe_vs_mild
TBRG1	0.0271356	-0.200652	0.411	0.579	1	severe_vs_mild
UBE2D3	0.0272183	0.306945	0.879	0.807	1	severe_vs_mild
LAMP1	0.0273606	-0.286238	0.498	0.649	1	severe_vs_mild
AP2M1	0.0274826	0.208004	0.744	0.596	1	severe_vs_mild
STN1	0.0276377	-0.171286	0.178	0.316	1	severe_vs_mild
CTDSP1	0.027668	-0.275538	0.29	0.456	1	severe_vs_mild
RPS16	0.0276971	-0.208962	0.987	1	1	severe_vs_mild
RIPOR2	0.0278274	-0.216588	0.532	0.649	1	severe_vs_mild
SUB1	0.0280872	0.266012	0.96	0.877	1	severe_vs_mild
TAP1	0.0281319	0.359629	0.825	0.825	1	severe_vs_mild
ENSA	0.0281486	0.261884	0.805	0.667	1	severe_vs_mild
GOLGA4	0.0281897	-0.332594	0.323	0.456	1	severe_vs_mild
TOP2A	0.0283413	0.827343	0.273	0.158	1	severe_vs_mild
SSNA1	0.0287619	0.338977	0.734	0.649	1	severe_vs_mild
BZW2	0.0289235	0.330725	0.33	0.193	1	severe_vs_mild
TAPBP	0.0293286	-0.204735	0.562	0.719	1	severe_vs_mild
YTHDC1	0.0295946	-0.210467	0.357	0.509	1	severe_vs_mild
FNTA	0.0296159	-0.287393	0.367	0.526	1	severe_vs_mild
SCCPDH	0.0296422	-0.203239	0.155	0.281	1	severe_vs_mild
ATP5MF	0.0299055	0.257702	0.916	0.86	1	severe_vs_mild
PHF14	0.0300394	-0.270165	0.226	0.368	1	severe_vs_mild
SNHG6	0.0300415	-0.311532	0.559	0.684	1	severe_vs_mild
CDC42	0.030408	0.221902	0.899	0.86	1	severe_vs_mild
DAD1	0.0305099	0.277303	0.808	0.702	1	severe_vs_mild
CASP7	0.0305886	0.345888	0.279	0.158	1	severe_vs_mild
GDI1	0.0309255	-0.231471	0.236	0.368	1	severe_vs_mild
AP2S1	0.0309689	0.252376	0.828	0.789	1	severe_vs_mild
KPNA2	0.0311228	0.380382	0.37	0.246	1	severe_vs_mild
CENPM	0.0314303	0.459168	0.488	0.351	1	severe_vs_mild
CTNNAL1	0.031492	-0.168796	0.145	0.263	1	severe_vs_mild
KLF3	0.0320703	0.333362	0.562	0.421	1	severe_vs_mild
RHNO1	0.0322006	-0.155487	0.195	0.333	1	severe_vs_mild
FGD5-AS1	0.0325817	-0.250644	0.168	0.281	1	severe_vs_mild
TMEM141	0.032687	0.283962	0.428	0.281	1	severe_vs_mild
BIN1	0.0327873	-0.217616	0.69	0.825	1	severe_vs_mild
SMAP2	0.0330789	-0.159171	0.249	0.404	1	severe_vs_mild
TIPRL	0.0334182	0.368984	0.485	0.333	1	severe_vs_mild
GATA3	0.0334295	-0.300198	0.316	0.439	1	severe_vs_mild
TPI1	0.0335271	0.313264	0.923	0.93	1	severe_vs_mild
GNAI3	0.0335327	0.306469	0.498	0.333	1	severe_vs_mild
OTUD6B-AS1	0.0337408	-0.23022	0.175	0.298	1	severe_vs_mild
ANKRD44	0.0338872	-0.362112	0.31	0.439	1	severe_vs_mild
SERPINB9	0.033992	0.279951	0.36	0.211	1	severe_vs_mild
ZDHHC12	0.0339964	0.327687	0.367	0.246	1	severe_vs_mild
CDC26	0.0341244	0.321919	0.468	0.316	1	severe_vs_mild
HADHA	0.0342812	0.292252	0.734	0.684	1	severe_vs_mild
NAA10	0.0345384	-0.205394	0.165	0.281	1	severe_vs_mild
LRRC41	0.0345889	-0.195337	0.178	0.298	1	severe_vs_mild
TUBB	0.0348107	0.263732	0.916	0.86	1	severe_vs_mild
ASPM	0.0349001	0.291442	0.303	0.175	1	severe_vs_mild
CNN2	0.0351551	0.249291	0.906	0.86	1	severe_vs_mild
GPBP1	0.0352314	-0.225889	0.461	0.632	1	severe_vs_mild
ANAPC11	0.0354518	0.253312	0.747	0.596	1	severe_vs_mild
NIBAN1	0.0354859	-0.118799	0.29	0.439	1	severe_vs_mild
TOB1	0.0356901	-0.201937	0.192	0.316	1	severe_vs_mild
NEDD8	0.0357548	0.260687	0.886	0.825	1	severe_vs_mild
PRPS1	0.0357695	-0.253991	0.394	0.526	1	severe_vs_mild
MLF2	0.035908	0.325216	0.488	0.368	1	severe_vs_mild
SS18L2	0.0360441	0.291197	0.535	0.421	1	severe_vs_mild
EIF3F	0.036049	0.258398	0.892	0.86	1	severe_vs_mild
NINJ1	0.0361695	-0.300314	0.152	0.263	1	severe_vs_mild
RPL31	0.0362445	-0.156099	0.973	0.982	1	severe_vs_mild
CCND3	0.0363913	-0.31492	0.842	0.912	1	severe_vs_mild
GTPBP4	0.036478	0.196445	0.296	0.158	1	severe_vs_mild
TUBA1B	0.0365493	0.279851	0.919	0.842	1	severe_vs_mild
COASY	0.036551	0.318861	0.333	0.211	1	severe_vs_mild
HDAC1	0.0371726	0.336346	0.795	0.807	1	severe_vs_mild
ERGIC2	0.0371966	-0.181714	0.35	0.474	1	severe_vs_mild
EML4	0.0373351	-0.371817	0.414	0.544	1	severe_vs_mild
UBC	0.0373935	-0.207298	0.987	0.982	1	severe_vs_mild
MCM6	0.0375044	-0.24912	0.384	0.526	1	severe_vs_mild
SON	0.0376072	-0.316618	0.805	0.895	1	severe_vs_mild
BIRC6	0.0380839	-0.243012	0.226	0.351	1	severe_vs_mild
TCP1	0.0380919	0.289266	0.603	0.474	1	severe_vs_mild
NPC2	0.0387575	-0.359777	0.279	0.386	1	severe_vs_mild
CCNG1	0.0390854	0.360125	0.407	0.281	1	severe_vs_mild
SFPQ	0.0392345	0.445863	0.549	0.491	1	severe_vs_mild
EBPL	0.0392842	0.269483	0.263	0.14	1	severe_vs_mild
CA5B	0.0394169	-0.337946	0.178	0.281	1	severe_vs_mild
COX5B	0.0394745	0.235421	0.899	0.895	1	severe_vs_mild
SAMHD1	0.0395421	-0.309467	0.535	0.649	1	severe_vs_mild
MCRS1	0.0398443	0.271477	0.397	0.246	1	severe_vs_mild
TXNDC9	0.0404075	0.236993	0.434	0.298	1	severe_vs_mild
HSPA5	0.0405328	0.187076	0.835	0.807	1	severe_vs_mild
FERMT3	0.0406368	0.314055	0.684	0.561	1	severe_vs_mild
VTI1B	0.0410278	-0.246616	0.401	0.526	1	severe_vs_mild
ORAI1	0.0413107	-0.278208	0.286	0.404	1	severe_vs_mild
VDAC3	0.0414009	0.294699	0.7	0.632	1	severe_vs_mild
SLC9A3R1	0.0416069	0.23218	0.919	0.93	1	severe_vs_mild
RTL8C	0.0417207	-0.194719	0.165	0.281	1	severe_vs_mild
NMI	0.0417937	0.250045	0.424	0.281	1	severe_vs_mild
PPIA	0.0418702	0.120203	0.993	1	1	severe_vs_mild
HCLS1	0.0419296	0.228955	0.899	0.947	1	severe_vs_mild
SETX	0.0420702	-0.298665	0.283	0.404	1	severe_vs_mild
SEC63	0.0421336	-0.237292	0.269	0.421	1	severe_vs_mild
LYSMD2	0.0421821	-0.248834	0.242	0.368	1	severe_vs_mild
UNC50	0.0424677	0.300456	0.306	0.193	1	severe_vs_mild
PDCL3	0.0426375	0.267244	0.337	0.211	1	severe_vs_mild
PPP1R7	0.0427211	-0.175341	0.576	0.702	1	severe_vs_mild
SNX10	0.0427493	-0.211503	0.209	0.333	1	severe_vs_mild
TCEA1	0.0427929	0.263651	0.872	0.86	1	severe_vs_mild
DERA	0.0431561	-0.166198	0.236	0.386	1	severe_vs_mild
PSMC6	0.0437489	0.270061	0.444	0.298	1	severe_vs_mild
C1QBP	0.0438328	-0.250729	0.609	0.719	1	severe_vs_mild
PUM3	0.0440663	-0.233447	0.249	0.386	1	severe_vs_mild
LRR1	0.0443794	0.228085	0.263	0.14	1	severe_vs_mild
DGKA	0.0444826	-0.276916	0.178	0.298	1	severe_vs_mild
CHCHD5	0.0445438	0.268917	0.458	0.298	1	severe_vs_mild
SRRM1	0.0447177	0.235869	0.791	0.667	1	severe_vs_mild
TAGAP	0.0448635	-0.108932	0.266	0.404	1	severe_vs_mild
GET3	0.044882	0.367887	0.535	0.456	1	severe_vs_mild
GOPC	0.0449656	-0.288004	0.296	0.421	1	severe_vs_mild
ANTKMT	0.045092	-0.268264	0.162	0.281	1	severe_vs_mild
CDC37	0.0453234	-0.154413	0.795	0.877	1	severe_vs_mild
CBX3	0.045361	0.249605	0.855	0.719	1	severe_vs_mild
RPL18A	0.0457093	-0.160082	1	1	1	severe_vs_mild
ERP44	0.0458753	-0.194481	0.391	0.526	1	severe_vs_mild
ZNF24	0.0459109	-0.193243	0.269	0.386	1	severe_vs_mild
CYC1	0.0460649	0.349016	0.71	0.614	1	severe_vs_mild
MITD1	0.0461976	-0.222774	0.229	0.351	1	severe_vs_mild
NCOR1	0.0465275	-0.150301	0.609	0.789	1	severe_vs_mild
LRBA	0.0466096	-0.171905	0.222	0.351	1	severe_vs_mild
UQCR10	0.0468881	0.218618	0.923	0.895	1	severe_vs_mild
SLC66A3	0.0468953	-0.188021	0.33	0.474	1	severe_vs_mild
VPS13A	0.0469792	-0.239368	0.175	0.281	1	severe_vs_mild
METTL21A	0.0470281	-0.193019	0.158	0.263	1	severe_vs_mild
EIF2S2	0.0470377	0.179796	0.71	0.544	1	severe_vs_mild
GLRX	0.0471142	0.343185	0.502	0.404	1	severe_vs_mild
NPRL2	0.0473462	0.28847	0.327	0.193	1	severe_vs_mild
ERCC5	0.0473926	0.349002	0.29	0.175	1	severe_vs_mild
RNMT	0.0476198	0.217088	0.444	0.316	1	severe_vs_mild
ATF6B	0.0476612	-0.184664	0.34	0.509	1	severe_vs_mild
SCFD1	0.0477567	-0.255883	0.162	0.263	1	severe_vs_mild
KLF13	0.0482902	0.24912	0.263	0.14	1	severe_vs_mild
GDI2	0.0484438	0.327271	0.781	0.737	1	severe_vs_mild
COPS6	0.0485496	0.320927	0.542	0.474	1	severe_vs_mild
TBPL1	0.048737	-0.15881	0.236	0.386	1	severe_vs_mild
TXNL1	0.0488682	0.232865	0.586	0.474	1	severe_vs_mild
MYADM	0.0489552	-0.224406	0.158	0.263	1	severe_vs_mild
PCBP1	0.0489806	-0.219602	0.832	0.895	1	severe_vs_mild
GFM1	0.0493802	-0.120786	0.152	0.263	1	severe_vs_mild
MRPS9	0.0495468	0.262444	0.286	0.175	1	severe_vs_mild
CMPK1	0.0500323	-0.264044	0.354	0.509	1	severe_vs_mild
MAT2A	0.0501807	-0.230691	0.249	0.368	1	severe_vs_mild
ATP6V0C	0.0502336	-0.210198	0.754	0.789	1	severe_vs_mild
HEXB	0.0504018	0.31319	0.33	0.211	1	severe_vs_mild
CDV3	0.0505351	0.314392	0.266	0.158	1	severe_vs_mild
ANAPC15	0.0505994	0.370897	0.512	0.421	1	severe_vs_mild
ARMC6	0.0506838	0.250548	0.263	0.14	1	severe_vs_mild
STAT4	0.0508085	-0.235694	0.303	0.439	1	severe_vs_mild
NAP1L4	0.0511193	-0.267653	0.589	0.667	1	severe_vs_mild
CLTB	0.0511578	0.3278	0.556	0.456	1	severe_vs_mild
HNRNPU	0.0512044	0.301564	0.801	0.737	1	severe_vs_mild
FKBP4	0.0512714	-0.243584	0.185	0.298	1	severe_vs_mild
MEAF6	0.0513915	-0.258496	0.579	0.667	1	severe_vs_mild
MRPS24	0.0515217	0.267462	0.626	0.526	1	severe_vs_mild
WSB1	0.0515281	-0.239442	0.32	0.439	1	severe_vs_mild
FBXW5	0.0518754	0.299551	0.535	0.421	1	severe_vs_mild
UTRN	0.051892	-0.183655	0.263	0.386	1	severe_vs_mild
MED15	0.0521139	-0.319986	0.33	0.439	1	severe_vs_mild
SPCS3	0.052162	0.276055	0.623	0.509	1	severe_vs_mild
NAE1	0.0523155	0.211682	0.367	0.246	1	severe_vs_mild
UBE2B	0.0523837	0.286136	0.579	0.474	1	severe_vs_mild
PLSCR3	0.0524685	-0.404245	0.424	0.491	1	severe_vs_mild
CHMP2A	0.0525289	0.185544	0.653	0.491	1	severe_vs_mild
ATP1B3	0.0527119	0.240132	0.532	0.368	1	severe_vs_mild
COA4	0.0527984	-0.222491	0.34	0.456	1	severe_vs_mild
AKIRIN1	0.0528048	-0.268539	0.273	0.404	1	severe_vs_mild
RAD23A	0.0529754	-0.236919	0.673	0.719	1	severe_vs_mild
ZNF638	0.0532021	-0.296418	0.293	0.404	1	severe_vs_mild
FGR	0.0535017	-0.388164	0.263	0.351	1	severe_vs_mild
PPID	0.0542901	0.351844	0.35	0.246	1	severe_vs_mild
KIN	0.0543026	-0.152789	0.192	0.316	1	severe_vs_mild
HSPA9	0.054418	-0.192491	0.542	0.632	1	severe_vs_mild
TIMM17A	0.0545178	0.30824	0.414	0.298	1	severe_vs_mild
COX7A2	0.0545758	0.234583	0.926	0.895	1	severe_vs_mild
TOMM20	0.0551147	0.263482	0.626	0.526	1	severe_vs_mild
PSMD13	0.0554538	0.222303	0.646	0.509	1	severe_vs_mild
CDKN2AIP	0.0557711	-0.123721	0.165	0.281	1	severe_vs_mild
CNOT9	0.0558082	0.245512	0.253	0.14	1	severe_vs_mild
FAM49B	0.0559736	0.238948	0.744	0.649	1	severe_vs_mild
RPL22	0.0560742	-0.140805	0.993	1	1	severe_vs_mild
CLIC3	0.0561986	0.418045	0.431	0.316	1	severe_vs_mild
RASGRP2	0.0562483	0.323888	0.481	0.386	1	severe_vs_mild
DLST	0.0563344	-0.200073	0.263	0.386	1	severe_vs_mild
BAG6	0.0563459	0.260129	0.37	0.246	1	severe_vs_mild
RAP1B	0.0564919	0.294933	0.889	0.825	1	severe_vs_mild
DCTPP1	0.0566483	-0.18515	0.397	0.509	1	severe_vs_mild
TWF2	0.0567889	0.280818	0.734	0.719	1	severe_vs_mild
ARID4A	0.0568444	-0.167469	0.175	0.298	1	severe_vs_mild
SNRNP40	0.0571331	0.27673	0.589	0.509	1	severe_vs_mild
SHISA5	0.0574794	-0.184047	0.727	0.807	1	severe_vs_mild
ATIC	0.0575675	-0.253593	0.478	0.579	1	severe_vs_mild
NDUFAB1	0.0576885	0.265916	0.694	0.579	1	severe_vs_mild
EED	0.057749	0.260021	0.283	0.175	1	severe_vs_mild
XAF1	0.0578641	-0.521824	0.323	0.404	1	severe_vs_mild
ATP1A1	0.0579823	0.272066	0.522	0.386	1	severe_vs_mild
TRAF7	0.0580352	0.294676	0.269	0.158	1	severe_vs_mild
PTPN4	0.0581428	-0.279552	0.444	0.544	1	severe_vs_mild
IL16	0.0585669	-0.30017	0.495	0.596	1	severe_vs_mild
DMAC1	0.0587238	-0.190986	0.303	0.439	1	severe_vs_mild
IGFLR1	0.0591082	-0.295129	0.199	0.316	1	severe_vs_mild
ABHD14B	0.0591818	-0.142739	0.485	0.632	1	severe_vs_mild
SNRPB	0.0592243	0.278511	0.875	0.825	1	severe_vs_mild
ME2	0.0595866	-0.180856	0.239	0.368	1	severe_vs_mild
CKLF	0.0597869	-0.221976	0.626	0.719	1	severe_vs_mild
NXT1	0.0601818	-0.214263	0.226	0.351	1	severe_vs_mild
LSM7	0.0601947	0.218943	0.852	0.807	1	severe_vs_mild
MTIF2	0.0602701	-0.18152	0.152	0.263	1	severe_vs_mild
POLR2B	0.0602806	0.191109	0.36	0.263	1	severe_vs_mild
AZI2	0.0606939	0.302036	0.263	0.158	1	severe_vs_mild
SKAP1	0.060739	-0.237229	0.67	0.754	1	severe_vs_mild
RIOK3	0.0607454	0.277074	0.485	0.368	1	severe_vs_mild
SAMD9	0.060764	-0.318955	0.397	0.509	1	severe_vs_mild
PDIA3	0.0608365	0.145341	0.926	0.982	1	severe_vs_mild
BLOC1S1	0.0611997	0.182164	0.889	0.912	1	severe_vs_mild
ZDHHC6	0.0613905	0.0312054	0.269	0.14	1	severe_vs_mild
ITGB2	0.061453	-0.211027	0.963	0.982	1	severe_vs_mild
RPL15	0.0614578	-0.173085	0.987	1	1	severe_vs_mild
NEAT1	0.0614728	-0.138478	0.448	0.596	1	severe_vs_mild
DCUN1D5	0.0615039	0.262345	0.387	0.281	1	severe_vs_mild
GNL3	0.0615786	-0.258049	0.162	0.263	1	severe_vs_mild
NDUFA12	0.0615969	0.232985	0.818	0.789	1	severe_vs_mild
METTL5	0.0616987	0.250902	0.478	0.368	1	severe_vs_mild
TTC38	0.0617059	-0.449959	0.266	0.368	1	severe_vs_mild
AGTPBP1	0.0618739	-0.238856	0.162	0.263	1	severe_vs_mild
ZMAT5	0.0622919	0.152229	0.3	0.175	1	severe_vs_mild
ATP2A3	0.062455	0.250776	0.253	0.14	1	severe_vs_mild
POLR2G	0.0625082	0.332187	0.593	0.474	1	severe_vs_mild
AC119396.1	0.0627555	-0.3048	0.185	0.281	1	severe_vs_mild
TBX21	0.0630369	0.316741	0.32	0.211	1	severe_vs_mild
KMT2E	0.0631144	-0.206361	0.576	0.719	1	severe_vs_mild
RGS14	0.0632455	-0.188253	0.293	0.404	1	severe_vs_mild
CNOT10	0.0632838	-0.118535	0.152	0.263	1	severe_vs_mild
SUMO2	0.0634375	0.187485	0.963	0.947	1	severe_vs_mild
GNL1	0.0636098	-0.150859	0.263	0.404	1	severe_vs_mild
TFIP11	0.0637243	-0.208485	0.202	0.298	1	severe_vs_mild
ZNF644	0.0637748	-0.0965069	0.182	0.316	1	severe_vs_mild
STX10	0.0641404	0.27034	0.441	0.316	1	severe_vs_mild
LYRM2	0.0642579	-0.192863	0.222	0.333	1	severe_vs_mild
UBA52	0.0643572	-0.161609	0.993	1	1	severe_vs_mild
GLUD1	0.0643969	-0.175526	0.38	0.526	1	severe_vs_mild
RNASEH2B	0.0645165	0.274025	0.684	0.614	1	severe_vs_mild
CD44	0.0646547	-0.181224	0.455	0.579	1	severe_vs_mild
TMEM183A	0.0646892	0.244297	0.424	0.281	1	severe_vs_mild
PSMD7	0.0650148	0.275488	0.694	0.544	1	severe_vs_mild
ABCF1	0.0650512	-0.185253	0.401	0.526	1	severe_vs_mild
LITAF	0.065458	0.245449	0.953	0.877	1	severe_vs_mild
OSTC	0.0655398	0.261461	0.684	0.596	1	severe_vs_mild
TEX264	0.0658966	0.305081	0.542	0.439	1	severe_vs_mild
MEA1	0.0661267	-0.190939	0.569	0.649	1	severe_vs_mild
VAMP5	0.066226	0.27257	0.64	0.544	1	severe_vs_mild
ACOT13	0.0667607	-0.241608	0.205	0.298	1	severe_vs_mild
DDX49	0.0668616	0.242464	0.253	0.14	1	severe_vs_mild
GRAP2	0.0672679	0.290909	0.394	0.263	1	severe_vs_mild
NDUFB8	0.067544	0.239324	0.862	0.789	1	severe_vs_mild
CCL4L2	0.0676576	-0.081119	0.168	0.281	1	severe_vs_mild
CRYZ	0.0677112	-0.11136	0.152	0.263	1	severe_vs_mild
NOP53	0.0680329	-0.404472	0.643	0.702	1	severe_vs_mild
UPF3A	0.0683554	0.263109	0.478	0.351	1	severe_vs_mild
FGD3	0.0688045	-0.138561	0.239	0.368	1	severe_vs_mild
JAK3	0.0691638	-0.279599	0.175	0.263	1	severe_vs_mild
STX8	0.0692478	-0.21386	0.266	0.368	1	severe_vs_mild
FLII	0.069387	0.275422	0.303	0.193	1	severe_vs_mild
PTPRCAP	0.0695295	-0.28012	0.407	0.509	1	severe_vs_mild
TXN	0.0696405	0.234725	0.855	0.789	1	severe_vs_mild
EI24	0.0696449	-0.160252	0.162	0.263	1	severe_vs_mild
BZW1	0.0699121	0.218409	0.818	0.789	1	severe_vs_mild
IVNS1ABP	0.0699297	-0.287348	0.168	0.263	1	severe_vs_mild
ZMAT2	0.0700082	-0.233598	0.374	0.526	1	severe_vs_mild
HMG20B	0.070317	0.276665	0.286	0.175	1	severe_vs_mild
LBH	0.0705343	-0.183196	0.576	0.684	1	severe_vs_mild
RPL29	0.0706047	-0.130264	0.997	1	1	severe_vs_mild
RILPL2	0.070736	0.250657	0.37	0.246	1	severe_vs_mild
SLC4A7	0.0707443	-0.177894	0.202	0.298	1	severe_vs_mild
EMC4	0.0707971	0.275019	0.606	0.474	1	severe_vs_mild
IP6K2	0.0708501	0.20572	0.256	0.14	1	severe_vs_mild
PRKCQ-AS1	0.071664	-0.186284	0.192	0.298	1	severe_vs_mild
ANKRD36C	0.0718127	-0.21502	0.185	0.281	1	severe_vs_mild
HIGD2A	0.0721813	0.253973	0.872	0.86	1	severe_vs_mild
EFHD2	0.0725062	-0.218681	0.333	0.474	1	severe_vs_mild
PHF5A	0.0725771	0.170095	0.522	0.404	1	severe_vs_mild
NQO2	0.072708	0.223221	0.293	0.193	1	severe_vs_mild
PTPN7	0.0727218	0.347738	0.441	0.351	1	severe_vs_mild
XBP1	0.0727233	-0.309561	0.428	0.561	1	severe_vs_mild
THYN1	0.0727962	0.282934	0.525	0.404	1	severe_vs_mild
NECAP2	0.0732993	-0.248176	0.296	0.404	1	severe_vs_mild
STMN1	0.0739938	0.129441	0.933	0.825	1	severe_vs_mild
SRPRB	0.0740345	-0.117715	0.236	0.368	1	severe_vs_mild
GPR174	0.0746706	-0.228887	0.222	0.333	1	severe_vs_mild
BLVRA	0.0747116	-0.233092	0.256	0.368	1	severe_vs_mild
ALKBH5	0.0748114	-0.2027	0.165	0.263	1	severe_vs_mild
RBM8A	0.0748453	0.263519	0.822	0.719	1	severe_vs_mild
MRPS6	0.0753386	0.399982	0.616	0.544	1	severe_vs_mild
BCL2L13	0.0756297	0.255235	0.266	0.158	1	severe_vs_mild
CYTIP	0.0756984	-0.250083	0.593	0.667	1	severe_vs_mild
TNFRSF1A	0.0759383	0.134135	0.333	0.193	1	severe_vs_mild
CASP3	0.0759759	0.206247	0.394	0.263	1	severe_vs_mild
MRPS18C	0.0760499	0.279573	0.542	0.474	1	severe_vs_mild
MIEN1	0.0763368	0.236143	0.684	0.614	1	severe_vs_mild
PES1	0.0764174	-0.158425	0.172	0.281	1	severe_vs_mild
PRPF4B	0.0765359	-0.209915	0.492	0.614	1	severe_vs_mild
ADD1	0.0765619	-0.222194	0.229	0.333	1	severe_vs_mild
RSAD1	0.0776999	-0.138806	0.158	0.263	1	severe_vs_mild
ACAP1	0.0777135	-0.102284	0.542	0.719	1	severe_vs_mild
CMC1	0.078018	-0.216294	0.391	0.526	1	severe_vs_mild
NADSYN1	0.0781609	0.197714	0.31	0.193	1	severe_vs_mild
GYG1	0.0784915	0.310127	0.542	0.456	1	severe_vs_mild
TRPT1	0.0787831	-0.14858	0.158	0.263	1	severe_vs_mild
ADH5	0.0790521	0.181059	0.66	0.561	1	severe_vs_mild
GTF3C6	0.0791776	0.268046	0.684	0.561	1	severe_vs_mild
RBX1	0.0793176	0.242371	0.761	0.667	1	severe_vs_mild
ATG3	0.0793384	0.310975	0.586	0.491	1	severe_vs_mild
GZMK	0.0794594	-0.587833	0.364	0.456	1	severe_vs_mild
SNHG7	0.0797237	-0.314283	0.232	0.316	1	severe_vs_mild
PRPF8	0.0797763	-0.162359	0.391	0.544	1	severe_vs_mild
EIF5A	0.0800068	-0.133477	0.781	0.825	1	severe_vs_mild
PIM2	0.0802465	-0.14765	0.158	0.263	1	severe_vs_mild
CDC123	0.0804503	0.281129	0.613	0.526	1	severe_vs_mild
STAT3	0.0805804	-0.0985804	0.387	0.526	1	severe_vs_mild
SQOR	0.0806774	0.260592	0.455	0.351	1	severe_vs_mild
PTGES3	0.0808156	0.214383	0.889	0.965	1	severe_vs_mild
TOR2A	0.0813763	0.325301	0.269	0.175	1	severe_vs_mild
RGS10	0.0818259	0.21737	0.768	0.614	1	severe_vs_mild
MRPL33	0.0820423	-0.205078	0.347	0.421	1	severe_vs_mild
CRBN	0.0824378	-0.221051	0.347	0.474	1	severe_vs_mild
TUT4	0.0826558	-0.130516	0.306	0.404	1	severe_vs_mild
CEBPZ	0.0828039	-0.327489	0.397	0.474	1	severe_vs_mild
C4orf3	0.082939	-0.161996	0.721	0.807	1	severe_vs_mild
CIAPIN1	0.0831248	0.238794	0.293	0.193	1	severe_vs_mild
DEK	0.0833755	0.140188	0.933	0.86	1	severe_vs_mild
IMPDH2	0.083881	0.256968	0.421	0.298	1	severe_vs_mild
GSS	0.0839242	0.296262	0.32	0.228	1	severe_vs_mild
DERL2	0.0842177	0.260246	0.367	0.263	1	severe_vs_mild
EGLN2	0.0844371	-0.239587	0.283	0.368	1	severe_vs_mild
WBP1	0.0845448	0.127141	0.354	0.228	1	severe_vs_mild
ZNFX1	0.0849413	-0.226475	0.212	0.316	1	severe_vs_mild
TOX4	0.085309	0.227737	0.441	0.333	1	severe_vs_mild
ATP6V1F	0.0854925	0.218245	0.721	0.614	1	severe_vs_mild
MFSD11	0.0859889	-0.118406	0.209	0.333	1	severe_vs_mild
CSTB	0.0864617	-0.198618	0.741	0.842	1	severe_vs_mild
CD27	0.0869015	0.266019	0.529	0.386	1	severe_vs_mild
SARS	0.0870322	-0.150011	0.357	0.509	1	severe_vs_mild
TMEM219	0.0870782	-0.229158	0.451	0.561	1	severe_vs_mild
NSD3	0.0873292	-0.21936	0.562	0.632	1	severe_vs_mild
ADSS	0.0873397	-0.149885	0.377	0.509	1	severe_vs_mild
SP140L	0.0873843	0.199279	0.33	0.228	1	severe_vs_mild
TMED2	0.0875102	0.24836	0.727	0.667	1	severe_vs_mild
SNHG29	0.0875284	0.272468	0.909	0.842	1	severe_vs_mild
BORCS7	0.087688	0.231272	0.266	0.158	1	severe_vs_mild
GLIPR1	0.0877283	0.157249	0.599	0.456	1	severe_vs_mild
BCKDHA	0.0878953	-0.232731	0.323	0.421	1	severe_vs_mild
SLC35B1	0.0882246	0.19272	0.283	0.175	1	severe_vs_mild
POLR2F	0.0882328	0.3175	0.566	0.474	1	severe_vs_mild
SYS1	0.0883442	-0.217003	0.205	0.316	1	severe_vs_mild
TMEM107	0.0883874	0.270849	0.269	0.175	1	severe_vs_mild
LINC00861	0.0885247	-0.230724	0.468	0.561	1	severe_vs_mild
UBE2L3	0.0885961	0.244239	0.795	0.807	1	severe_vs_mild
CIAO2A	0.0888442	0.245922	0.586	0.491	1	severe_vs_mild
ELP5	0.0889427	0.24353	0.313	0.211	1	severe_vs_mild
DNPH1	0.0890218	-0.167622	0.259	0.368	1	severe_vs_mild
RMDN1	0.0895383	0.172619	0.276	0.175	1	severe_vs_mild
NOB1	0.089601	0.194844	0.333	0.228	1	severe_vs_mild
LYAR	0.089975	0.049618	0.764	0.649	1	severe_vs_mild
ARID4B	0.0901326	-0.354412	0.414	0.526	1	severe_vs_mild
PDS5B	0.090441	-0.200926	0.168	0.263	1	severe_vs_mild
KMT2C	0.090457	-0.223754	0.189	0.281	1	severe_vs_mild
ATP5F1A	0.0905572	0.157895	0.879	0.842	1	severe_vs_mild
FAM174C	0.0905708	0.283059	0.441	0.333	1	severe_vs_mild
MRPL22	0.0909808	0.267212	0.428	0.316	1	severe_vs_mild
IRF2	0.0912185	-0.182864	0.438	0.526	1	severe_vs_mild
UTP23	0.0912306	-0.192771	0.3	0.404	1	severe_vs_mild
COMMD6	0.0912453	-0.161368	0.896	0.895	1	severe_vs_mild
CD3E	0.0915657	-0.143874	0.987	1	1	severe_vs_mild
CHST12	0.09157	-0.304708	0.461	0.544	1	severe_vs_mild
MRPL17	0.0915983	-0.251613	0.296	0.404	1	severe_vs_mild
ACADM	0.09167	-0.193448	0.249	0.351	1	severe_vs_mild
ZNF800	0.0917584	-0.117302	0.323	0.456	1	severe_vs_mild
SMG1	0.0918507	-0.294442	0.276	0.368	1	severe_vs_mild
CSNK1A1	0.0920945	0.313771	0.559	0.456	1	severe_vs_mild
NCBP2	0.092278	0.177661	0.313	0.211	1	severe_vs_mild
SNRNP27	0.0923636	-0.221449	0.246	0.351	1	severe_vs_mild
PPP2R1A	0.0924501	-0.186824	0.653	0.737	1	severe_vs_mild
KRTCAP2	0.0925514	0.212321	0.848	0.877	1	severe_vs_mild
PFDN6	0.0926191	-0.236557	0.418	0.526	1	severe_vs_mild
TC2N	0.0930279	-0.0276032	0.32	0.456	1	severe_vs_mild
RPS5	0.0934833	-0.129154	0.997	1	1	severe_vs_mild
S1PR4	0.0937775	-0.216082	0.249	0.368	1	severe_vs_mild
TRPM7	0.0943114	0.236978	0.256	0.158	1	severe_vs_mild
NUP54	0.0945207	-0.128229	0.192	0.298	1	severe_vs_mild
C1D	0.0948169	0.275183	0.512	0.421	1	severe_vs_mild
RPL23	0.0948346	-0.196362	0.869	0.912	1	severe_vs_mild
MEI1	0.0949128	-0.167668	0.209	0.316	1	severe_vs_mild
DDX50	0.0950843	-0.262524	0.236	0.333	1	severe_vs_mild
DIMT1	0.0951284	-0.26468	0.219	0.316	1	severe_vs_mild
CCDC28B	0.0951333	0.241279	0.401	0.298	1	severe_vs_mild
EIF5B	0.0951851	-0.156278	0.515	0.632	1	severe_vs_mild
DYNLT1	0.095267	0.241386	0.354	0.246	1	severe_vs_mild
AQR	0.0952771	-0.0941289	0.158	0.263	1	severe_vs_mild
PITHD1	0.0955015	-0.247033	0.313	0.421	1	severe_vs_mild
LSM2	0.0958249	0.270378	0.717	0.667	1	severe_vs_mild
SQSTM1	0.0960619	-0.322453	0.535	0.596	1	severe_vs_mild
IRF9	0.0960821	-0.18906	0.377	0.491	1	severe_vs_mild
DDX46	0.0961925	-0.209655	0.586	0.684	1	severe_vs_mild
GALM	0.0962713	0.228536	0.357	0.228	1	severe_vs_mild
UFM1	0.0964265	-0.210422	0.283	0.404	1	severe_vs_mild
TDP1	0.0965761	-0.148329	0.168	0.263	1	severe_vs_mild
ENOPH1	0.0966203	-0.123286	0.306	0.439	1	severe_vs_mild
MRPL36	0.0969003	0.194961	0.421	0.281	1	severe_vs_mild
OPTN	0.0969589	-0.224923	0.623	0.719	1	severe_vs_mild
HNRNPLL	0.0971254	0.208792	0.32	0.211	1	severe_vs_mild
ARL14EP	0.0971499	-0.223358	0.189	0.281	1	severe_vs_mild
UPF2	0.0974036	-0.194064	0.259	0.368	1	severe_vs_mild
IL2RG	0.0984072	0.119594	0.963	0.947	1	severe_vs_mild
FBXO7	0.0984336	0.225566	0.593	0.509	1	severe_vs_mild
PHAX	0.0990342	-0.168194	0.323	0.439	1	severe_vs_mild
NDUFA5	0.0990778	-0.18229	0.367	0.491	1	severe_vs_mild
HLA-DQA2	0.100134	-0.321896	0.219	0.316	1	severe_vs_mild
CHCHD2	0.100301	0.170691	0.983	0.965	1	severe_vs_mild
NOL7	0.100315	0.303083	0.663	0.632	1	severe_vs_mild
ANXA7	0.100409	-0.112161	0.34	0.474	1	severe_vs_mild
DNAJC15	0.101322	0.274653	0.69	0.614	1	severe_vs_mild
EIF6	0.101411	0.278681	0.62	0.509	1	severe_vs_mild
BLCAP	0.101531	-0.0782174	0.172	0.281	1	severe_vs_mild
TMEM208	0.101565	0.21662	0.354	0.228	1	severe_vs_mild
MTHFS	0.10167	-0.131995	0.178	0.281	1	severe_vs_mild
GNG10	0.101683	0.334099	0.256	0.175	1	severe_vs_mild
PSMD14	0.101747	0.294666	0.465	0.386	1	severe_vs_mild
COX4I1	0.101771	0.105571	0.983	1	1	severe_vs_mild
NCOA7	0.102098	-0.169895	0.178	0.281	1	severe_vs_mild
NOL8	0.102141	-0.137892	0.202	0.316	1	severe_vs_mild
CPT1A	0.102421	-0.188606	0.232	0.333	1	severe_vs_mild
TUBB4B	0.102453	0.433963	0.556	0.491	1	severe_vs_mild
MESD	0.102459	0.227402	0.542	0.421	1	severe_vs_mild
MRPS21	0.102674	-0.238299	0.69	0.684	1	severe_vs_mild
PPP6R1	0.102856	0.139399	0.293	0.175	1	severe_vs_mild
CCDC90B	0.103208	0.31021	0.357	0.263	1	severe_vs_mild
ZBTB8OS	0.103405	0.248121	0.471	0.368	1	severe_vs_mild
ODF2	0.103482	0.281268	0.276	0.175	1	severe_vs_mild
HINT1	0.103544	0.168281	0.956	0.965	1	severe_vs_mild
RPL24	0.103557	-0.152137	0.99	0.965	1	severe_vs_mild
SUMF2	0.10368	-0.137677	0.343	0.456	1	severe_vs_mild
RPS6KB2	0.103706	0.219159	0.387	0.263	1	severe_vs_mild
DIAPH1	0.103777	0.226738	0.529	0.421	1	severe_vs_mild
ECSIT	0.103805	-0.229839	0.215	0.298	1	severe_vs_mild
HNRNPD	0.103929	0.287546	0.434	0.351	1	severe_vs_mild
TRADD	0.104336	-0.328566	0.273	0.368	1	severe_vs_mild
TIMM8B	0.10462	0.23622	0.428	0.316	1	severe_vs_mild
NUCB2	0.105266	-0.407544	0.441	0.579	1	severe_vs_mild
TOMM22	0.105271	0.246109	0.687	0.614	1	severe_vs_mild
NUBP1	0.105669	0.243023	0.256	0.175	1	severe_vs_mild
SMC2	0.105755	0.289869	0.485	0.404	1	severe_vs_mild
TP53TG1	0.106199	0.224228	0.279	0.175	1	severe_vs_mild
VPS28	0.10659	-0.196228	0.687	0.789	1	severe_vs_mild
DNAJC8	0.106932	0.201469	0.801	0.684	1	severe_vs_mild
SAP18	0.106987	0.282545	0.875	0.754	1	severe_vs_mild
MRPL58	0.107477	0.205695	0.347	0.246	1	severe_vs_mild
EVL	0.107493	-0.24307	0.815	0.877	1	severe_vs_mild
SEC13	0.107501	0.240189	0.633	0.544	1	severe_vs_mild
METAP1	0.107843	0.209174	0.266	0.175	1	severe_vs_mild
MRPS12	0.107893	0.236581	0.566	0.474	1	severe_vs_mild
FIBP	0.108262	0.241114	0.545	0.474	1	severe_vs_mild
MRPS36	0.108422	0.206959	0.478	0.351	1	severe_vs_mild
PSMB6	0.10854	0.239376	0.818	0.789	1	severe_vs_mild
ACOT7	0.108736	0.253679	0.387	0.281	1	severe_vs_mild
VEZF1	0.109217	-0.129265	0.263	0.368	1	severe_vs_mild
CXCR3	0.109244	-0.325969	0.424	0.526	1	severe_vs_mild
TDG	0.109348	0.199958	0.33	0.228	1	severe_vs_mild
GYPC	0.110226	-0.207678	0.761	0.86	1	severe_vs_mild
MED4	0.110374	-0.100695	0.33	0.456	1	severe_vs_mild
LPIN2	0.110509	0.225694	0.306	0.193	1	severe_vs_mild
C1GALT1	0.111281	-0.148679	0.249	0.368	1	severe_vs_mild
CYTH4	0.11141	-0.219846	0.212	0.298	1	severe_vs_mild
ACAA2	0.111444	0.181531	0.646	0.596	1	severe_vs_mild
RGS19	0.111488	0.188025	0.579	0.474	1	severe_vs_mild
HNRNPA3	0.111867	0.116627	0.943	0.93	1	severe_vs_mild
HLA-DPB1	0.112005	0.249109	0.855	0.86	1	severe_vs_mild
SNHG16	0.112056	-0.168305	0.219	0.316	1	severe_vs_mild
SREK1IP1	0.112526	-0.251181	0.293	0.404	1	severe_vs_mild
SDCBP	0.112724	0.19529	0.397	0.281	1	severe_vs_mild
ANP32A	0.112942	0.2283	0.758	0.684	1	severe_vs_mild
DR1	0.1137	0.196209	0.418	0.298	1	severe_vs_mild
RBM22	0.114328	0.272063	0.421	0.333	1	severe_vs_mild
HLTF	0.114345	-0.20587	0.192	0.281	1	severe_vs_mild
PSMB8-AS1	0.114458	0.280152	0.438	0.351	1	severe_vs_mild
GPR65	0.115022	-0.216464	0.327	0.421	1	severe_vs_mild
PPP2R2A	0.115475	-0.0929306	0.222	0.333	1	severe_vs_mild
TTC3	0.11553	-0.125922	0.269	0.386	1	severe_vs_mild
RHOH	0.115622	-0.28535	0.428	0.526	1	severe_vs_mild
CD96	0.115645	-0.17587	0.468	0.579	1	severe_vs_mild
UCHL3	0.116148	0.187877	0.273	0.175	1	severe_vs_mild
TRG-AS1	0.116185	-0.42495	0.347	0.421	1	severe_vs_mild
DDIT4	0.116228	0.268148	0.354	0.246	1	severe_vs_mild
ADIPOR1	0.116345	-0.324504	0.397	0.456	1	severe_vs_mild
TPGS2	0.116797	0.31125	0.465	0.404	1	severe_vs_mild
SAFB	0.117126	0.17695	0.468	0.351	1	severe_vs_mild
HMOX2	0.117225	-0.221492	0.596	0.702	1	severe_vs_mild
EIF4A3	0.117249	0.254877	0.458	0.368	1	severe_vs_mild
ATRAID	0.117286	-0.155557	0.532	0.667	1	severe_vs_mild
CHI3L2	0.117765	0.286678	0.296	0.193	1	severe_vs_mild
DDB1	0.117974	0.128175	0.333	0.211	1	severe_vs_mild
WRAP73	0.1182	-0.168026	0.189	0.281	1	severe_vs_mild
CRYBG1	0.1182	-0.129735	0.189	0.281	1	severe_vs_mild
MIB2	0.118205	0.189763	0.327	0.211	1	severe_vs_mild
ADGRE5	0.118485	0.273271	0.552	0.474	1	severe_vs_mild
FDFT1	0.118515	0.283059	0.62	0.561	1	severe_vs_mild
COA8	0.118569	0.136837	0.293	0.193	1	severe_vs_mild
SRSF1	0.119195	0.293624	0.418	0.333	1	severe_vs_mild
NDUFA7	0.1193	0.276548	0.643	0.614	1	severe_vs_mild
SETD3	0.119341	-0.239891	0.215	0.298	1	severe_vs_mild
ZNF106	0.119369	0.301073	0.286	0.211	1	severe_vs_mild
SFT2D1	0.120584	0.15412	0.354	0.246	1	severe_vs_mild
H2AFV	0.12097	0.212951	0.882	0.877	1	severe_vs_mild
CCDC88C	0.121169	-0.284184	0.266	0.368	1	severe_vs_mild
ZNF511	0.121267	0.257852	0.401	0.316	1	severe_vs_mild
SRSF3	0.121436	0.185577	0.764	0.649	1	severe_vs_mild
PIH1D1	0.12146	0.268055	0.397	0.316	1	severe_vs_mild
LEPROTL1	0.12184	0.183173	0.556	0.439	1	severe_vs_mild
CLN3	0.122447	0.209284	0.293	0.211	1	severe_vs_mild
RAMAC	0.12245	0.154014	0.303	0.193	1	severe_vs_mild
ANXA2R	0.122542	-0.191315	0.239	0.333	1	severe_vs_mild
OFD1	0.122697	-0.172035	0.242	0.333	1	severe_vs_mild
HSPA1A	0.122876	-0.145482	0.182	0.263	1	severe_vs_mild
UQCRH	0.123534	0.173893	0.886	0.86	1	severe_vs_mild
STK10	0.123677	0.273238	0.438	0.333	1	severe_vs_mild
TFDP1	0.124135	0.169381	0.29	0.193	1	severe_vs_mild
PPIG	0.12503	-0.117993	0.566	0.684	1	severe_vs_mild
ANXA11	0.125322	-0.164692	0.69	0.772	1	severe_vs_mild
GZMH	0.125543	0.241816	0.899	0.737	1	severe_vs_mild
ACTL6A	0.125546	0.256346	0.337	0.263	1	severe_vs_mild
GTF3A	0.125572	-0.161494	0.754	0.789	1	severe_vs_mild
POP7	0.125653	0.144359	0.367	0.246	1	severe_vs_mild
PCIF1	0.125804	0.195346	0.414	0.333	1	severe_vs_mild
PRELID1	0.12584	-0.181833	0.825	0.912	1	severe_vs_mild
MRPS27	0.125966	-0.126078	0.31	0.404	1	severe_vs_mild
REEP5	0.126437	0.176525	0.764	0.702	1	severe_vs_mild
FTL	0.126628	-0.176533	0.973	0.965	1	severe_vs_mild
SELENOW	0.12663	0.211291	0.724	0.649	1	severe_vs_mild
SVIP	0.12679	-0.0945757	0.226	0.333	1	severe_vs_mild
TARS	0.126946	0.297445	0.384	0.316	1	severe_vs_mild
CALU	0.127349	-0.146541	0.172	0.263	1	severe_vs_mild
CALM2	0.127567	-0.235078	0.859	0.895	1	severe_vs_mild
NCAPD3	0.12757	0.172733	0.316	0.211	1	severe_vs_mild
VAPA	0.127736	0.23764	0.616	0.544	1	severe_vs_mild
YLPM1	0.127757	-0.0872151	0.178	0.263	1	severe_vs_mild
FXN	0.128141	-0.275755	0.242	0.333	1	severe_vs_mild
MBD4	0.128186	-0.150846	0.276	0.386	1	severe_vs_mild
CITED2	0.128616	-0.188525	0.263	0.368	1	severe_vs_mild
DDX19B	0.128862	-0.134386	0.219	0.316	1	severe_vs_mild
CLIP1	0.128896	-0.154571	0.222	0.316	1	severe_vs_mild
ADAR	0.128946	-0.113575	0.401	0.526	1	severe_vs_mild
ZFR	0.12907	-0.0926227	0.343	0.474	1	severe_vs_mild
LSM3	0.129077	0.22527	0.65	0.596	1	severe_vs_mild
PALM2-AKAP2	0.129182	0.266381	0.273	0.193	1	severe_vs_mild
HM13	0.129556	-0.162317	0.431	0.544	1	severe_vs_mild
TCTEX1D2	0.129884	0.216043	0.283	0.193	1	severe_vs_mild
DCAF11	0.130033	0.294729	0.397	0.316	1	severe_vs_mild
FXYD5	0.130105	-0.150979	0.929	0.912	1	severe_vs_mild
LAT	0.131076	0.13332	0.801	0.684	1	severe_vs_mild
PSMA1	0.131473	0.239179	0.785	0.702	1	severe_vs_mild
PPCS	0.131674	-0.23	0.357	0.456	1	severe_vs_mild
CPSF2	0.131745	0.141225	0.276	0.175	1	severe_vs_mild
NSA2	0.131764	-0.219992	0.643	0.702	1	severe_vs_mild
RCN1	0.131787	0.244041	0.253	0.175	1	severe_vs_mild
PSMG3	0.131789	0.218463	0.293	0.211	1	severe_vs_mild
CASP8AP2	0.132073	-0.177353	0.205	0.298	1	severe_vs_mild
FYTTD1	0.132251	-0.220256	0.222	0.298	1	severe_vs_mild
MTPN	0.13271	-0.167054	0.65	0.684	1	severe_vs_mild
LSM12	0.132976	-0.152108	0.226	0.333	1	severe_vs_mild
FLNA	0.133592	0.188406	0.855	0.86	1	severe_vs_mild
QRICH1	0.133603	-0.175152	0.195	0.281	1	severe_vs_mild
ATP5MD	0.133994	-0.101466	0.845	0.842	1	severe_vs_mild
TOMM6	0.134225	-0.169057	0.751	0.807	1	severe_vs_mild
CLPP	0.134436	0.314081	0.529	0.491	1	severe_vs_mild
TXNDC17	0.134989	0.227955	0.643	0.544	1	severe_vs_mild
ROMO1	0.135178	0.217055	0.694	0.509	1	severe_vs_mild
P4HB	0.135232	0.207473	0.805	0.895	1	severe_vs_mild
MICOS10	0.135339	0.244927	0.795	0.772	1	severe_vs_mild
ZNF706	0.135472	0.238861	0.623	0.526	1	severe_vs_mild
MFF	0.135701	0.255062	0.556	0.456	1	severe_vs_mild
RPS8	0.13602	-0.126164	0.997	1	1	severe_vs_mild
SARNP	0.136028	0.194006	0.481	0.368	1	severe_vs_mild
IFITM2	0.136226	-0.473592	0.875	0.895	1	severe_vs_mild
PPP5C	0.136286	0.27536	0.323	0.228	1	severe_vs_mild
NDUFA13	0.136499	0.16566	0.926	0.93	1	severe_vs_mild
PRPSAP1	0.136611	0.250352	0.333	0.228	1	severe_vs_mild
EIF3I	0.136744	0.22662	0.734	0.702	1	severe_vs_mild
MYL12A	0.137136	0.139737	0.997	1	1	severe_vs_mild
IKBIP	0.137275	-0.159262	0.189	0.281	1	severe_vs_mild
UBB	0.137492	0.184254	0.949	0.982	1	severe_vs_mild
SMCHD1	0.137646	0.152404	0.684	0.579	1	severe_vs_mild
BLOC1S4	0.137991	-0.205009	0.236	0.316	1	severe_vs_mild
DNAJC2	0.138008	0.29984	0.36	0.281	1	severe_vs_mild
AGTRAP	0.138177	-0.159306	0.404	0.526	1	severe_vs_mild
MSN	0.138528	0.183672	0.926	0.877	1	severe_vs_mild
SLC25A3	0.138617	0.191566	0.896	0.912	1	severe_vs_mild
TFDP2	0.13899	0.231245	0.354	0.263	1	severe_vs_mild
TMEM106C	0.139011	0.272161	0.498	0.404	1	severe_vs_mild
EIF2B1	0.139749	0.314457	0.347	0.281	1	severe_vs_mild
IRF3	0.139749	0.258178	0.35	0.263	1	severe_vs_mild
TRAPPC2L	0.140223	0.183239	0.512	0.404	1	severe_vs_mild
CUL5	0.140578	-0.211712	0.242	0.333	1	severe_vs_mild
SAMM50	0.140707	0.190918	0.404	0.316	1	severe_vs_mild
NACA	0.140719	0.117507	0.987	1	1	severe_vs_mild
DCAF8	0.140756	0.210525	0.279	0.193	1	severe_vs_mild
NCR3	0.140865	-0.214815	0.236	0.333	1	severe_vs_mild
PTPRC	0.14091	-0.0957412	0.993	1	1	severe_vs_mild
C8orf76	0.141208	0.0854253	0.279	0.175	1	severe_vs_mild
ITGA4	0.141231	0.324574	0.724	0.667	1	severe_vs_mild
AAK1	0.141252	-0.17603	0.286	0.386	1	severe_vs_mild
MED10	0.14144	0.26379	0.63	0.579	1	severe_vs_mild
CAT	0.14155	0.219347	0.438	0.351	1	severe_vs_mild
CUL1	0.141986	-0.170739	0.249	0.351	1	severe_vs_mild
SMARCA4	0.142124	-0.11576	0.199	0.298	1	severe_vs_mild
SLC38A5	0.142124	-0.135667	0.199	0.298	1	severe_vs_mild
PFKP	0.142344	0.214414	0.33	0.246	1	severe_vs_mild
ZRANB2	0.142376	-0.227171	0.502	0.614	1	severe_vs_mild
STK17B	0.142765	0.292373	0.448	0.368	1	severe_vs_mild
LCP2	0.142822	-0.186182	0.606	0.702	1	severe_vs_mild
DOK2	0.143447	-0.118105	0.677	0.807	1	severe_vs_mild
TNFSF10	0.143552	-0.139679	0.266	0.368	1	severe_vs_mild
ATP5IF1	0.143821	0.225518	0.882	0.86	1	severe_vs_mild
TUBA1A	0.144142	-0.270717	0.552	0.649	1	severe_vs_mild
NARS	0.144586	0.170226	0.273	0.175	1	severe_vs_mild
PGM1	0.144657	-0.131352	0.259	0.368	1	severe_vs_mild
ACTR1B	0.145527	0.127534	0.259	0.158	1	severe_vs_mild
TGFBR3	0.145586	-0.22419	0.266	0.351	1	severe_vs_mild
F2R	0.146005	0.0885041	0.387	0.281	1	severe_vs_mild
SUPT4H1	0.146417	0.165767	0.65	0.544	1	severe_vs_mild
MAP2K3	0.146442	0.185962	0.38	0.281	1	severe_vs_mild
SEPTIN6	0.146533	-0.24263	0.741	0.772	1	severe_vs_mild
USP1	0.146767	0.254169	0.545	0.456	1	severe_vs_mild
PLAAT4	0.147025	0.207379	0.919	0.947	1	severe_vs_mild
TIMM10	0.147057	0.257112	0.431	0.351	1	severe_vs_mild
SPG7	0.147225	-0.193236	0.249	0.333	1	severe_vs_mild
CDK5RAP3	0.147337	0.121349	0.31	0.228	1	severe_vs_mild
CHTF8	0.147738	0.184363	0.296	0.211	1	severe_vs_mild
CXXC1	0.147984	-0.148952	0.185	0.263	1	severe_vs_mild
AAR2	0.148289	-0.0741377	0.172	0.263	1	severe_vs_mild
SNRPD1	0.1486	0.171886	0.737	0.684	1	severe_vs_mild
TAF15	0.149286	-0.173626	0.694	0.772	1	severe_vs_mild
FCGR3A	0.14941	-0.401183	0.418	0.474	1	severe_vs_mild
NDFIP1	0.149877	-0.0975133	0.38	0.509	1	severe_vs_mild
ADGRG1	0.150001	0.309353	0.495	0.404	1	severe_vs_mild
TRNAU1AP	0.150052	0.195209	0.354	0.263	1	severe_vs_mild
COA1	0.151248	0.260628	0.286	0.211	1	severe_vs_mild
TRIM38	0.151352	-0.225795	0.192	0.263	1	severe_vs_mild
ISG15	0.151415	-0.132078	0.63	0.491	1	severe_vs_mild
RPLP1	0.151499	-0.0901088	1	1	1	severe_vs_mild
GPI	0.151952	-0.139781	0.599	0.737	1	severe_vs_mild
SIVA1	0.152114	-0.167741	0.596	0.684	1	severe_vs_mild
MAT2B	0.152748	0.170882	0.724	0.614	1	severe_vs_mild
SNRPG	0.152834	0.197495	0.848	0.86	1	severe_vs_mild
SUGT1	0.153035	0.164989	0.461	0.316	1	severe_vs_mild
THOC6	0.153062	0.205158	0.367	0.281	1	severe_vs_mild
PRKCB	0.153112	-0.225381	0.391	0.509	1	severe_vs_mild
PSMC1	0.153122	0.229034	0.569	0.474	1	severe_vs_mild
GSTP1	0.153326	0.195113	0.906	0.877	1	severe_vs_mild
CCL5	0.153512	0.174432	0.966	0.93	1	severe_vs_mild
TTC14	0.153658	-0.108586	0.263	0.368	1	severe_vs_mild
RNASEH2A	0.153663	0.164636	0.364	0.263	1	severe_vs_mild
IDH3B	0.1537	0.208876	0.455	0.368	1	severe_vs_mild
REST	0.153868	-0.171238	0.354	0.439	1	severe_vs_mild
RAB8B	0.153983	-0.136236	0.327	0.421	1	severe_vs_mild
ARPC4	0.154021	0.161166	0.892	0.842	1	severe_vs_mild
COMMD7	0.154339	-0.140456	0.347	0.439	1	severe_vs_mild
POP4	0.154607	0.252012	0.471	0.386	1	severe_vs_mild
ILKAP	0.155423	0.201689	0.323	0.228	1	severe_vs_mild
ACAT1	0.155478	-0.155418	0.32	0.421	1	severe_vs_mild
TRIM22	0.156071	-0.105232	0.38	0.474	1	severe_vs_mild
SNRPE	0.156268	0.195142	0.68	0.632	1	severe_vs_mild
PRKACB	0.156284	-0.194972	0.434	0.544	1	severe_vs_mild
PET100	0.156495	-0.235535	0.508	0.544	1	severe_vs_mild
SNRPA	0.156658	0.209787	0.737	0.667	1	severe_vs_mild
CSTF2	0.157028	0.166104	0.256	0.175	1	severe_vs_mild
RBM23	0.15719	0.254796	0.32	0.246	1	severe_vs_mild
RTCA	0.157241	-0.144076	0.236	0.316	1	severe_vs_mild
ERI3	0.157544	-0.223047	0.212	0.281	1	severe_vs_mild
ASAH1	0.157856	-0.0925148	0.172	0.263	1	severe_vs_mild
RPL39L	0.158134	0.257899	0.31	0.228	1	severe_vs_mild
CD59	0.158485	-0.166953	0.306	0.404	1	severe_vs_mild
COPB1	0.158943	0.191333	0.451	0.368	1	severe_vs_mild
DDX56	0.158963	-0.125018	0.205	0.298	1	severe_vs_mild
PRDX5	0.159596	0.230489	0.653	0.561	1	severe_vs_mild
TRIM21	0.159627	-0.178882	0.222	0.298	1	severe_vs_mild
UNC45A	0.159887	0.166916	0.33	0.246	1	severe_vs_mild
GART	0.159998	-0.150051	0.293	0.386	1	severe_vs_mild
SH2D1A	0.160101	0.132732	0.572	0.439	1	severe_vs_mild
SMIM15	0.160252	0.174948	0.337	0.246	1	severe_vs_mild
PSMD1	0.160442	0.241313	0.552	0.491	1	severe_vs_mild
THRAP3	0.160589	-0.236346	0.697	0.789	1	severe_vs_mild
PFDN1	0.161639	0.208897	0.465	0.351	1	severe_vs_mild
CAPZA2	0.161893	-0.168588	0.458	0.544	1	severe_vs_mild
ABHD3	0.161918	-0.0787785	0.195	0.281	1	severe_vs_mild
NDUFA10	0.162241	-0.118322	0.458	0.561	1	severe_vs_mild
MPHOSPH8	0.162316	-0.11603	0.535	0.632	1	severe_vs_mild
NCK1	0.162603	0.298411	0.313	0.246	1	severe_vs_mild
SLF1	0.162603	-0.111993	0.286	0.386	1	severe_vs_mild
PHB2	0.162808	0.197475	0.788	0.789	1	severe_vs_mild
CAMK4	0.162921	0.202021	0.448	0.333	1	severe_vs_mild
SNRPA1	0.162972	0.273194	0.539	0.509	1	severe_vs_mild
ADIPOR2	0.163019	0.130263	0.283	0.193	1	severe_vs_mild
ATG12	0.163439	0.259979	0.407	0.333	1	severe_vs_mild
ADD3	0.163446	-0.192436	0.69	0.737	1	severe_vs_mild
PRMT2	0.163474	-0.178275	0.545	0.684	1	severe_vs_mild
PYM1	0.16348	0.221637	0.33	0.246	1	severe_vs_mild
ARHGEF6	0.163557	0.228401	0.377	0.298	1	severe_vs_mild
DAP	0.16427	-0.14016	0.242	0.333	1	severe_vs_mild
MGAT4A	0.164366	-0.151551	0.316	0.421	1	severe_vs_mild
LNPEP	0.164897	-0.0357925	0.293	0.404	1	severe_vs_mild
ERAL1	0.164897	0.130126	0.34	0.263	1	severe_vs_mild
TCEAL8	0.164973	-0.0917676	0.212	0.316	1	severe_vs_mild
HLA-DMA	0.165048	0.145032	0.384	0.263	1	severe_vs_mild
ATF4	0.165389	-0.170465	0.242	0.333	1	severe_vs_mild
VAMP2	0.165473	-0.191333	0.791	0.895	1	severe_vs_mild
MRPS16	0.165529	0.209254	0.448	0.351	1	severe_vs_mild
TERF1	0.165851	0.263892	0.293	0.211	1	severe_vs_mild
EXOSC8	0.165907	0.260711	0.455	0.386	1	severe_vs_mild
TBRG4	0.16591	-0.141207	0.182	0.263	1	severe_vs_mild
MRPL52	0.167342	0.170323	0.64	0.561	1	severe_vs_mild
MOB4	0.167683	0.189971	0.441	0.333	1	severe_vs_mild
MGAT1	0.167737	-0.0982666	0.3	0.386	1	severe_vs_mild
RNF138	0.167915	-0.151499	0.215	0.298	1	severe_vs_mild
RABGAP1L	0.168052	-0.245545	0.34	0.386	1	severe_vs_mild
DYNLL1	0.168244	0.24617	0.747	0.702	1	severe_vs_mild
DNAJB11	0.168874	0.223332	0.37	0.281	1	severe_vs_mild
PRDX4	0.168891	-0.113994	0.212	0.298	1	severe_vs_mild
GLRX3	0.169026	0.219535	0.428	0.333	1	severe_vs_mild
CDCA7	0.169081	0.342128	0.394	0.333	1	severe_vs_mild
SHKBP1	0.169113	0.269861	0.579	0.509	1	severe_vs_mild
PTRHD1	0.169369	0.229323	0.434	0.351	1	severe_vs_mild
HECTD1	0.16989	-0.222872	0.273	0.351	1	severe_vs_mild
RNF149	0.169934	0.272071	0.505	0.404	1	severe_vs_mild
SHMT2	0.170791	0.123373	0.545	0.439	1	severe_vs_mild
PDIA6	0.171029	0.111657	0.811	0.754	1	severe_vs_mild
OSGEP	0.171669	-0.145076	0.239	0.316	1	severe_vs_mild
AZIN1	0.173408	-0.0765952	0.232	0.333	1	severe_vs_mild
CLSPN	0.17359	0.122714	0.394	0.298	1	severe_vs_mild
FAM200B	0.173909	0.132156	0.313	0.211	1	severe_vs_mild
HSBP1	0.174374	0.252618	0.488	0.421	1	severe_vs_mild
ANAPC5	0.174979	0.177675	0.566	0.456	1	severe_vs_mild
TMEM167A	0.175037	0.176919	0.401	0.316	1	severe_vs_mild
SELENOS	0.175471	0.175185	0.337	0.246	1	severe_vs_mild
DEGS1	0.175655	-0.0937986	0.391	0.491	1	severe_vs_mild
SLA	0.175953	-0.235928	0.256	0.333	1	severe_vs_mild
TRIR	0.176257	-0.168675	0.869	0.877	1	severe_vs_mild
CHEK1	0.176665	-0.214658	0.209	0.281	1	severe_vs_mild
TAF12	0.176718	0.190388	0.428	0.316	1	severe_vs_mild
BDP1	0.176832	0.21242	0.333	0.263	1	severe_vs_mild
NCAPD2	0.177237	0.267119	0.31	0.246	1	severe_vs_mild
UBE2E3	0.177321	0.251731	0.431	0.368	1	severe_vs_mild
TPRKB	0.177455	0.220225	0.461	0.386	1	severe_vs_mild
COPS5	0.177716	-0.161449	0.468	0.561	1	severe_vs_mild
SMARCC2	0.178187	-0.142226	0.3	0.404	1	severe_vs_mild
TBC1D1	0.178382	0.0783638	0.306	0.211	1	severe_vs_mild
C9orf78	0.178801	-0.0911011	0.653	0.789	1	severe_vs_mild
SARAF	0.178947	0.0657987	0.933	0.947	1	severe_vs_mild
LIPA	0.179023	0.186716	0.256	0.175	1	severe_vs_mild
KPNA3	0.179087	-0.158098	0.33	0.439	1	severe_vs_mild
CNOT6L	0.179487	-0.288854	0.192	0.263	1	severe_vs_mild
EEF1E1	0.179842	0.169829	0.428	0.351	1	severe_vs_mild
ZFAND3	0.179882	-0.141097	0.195	0.263	1	severe_vs_mild
PSPC1	0.179954	0.201779	0.266	0.175	1	severe_vs_mild
RPA3	0.180044	0.171145	0.687	0.561	1	severe_vs_mild
PCLAF	0.180251	0.0462368	0.505	0.386	1	severe_vs_mild
RHOG	0.181037	0.154653	0.795	0.702	1	severe_vs_mild
CD47	0.181161	0.274621	0.761	0.737	1	severe_vs_mild
FRG1	0.181329	0.0662176	0.539	0.439	1	severe_vs_mild
ARL2BP	0.181386	0.115864	0.434	0.316	1	severe_vs_mild
RNPC3	0.181577	0.169166	0.273	0.193	1	severe_vs_mild
SPATA13	0.181842	-0.122048	0.202	0.281	1	severe_vs_mild
SYTL1	0.182364	-0.151383	0.303	0.386	1	severe_vs_mild
HIKESHI	0.182698	0.141437	0.485	0.386	1	severe_vs_mild
NDUFA8	0.183211	0.188018	0.411	0.333	1	severe_vs_mild
CTNNB1	0.183726	-0.0451381	0.253	0.368	1	severe_vs_mild
NDUFA6	0.184164	0.183549	0.731	0.667	1	severe_vs_mild
POLD3	0.185129	-0.130775	0.192	0.281	1	severe_vs_mild
CPSF6	0.18534	0.243869	0.451	0.368	1	severe_vs_mild
ATP6AP2	0.185408	-0.152054	0.572	0.649	1	severe_vs_mild
CBLB	0.185594	0.173757	0.367	0.281	1	severe_vs_mild
PIM1	0.185618	-0.342845	0.33	0.404	1	severe_vs_mild
PCMTD1	0.186129	-0.0992523	0.182	0.263	1	severe_vs_mild
MRPL57	0.186265	-0.152193	0.589	0.632	1	severe_vs_mild
RPS27L	0.186352	0.273742	0.835	0.825	1	severe_vs_mild
ARF5	0.186772	0.174168	0.805	0.772	1	severe_vs_mild
TRAF3IP3	0.187164	-0.113537	0.727	0.86	1	severe_vs_mild
MYO1F	0.187266	-0.194365	0.508	0.596	1	severe_vs_mild
SAE1	0.187269	0.199228	0.498	0.421	1	severe_vs_mild
CENPF	0.187709	0.340063	0.458	0.386	1	severe_vs_mild
ARF6	0.188469	-0.205965	0.35	0.421	1	severe_vs_mild
PRRC2B	0.189476	-0.209414	0.209	0.281	1	severe_vs_mild
MAPRE2	0.189492	-0.0708998	0.32	0.421	1	severe_vs_mild
CCSER2	0.189772	-0.196543	0.354	0.421	1	severe_vs_mild
UBL7	0.190139	0.22834	0.471	0.421	1	severe_vs_mild
C5orf56	0.190659	0.249454	0.471	0.421	1	severe_vs_mild
ZNF22	0.1911	-0.178241	0.404	0.509	1	severe_vs_mild
HSPE1	0.191594	0.211143	0.758	0.754	1	severe_vs_mild
MLEC	0.191684	0.191713	0.343	0.263	1	severe_vs_mild
DAP3	0.19189	-0.164704	0.391	0.491	1	severe_vs_mild
EIF1	0.192866	-0.111932	0.973	0.982	1	severe_vs_mild
ARRB2	0.192943	0.18768	0.771	0.632	1	severe_vs_mild
UPP1	0.193515	-0.195827	0.283	0.368	1	severe_vs_mild
ORMDL2	0.193879	-0.106596	0.293	0.404	1	severe_vs_mild
VKORC1	0.193887	-0.193774	0.418	0.509	1	severe_vs_mild
MRPS26	0.194117	-0.110371	0.424	0.544	1	severe_vs_mild
SHFL	0.194148	-0.0811498	0.253	0.333	1	severe_vs_mild
BRD2	0.194447	-0.161399	0.438	0.509	1	severe_vs_mild
DCAF13	0.194448	0.221799	0.337	0.263	1	severe_vs_mild
OSTF1	0.194848	0.173238	0.788	0.737	1	severe_vs_mild
ACP1	0.194877	0.184151	0.694	0.579	1	severe_vs_mild
YIF1A	0.195774	0.213684	0.357	0.298	1	severe_vs_mild
ETFA	0.196018	0.173855	0.616	0.509	1	severe_vs_mild
RPL18	0.196028	-0.122057	1	1	1	severe_vs_mild
NMRAL1	0.196095	-0.182016	0.273	0.351	1	severe_vs_mild
EZR	0.196741	-0.0905593	0.747	0.772	1	severe_vs_mild
AGGF1	0.196799	-0.270077	0.38	0.439	1	severe_vs_mild
STAMBP	0.197103	-0.158494	0.202	0.281	1	severe_vs_mild
EMC7	0.197135	0.171093	0.471	0.404	1	severe_vs_mild
GPRIN3	0.19725	-0.0564143	0.215	0.316	1	severe_vs_mild
CYB5R4	0.197292	0.166835	0.256	0.175	1	severe_vs_mild
TPR	0.197595	-0.0654783	0.727	0.789	1	severe_vs_mild
CCDC107	0.197631	0.2226	0.414	0.368	1	severe_vs_mild
STK16	0.198534	0.143041	0.29	0.211	1	severe_vs_mild
PRPF38B	0.198964	-0.247512	0.418	0.439	1	severe_vs_mild
RNF5	0.199002	-0.127592	0.306	0.386	1	severe_vs_mild
NUDT22	0.19918	0.178543	0.3	0.211	1	severe_vs_mild
ATP5F1D	0.19941	0.171841	0.936	0.93	1	severe_vs_mild
ARHGAP4	0.199643	0.257906	0.367	0.298	1	severe_vs_mild
RAB5C	0.19973	0.191824	0.721	0.719	1	severe_vs_mild
PRKDC	0.199788	0.220312	0.539	0.456	1	severe_vs_mild
MYO1G	0.19989	-0.111161	0.761	0.807	1	severe_vs_mild
PHF3	0.200001	-0.192699	0.367	0.474	1	severe_vs_mild
MICU2	0.200068	-0.154349	0.337	0.421	1	severe_vs_mild
LLPH	0.200529	-0.0388953	0.448	0.316	1	severe_vs_mild
MPV17	0.200958	-0.0958778	0.222	0.298	1	severe_vs_mild
TOPBP1	0.201548	-0.124349	0.31	0.404	1	severe_vs_mild
CD247	0.202039	-0.132532	0.761	0.789	1	severe_vs_mild
TMEM70	0.202671	-0.17192	0.185	0.263	1	severe_vs_mild
CCDC85B	0.203274	0.157374	0.704	0.579	1	severe_vs_mild
UBA1	0.203432	0.14507	0.343	0.263	1	severe_vs_mild
YME1L1	0.203448	0.227169	0.451	0.386	1	severe_vs_mild
IL10RA	0.203626	-0.330229	0.455	0.491	1	severe_vs_mild
RAP1A	0.20366	0.162017	0.67	0.579	1	severe_vs_mild
RAB4A	0.203713	0.180896	0.384	0.298	1	severe_vs_mild
CENPX	0.203935	0.269651	0.576	0.526	1	severe_vs_mild
ELOVL5	0.204106	0.250234	0.545	0.474	1	severe_vs_mild
CHMP2B	0.204736	-0.119343	0.253	0.351	1	severe_vs_mild
ZNF394	0.204803	-0.123751	0.192	0.263	1	severe_vs_mild
KHDRBS1	0.205182	0.215985	0.566	0.474	1	severe_vs_mild
RASSF7	0.205258	-0.125036	0.239	0.316	1	severe_vs_mild
TFG	0.205574	-0.049742	0.226	0.333	1	severe_vs_mild
RBM4	0.205584	0.171164	0.471	0.368	1	severe_vs_mild
EMD	0.205975	-0.0974855	0.566	0.649	1	severe_vs_mild
TESC	0.206331	0.158387	0.421	0.316	1	severe_vs_mild
NDUFS5	0.206399	-0.145814	0.822	0.877	1	severe_vs_mild
MPST	0.206721	0.226907	0.259	0.193	1	severe_vs_mild
RHEB	0.206929	0.149764	0.475	0.386	1	severe_vs_mild
SKP1	0.206957	0.113816	0.939	0.965	1	severe_vs_mild
AAGAB	0.207989	-0.198939	0.256	0.333	1	severe_vs_mild
SEC31A	0.208507	-0.103615	0.276	0.368	1	severe_vs_mild
MED8	0.208906	0.195955	0.3	0.228	1	severe_vs_mild
ACP5	0.209267	-0.121233	0.236	0.333	1	severe_vs_mild
ELP6	0.210002	0.177271	0.283	0.211	1	severe_vs_mild
CCDC47	0.210038	0.27112	0.35	0.298	1	severe_vs_mild
CFAP97	0.210323	-0.182797	0.283	0.351	1	severe_vs_mild
SELL	0.210349	-0.0177275	0.535	0.421	1	severe_vs_mild
UBE2A	0.210384	0.259517	0.522	0.474	1	severe_vs_mild
GSK3B	0.210643	0.244577	0.306	0.228	1	severe_vs_mild
FAM104A	0.210752	0.166865	0.364	0.281	1	severe_vs_mild
SF3B2	0.210784	0.137958	0.862	0.877	1	severe_vs_mild
GIMAP6	0.211926	-0.101068	0.279	0.368	1	severe_vs_mild
EBP	0.212017	0.186595	0.549	0.491	1	severe_vs_mild
RBM17	0.212565	0.15746	0.68	0.632	1	severe_vs_mild
CNPPD1	0.212679	0.262289	0.418	0.351	1	severe_vs_mild
DDX1	0.212921	-0.227866	0.205	0.263	1	severe_vs_mild
EDF1	0.213234	-0.143934	0.828	0.807	1	severe_vs_mild
MTDH	0.21354	0.147469	0.731	0.632	1	severe_vs_mild
DDX54	0.213563	0.106417	0.32	0.228	1	severe_vs_mild
FAM107B	0.213843	-0.163811	0.455	0.526	1	severe_vs_mild
SLA2	0.21386	-0.0455378	0.226	0.316	1	severe_vs_mild
CENPC	0.213967	-0.128715	0.256	0.351	1	severe_vs_mild
UBE2F	0.21414	0.143246	0.421	0.333	1	severe_vs_mild
MT2A	0.214144	0.128425	0.943	0.895	1	severe_vs_mild
WAC	0.214328	-0.180007	0.232	0.316	1	severe_vs_mild
GUK1	0.214422	0.122434	0.899	0.842	1	severe_vs_mild
COX16	0.214501	0.17484	0.579	0.491	1	severe_vs_mild
MYCBP	0.214684	-0.0751301	0.374	0.491	1	severe_vs_mild
UXT	0.214976	-0.120951	0.771	0.842	1	severe_vs_mild
RPL7	0.215242	-0.180091	0.96	1	1	severe_vs_mild
MRPS14	0.215277	0.214558	0.276	0.228	1	severe_vs_mild
FIP1L1	0.215328	-0.143984	0.411	0.491	1	severe_vs_mild
SEC61G	0.215329	-0.0936969	0.785	0.842	1	severe_vs_mild
PSMD3	0.215725	0.141565	0.512	0.456	1	severe_vs_mild
AFG3L2	0.215952	-0.0751862	0.226	0.316	1	severe_vs_mild
PNN	0.216684	-0.181222	0.451	0.544	1	severe_vs_mild
BORCS6	0.21689	0.124982	0.256	0.175	1	severe_vs_mild
CEP57	0.217686	-0.158832	0.38	0.474	1	severe_vs_mild
NDUFS6	0.218375	0.262198	0.684	0.632	1	severe_vs_mild
ATG5	0.219002	-0.0955641	0.269	0.386	1	severe_vs_mild
SUCLA2	0.219259	0.214121	0.306	0.246	1	severe_vs_mild
NIPBL	0.21978	-0.167149	0.391	0.474	1	severe_vs_mild
UFD1	0.219997	0.171562	0.603	0.509	1	severe_vs_mild
HLA-DQB1	0.220074	-0.189543	0.286	0.368	1	severe_vs_mild
HNRNPC	0.220368	-0.100169	0.781	0.807	1	severe_vs_mild
NOC2L	0.220523	0.0880652	0.296	0.211	1	severe_vs_mild
GSTO1	0.221182	0.144562	0.579	0.544	1	severe_vs_mild
TBC1D10C	0.22182	-0.20014	0.65	0.737	1	severe_vs_mild
INTS10	0.222024	0.145356	0.343	0.263	1	severe_vs_mild
PIK3R1	0.222205	-0.187839	0.387	0.456	1	severe_vs_mild
ZC3H15	0.222416	0.156369	0.626	0.526	1	severe_vs_mild
KRI1	0.222559	-0.158515	0.283	0.368	1	severe_vs_mild
TOR1AIP1	0.222747	0.189295	0.279	0.211	1	severe_vs_mild
TMED3	0.223246	0.219201	0.391	0.333	1	severe_vs_mild
FUT11	0.22332	-0.129574	0.192	0.263	1	severe_vs_mild
PFDN4	0.224538	0.150804	0.377	0.298	1	severe_vs_mild
APIP	0.224865	-0.159398	0.215	0.281	1	severe_vs_mild
RPS6KA1	0.224999	0.275378	0.519	0.474	1	severe_vs_mild
ITGB1	0.225068	-0.362345	0.62	0.684	1	severe_vs_mild
COA6	0.225857	0.201777	0.407	0.351	1	severe_vs_mild
SYNE2	0.225936	-0.164801	0.68	0.667	1	severe_vs_mild
PTGER2	0.225962	0.154944	0.468	0.351	1	severe_vs_mild
DHX30	0.226038	0.173996	0.3	0.228	1	severe_vs_mild
NUDT21	0.226264	0.225239	0.609	0.596	1	severe_vs_mild
UPF3B	0.226771	0.148661	0.269	0.193	1	severe_vs_mild
ILF3	0.227288	-0.194938	0.636	0.649	1	severe_vs_mild
SCAF11	0.227437	-0.113806	0.481	0.596	1	severe_vs_mild
USP39	0.227681	0.220998	0.377	0.298	1	severe_vs_mild
CNOT8	0.227903	0.160258	0.384	0.298	1	severe_vs_mild
KIF2A	0.228061	0.2564	0.747	0.702	1	severe_vs_mild
CHMP5	0.228541	-0.142809	0.306	0.386	1	severe_vs_mild
HLA-E	0.228617	-0.229525	0.993	1	1	severe_vs_mild
UBAC2	0.228691	-0.14818	0.296	0.368	1	severe_vs_mild
RUVBL1	0.229111	0.221603	0.431	0.368	1	severe_vs_mild
DANCR	0.229499	-0.159361	0.33	0.404	1	severe_vs_mild
SF3B4	0.229731	0.159349	0.653	0.632	1	severe_vs_mild
RASSF1	0.22989	-0.120499	0.431	0.509	1	severe_vs_mild
UBE2G2	0.230043	-0.100551	0.236	0.316	1	severe_vs_mild
TLN1	0.230613	0.152608	0.68	0.596	1	severe_vs_mild
TRAM1	0.230798	0.245058	0.519	0.474	1	severe_vs_mild
SEPTIN7	0.23107	0.161486	0.966	0.93	1	severe_vs_mild
MECP2	0.231685	0.154573	0.303	0.228	1	severe_vs_mild
DTYMK	0.231736	0.262146	0.424	0.368	1	severe_vs_mild
CBX1	0.232131	-0.084768	0.269	0.351	1	severe_vs_mild
MTG1	0.232245	-0.0738788	0.263	0.368	1	severe_vs_mild
CWC15	0.232325	-0.114463	0.38	0.509	1	severe_vs_mild
CKS1B	0.23242	0.26611	0.283	0.228	1	severe_vs_mild
MRPL4	0.232771	0.175428	0.468	0.386	1	severe_vs_mild
UROD	0.232992	0.218102	0.313	0.263	1	severe_vs_mild
SRPK2	0.233252	-0.23608	0.461	0.544	1	severe_vs_mild
APOL3	0.233255	-0.192817	0.253	0.316	1	severe_vs_mild
GALK1	0.233313	-0.00520385	0.232	0.333	1	severe_vs_mild
DNASE2	0.233359	0.198294	0.303	0.263	1	severe_vs_mild
GADD45B	0.233742	-0.202408	0.296	0.368	1	severe_vs_mild
ZNRD1	0.233887	0.179419	0.488	0.421	1	severe_vs_mild
HAUS1	0.234122	0.17741	0.431	0.351	1	severe_vs_mild
PTMS	0.234508	-0.1577	0.232	0.298	1	severe_vs_mild
ZNRD2	0.234602	0.215113	0.354	0.298	1	severe_vs_mild
XRCC6	0.234875	0.16974	0.892	0.842	1	severe_vs_mild
PNRC2	0.234878	0.178517	0.576	0.526	1	severe_vs_mild
CPNE3	0.234986	-0.166623	0.404	0.439	1	severe_vs_mild
FBL	0.235022	0.1978	0.596	0.561	1	severe_vs_mild
TPM3	0.235516	0.126428	0.976	1	1	severe_vs_mild
MGAT2	0.235789	-0.156036	0.222	0.298	1	severe_vs_mild
SRSF5	0.236337	-0.125341	0.768	0.789	1	severe_vs_mild
SERBP1	0.236401	0.131307	0.872	0.86	1	severe_vs_mild
NUDT16L1	0.236733	-0.166143	0.232	0.298	1	severe_vs_mild
H3F3B	0.236915	0.114242	0.997	0.965	1	severe_vs_mild
SNRNP70	0.237235	0.211626	0.522	0.474	1	severe_vs_mild
WDR1	0.238203	0.054481	0.916	0.947	1	severe_vs_mild
PYURF	0.238245	0.160035	0.653	0.632	1	severe_vs_mild
LEO1	0.238613	0.127907	0.266	0.193	1	severe_vs_mild
MIIP	0.239323	-0.13408	0.205	0.281	1	severe_vs_mild
UQCRC2	0.239975	0.153694	0.62	0.544	1	severe_vs_mild
ANXA2	0.24146	0.17252	0.818	0.754	1	severe_vs_mild
SIGIRR	0.24231	-0.137932	0.562	0.667	1	severe_vs_mild
EPRS	0.242798	-0.0336571	0.401	0.526	1	severe_vs_mild
RNF34	0.242979	0.116433	0.253	0.175	1	severe_vs_mild
HERPUD1	0.244703	0.209508	0.613	0.596	1	severe_vs_mild
MRPL14	0.244899	0.212764	0.458	0.404	1	severe_vs_mild
MPG	0.245631	0.147767	0.512	0.456	1	severe_vs_mild
NUP210	0.245677	-0.109673	0.242	0.316	1	severe_vs_mild
CIAO1	0.245903	0.145616	0.34	0.281	1	severe_vs_mild
EZH2	0.246102	0.195322	0.374	0.298	1	severe_vs_mild
TNRC6B	0.246134	-0.298989	0.189	0.263	1	severe_vs_mild
TOMM40	0.246203	0.193664	0.32	0.263	1	severe_vs_mild
EIF3K	0.24625	0.116429	0.946	0.947	1	severe_vs_mild
GRPEL1	0.246398	-0.055457	0.236	0.333	1	severe_vs_mild
SNX1	0.246831	0.21824	0.394	0.351	1	severe_vs_mild
GNL2	0.24686	0.167331	0.33	0.263	1	severe_vs_mild
DRG2	0.247745	0.0979649	0.35	0.263	1	severe_vs_mild
GRB2	0.247968	-0.155995	0.603	0.649	1	severe_vs_mild
PPP1R12A	0.248078	0.149749	0.566	0.439	1	severe_vs_mild
IGBP1	0.248481	-0.158447	0.434	0.491	1	severe_vs_mild
CDK11A	0.248811	-0.190535	0.195	0.263	1	severe_vs_mild
HSPBP1	0.249022	0.181525	0.32	0.263	1	severe_vs_mild
CDT1	0.249375	-0.174214	0.3	0.368	1	severe_vs_mild
HNRNPR	0.250037	0.134226	0.808	0.789	1	severe_vs_mild
COMT	0.250156	0.184592	0.448	0.386	1	severe_vs_mild
KLHDC3	0.250159	-0.104455	0.323	0.404	1	severe_vs_mild
LRP10	0.250558	0.140032	0.273	0.193	1	severe_vs_mild
TAOK3	0.250769	-0.110196	0.441	0.526	1	severe_vs_mild
TAGLN2	0.250829	0.136834	0.936	0.877	1	severe_vs_mild
AC008875.3	0.251038	-0.10041	0.286	0.368	1	severe_vs_mild
PDIA4	0.251244	0.198075	0.451	0.386	1	severe_vs_mild
NSL1	0.251495	0.175036	0.374	0.298	1	severe_vs_mild
STAU1	0.251848	0.177248	0.327	0.246	1	severe_vs_mild
PLIN2	0.252199	0.171271	0.36	0.316	1	severe_vs_mild
GLIPR2	0.253155	0.176137	0.572	0.509	1	severe_vs_mild
GMPR2	0.25329	0.164868	0.293	0.228	1	severe_vs_mild
VMA21	0.253668	0.171835	0.354	0.281	1	severe_vs_mild
HK1	0.253838	0.241708	0.35	0.316	1	severe_vs_mild
CLPTM1	0.254017	-0.0872285	0.246	0.316	1	severe_vs_mild
BCAP31	0.254082	-0.159296	0.721	0.737	1	severe_vs_mild
ZPR1	0.254503	-0.0846321	0.205	0.281	1	severe_vs_mild
PDLIM2	0.254567	0.159726	0.498	0.421	1	severe_vs_mild
RNH1	0.25488	0.123044	0.485	0.404	1	severe_vs_mild
STOML2	0.255014	0.187928	0.508	0.456	1	severe_vs_mild
MRPL24	0.255143	-0.100072	0.269	0.351	1	severe_vs_mild
LETMD1	0.255386	-0.072042	0.32	0.421	1	severe_vs_mild
SHMT1	0.25548	-0.0953085	0.259	0.333	1	severe_vs_mild
CAPN2	0.255755	0.182913	0.825	0.807	1	severe_vs_mild
MPC2	0.255799	0.174347	0.582	0.544	1	severe_vs_mild
ZNF131	0.255915	-0.0893028	0.222	0.298	1	severe_vs_mild
SRSF4	0.256393	0.197844	0.62	0.544	1	severe_vs_mild
TOR3A	0.256587	-0.162063	0.323	0.386	1	severe_vs_mild
TERF2IP	0.256977	-0.147765	0.589	0.684	1	severe_vs_mild
SLC43A3	0.257067	-0.120303	0.192	0.263	1	severe_vs_mild
UNG	0.257593	-0.237707	0.269	0.333	1	severe_vs_mild
ARIH2	0.258389	0.145873	0.498	0.421	1	severe_vs_mild
DENND1C	0.258618	0.201403	0.367	0.316	1	severe_vs_mild
GANAB	0.258963	-0.186342	0.222	0.281	1	severe_vs_mild
SSR2	0.258988	0.119764	0.906	0.912	1	severe_vs_mild
EPN1	0.259049	0.146819	0.313	0.228	1	severe_vs_mild
POLD2	0.259071	-0.0748947	0.242	0.316	1	severe_vs_mild
CDKN2D	0.259336	-0.101991	0.229	0.298	1	severe_vs_mild
DTX3L	0.259486	-0.024124	0.259	0.351	1	severe_vs_mild
ELAVL1	0.260025	-0.0412589	0.431	0.491	1	severe_vs_mild
SSH2	0.261802	0.21448	0.33	0.263	1	severe_vs_mild
ANXA6	0.261838	-0.108186	0.939	0.982	1	severe_vs_mild
PEX11B	0.262631	-0.10794	0.236	0.298	1	severe_vs_mild
SAR1B	0.262885	0.18736	0.29	0.228	1	severe_vs_mild
RPUSD3	0.263634	0.17291	0.296	0.246	1	severe_vs_mild
UBQLN1	0.263964	-0.0939666	0.222	0.298	1	severe_vs_mild
MRPL34	0.264379	-0.147027	0.539	0.596	1	severe_vs_mild
ARL8B	0.264549	0.149374	0.293	0.228	1	severe_vs_mild
AKNA	0.264769	-0.242594	0.374	0.404	1	severe_vs_mild
IRF7	0.264849	-0.128388	0.283	0.333	1	severe_vs_mild
FARSA	0.265116	0.098521	0.391	0.316	1	severe_vs_mild
ANP32B	0.265391	0.0905584	0.929	0.895	1	severe_vs_mild
JMJD1C	0.26551	-0.0151574	0.185	0.263	1	severe_vs_mild
RNASEH1	0.265526	0.145428	0.3	0.228	1	severe_vs_mild
DNMT1	0.266313	0.182044	0.623	0.544	1	severe_vs_mild
TGOLN2	0.266396	-0.120485	0.33	0.404	1	severe_vs_mild
VPS37B	0.266525	-0.059557	0.253	0.333	1	severe_vs_mild
CCAR1	0.266686	0.311875	0.367	0.316	1	severe_vs_mild
MORF4L1	0.267081	-0.187701	0.845	0.86	1	severe_vs_mild
SDF4	0.267135	-0.147379	0.451	0.509	1	severe_vs_mild
GLT8D1	0.267964	-0.0941147	0.249	0.316	1	severe_vs_mild
CTCF	0.26836	-0.0324419	0.246	0.333	1	severe_vs_mild
MZT1	0.269464	0.22485	0.471	0.404	1	severe_vs_mild
UBE2D1	0.269798	-0.096406	0.266	0.351	1	severe_vs_mild
NDUFA4	0.270008	-0.111469	0.882	0.895	1	severe_vs_mild
PTBP1	0.270054	0.172307	0.515	0.439	1	severe_vs_mild
CHD4	0.270161	0.278148	0.428	0.351	1	severe_vs_mild
RNF113A	0.270435	0.183572	0.286	0.228	1	severe_vs_mild
TFPT	0.270457	0.163309	0.266	0.211	1	severe_vs_mild
FKBP11	0.270502	-0.119805	0.407	0.491	1	severe_vs_mild
SPAG7	0.270506	0.0812283	0.323	0.246	1	severe_vs_mild
EXOSC1	0.271016	0.206926	0.367	0.333	1	severe_vs_mild
MOB1A	0.271042	0.242907	0.613	0.596	1	severe_vs_mild
ATF7IP	0.271091	-0.148351	0.303	0.386	1	severe_vs_mild
FGFR1OP2	0.271257	0.207519	0.539	0.439	1	severe_vs_mild
PPP2R2B	0.271646	0.107338	0.276	0.211	1	severe_vs_mild
SKA2	0.271678	0.244983	0.461	0.404	1	severe_vs_mild
CFLAR	0.271696	-0.179647	0.492	0.561	1	severe_vs_mild
CTSD	0.271724	0.260594	0.734	0.737	1	severe_vs_mild
MED28	0.271763	-0.186094	0.293	0.351	1	severe_vs_mild
ATP5F1E	0.272535	0.0755704	0.99	0.982	1	severe_vs_mild
OXNAD1	0.272728	0.155302	0.253	0.193	1	severe_vs_mild
ITM2B	0.272818	-0.159417	0.949	0.965	1	severe_vs_mild
PTPN1	0.273079	-0.077954	0.397	0.491	1	severe_vs_mild
PDCD10	0.273814	0.153021	0.522	0.439	1	severe_vs_mild
VPS16	0.273986	-0.129904	0.209	0.281	1	severe_vs_mild
DLD	0.274665	0.130815	0.343	0.281	1	severe_vs_mild
TUBGCP2	0.274717	-0.0556624	0.364	0.281	1	severe_vs_mild
RSF1	0.274936	0.218517	0.444	0.386	1	severe_vs_mild
SMAP1	0.275111	-0.148259	0.448	0.491	1	severe_vs_mild
EIF4EBP2	0.275279	-0.0836456	0.424	0.491	1	severe_vs_mild
WIPF1	0.275407	0.182655	0.747	0.737	1	severe_vs_mild
EVI2B	0.276401	0.0237765	0.582	0.684	1	severe_vs_mild
ATP5MPL	0.276696	-0.0884342	0.764	0.789	1	severe_vs_mild
C19orf12	0.277131	-0.134982	0.222	0.281	1	severe_vs_mild
ARL1	0.277273	-0.116052	0.229	0.298	1	severe_vs_mild
PAXX	0.277365	0.09483	0.768	0.684	1	severe_vs_mild
HDAC3	0.277721	0.0845194	0.269	0.193	1	severe_vs_mild
RAE1	0.27783	0.195427	0.313	0.263	1	severe_vs_mild
TAF11	0.277896	0.14975	0.303	0.228	1	severe_vs_mild
EIF5	0.278015	0.164474	0.613	0.526	1	severe_vs_mild
SRP9	0.278158	0.200547	0.798	0.702	1	severe_vs_mild
VPS26A	0.27822	0.262515	0.448	0.404	1	severe_vs_mild
PSMG1	0.278415	0.154972	0.29	0.228	1	severe_vs_mild
PCF11	0.278762	-0.0437847	0.239	0.316	1	severe_vs_mild
TOP1	0.279851	0.22629	0.461	0.404	1	severe_vs_mild
NOP58	0.27998	0.174938	0.579	0.579	1	severe_vs_mild
CHMP1A	0.280211	0.134505	0.3	0.228	1	severe_vs_mild
ERBIN	0.280458	-0.0991711	0.195	0.263	1	severe_vs_mild
KIAA1191	0.280546	-0.0890045	0.192	0.263	1	severe_vs_mild
DUSP2	0.280675	0.167599	0.539	0.456	1	severe_vs_mild
PIGS	0.28104	0.122798	0.306	0.228	1	severe_vs_mild
DBF4	0.281091	0.199365	0.29	0.211	1	severe_vs_mild
MORC3	0.281443	-0.0833734	0.192	0.263	1	severe_vs_mild
METAP2	0.281813	0.168097	0.418	0.351	1	severe_vs_mild
CBLL1	0.282997	-0.124677	0.236	0.316	1	severe_vs_mild
IKZF3	0.283835	-0.13815	0.498	0.561	1	severe_vs_mild
LRRC59	0.284388	0.118013	0.401	0.333	1	severe_vs_mild
BRD4	0.2854	0.146261	0.263	0.193	1	severe_vs_mild
SMPD1	0.285606	-0.123593	0.219	0.281	1	severe_vs_mild
ACTR1A	0.286855	-0.0506054	0.33	0.439	1	severe_vs_mild
ETNK1	0.287328	0.134549	0.31	0.228	1	severe_vs_mild
ISCA2	0.28805	-0.130521	0.253	0.316	1	severe_vs_mild
SSU72	0.288074	-0.0800249	0.512	0.596	1	severe_vs_mild
RBCK1	0.288487	0.128389	0.512	0.456	1	severe_vs_mild
TRAPPC5	0.288648	0.0870052	0.663	0.596	1	severe_vs_mild
DOCK2	0.28867	-0.0153562	0.333	0.263	1	severe_vs_mild
IGSF8	0.289478	-0.11355	0.263	0.333	1	severe_vs_mild
HCST	0.289537	-0.0899895	0.956	0.947	1	severe_vs_mild
EEF1D	0.289559	-0.125933	0.99	1	1	severe_vs_mild
POLE3	0.28956	-0.0514284	0.428	0.561	1	severe_vs_mild
ZNF207	0.290169	0.135666	0.63	0.561	1	severe_vs_mild
SNF8	0.291118	0.15127	0.364	0.298	1	severe_vs_mild
CISD1	0.291188	-0.087134	0.316	0.368	1	severe_vs_mild
PRKAG1	0.291311	0.192767	0.306	0.246	1	severe_vs_mild
WIPI2	0.291777	-0.0740695	0.306	0.404	1	severe_vs_mild
DCPS	0.291812	0.233327	0.434	0.386	1	severe_vs_mild
SNHG5	0.292446	-0.0879481	0.461	0.491	1	severe_vs_mild
MPDU1	0.292626	-0.104139	0.222	0.281	1	severe_vs_mild
WASHC1	0.292913	0.100942	0.34	0.263	1	severe_vs_mild
TAF1D	0.29315	-0.132376	0.455	0.526	1	severe_vs_mild
MCL1	0.294156	-0.21609	0.481	0.526	1	severe_vs_mild
ABRACL	0.294498	0.159735	0.879	0.807	1	severe_vs_mild
IK	0.295173	0.199074	0.599	0.579	1	severe_vs_mild
MRPS35	0.295238	-0.120946	0.438	0.509	1	severe_vs_mild
AC007952.4	0.295952	-0.157754	0.236	0.281	1	severe_vs_mild
RABAC1	0.296406	0.209548	0.687	0.632	1	severe_vs_mild
CKS2	0.296613	0.231685	0.397	0.333	1	severe_vs_mild
PRIM2	0.297861	-0.0681131	0.269	0.333	1	severe_vs_mild
DERL1	0.298105	-0.0908755	0.438	0.509	1	severe_vs_mild
ARHGAP30	0.298925	0.216599	0.724	0.737	1	severe_vs_mild
MAN1A2	0.298955	0.0979646	0.276	0.193	1	severe_vs_mild
AK2	0.30069	-0.0575349	0.418	0.509	1	severe_vs_mild
NT5C3A	0.300703	0.154571	0.414	0.333	1	severe_vs_mild
MRPL50	0.300798	-0.0124954	0.253	0.333	1	severe_vs_mild
YARS	0.301247	0.170097	0.438	0.368	1	severe_vs_mild
DKC1	0.301599	0.177131	0.296	0.246	1	severe_vs_mild
BLOC1S2	0.301835	0.161688	0.367	0.316	1	severe_vs_mild
MRPS11	0.302586	0.137092	0.387	0.333	1	severe_vs_mild
FAM136A	0.303689	0.131283	0.357	0.281	1	severe_vs_mild
DNAJA2	0.304046	0.194694	0.495	0.456	1	severe_vs_mild
MTA2	0.304676	0.163498	0.384	0.316	1	severe_vs_mild
LIME1	0.304693	0.0814837	0.906	0.86	1	severe_vs_mild
CPSF7	0.305274	-0.127668	0.205	0.263	1	severe_vs_mild
API5	0.305634	-0.124059	0.31	0.386	1	severe_vs_mild
UBXN1	0.305899	0.110127	0.811	0.789	1	severe_vs_mild
TIMM17B	0.305952	-0.267065	0.438	0.439	1	severe_vs_mild
AKIRIN2	0.306898	-0.134341	0.343	0.404	1	severe_vs_mild
TMEM18	0.30787	-0.0575262	0.263	0.333	1	severe_vs_mild
TMC6	0.307907	0.1604	0.377	0.316	1	severe_vs_mild
KRR1	0.308402	-0.129269	0.354	0.404	1	severe_vs_mild
PELP1	0.308693	-0.147234	0.222	0.281	1	severe_vs_mild
NDUFA9	0.308702	0.127168	0.488	0.421	1	severe_vs_mild
RNF167	0.308851	0.14088	0.811	0.702	1	severe_vs_mild
PIGT	0.309219	-0.00427477	0.343	0.439	1	severe_vs_mild
WDR76	0.309272	0.168458	0.306	0.246	1	severe_vs_mild
DPP3	0.309281	0.13051	0.316	0.246	1	severe_vs_mild
KARS	0.309281	-0.234962	0.296	0.351	1	severe_vs_mild
SENP6	0.31114	-0.0653123	0.306	0.386	1	severe_vs_mild
BAX	0.311237	-0.0236146	0.714	0.737	1	severe_vs_mild
CARS	0.313052	-0.126527	0.229	0.281	1	severe_vs_mild
DHX9	0.314069	-0.0761042	0.36	0.421	1	severe_vs_mild
PPP1CB	0.314417	-0.0622598	0.226	0.298	1	severe_vs_mild
DPF2	0.314515	-0.0807059	0.279	0.351	1	severe_vs_mild
ACLY	0.315096	-0.127298	0.222	0.281	1	severe_vs_mild
NDUFB11	0.315303	0.105569	0.936	0.895	1	severe_vs_mild
ATP6AP1	0.315336	0.176122	0.377	0.316	1	severe_vs_mild
RIC8A	0.316006	0.209369	0.407	0.386	1	severe_vs_mild
RASA3	0.316168	-0.0351227	0.209	0.281	1	severe_vs_mild
TOMM7	0.316278	-0.0967336	0.916	0.93	1	severe_vs_mild
HERPUD2	0.317	0.157842	0.411	0.351	1	severe_vs_mild
WDR18	0.317195	0.100127	0.323	0.246	1	severe_vs_mild
MAGED2	0.317802	-0.0898073	0.246	0.316	1	severe_vs_mild
PSMF1	0.318629	-0.0636192	0.603	0.667	1	severe_vs_mild
CAMLG	0.319591	-0.149486	0.36	0.421	1	severe_vs_mild
CD58	0.319628	-0.148492	0.283	0.333	1	severe_vs_mild
RPL26L1	0.319949	0.16803	0.347	0.281	1	severe_vs_mild
TMPO	0.320482	0.354488	0.576	0.509	1	severe_vs_mild
SEC23B	0.320828	-0.0747599	0.215	0.281	1	severe_vs_mild
PXN	0.32085	0.169899	0.357	0.298	1	severe_vs_mild
SAT2	0.320894	-0.0508019	0.209	0.281	1	severe_vs_mild
UBE2J2	0.321033	0.217652	0.327	0.281	1	severe_vs_mild
PMM1	0.321122	-0.0441181	0.229	0.298	1	severe_vs_mild
FLT3LG	0.321379	-0.202079	0.316	0.386	1	severe_vs_mild
YTHDF2	0.32174	0.166898	0.488	0.456	1	severe_vs_mild
SETD5	0.321821	-0.0794578	0.212	0.281	1	severe_vs_mild
IFITM1	0.321884	-0.242274	0.953	0.982	1	severe_vs_mild
APBB1IP	0.321968	0.143884	0.781	0.754	1	severe_vs_mild
LSM8	0.322253	0.22756	0.529	0.509	1	severe_vs_mild
VPS51	0.322353	0.112667	0.471	0.404	1	severe_vs_mild
ZNF622	0.322523	-0.0786759	0.236	0.298	1	severe_vs_mild
CYB561A3	0.322578	0.163791	0.276	0.228	1	severe_vs_mild
PBRM1	0.322629	-0.042806	0.219	0.281	1	severe_vs_mild
PEBP1	0.323053	-0.155966	0.63	0.702	1	severe_vs_mild
C18orf32	0.323987	0.136341	0.451	0.404	1	severe_vs_mild
RFC1	0.324137	0.139939	0.535	0.439	1	severe_vs_mild
ATXN1	0.324512	-0.0678961	0.219	0.281	1	severe_vs_mild
KEAP1	0.324926	0.103133	0.327	0.246	1	severe_vs_mild
DDX21	0.325241	0.0618199	0.532	0.456	1	severe_vs_mild
CARD16	0.325941	0.179936	0.667	0.632	1	severe_vs_mild
PRMT1	0.326133	0.164292	0.572	0.491	1	severe_vs_mild
TMED10	0.326213	0.133546	0.542	0.526	1	severe_vs_mild
NSUN5	0.326402	-0.0999893	0.219	0.281	1	severe_vs_mild
C7orf50	0.326418	-0.0447238	0.195	0.263	1	severe_vs_mild
PHF11	0.326443	-0.120598	0.377	0.456	1	severe_vs_mild
CYB561D2	0.327187	0.228596	0.481	0.456	1	severe_vs_mild
FIS1	0.327286	-0.118578	0.576	0.667	1	severe_vs_mild
FAM111A	0.327563	-0.0810797	0.367	0.439	1	severe_vs_mild
ZFAS1	0.32765	-0.119988	0.414	0.491	1	severe_vs_mild
GTF2H5	0.328883	0.114695	0.327	0.263	1	severe_vs_mild
ARRDC1	0.328967	0.076565	0.256	0.193	1	severe_vs_mild
IDI1	0.32914	0.19206	0.3	0.246	1	severe_vs_mild
GGH	0.329252	-0.0921653	0.256	0.316	1	severe_vs_mild
ACAP2	0.329388	-0.104423	0.519	0.579	1	severe_vs_mild
ZBTB38	0.330405	-0.252378	0.461	0.526	1	severe_vs_mild
ABT1	0.33042	0.128489	0.397	0.316	1	severe_vs_mild
PRSS23	0.330618	0.14152	0.279	0.211	1	severe_vs_mild
RPL14	0.331661	-0.119761	0.997	1	1	severe_vs_mild
PCBD1	0.331751	0.0865293	0.367	0.298	1	severe_vs_mild
RBM39	0.33183	-0.0893487	0.677	0.702	1	severe_vs_mild
SRRT	0.332309	0.166663	0.481	0.421	1	severe_vs_mild
DDX18	0.332482	-0.201081	0.542	0.526	1	severe_vs_mild
CYB5B	0.332747	0.16003	0.421	0.368	1	severe_vs_mild
PRELID3B	0.332822	0.17727	0.397	0.351	1	severe_vs_mild
MOCS2	0.333468	-0.0691956	0.202	0.263	1	severe_vs_mild
DCAF7	0.333839	0.196112	0.394	0.351	1	severe_vs_mild
SNX3	0.333956	0.207279	0.646	0.579	1	severe_vs_mild
NONO	0.334225	0.231076	0.633	0.579	1	severe_vs_mild
HMGN1	0.334338	0.138682	0.912	0.93	1	severe_vs_mild
HTATIP2	0.335657	0.158753	0.357	0.298	1	severe_vs_mild
OAZ1	0.336255	0.126344	0.983	0.965	1	severe_vs_mild
STARD7	0.336559	0.144216	0.35	0.298	1	severe_vs_mild
PRPF31	0.337193	0.0880549	0.414	0.351	1	severe_vs_mild
TM7SF3	0.337256	-0.0151069	0.263	0.351	1	severe_vs_mild
UBE2J1	0.337617	-0.102536	0.303	0.351	1	severe_vs_mild
SYNGR2	0.337976	0.137988	0.566	0.544	1	severe_vs_mild
ARPC1A	0.340154	0.149718	0.407	0.351	1	severe_vs_mild
BFAR	0.340211	0.132887	0.333	0.263	1	severe_vs_mild
EHMT1	0.340533	-0.0939256	0.246	0.298	1	severe_vs_mild
NDUFAF3	0.34062	0.128498	0.542	0.456	1	severe_vs_mild
MCM3	0.340785	0.089691	0.582	0.544	1	severe_vs_mild
DRG1	0.340958	0.12966	0.316	0.263	1	severe_vs_mild
RAB6A	0.341295	0.186954	0.364	0.316	1	severe_vs_mild
SDHB	0.341524	0.174344	0.465	0.439	1	severe_vs_mild
SLIRP	0.341842	0.233746	0.438	0.404	1	severe_vs_mild
ZC3HAV1	0.342848	0.189872	0.495	0.439	1	severe_vs_mild
MAPKAPK5-AS1	0.342909	0.16189	0.253	0.193	1	severe_vs_mild
CIAO2B	0.34297	0.140065	0.731	0.649	1	severe_vs_mild
SELPLG	0.343047	-0.0935103	0.744	0.807	1	severe_vs_mild
ILF2	0.343646	0.141894	0.751	0.754	1	severe_vs_mild
SLC25A6	0.343764	0.0952691	0.976	1	1	severe_vs_mild
TMEM243	0.344036	-0.141591	0.31	0.368	1	severe_vs_mild
UQCC2	0.344815	0.0752892	0.488	0.421	1	severe_vs_mild
S1PR5	0.345048	-0.235724	0.306	0.333	1	severe_vs_mild
KXD1	0.345142	0.113117	0.576	0.509	1	severe_vs_mild
NTAN1	0.345166	-0.0745635	0.259	0.333	1	severe_vs_mild
SSR3	0.345963	-0.0208276	0.589	0.684	1	severe_vs_mild
DGKZ	0.345998	0.100303	0.3	0.246	1	severe_vs_mild
PREP	0.346156	0.152658	0.276	0.228	1	severe_vs_mild
CLNS1A	0.346282	-0.0782598	0.542	0.579	1	severe_vs_mild
SMIM10L1	0.346481	-0.0301604	0.3	0.386	1	severe_vs_mild
IKZF1	0.347661	-0.0526825	0.468	0.561	1	severe_vs_mild
HIRIP3	0.347847	0.0771451	0.286	0.211	1	severe_vs_mild
NUCB1	0.348239	-0.124591	0.556	0.649	1	severe_vs_mild
SCAMP2	0.348698	-0.184411	0.572	0.649	1	severe_vs_mild
TRAPPC4	0.349128	-0.0917406	0.303	0.368	1	severe_vs_mild
PSMC4	0.349714	0.119641	0.63	0.596	1	severe_vs_mild
TIGIT	0.349822	-0.229663	0.421	0.456	1	severe_vs_mild
POLR3K	0.350746	-0.132715	0.283	0.351	1	severe_vs_mild
DUS3L	0.350972	-0.0675911	0.205	0.263	1	severe_vs_mild
AGPS	0.351219	-0.0416565	0.209	0.281	1	severe_vs_mild
CKAP5	0.351419	-0.0379877	0.249	0.316	1	severe_vs_mild
SURF2	0.351841	0.0959077	0.263	0.193	1	severe_vs_mild
PSMD12	0.351854	0.119248	0.293	0.246	1	severe_vs_mild
TRIM69	0.352811	-0.0739081	0.249	0.333	1	severe_vs_mild
NAP1L1	0.352816	0.111396	0.822	0.789	1	severe_vs_mild
DEDD	0.353225	0.144643	0.256	0.211	1	severe_vs_mild
SFSWAP	0.354114	-0.0636548	0.236	0.298	1	severe_vs_mild
RBM25	0.354725	0.0741275	0.66	0.561	1	severe_vs_mild
YIF1B	0.354871	0.050122	0.394	0.316	1	severe_vs_mild
PPIH	0.355086	0.129999	0.559	0.491	1	severe_vs_mild
ZYX	0.355354	0.127591	0.636	0.561	1	severe_vs_mild
PARP8	0.355872	-0.0927927	0.327	0.404	1	severe_vs_mild
ADA	0.357266	0.166423	0.36	0.298	1	severe_vs_mild
SOD2	0.35756	0.109984	0.273	0.211	1	severe_vs_mild
SNX17	0.358833	0.138828	0.684	0.684	1	severe_vs_mild
FAM162A	0.359436	-0.114239	0.337	0.421	1	severe_vs_mild
TMOD3	0.359472	0.0215904	0.593	0.702	1	severe_vs_mild
WASHC3	0.359543	-0.0258449	0.428	0.491	1	severe_vs_mild
OGFR	0.360584	0.187771	0.316	0.263	1	severe_vs_mild
NUP50	0.360767	-0.100211	0.266	0.333	1	severe_vs_mild
SNRPF	0.361093	0.101488	0.704	0.579	1	severe_vs_mild
TUBA4A	0.361275	-0.113551	0.492	0.596	1	severe_vs_mild
BNIP2	0.361466	0.177904	0.387	0.333	1	severe_vs_mild
NOP14	0.361654	-0.0844648	0.229	0.281	1	severe_vs_mild
PTBP3	0.362158	0.0855799	0.505	0.456	1	severe_vs_mild
S100A11	0.362709	0.0343529	0.842	0.877	1	severe_vs_mild
GTF2A2	0.362973	0.134186	0.613	0.579	1	severe_vs_mild
AP3B1	0.363554	0.0676885	0.333	0.281	1	severe_vs_mild
HIST1H4C	0.364282	0.65474	0.892	0.825	1	severe_vs_mild
SH3KBP1	0.364737	-0.0135192	0.744	0.649	1	severe_vs_mild
PPA2	0.364761	-0.0527515	0.3	0.368	1	severe_vs_mild
GON4L	0.365419	-0.0746394	0.246	0.298	1	severe_vs_mild
IFI30	0.365434	0.175013	0.259	0.211	1	severe_vs_mild
IL2RB	0.365494	-0.0736943	0.266	0.333	1	severe_vs_mild
PHF20	0.365696	-0.205356	0.327	0.368	1	severe_vs_mild
DUSP12	0.367755	0.102987	0.279	0.228	1	severe_vs_mild
SEPTIN11	0.368336	0.144817	0.357	0.298	1	severe_vs_mild
PCBP2	0.368791	-0.0838872	0.953	0.982	1	severe_vs_mild
FNBP4	0.369019	-0.0722456	0.455	0.561	1	severe_vs_mild
MRPL9	0.369101	0.0529857	0.448	0.351	1	severe_vs_mild
SUMO1	0.369728	0.169458	0.747	0.684	1	severe_vs_mild
CCDC115	0.369732	0.132865	0.377	0.316	1	severe_vs_mild
TMBIM1	0.370376	-0.13014	0.364	0.404	1	severe_vs_mild
RB1	0.370807	-0.0467927	0.202	0.263	1	severe_vs_mild
SCNM1	0.371259	0.185673	0.424	0.404	1	severe_vs_mild
SRP72	0.371572	0.0756661	0.508	0.456	1	severe_vs_mild
SNW1	0.371798	0.10294	0.505	0.456	1	severe_vs_mild
EIF4A1	0.371861	0.122563	0.889	0.877	1	severe_vs_mild
ZFAND6	0.372107	0.0789947	0.37	0.298	1	severe_vs_mild
PDCD2	0.37223	-0.101991	0.485	0.526	1	severe_vs_mild
SEC22B	0.372647	0.137432	0.269	0.211	1	severe_vs_mild
PLEKHB2	0.372761	0.00428215	0.209	0.281	1	severe_vs_mild
CEP78	0.372955	0.0235689	0.394	0.333	1	severe_vs_mild
[truncated: 1,412 more rows]

## Sheet: DEGs_CD8+_TEM1
CD8+ effector memory T cells 1
gene	p_val	avg_log2FC	pct.1	pct.2	p_val_adj	comparison
RPS4Y1	2.74869e-107	-1.12546	0.342	0.961	1.00605e-102	mild_vs_healthy
RPL28	2.88986e-78	0.387729	1	1	1.05772e-73	mild_vs_healthy
IGLV2-14	4.918e-69	-0.904272	0.079	0.376	1.80004e-64	mild_vs_healthy
RPS26	3.81074e-68	1.30231	0.982	0.961	1.39477e-63	mild_vs_healthy
HLA-DQA1	1.96566e-61	-0.960931	0.109	0.414	7.19451e-57	mild_vs_healthy
HLA-B	1.44863e-60	-0.345065	1	1	5.30213e-56	mild_vs_healthy
CXCR4	3.68704e-59	1.26559	0.62	0.247	1.34949e-54	mild_vs_healthy
RPS4X	9.16744e-58	0.447244	1	1	3.35538e-53	mild_vs_healthy
RPS27	5.1212e-56	-0.349074	1	1	1.87441e-51	mild_vs_healthy
JUNB	3.05878e-54	1.31008	0.82	0.607	1.11955e-49	mild_vs_healthy
RPS29	1.82213e-46	-0.486539	0.968	0.991	6.66918e-42	mild_vs_healthy
CD69	1.0901e-45	1.0714	0.623	0.324	3.98986e-41	mild_vs_healthy
MT-ND3	2.5981e-44	-0.551092	0.94	0.994	9.5093e-40	mild_vs_healthy
RPS8	5.20407e-44	0.320183	1	1	1.90474e-39	mild_vs_healthy
DUSP1	1.76673e-43	1.19099	0.667	0.423	6.46641e-39	mild_vs_healthy
FOS	3.21436e-43	1.73596	0.415	0.092	1.17649e-38	mild_vs_healthy
IFITM3	1.60694e-39	1.13202	0.317	0.019	5.88156e-35	mild_vs_healthy
CTSW	3.89172e-38	-0.569929	0.815	0.972	1.42441e-33	mild_vs_healthy
RPL13	1.3226e-37	0.284363	1	1	4.84084e-33	mild_vs_healthy
XCL1	1.40996e-37	-0.928074	0.173	0.429	5.16061e-33	mild_vs_healthy
RASAL3	3.00939e-31	-0.64546	0.278	0.552	1.10147e-26	mild_vs_healthy
RPS2	7.89507e-30	0.36625	0.998	0.998	2.88967e-25	mild_vs_healthy
ARHGAP45	1.45658e-28	-0.635274	0.308	0.573	5.33121e-24	mild_vs_healthy
DUSP2	1.73769e-28	1.01867	0.7	0.519	6.36013e-24	mild_vs_healthy
SNHG5	2.07423e-28	-0.639439	0.307	0.567	7.59188e-24	mild_vs_healthy
RPS21	2.88746e-27	-0.262666	0.997	1	1.05684e-22	mild_vs_healthy
IL10RA	2.1726e-25	-0.566963	0.613	0.833	7.95195e-21	mild_vs_healthy
DNAJB1	1.07505e-24	0.672699	0.63	0.433	3.9348e-20	mild_vs_healthy
CD74	1.337e-24	-0.48454	0.962	0.994	4.89355e-20	mild_vs_healthy
PCBP1	2.66936e-24	-0.489188	0.722	0.891	9.77013e-20	mild_vs_healthy
ITM2A	5.56383e-22	0.652441	0.588	0.382	2.03642e-17	mild_vs_healthy
RPS23	6.37494e-21	0.207884	1	1	2.33329e-16	mild_vs_healthy
NFKBIA	7.73113e-21	0.787035	0.628	0.448	2.82967e-16	mild_vs_healthy
PILRB	9.21108e-20	-0.430831	0.113	0.279	3.37135e-15	mild_vs_healthy
RPL38	1.50295e-19	-0.288044	0.974	0.989	5.50094e-15	mild_vs_healthy
SUN2	6.78053e-19	-0.474668	0.389	0.607	2.48174e-14	mild_vs_healthy
PPDPF	1.21449e-18	0.394973	0.958	0.906	4.44517e-14	mild_vs_healthy
IL32	3.6504e-18	-0.242578	0.995	1	1.33608e-13	mild_vs_healthy
RPS6	6.06224e-18	0.258348	0.998	0.998	2.21884e-13	mild_vs_healthy
SMDT1	1.12512e-17	0.593372	0.529	0.373	4.11806e-13	mild_vs_healthy
RPL39	2.1607e-17	-0.144696	1	1	7.90838e-13	mild_vs_healthy
RPL3	3.38711e-17	0.242753	0.997	1	1.23972e-12	mild_vs_healthy
PTPRCAP	5.74198e-17	-0.493702	0.353	0.567	2.10162e-12	mild_vs_healthy
ARHGEF1	5.74244e-17	-0.470295	0.519	0.712	2.10179e-12	mild_vs_healthy
PCBP2	6.12788e-17	-0.286943	0.923	0.979	2.24287e-12	mild_vs_healthy
MT-ND2	1.11878e-16	-0.428061	0.952	0.964	4.09484e-12	mild_vs_healthy
DIP2A	2.40523e-16	-0.414472	0.14	0.298	8.8034e-12	mild_vs_healthy
MT-CYB	4.31001e-16	-0.24114	0.999	1	1.57751e-11	mild_vs_healthy
ALDOA	1.00005e-15	-0.428077	0.495	0.708	3.6603e-11	mild_vs_healthy
IL2RB	1.25991e-15	-0.410481	0.246	0.44	4.6114e-11	mild_vs_healthy
S100A4	2.03253e-15	-0.302335	0.921	0.983	7.43928e-11	mild_vs_healthy
HLA-DQB1	2.22967e-15	-0.411864	0.261	0.461	8.16082e-11	mild_vs_healthy
BTG2	3.88024e-15	0.653217	0.388	0.232	1.42021e-10	mild_vs_healthy
RPL36	3.91055e-15	-0.197661	0.998	0.998	1.4313e-10	mild_vs_healthy
LAG3	4.18337e-15	-0.403241	0.195	0.371	1.53115e-10	mild_vs_healthy
MT-ATP6	4.5284e-15	-0.274	0.993	0.998	1.65744e-10	mild_vs_healthy
KCNAB2	6.63753e-15	-0.401233	0.218	0.399	2.4294e-10	mild_vs_healthy
MT-CO3	7.20173e-15	-0.238579	0.999	1	2.6359e-10	mild_vs_healthy
TPT1	7.32326e-15	0.248974	1	1	2.68039e-10	mild_vs_healthy
RPS3	1.24787e-14	0.16178	1	1	4.56732e-10	mild_vs_healthy
TSC22D3	2.12868e-14	0.495911	0.743	0.631	7.79117e-10	mild_vs_healthy
MTRNR2L12	3.35505e-14	-0.212843	0.996	1	1.22798e-09	mild_vs_healthy
CD99	3.87099e-14	-0.251104	0.93	0.976	1.41682e-09	mild_vs_healthy
ATP5ME	4.66312e-14	-0.398422	0.345	0.552	1.70675e-09	mild_vs_healthy
EOMES	7.48702e-14	-0.445192	0.3	0.485	2.74033e-09	mild_vs_healthy
RPL37	1.12512e-13	-0.1536	1	1	4.11805e-09	mild_vs_healthy
STAT5A	1.31904e-13	-0.355874	0.135	0.273	4.8278e-09	mild_vs_healthy
ATP5F1E	1.96959e-13	-0.224703	0.971	0.987	7.20888e-09	mild_vs_healthy
IFITM2	2.34078e-13	-0.368623	0.791	0.891	8.56751e-09	mild_vs_healthy
CYBA	5.62343e-13	-0.254223	0.9	0.968	2.05823e-08	mild_vs_healthy
B2M	9.89335e-13	0.114583	1	1	3.62107e-08	mild_vs_healthy
RPS3A	1.58459e-12	0.161747	1	1	5.79976e-08	mild_vs_healthy
RPL11	1.90605e-12	0.144783	1	1	6.97634e-08	mild_vs_healthy
AC004687.1	1.99307e-12	-0.361403	0.125	0.253	7.29482e-08	mild_vs_healthy
RPL18	2.15216e-12	0.172006	1	0.998	7.87713e-08	mild_vs_healthy
ITGB1	2.17977e-12	-0.528475	0.334	0.496	7.97817e-08	mild_vs_healthy
TMC8	2.22926e-12	-0.337684	0.21	0.371	8.15933e-08	mild_vs_healthy
MT-CO1	2.46749e-12	-0.158134	1	1	9.03126e-08	mild_vs_healthy
CCAR2	2.62877e-12	-0.319582	0.128	0.262	9.62156e-08	mild_vs_healthy
EIF4G2	3.211e-12	-0.336341	0.534	0.719	1.17526e-07	mild_vs_healthy
MATR3.1	3.73412e-12	-0.31008	0.132	0.264	1.36672e-07	mild_vs_healthy
BTG1	3.84951e-12	0.340401	0.97	0.979	1.40896e-07	mild_vs_healthy
LRP10	4.24559e-12	-0.382446	0.213	0.367	1.55393e-07	mild_vs_healthy
LDHB	6.51028e-12	0.343626	0.9	0.873	2.38283e-07	mild_vs_healthy
RPL10	6.57454e-12	0.146061	1	1	2.40635e-07	mild_vs_healthy
FLII	8.41671e-12	-0.326214	0.138	0.273	3.0806e-07	mild_vs_healthy
CCL5	1.2757e-11	0.207377	0.975	0.998	4.66919e-07	mild_vs_healthy
CD2	3.51503e-11	-0.276306	0.832	0.918	1.28654e-06	mild_vs_healthy
KLRD1	4.62298e-11	0.529951	0.479	0.333	1.69206e-06	mild_vs_healthy
GMIP	5.15602e-11	-0.30359	0.147	0.279	1.88715e-06	mild_vs_healthy
PLEKHF1	5.80471e-11	-0.343074	0.141	0.27	2.12458e-06	mild_vs_healthy
PXN	5.89689e-11	-0.324157	0.223	0.376	2.15832e-06	mild_vs_healthy
RPL5	6.77118e-11	0.192571	1	0.998	2.47832e-06	mild_vs_healthy
RPL36AL	1.03984e-10	0.234492	0.977	0.976	3.80591e-06	mild_vs_healthy
TMSB10	1.56899e-10	-0.148643	1	1	5.74266e-06	mild_vs_healthy
MAP7D1	1.71933e-10	-0.261191	0.127	0.253	6.29294e-06	mild_vs_healthy
RPS13	1.76673e-10	0.16635	0.999	0.998	6.46641e-06	mild_vs_healthy
NDUFS5	1.82625e-10	0.361453	0.639	0.541	6.68426e-06	mild_vs_healthy
RPS9	1.9594e-10	0.236928	0.983	0.996	7.1716e-06	mild_vs_healthy
TNFAIP3	3.6301e-10	0.537638	0.328	0.202	1.32865e-05	mild_vs_healthy
IKZF1	3.67388e-10	-0.358473	0.405	0.569	1.34468e-05	mild_vs_healthy
JUN	4.2956e-10	0.705436	0.671	0.597	1.57223e-05	mild_vs_healthy
FLI1	5.83181e-10	-0.35358	0.37	0.536	2.1345e-05	mild_vs_healthy
HLA-DRB1	1.41639e-09	-0.337155	0.537	0.682	5.18414e-05	mild_vs_healthy
RPS28	2.90702e-09	-0.106225	1	1	0.0001064	mild_vs_healthy
ATP1A1	3.05823e-09	-0.288914	0.354	0.532	0.000111934	mild_vs_healthy
OGFR	3.2038e-09	-0.291892	0.185	0.32	0.000117262	mild_vs_healthy
ERAP2	3.24638e-09	-0.284137	0.25	0.397	0.000118821	mild_vs_healthy
RPL21	3.81354e-09	0.163233	0.997	1	0.000139579	mild_vs_healthy
RPL15	4.42034e-09	0.184447	0.996	0.998	0.000161789	mild_vs_healthy
HLA-F	4.90609e-09	-0.289461	0.722	0.826	0.000179568	mild_vs_healthy
CITED2	4.97143e-09	-0.29785	0.254	0.399	0.000181959	mild_vs_healthy
P2RY8	6.16787e-09	-0.367324	0.289	0.433	0.00022575	mild_vs_healthy
PPP1R15A	6.31253e-09	0.454863	0.369	0.251	0.000231045	mild_vs_healthy
EEF1B2	6.88131e-09	0.220406	0.986	0.987	0.000251863	mild_vs_healthy
ZYX	8.38557e-09	-0.311766	0.432	0.584	0.00030692	mild_vs_healthy
PLEK	8.63154e-09	0.400424	0.687	0.622	0.000315923	mild_vs_healthy
TC2N	8.64276e-09	-0.293885	0.475	0.644	0.000316334	mild_vs_healthy
ACTN4	8.9772e-09	-0.316475	0.286	0.425	0.000328574	mild_vs_healthy
ZNF638	9.63784e-09	-0.295813	0.24	0.373	0.000352755	mild_vs_healthy
MAN2B1	1.191e-08	-0.280108	0.19	0.32	0.000435917	mild_vs_healthy
NOSIP	1.3788e-08	0.479768	0.49	0.393	0.000504654	mild_vs_healthy
EEF1A1	1.44318e-08	0.103764	1	1	0.000528218	mild_vs_healthy
HSP90AB1	1.59578e-08	0.286101	0.889	0.88	0.000584071	mild_vs_healthy
CABIN1	1.72289e-08	-0.253239	0.189	0.315	0.000630594	mild_vs_healthy
PARP10	1.94403e-08	-0.257677	0.152	0.266	0.000711534	mild_vs_healthy
DDX3X	2.22515e-08	0.389309	0.35	0.232	0.000814429	mild_vs_healthy
RPL37A	2.31956e-08	-0.158494	0.988	0.991	0.000848982	mild_vs_healthy
CALM1	3.25543e-08	0.20231	0.989	0.983	0.00119152	mild_vs_healthy
AHNAK	3.26958e-08	-0.271892	0.713	0.835	0.0011967	mild_vs_healthy
STAT6	3.41695e-08	-0.292957	0.148	0.258	0.00125064	mild_vs_healthy
SMG1	3.52913e-08	-0.311666	0.243	0.371	0.0012917	mild_vs_healthy
CD8A	4.5231e-08	-0.181408	0.963	0.985	0.0016555	mild_vs_healthy
MGST3	5.52486e-08	-0.311676	0.377	0.511	0.00202215	mild_vs_healthy
MS4A1	5.79841e-08	-0.311246	0.156	0.264	0.00212228	mild_vs_healthy
TBC1D10C	5.81889e-08	-0.279011	0.587	0.727	0.00212977	mild_vs_healthy
ESYT1	5.97541e-08	-0.258886	0.221	0.352	0.00218706	mild_vs_healthy
ZFP36	6.18901e-08	0.405849	0.672	0.616	0.00226524	mild_vs_healthy
SERF2	6.9348e-08	0.174602	0.992	0.985	0.00253821	mild_vs_healthy
SNX20	9.13181e-08	-0.274156	0.164	0.273	0.00334233	mild_vs_healthy
ZAP70	9.38194e-08	-0.283985	0.584	0.721	0.00343388	mild_vs_healthy
LCP1	1.23109e-07	-0.217912	0.839	0.914	0.0045059	mild_vs_healthy
PTK2B	1.611e-07	-0.202292	0.181	0.305	0.00589641	mild_vs_healthy
IL16	1.64105e-07	-0.302312	0.559	0.697	0.00600642	mild_vs_healthy
EIF4B	1.76324e-07	-0.273268	0.688	0.8	0.00645362	mild_vs_healthy
ATP2B4	1.86513e-07	-0.264029	0.224	0.348	0.00682655	mild_vs_healthy
ZFAS1	1.8674e-07	-0.280527	0.41	0.558	0.00683487	mild_vs_healthy
PTBP1	2.1932e-07	-0.217121	0.289	0.44	0.00802735	mild_vs_healthy
VPS26B	2.38077e-07	-0.225687	0.162	0.273	0.00871385	mild_vs_healthy
ATP6V0E1	2.60604e-07	0.239394	0.755	0.685	0.00953837	mild_vs_healthy
HLA-DPB1	2.80802e-07	-0.266032	0.729	0.852	0.0102776	mild_vs_healthy
TCIRG1	3.30334e-07	-0.21163	0.155	0.262	0.0120906	mild_vs_healthy
SLC9A3R1	3.9507e-07	-0.240804	0.748	0.871	0.0144599	mild_vs_healthy
PRMT2	4.10783e-07	-0.279717	0.493	0.633	0.0150351	mild_vs_healthy
NFATC3	4.24949e-07	-0.265575	0.209	0.324	0.0155536	mild_vs_healthy
SNX1	5.9138e-07	-0.225748	0.181	0.292	0.0216451	mild_vs_healthy
MOB2	6.57527e-07	-0.202072	0.156	0.26	0.0240661	mild_vs_healthy
SARAF	7.12655e-07	0.204489	0.955	0.955	0.0260839	mild_vs_healthy
NOP53	7.15392e-07	-0.227144	0.723	0.824	0.026184	mild_vs_healthy
LINC01871	7.70678e-07	-0.256792	0.186	0.29	0.0282076	mild_vs_healthy
RPS6KA1	7.72942e-07	-0.272972	0.227	0.343	0.0282905	mild_vs_healthy
GZMA	7.97281e-07	-0.171482	0.895	0.983	0.0291813	mild_vs_healthy
C12orf75	8.11008e-07	-0.227321	0.449	0.618	0.0296837	mild_vs_healthy
PARVG	8.74875e-07	-0.231964	0.224	0.345	0.0320213	mild_vs_healthy
SIGIRR	1.04832e-06	-0.273458	0.488	0.616	0.0383695	mild_vs_healthy
FGD3	1.08838e-06	-0.239567	0.276	0.406	0.039836	mild_vs_healthy
KHDRBS1	1.09576e-06	-0.278541	0.347	0.479	0.0401059	mild_vs_healthy
ZFP36L2	1.12676e-06	-0.15163	0.923	0.983	0.0412406	mild_vs_healthy
COMMD6	1.13693e-06	-0.193372	0.865	0.929	0.0416129	mild_vs_healthy
ITGB7	1.18134e-06	-0.283045	0.389	0.524	0.0432383	mild_vs_healthy
TAGAP	1.2317e-06	-0.300713	0.472	0.599	0.0450813	mild_vs_healthy
RPL24	1.26763e-06	0.14661	0.997	0.998	0.0463966	mild_vs_healthy
FXYD5	1.35734e-06	0.242175	0.923	0.908	0.0496799	mild_vs_healthy
NPM1	1.4842e-06	0.206317	0.901	0.895	0.0543234	mild_vs_healthy
RPS12	1.71109e-06	0.109407	1	1	0.0626277	mild_vs_healthy
CHCHD2	1.79532e-06	0.214777	0.868	0.848	0.0657105	mild_vs_healthy
UBASH3A	2.01733e-06	-0.217213	0.161	0.262	0.0738364	mild_vs_healthy
PET100	2.06141e-06	-0.215207	0.324	0.461	0.0754497	mild_vs_healthy
NDUFB11	2.13615e-06	0.246686	0.701	0.659	0.078185	mild_vs_healthy
AOAH	2.33059e-06	0.335238	0.322	0.225	0.0853021	mild_vs_healthy
GATA3	2.43492e-06	-0.261581	0.321	0.451	0.0891206	mild_vs_healthy
TMA7	2.48078e-06	-0.172709	0.954	0.983	0.0907991	mild_vs_healthy
ADAM8	2.75396e-06	-0.294162	0.186	0.283	0.100798	mild_vs_healthy
HLA-DRA	2.91121e-06	-0.24726	0.181	0.281	0.106553	mild_vs_healthy
GZMH	2.99776e-06	-0.128127	0.33	0.47	0.109721	mild_vs_healthy
PTPN7	3.08997e-06	-0.210421	0.248	0.373	0.113096	mild_vs_healthy
MALAT1	3.11506e-06	0.15994	1	1	0.114014	mild_vs_healthy
S100A6	3.2029e-06	-0.187928	0.944	0.974	0.117229	mild_vs_healthy
ORMDL3	3.22842e-06	-0.2451	0.274	0.397	0.118163	mild_vs_healthy
CYTOR	3.80114e-06	-0.297891	0.311	0.425	0.139125	mild_vs_healthy
GIMAP7	4.0319e-06	-0.171217	0.943	0.985	0.147572	mild_vs_healthy
SYNE2	4.44709e-06	-0.250914	0.599	0.727	0.162768	mild_vs_healthy
FKBP8	5.04857e-06	-0.262549	0.415	0.545	0.184783	mild_vs_healthy
SF3B1	5.19588e-06	-0.261244	0.521	0.648	0.190174	mild_vs_healthy
MYO1G	5.32686e-06	-0.232609	0.448	0.588	0.194968	mild_vs_healthy
ATP5MD	5.34371e-06	-0.2308	0.592	0.695	0.195585	mild_vs_healthy
MAP4K1	5.57392e-06	-0.24458	0.251	0.363	0.204011	mild_vs_healthy
WASHC1	5.68836e-06	-0.204768	0.204	0.313	0.2082	mild_vs_healthy
GRK6	5.70646e-06	-0.263783	0.173	0.264	0.208862	mild_vs_healthy
MATK	5.8271e-06	-0.240239	0.379	0.509	0.213278	mild_vs_healthy
TRGV10	5.83097e-06	-0.203486	0.169	0.266	0.213419	mild_vs_healthy
PYHIN1	6.45632e-06	-0.238235	0.336	0.455	0.236308	mild_vs_healthy
PTGER4	6.47768e-06	-0.201802	0.186	0.285	0.23709	mild_vs_healthy
DNAJA1	6.49981e-06	0.309225	0.335	0.247	0.2379	mild_vs_healthy
LASP1	6.81693e-06	-0.236483	0.231	0.339	0.249507	mild_vs_healthy
POLR2J	7.59454e-06	-0.231649	0.18	0.275	0.277968	mild_vs_healthy
DDOST	7.97728e-06	-0.239686	0.391	0.519	0.291977	mild_vs_healthy
HLA-A	8.71914e-06	0.0994441	1	1	0.319129	mild_vs_healthy
ALKBH5	8.99363e-06	-0.203553	0.214	0.326	0.329176	mild_vs_healthy
CDC42SE2	9.33087e-06	-0.211848	0.432	0.571	0.341519	mild_vs_healthy
FTL	9.54505e-06	0.165109	0.991	0.987	0.349358	mild_vs_healthy
KLRC4	1.05303e-05	0.329198	0.322	0.227	0.385419	mild_vs_healthy
TRBC2	1.05917e-05	-0.220376	0.751	0.85	0.387666	mild_vs_healthy
S1PR1	1.10808e-05	-0.224529	0.474	0.616	0.405569	mild_vs_healthy
HLA-DMA	1.12915e-05	-0.230577	0.189	0.288	0.413278	mild_vs_healthy
RPS14	1.16197e-05	0.0892426	1	1	0.425293	mild_vs_healthy
RASA3	1.25907e-05	-0.244617	0.208	0.307	0.460833	mild_vs_healthy
CDC42SE1	1.3119e-05	-0.234104	0.4	0.536	0.480167	mild_vs_healthy
PRKCH	1.33574e-05	-0.231383	0.528	0.672	0.488894	mild_vs_healthy
EEF1G	1.39766e-05	0.195106	0.96	0.961	0.511558	mild_vs_healthy
TSC22D4	1.39814e-05	-0.222155	0.433	0.56	0.511733	mild_vs_healthy
ARHGEF3	1.52285e-05	-0.218789	0.229	0.333	0.557378	mild_vs_healthy
GLUD1	1.54489e-05	-0.189756	0.223	0.328	0.565447	mild_vs_healthy
HSP90AA1	1.58738e-05	0.220358	0.882	0.854	0.580997	mild_vs_healthy
RPS25	1.87035e-05	0.108486	1	1	0.684568	mild_vs_healthy
PTPN6	2.08742e-05	-0.232439	0.457	0.586	0.764015	mild_vs_healthy
RHOC	2.37953e-05	-0.238573	0.3	0.412	0.870932	mild_vs_healthy
SYTL1	2.58814e-05	-0.229282	0.325	0.442	0.947286	mild_vs_healthy
RPS27A	2.77157e-05	0.0851131	1	1	1	mild_vs_healthy
IDH2	2.98615e-05	-0.210992	0.374	0.504	1	mild_vs_healthy
TMEM179B	3.00926e-05	-0.169542	0.287	0.412	1	mild_vs_healthy
SASH3	3.2528e-05	-0.213913	0.489	0.605	1	mild_vs_healthy
ITGB2	3.46021e-05	-0.170715	0.884	0.936	1	mild_vs_healthy
RPL19	3.50147e-05	0.0938631	1	1	1	mild_vs_healthy
PRKCSH	3.68899e-05	-0.201425	0.257	0.365	1	mild_vs_healthy
EIF1AX	3.86363e-05	0.299537	0.346	0.27	1	mild_vs_healthy
DEF6	4.24642e-05	-0.221669	0.38	0.494	1	mild_vs_healthy
SYNE1	4.31655e-05	-0.23267	0.428	0.549	1	mild_vs_healthy
CD7	4.39321e-05	0.274412	0.779	0.738	1	mild_vs_healthy
DDX39B	4.89486e-05	-0.236192	0.412	0.536	1	mild_vs_healthy
CMTM3	5.1564e-05	-0.163222	0.296	0.423	1	mild_vs_healthy
ACTR2	6.30081e-05	-0.202347	0.474	0.588	1	mild_vs_healthy
MYH9	6.47611e-05	-0.195466	0.737	0.848	1	mild_vs_healthy
H3F3A	6.48403e-05	0.142311	0.97	0.964	1	mild_vs_healthy
RAB11B	6.52633e-05	-0.234472	0.291	0.395	1	mild_vs_healthy
CAPN2	6.55941e-05	-0.180577	0.542	0.652	1	mild_vs_healthy
RPL32	6.75321e-05	0.0991187	1	1	1	mild_vs_healthy
MT-ND4L	7.61603e-05	-0.124693	0.996	0.998	1	mild_vs_healthy
STX10	7.97505e-05	-0.179598	0.184	0.273	1	mild_vs_healthy
NKG7	8.44853e-05	-0.0166683	0.942	0.983	1	mild_vs_healthy
OAZ1	8.58098e-05	0.159225	0.963	0.964	1	mild_vs_healthy
MT-ND4	8.79573e-05	-0.129244	0.972	0.983	1	mild_vs_healthy
RPL7A	8.81295e-05	0.0890749	1	1	1	mild_vs_healthy
SPATA13	8.8958e-05	-0.219464	0.187	0.27	1	mild_vs_healthy
IGFLR1	8.92416e-05	-0.171161	0.227	0.322	1	mild_vs_healthy
DOCK8	9.2866e-05	-0.204503	0.36	0.479	1	mild_vs_healthy
PKN1	9.4694e-05	-0.22349	0.181	0.264	1	mild_vs_healthy
HSPA8	9.80835e-05	0.157506	0.979	0.989	1	mild_vs_healthy
BLOC1S4	9.98014e-05	-0.172777	0.247	0.35	1	mild_vs_healthy
COX17	0.000101645	-0.195496	0.302	0.401	1	mild_vs_healthy
NACA	0.000101743	0.120433	0.998	0.996	1	mild_vs_healthy
RBM6	0.000111439	-0.188686	0.221	0.318	1	mild_vs_healthy
STK17A	0.000111835	-0.169899	0.718	0.813	1	mild_vs_healthy
RPL36A	0.00011267	-0.103689	0.993	0.998	1	mild_vs_healthy
WHAMM	0.000119093	-0.144536	0.175	0.264	1	mild_vs_healthy
MSN	0.00012187	-0.155305	0.658	0.79	1	mild_vs_healthy
KLF2	0.000140214	0.243274	0.381	0.305	1	mild_vs_healthy
GLG1	0.000143153	-0.194902	0.34	0.453	1	mild_vs_healthy
YPEL3	0.000146278	0.26848	0.259	0.191	1	mild_vs_healthy
PDLIM2	0.000148518	-0.210873	0.333	0.44	1	mild_vs_healthy
NELFCD	0.000150429	-0.19314	0.203	0.29	1	mild_vs_healthy
CASP8	0.0001511	-0.205349	0.281	0.388	1	mild_vs_healthy
LNPEP	0.000152206	-0.186475	0.263	0.365	1	mild_vs_healthy
TPI1	0.000158065	0.1929	0.741	0.73	1	mild_vs_healthy
FAU	0.000165125	0.0907791	1	1	1	mild_vs_healthy
PTMA	0.000167154	0.10629	0.998	0.998	1	mild_vs_healthy
WIPF1	0.000169249	-0.189082	0.611	0.71	1	mild_vs_healthy
EFCAB14	0.000173016	-0.190192	0.211	0.296	1	mild_vs_healthy
IL27RA	0.000176036	-0.18598	0.258	0.354	1	mild_vs_healthy
RPL10A	0.000176688	0.114629	0.994	0.998	1	mild_vs_healthy
RPL9	0.000187984	0.123686	0.996	0.998	1	mild_vs_healthy
OGA	0.000191213	-0.192812	0.24	0.33	1	mild_vs_healthy
OGT	0.000192037	-0.214472	0.237	0.324	1	mild_vs_healthy
GIMAP6	0.000196991	-0.200323	0.357	0.464	1	mild_vs_healthy
NSA2	0.000197194	0.25492	0.564	0.53	1	mild_vs_healthy
PSMB4	0.000203037	-0.197138	0.269	0.363	1	mild_vs_healthy
ABI3	0.000203344	-0.198635	0.223	0.315	1	mild_vs_healthy
NIBAN1	0.000205072	-0.191233	0.201	0.283	1	mild_vs_healthy
TERF2IP	0.000233474	-0.198341	0.491	0.607	1	mild_vs_healthy
SNRPF	0.000243454	-0.201984	0.328	0.429	1	mild_vs_healthy
MYO1F	0.000243457	-0.20568	0.342	0.453	1	mild_vs_healthy
R3HDM4	0.000255626	-0.183558	0.24	0.33	1	mild_vs_healthy
KPNB1	0.000263683	-0.197237	0.412	0.528	1	mild_vs_healthy
IQGAP1	0.000263908	-0.19326	0.467	0.586	1	mild_vs_healthy
SH3BP1	0.000267309	-0.189991	0.342	0.444	1	mild_vs_healthy
SEPTIN1	0.000275904	-0.183917	0.655	0.749	1	mild_vs_healthy
TSEN54	0.000277868	-0.204719	0.263	0.352	1	mild_vs_healthy
RPS18	0.00028285	0.108707	1	1	1	mild_vs_healthy
NONO	0.000288411	-0.154244	0.351	0.457	1	mild_vs_healthy
SUPT5H	0.000289101	-0.165714	0.205	0.294	1	mild_vs_healthy
HSPD1	0.000291062	0.210796	0.452	0.397	1	mild_vs_healthy
SON	0.000296051	-0.158885	0.81	0.861	1	mild_vs_healthy
MTLN	0.000311114	-0.151852	0.231	0.328	1	mild_vs_healthy
VOPP1	0.000325398	-0.194099	0.195	0.275	1	mild_vs_healthy
HLA-DRB5	0.000329093	0.577979	0.279	0.221	1	mild_vs_healthy
RASSF7	0.000330085	-0.15409	0.18	0.26	1	mild_vs_healthy
HLA-E	0.00033958	-0.0850961	0.994	0.998	1	mild_vs_healthy
METTL9	0.000340979	0.246066	0.359	0.303	1	mild_vs_healthy
NUCB1	0.000343851	-0.225248	0.305	0.395	1	mild_vs_healthy
BAG6	0.000353891	-0.162441	0.171	0.251	1	mild_vs_healthy
CD6	0.000357529	-0.207228	0.352	0.448	1	mild_vs_healthy
TMEM35B	0.000363667	0.227014	0.346	0.277	1	mild_vs_healthy
HSPA5	0.000367966	0.247557	0.653	0.631	1	mild_vs_healthy
CLEC2D	0.000373334	-0.197088	0.576	0.678	1	mild_vs_healthy
CGGBP1	0.00037992	-0.181225	0.227	0.311	1	mild_vs_healthy
H3F3B	0.000386422	0.172999	0.975	0.983	1	mild_vs_healthy
RASSF5	0.000394999	-0.198591	0.443	0.549	1	mild_vs_healthy
RTN4	0.000420469	-0.172158	0.373	0.472	1	mild_vs_healthy
CORO7	0.000422016	-0.20263	0.291	0.386	1	mild_vs_healthy
SNHG29	0.000439456	0.19612	0.823	0.807	1	mild_vs_healthy
PNRC1	0.000455751	0.188248	0.879	0.861	1	mild_vs_healthy
RPL34	0.000462551	-0.0522173	1	1	1	mild_vs_healthy
NELL2	0.000468586	0.27635	0.271	0.202	1	mild_vs_healthy
CASP1	0.000502201	-0.159084	0.294	0.397	1	mild_vs_healthy
VASP	0.000522136	-0.20665	0.322	0.421	1	mild_vs_healthy
MAZ	0.000524814	-0.149231	0.18	0.26	1	mild_vs_healthy
EMB	0.000555436	0.255776	0.484	0.451	1	mild_vs_healthy
TSPO	0.000571793	-0.188331	0.508	0.624	1	mild_vs_healthy
SNRNP70	0.000574928	-0.166374	0.212	0.296	1	mild_vs_healthy
RASSF1	0.000576818	-0.193251	0.394	0.496	1	mild_vs_healthy
CUTA	0.000588517	0.191935	0.61	0.575	1	mild_vs_healthy
MGAT4A	0.000593229	0.24285	0.409	0.352	1	mild_vs_healthy
SAMD3	0.000614707	-0.187059	0.444	0.549	1	mild_vs_healthy
CYFIP2	0.000630275	-0.17888	0.361	0.468	1	mild_vs_healthy
EIF3E	0.000641725	0.187949	0.669	0.659	1	mild_vs_healthy
NDUFB1	0.00065438	-0.172083	0.274	0.369	1	mild_vs_healthy
RPL4	0.000660863	0.150991	0.944	0.959	1	mild_vs_healthy
HNRNPUL1	0.000674512	-0.148977	0.294	0.397	1	mild_vs_healthy
STMN3	0.000677789	-0.158955	0.196	0.275	1	mild_vs_healthy
CTSC	0.000712395	-0.186729	0.611	0.697	1	mild_vs_healthy
SEC61G	0.000730505	-0.183713	0.535	0.648	1	mild_vs_healthy
LY9	0.000732494	-0.156064	0.379	0.476	1	mild_vs_healthy
C5orf56	0.000755983	-0.141011	0.293	0.393	1	mild_vs_healthy
NDUFA1	0.000785933	-0.17224	0.644	0.753	1	mild_vs_healthy
MKRN1	0.000791227	-0.14123	0.224	0.315	1	mild_vs_healthy
RNF126	0.00085298	-0.15768	0.224	0.305	1	mild_vs_healthy
SLAMF7	0.000903788	-0.155613	0.231	0.32	1	mild_vs_healthy
PRDX6	0.000931764	0.194798	0.443	0.388	1	mild_vs_healthy
RPL17	0.000933976	0.0953222	0.996	1	1	mild_vs_healthy
RAP1A	0.000942146	-0.170632	0.48	0.592	1	mild_vs_healthy
TNIP1	0.000954842	-0.179284	0.317	0.421	1	mild_vs_healthy
MARCH7	0.00103298	-0.176468	0.187	0.258	1	mild_vs_healthy
ZNF217	0.00104867	-0.165566	0.226	0.305	1	mild_vs_healthy
TTC39C	0.00105716	-0.162785	0.269	0.365	1	mild_vs_healthy
INPP5D	0.00105724	-0.182073	0.216	0.29	1	mild_vs_healthy
PRRC2B	0.00106728	-0.184753	0.251	0.339	1	mild_vs_healthy
ANKRD44	0.00106901	-0.143215	0.327	0.438	1	mild_vs_healthy
RPLP2	0.00111865	0.075146	1	1	1	mild_vs_healthy
RNASEK	0.00112136	0.158947	0.844	0.845	1	mild_vs_healthy
CBX3	0.00113128	-0.173728	0.398	0.506	1	mild_vs_healthy
SETX	0.00113312	-0.16992	0.235	0.313	1	mild_vs_healthy
THEM4	0.00113439	-0.172134	0.183	0.251	1	mild_vs_healthy
RBCK1	0.00118556	-0.163723	0.314	0.41	1	mild_vs_healthy
TAP2	0.00120709	-0.182777	0.396	0.5	1	mild_vs_healthy
DECR1	0.00120721	-0.116752	0.267	0.363	1	mild_vs_healthy
CSDE1	0.00124957	-0.149963	0.606	0.706	1	mild_vs_healthy
SNX2	0.00129409	-0.125405	0.181	0.255	1	mild_vs_healthy
ECI2	0.00133993	-0.129591	0.178	0.251	1	mild_vs_healthy
FYN	0.00135651	-0.179539	0.547	0.646	1	mild_vs_healthy
S1PR4	0.00136329	-0.109605	0.215	0.303	1	mild_vs_healthy
ROCK1	0.0013831	-0.182147	0.371	0.461	1	mild_vs_healthy
IL7R	0.00142182	0.309696	0.792	0.82	1	mild_vs_healthy
G3BP2	0.00143232	0.229642	0.396	0.35	1	mild_vs_healthy
TRBC1	0.00147528	-0.210138	0.474	0.552	1	mild_vs_healthy
ELAVL1	0.00154079	-0.188985	0.189	0.253	1	mild_vs_healthy
MVP	0.00154457	-0.178787	0.268	0.35	1	mild_vs_healthy
YIPF3	0.00154941	-0.170913	0.219	0.294	1	mild_vs_healthy
IFI16	0.00157004	-0.173734	0.325	0.412	1	mild_vs_healthy
CACYBP	0.0016582	0.211836	0.353	0.307	1	mild_vs_healthy
LINC00623	0.00166412	-0.139714	0.2	0.273	1	mild_vs_healthy
RPL12	0.00167372	0.0970085	1	1	1	mild_vs_healthy
GABARAP	0.00178385	0.131723	0.851	0.858	1	mild_vs_healthy
COPB1	0.00178886	-0.131074	0.247	0.328	1	mild_vs_healthy
CNN2	0.00181494	0.167737	0.828	0.811	1	mild_vs_healthy
PBDC1	0.0018381	-0.136025	0.183	0.255	1	mild_vs_healthy
ELOVL5	0.00185268	-0.197899	0.344	0.433	1	mild_vs_healthy
GZMM	0.0018708	0.168453	0.824	0.839	1	mild_vs_healthy
PITPNC1	0.0018787	-0.12999	0.228	0.309	1	mild_vs_healthy
SRRT	0.00192874	-0.189837	0.248	0.324	1	mild_vs_healthy
RAB6A	0.00195471	-0.150405	0.286	0.376	1	mild_vs_healthy
CELF2	0.0020581	-0.190149	0.449	0.549	1	mild_vs_healthy
CSNK1D	0.00206621	-0.141737	0.182	0.253	1	mild_vs_healthy
SEPTIN7	0.0022227	0.139423	0.859	0.873	1	mild_vs_healthy
PSMC6	0.0023066	-0.158394	0.197	0.268	1	mild_vs_healthy
GAPDH	0.00233733	0.124566	0.986	0.987	1	mild_vs_healthy
TCF7	0.00239953	0.216726	0.407	0.35	1	mild_vs_healthy
IRF9	0.00240611	-0.149245	0.283	0.365	1	mild_vs_healthy
MT-CO2	0.00241844	-0.0266393	1	1	1	mild_vs_healthy
RPLP1	0.00242069	0.109551	1	1	1	mild_vs_healthy
ANXA6	0.00243837	-0.155374	0.75	0.837	1	mild_vs_healthy
KLRB1	0.00246332	-0.211048	0.216	0.283	1	mild_vs_healthy
FTH1	0.00250389	0.0979554	0.995	0.998	1	mild_vs_healthy
SH3BGRL3	0.00251836	-0.0495586	0.997	0.994	1	mild_vs_healthy
RGS10	0.00252788	0.150649	0.552	0.519	1	mild_vs_healthy
CRIP1	0.00253657	-0.137465	0.803	0.863	1	mild_vs_healthy
RBM4	0.00255144	-0.192055	0.335	0.414	1	mild_vs_healthy
NIN	0.00277809	-0.14826	0.313	0.399	1	mild_vs_healthy
HLA-C	0.00280811	0.0906502	1	1	1	mild_vs_healthy
ITGAL	0.00283076	-0.177866	0.337	0.425	1	mild_vs_healthy
SESN1	0.00292042	-0.148848	0.188	0.258	1	mild_vs_healthy
DENND2D	0.00292883	-0.171856	0.552	0.644	1	mild_vs_healthy
GABARAPL2	0.00294811	0.156596	0.607	0.592	1	mild_vs_healthy
UBE3A	0.00296336	-0.163468	0.264	0.348	1	mild_vs_healthy
NDUFB3	0.00296609	-0.110739	0.284	0.376	1	mild_vs_healthy
MCL1	0.0030049	-0.183498	0.468	0.558	1	mild_vs_healthy
SEPTIN9	0.00300544	-0.150862	0.564	0.663	1	mild_vs_healthy
NDUFS8	0.00305784	-0.108758	0.338	0.446	1	mild_vs_healthy
LUC7L3	0.00306456	-0.127193	0.359	0.457	1	mild_vs_healthy
PRF1	0.00306536	-0.178696	0.663	0.736	1	mild_vs_healthy
ITM2B	0.00306865	0.122799	0.976	0.974	1	mild_vs_healthy
SEPHS2	0.00309307	-0.164654	0.188	0.251	1	mild_vs_healthy
ACTR1B	0.00311224	-0.136312	0.211	0.283	1	mild_vs_healthy
SNHG8	0.00314908	-0.189726	0.308	0.391	1	mild_vs_healthy
SH2D1A	0.00319132	-0.14971	0.415	0.517	1	mild_vs_healthy
RPL8	0.00332407	0.0861483	1	1	1	mild_vs_healthy
STK38	0.00335437	-0.144594	0.335	0.431	1	mild_vs_healthy
HSPA9	0.0033649	0.158851	0.435	0.388	1	mild_vs_healthy
NAAA	0.00345328	-0.133027	0.218	0.29	1	mild_vs_healthy
REL	0.00348976	0.216574	0.268	0.219	1	mild_vs_healthy
CHD3	0.0036371	-0.132406	0.216	0.285	1	mild_vs_healthy
SPRYD3	0.00366533	-0.128291	0.192	0.262	1	mild_vs_healthy
RPL7	0.00369828	0.124339	0.988	0.989	1	mild_vs_healthy
TGFBR2	0.00370129	-0.141059	0.202	0.27	1	mild_vs_healthy
ATP6V1G1	0.00372451	0.126115	0.755	0.764	1	mild_vs_healthy
SUPT4H1	0.00374022	-0.123941	0.296	0.384	1	mild_vs_healthy
CMC1	0.00388877	0.201169	0.55	0.509	1	mild_vs_healthy
RPA2	0.00398759	-0.168552	0.323	0.408	1	mild_vs_healthy
RPL41	0.0040124	-0.0406203	1	1	1	mild_vs_healthy
SERBP1	0.00402524	0.147061	0.637	0.616	1	mild_vs_healthy
HNRNPA0	0.00406182	-0.157619	0.541	0.646	1	mild_vs_healthy
KLF3	0.00411041	0.2179	0.363	0.307	1	mild_vs_healthy
ATF7IP	0.00431363	-0.171239	0.294	0.371	1	mild_vs_healthy
SZRD1	0.00437307	-0.124574	0.23	0.305	1	mild_vs_healthy
ANXA2	0.00439095	-0.162676	0.382	0.468	1	mild_vs_healthy
SF3B2	0.00448053	0.144927	0.672	0.646	1	mild_vs_healthy
SDF2L1	0.00449365	0.206109	0.286	0.234	1	mild_vs_healthy
RCSD1	0.0045638	-0.14473	0.516	0.618	1	mild_vs_healthy
PTGDR	0.00467288	-0.146629	0.267	0.35	1	mild_vs_healthy
ISG20	0.00475907	0.180042	0.642	0.62	1	mild_vs_healthy
CAPZA1	0.00480846	-0.151156	0.448	0.536	1	mild_vs_healthy
ARRB2	0.00507596	-0.159808	0.499	0.582	1	mild_vs_healthy
APOBEC3G	0.00516113	-0.102811	0.458	0.564	1	mild_vs_healthy
RSRC2	0.00518353	-0.127578	0.27	0.352	1	mild_vs_healthy
UBE2L6	0.00519599	-0.130939	0.467	0.569	1	mild_vs_healthy
SLC3A2	0.00524261	0.185122	0.371	0.335	1	mild_vs_healthy
F2R	0.00532579	-0.126711	0.192	0.26	1	mild_vs_healthy
DYNLL1	0.00538759	-0.118659	0.401	0.498	1	mild_vs_healthy
CDC25B	0.00555761	-0.164238	0.473	0.573	1	mild_vs_healthy
OS9	0.00563383	-0.151224	0.273	0.354	1	mild_vs_healthy
SLC44A2	0.00565881	-0.131389	0.299	0.388	1	mild_vs_healthy
TNFRSF1B	0.00579794	-0.157384	0.262	0.339	1	mild_vs_healthy
RAB11A	0.00589119	-0.126582	0.272	0.356	1	mild_vs_healthy
GDI1	0.00589388	-0.132284	0.203	0.27	1	mild_vs_healthy
RBM3	0.00590804	-0.134003	0.543	0.652	1	mild_vs_healthy
PSMB9	0.00597833	-0.0808113	0.844	0.927	1	mild_vs_healthy
FLNA	0.00598279	-0.108074	0.542	0.646	1	mild_vs_healthy
GBP4	0.00621644	-0.145399	0.231	0.296	1	mild_vs_healthy
MZT2B	0.00632935	0.191091	0.28	0.234	1	mild_vs_healthy
MT-ND1	0.00640102	-0.104433	0.96	0.974	1	mild_vs_healthy
CIB1	0.00645892	-0.118879	0.53	0.618	1	mild_vs_healthy
FOXP1	0.00648143	0.193762	0.362	0.313	1	mild_vs_healthy
CSRP1	0.00654479	-0.116482	0.191	0.253	1	mild_vs_healthy
GBP5	0.00657569	0.181035	0.531	0.487	1	mild_vs_healthy
YY1	0.00668858	-0.130803	0.274	0.35	1	mild_vs_healthy
S100A11	0.00673185	-0.14579	0.613	0.704	1	mild_vs_healthy
FYB1	0.00683781	0.086989	0.822	0.798	1	mild_vs_healthy
JAK1	0.00686379	0.110231	0.819	0.803	1	mild_vs_healthy
PCM1	0.00689738	-0.19227	0.314	0.384	1	mild_vs_healthy
CLTA	0.00696023	-0.156051	0.257	0.33	1	mild_vs_healthy
ZRANB2	0.0072246	-0.124379	0.42	0.521	1	mild_vs_healthy
CASP4	0.00727882	-0.12978	0.364	0.453	1	mild_vs_healthy
CD164	0.00728442	-0.158369	0.452	0.541	1	mild_vs_healthy
CYTH1	0.0073064	-0.127032	0.38	0.476	1	mild_vs_healthy
TXN	0.00770699	0.183056	0.444	0.416	1	mild_vs_healthy
TMEM123	0.00788886	0.165052	0.483	0.453	1	mild_vs_healthy
MAP1LC3B	0.00791072	-0.11866	0.436	0.547	1	mild_vs_healthy
SNRNP40	0.00793368	-0.143348	0.214	0.275	1	mild_vs_healthy
CDC42	0.00796219	-0.131785	0.732	0.796	1	mild_vs_healthy
SLA	0.00810483	-0.128511	0.204	0.266	1	mild_vs_healthy
BRMS1	0.00824809	-0.116404	0.189	0.251	1	mild_vs_healthy
RCN2	0.00834261	0.145219	0.311	0.258	1	mild_vs_healthy
EIF4E2	0.00855342	-0.077766	0.215	0.285	1	mild_vs_healthy
ARHGDIB	0.00874243	0.100962	0.988	0.989	1	mild_vs_healthy
ARFRP1	0.00877071	-0.0997753	0.195	0.26	1	mild_vs_healthy
GOLPH3	0.00877667	-0.118029	0.242	0.311	1	mild_vs_healthy
TMED5	0.00910699	-0.133949	0.251	0.324	1	mild_vs_healthy
SDF4	0.00920177	-0.12895	0.269	0.341	1	mild_vs_healthy
PPP1R18	0.00933147	-0.150253	0.619	0.708	1	mild_vs_healthy
KLF6	0.00938888	0.197834	0.849	0.88	1	mild_vs_healthy
HSPB1	0.00953945	0.218648	0.434	0.406	1	mild_vs_healthy
VBP1	0.00954841	0.190744	0.251	0.212	1	mild_vs_healthy
PSMA5	0.00961708	-0.145182	0.418	0.511	1	mild_vs_healthy
ACAP1	0.00966799	-0.126072	0.606	0.702	1	mild_vs_healthy
SMARCC2	0.00973036	-0.100843	0.249	0.318	1	mild_vs_healthy
S100A10	0.00977964	-0.101881	0.924	0.951	1	mild_vs_healthy
ISCU	0.00980517	0.107218	0.618	0.59	1	mild_vs_healthy
PPM1M	0.00993903	-0.147996	0.197	0.255	1	mild_vs_healthy
SRSF9	0.00998544	0.160375	0.291	0.242	1	mild_vs_healthy
TAGLN2	0.0102035	0.191628	0.81	0.822	1	mild_vs_healthy
TAF7	0.010217	0.187752	0.409	0.376	1	mild_vs_healthy
EIF1	0.0103774	0.0788767	0.993	0.996	1	mild_vs_healthy
RBBP4	0.010465	-0.147698	0.359	0.438	1	mild_vs_healthy
SELENOM	0.0105226	-0.124151	0.296	0.373	1	mild_vs_healthy
EIF3I	0.0105844	0.149895	0.411	0.382	1	mild_vs_healthy
DBNL	0.0106027	-0.10874	0.316	0.408	1	mild_vs_healthy
ATXN10	0.0106438	-0.10678	0.202	0.266	1	mild_vs_healthy
CALCOCO2	0.0106787	-0.106976	0.292	0.371	1	mild_vs_healthy
PLCG1	0.0107455	-0.107357	0.191	0.251	1	mild_vs_healthy
KIF2A	0.011233	0.134648	0.619	0.599	1	mild_vs_healthy
DGKZ	0.011252	-0.0870935	0.213	0.279	1	mild_vs_healthy
PSMB10	0.0113532	-0.118682	0.655	0.749	1	mild_vs_healthy
RABGAP1L	0.0114409	-0.0922557	0.27	0.345	1	mild_vs_healthy
ANP32B	0.0114576	0.117704	0.647	0.627	1	mild_vs_healthy
ATP6V0C	0.011476	0.120526	0.644	0.622	1	mild_vs_healthy
NHP2	0.0115789	0.168327	0.358	0.318	1	mild_vs_healthy
LBR	0.0117603	-0.122695	0.316	0.395	1	mild_vs_healthy
NFATC2	0.0118746	-0.127021	0.26	0.326	1	mild_vs_healthy
HMGB2	0.0121352	-0.138176	0.37	0.442	1	mild_vs_healthy
QARS	0.0122283	-0.119959	0.215	0.279	1	mild_vs_healthy
ATP6V0B	0.0123654	0.156829	0.396	0.365	1	mild_vs_healthy
ACTG1	0.0124464	-0.119558	0.969	0.974	1	mild_vs_healthy
INO80E	0.0126655	-0.109272	0.268	0.343	1	mild_vs_healthy
CHD9	0.0127081	-0.109097	0.235	0.303	1	mild_vs_healthy
EIF3H	0.0127877	0.129633	0.712	0.682	1	mild_vs_healthy
HACD4	0.0128321	-0.119309	0.22	0.281	1	mild_vs_healthy
ARFGAP2	0.0130708	-0.0903181	0.197	0.262	1	mild_vs_healthy
NUCB2	0.0132724	-0.150429	0.441	0.53	1	mild_vs_healthy
CALR	0.0134265	0.161959	0.633	0.635	1	mild_vs_healthy
TAPBP	0.0134697	-0.136035	0.61	0.702	1	mild_vs_healthy
SCAMP2	0.0137081	-0.102198	0.402	0.481	1	mild_vs_healthy
DHPS	0.0137955	-0.152701	0.202	0.258	1	mild_vs_healthy
ANXA2R	0.0140027	-0.135959	0.254	0.315	1	mild_vs_healthy
NT5C	0.0140997	-0.117963	0.22	0.283	1	mild_vs_healthy
CCDC85B	0.0141703	0.147366	0.559	0.532	1	mild_vs_healthy
SELPLG	0.01432	0.166254	0.64	0.644	1	mild_vs_healthy
C17orf49	0.0145064	-0.174234	0.319	0.395	1	mild_vs_healthy
RNF213	0.0145793	-0.138666	0.628	0.697	1	mild_vs_healthy
USP47	0.0148367	-0.100848	0.201	0.262	1	mild_vs_healthy
HOPX	0.014843	-0.0733804	0.334	0.414	1	mild_vs_healthy
SEC61A1	0.0148899	-0.103262	0.24	0.311	1	mild_vs_healthy
ANKHD1	0.0149909	-0.151119	0.254	0.318	1	mild_vs_healthy
SEPTIN2	0.0150589	-0.105671	0.31	0.388	1	mild_vs_healthy
TMEM50A	0.0151251	0.122256	0.632	0.631	1	mild_vs_healthy
RPA1	0.0152073	-0.126558	0.216	0.275	1	mild_vs_healthy
RACK1	0.0157042	0.0715343	1	0.996	1	mild_vs_healthy
FBXO7	0.0157514	-0.132047	0.294	0.363	1	mild_vs_healthy
C9orf16	0.0158577	0.142603	0.607	0.577	1	mild_vs_healthy
APBB1IP	0.0159887	-0.134192	0.613	0.687	1	mild_vs_healthy
LAMTOR4	0.0160293	0.131498	0.593	0.571	1	mild_vs_healthy
PCSK7	0.0160607	-0.1004	0.22	0.285	1	mild_vs_healthy
LY6E	0.0162263	0.145006	0.784	0.82	1	mild_vs_healthy
ITGA4	0.0162657	-0.176632	0.61	0.68	1	mild_vs_healthy
ABRACL	0.0163383	-0.137876	0.57	0.642	1	mild_vs_healthy
ZC3H15	0.0165771	0.182002	0.429	0.41	1	mild_vs_healthy
UFC1	0.0166518	0.145745	0.506	0.494	1	mild_vs_healthy
VCP	0.0169818	-0.147614	0.506	0.601	1	mild_vs_healthy
NDUFA11	0.0170329	0.133823	0.622	0.62	1	mild_vs_healthy
CCNG1	0.01715	-0.116466	0.221	0.279	1	mild_vs_healthy
FERMT3	0.0172017	-0.140181	0.373	0.444	1	mild_vs_healthy
ATIC	0.0172936	-0.115074	0.206	0.264	1	mild_vs_healthy
PCED1B	0.0174683	-0.104151	0.197	0.255	1	mild_vs_healthy
BTN3A2	0.0177294	-0.128554	0.481	0.564	1	mild_vs_healthy
MYL12A	0.017843	-0.0639736	0.989	0.998	1	mild_vs_healthy
DAZAP2	0.0178983	0.109538	0.879	0.867	1	mild_vs_healthy
PCED1B-AS1	0.0182547	-0.125719	0.813	0.863	1	mild_vs_healthy
CD3G	0.018591	-0.113929	0.79	0.863	1	mild_vs_healthy
STAT4	0.0186407	-0.136342	0.264	0.326	1	mild_vs_healthy
ADGRE5	0.0187073	-0.13438	0.457	0.539	1	mild_vs_healthy
SRSF11	0.0188195	-0.12034	0.545	0.618	1	mild_vs_healthy
FBXW5	0.0188859	-0.12351	0.311	0.382	1	mild_vs_healthy
GNG2	0.019146	-0.115231	0.383	0.461	1	mild_vs_healthy
FBXL5	0.0193382	-0.0774892	0.198	0.26	1	mild_vs_healthy
SCP2	0.019431	-0.101018	0.373	0.466	1	mild_vs_healthy
EIF5	0.0194603	-0.112008	0.329	0.403	1	mild_vs_healthy
AKAP9	0.019532	-0.13885	0.308	0.371	1	mild_vs_healthy
HSP90B1	0.0196547	0.0759803	0.772	0.753	1	mild_vs_healthy
DENND1C	0.0197174	-0.13013	0.24	0.298	1	mild_vs_healthy
PAXX	0.019849	-0.121685	0.594	0.682	1	mild_vs_healthy
UBE2J1	0.0198851	-0.0773395	0.199	0.264	1	mild_vs_healthy
RPL23	0.0202819	0.0998511	0.852	0.882	1	mild_vs_healthy
AKNA	0.0203915	-0.121953	0.372	0.455	1	mild_vs_healthy
OSTF1	0.0206784	-0.15484	0.435	0.511	1	mild_vs_healthy
PPP3CC	0.0209475	-0.125364	0.391	0.468	1	mild_vs_healthy
ARPC1A	0.0211443	-0.102369	0.208	0.266	1	mild_vs_healthy
FAM174C	0.0211559	0.183421	0.288	0.253	1	mild_vs_healthy
ZFAND6	0.021203	-0.105019	0.215	0.279	1	mild_vs_healthy
ANXA11	0.0215709	-0.146568	0.658	0.723	1	mild_vs_healthy
CD48	0.0215999	0.110534	0.901	0.916	1	mild_vs_healthy
RNF149	0.0219043	-0.103485	0.406	0.494	1	mild_vs_healthy
STK10	0.0221703	-0.0724402	0.328	0.408	1	mild_vs_healthy
CD5	0.0221762	-0.126842	0.384	0.444	1	mild_vs_healthy
ATP5F1C	0.0221831	-0.0808582	0.435	0.53	1	mild_vs_healthy
PSMD11	0.0221947	-0.0948119	0.211	0.266	1	mild_vs_healthy
ACTB	0.0222831	-0.0525646	1	1	1	mild_vs_healthy
FKBP1A	0.022301	-0.134422	0.452	0.534	1	mild_vs_healthy
VPS28	0.0223189	-0.129836	0.544	0.624	1	mild_vs_healthy
INTS11	0.022337	-0.0888471	0.242	0.305	1	mild_vs_healthy
TOMM6	0.0223576	0.12089	0.611	0.607	1	mild_vs_healthy
AP1M1	0.0224806	-0.127357	0.25	0.313	1	mild_vs_healthy
ACADVL	0.0226111	-0.114497	0.259	0.322	1	mild_vs_healthy
PPIB	0.0226971	0.110526	0.869	0.886	1	mild_vs_healthy
PYURF	0.0227941	0.117847	0.507	0.5	1	mild_vs_healthy
KMT2A	0.0228753	-0.0754014	0.243	0.305	1	mild_vs_healthy
CARD16	0.02292	-0.0903494	0.341	0.418	1	mild_vs_healthy
TMEM258	0.0230118	-0.111731	0.601	0.693	1	mild_vs_healthy
CDK5RAP3	0.0232984	-0.0886697	0.239	0.298	1	mild_vs_healthy
TSPAN14	0.0234352	-0.138884	0.259	0.32	1	mild_vs_healthy
NDUFA5	0.0234476	-0.114008	0.262	0.33	1	mild_vs_healthy
SLC38A1	0.0235282	-0.148179	0.475	0.562	1	mild_vs_healthy
BCAP31	0.0235674	0.0927935	0.613	0.605	1	mild_vs_healthy
SELL	0.0237583	0.176303	0.384	0.328	1	mild_vs_healthy
CCT3	0.0238768	0.137393	0.4	0.373	1	mild_vs_healthy
APOL6	0.0239799	-0.104984	0.205	0.26	1	mild_vs_healthy
ZNF24	0.0239952	0.156398	0.336	0.309	1	mild_vs_healthy
DENR	0.0240044	-0.113474	0.244	0.305	1	mild_vs_healthy
LIMD2	0.0241554	-0.105834	0.866	0.914	1	mild_vs_healthy
RECQL	0.0243114	-0.0838594	0.253	0.324	1	mild_vs_healthy
NECAP2	0.0243583	-0.108312	0.252	0.309	1	mild_vs_healthy
MOB4	0.0248398	-0.0864004	0.222	0.285	1	mild_vs_healthy
TUBA1A	0.0257598	0.14792	0.475	0.446	1	mild_vs_healthy
POLE3	0.0258169	-0.0906726	0.203	0.255	1	mild_vs_healthy
AMZ2	0.0258175	-0.098436	0.232	0.292	1	mild_vs_healthy
HIST1H4C	0.0259907	-0.143098	0.681	0.725	1	mild_vs_healthy
CCDC18-AS1	0.0261525	-0.112951	0.257	0.32	1	mild_vs_healthy
ZNRD1	0.0261709	-0.0885507	0.273	0.345	1	mild_vs_healthy
MACF1	0.0261785	-0.115176	0.294	0.356	1	mild_vs_healthy
IFI27L2	0.0265069	-0.091681	0.267	0.339	1	mild_vs_healthy
SUMO2	0.0267681	0.110389	0.832	0.845	1	mild_vs_healthy
GPI	0.0270586	-0.0895322	0.414	0.509	1	mild_vs_healthy
EPRS	0.0273182	0.134267	0.312	0.279	1	mild_vs_healthy
PSMD2	0.0274815	-0.0884102	0.303	0.378	1	mild_vs_healthy
MESD	0.0275752	0.131801	0.356	0.326	1	mild_vs_healthy
LINC00861	0.0277813	-0.122789	0.537	0.633	1	mild_vs_healthy
SNU13	0.028335	0.12793	0.545	0.552	1	mild_vs_healthy
EIF2S3	0.0286104	0.166851	0.463	0.453	1	mild_vs_healthy
ATP5MPL	0.0286188	-0.131241	0.462	0.547	1	mild_vs_healthy
BBX	0.0287626	0.0980317	0.306	0.27	1	mild_vs_healthy
MYCBP2	0.028789	-0.144058	0.391	0.459	1	mild_vs_healthy
STAT1	0.0289453	-0.212056	0.346	0.403	1	mild_vs_healthy
VPS29	0.0295737	-0.10955	0.283	0.356	1	mild_vs_healthy
GCC2	0.0298304	0.13336	0.458	0.416	1	mild_vs_healthy
PARK7	0.0301302	0.0696725	0.683	0.678	1	mild_vs_healthy
SELENOW	0.030212	0.146722	0.62	0.631	1	mild_vs_healthy
CHD2	0.0305838	-0.086632	0.302	0.373	1	mild_vs_healthy
SSR2	0.0309419	0.121331	0.824	0.839	1	mild_vs_healthy
KLRK1	0.0311571	-0.106684	0.811	0.865	1	mild_vs_healthy
PPP1CB	0.0311872	-0.100139	0.203	0.26	1	mild_vs_healthy
WAS	0.0315079	-0.115799	0.539	0.614	1	mild_vs_healthy
CD27	0.0315524	-0.0884134	0.588	0.667	1	mild_vs_healthy
CDC42EP3	0.0320261	-0.0700531	0.395	0.485	1	mild_vs_healthy
SPTAN1	0.0325187	-0.0816836	0.353	0.429	1	mild_vs_healthy
FAM133B	0.0325527	-0.139907	0.217	0.27	1	mild_vs_healthy
SEPTIN6	0.0325738	0.147805	0.618	0.624	1	mild_vs_healthy
CYBC1	0.0328233	-0.124356	0.264	0.32	1	mild_vs_healthy
YWHAZ	0.0328739	-0.0801175	0.941	0.966	1	mild_vs_healthy
TTC14	0.0330924	-0.0892397	0.212	0.27	1	mild_vs_healthy
PDCD6IP	0.0331393	-0.0876718	0.255	0.32	1	mild_vs_healthy
COX8A	0.0332619	0.108338	0.675	0.685	1	mild_vs_healthy
BAZ2A	0.0336552	-0.105593	0.261	0.32	1	mild_vs_healthy
STUB1	0.0337421	0.1532	0.287	0.255	1	mild_vs_healthy
BAZ1A	0.0339994	0.14829	0.342	0.311	1	mild_vs_healthy
CCDC107	0.0342111	-0.116316	0.33	0.395	1	mild_vs_healthy
EIF5A	0.0345065	0.125421	0.69	0.708	1	mild_vs_healthy
ITGB1BP1	0.0350555	-0.101219	0.247	0.303	1	mild_vs_healthy
ILF2	0.0352112	-0.118857	0.316	0.382	1	mild_vs_healthy
RPL35	0.0353391	-0.0580235	0.994	0.998	1	mild_vs_healthy
TMEM109	0.0356971	-0.119246	0.416	0.498	1	mild_vs_healthy
ABI1	0.0357364	-0.0975628	0.244	0.296	1	mild_vs_healthy
SCAF11	0.0360459	-0.146384	0.412	0.47	1	mild_vs_healthy
RPLP0	0.0364666	0.08416	0.999	1	1	mild_vs_healthy
RHOH	0.0371282	0.133577	0.508	0.487	1	mild_vs_healthy
NDUFA7	0.0373708	-0.0905009	0.283	0.341	1	mild_vs_healthy
USP16	0.0377084	-0.091168	0.243	0.305	1	mild_vs_healthy
HERPUD2	0.0379219	-0.0690207	0.323	0.397	1	mild_vs_healthy
VKORC1	0.0388196	-0.0901711	0.275	0.339	1	mild_vs_healthy
RAB8A	0.0388394	-0.102867	0.296	0.358	1	mild_vs_healthy
EPB41	0.0389689	0.144556	0.41	0.382	1	mild_vs_healthy
EIF4G1	0.0390261	-0.0965132	0.22	0.273	1	mild_vs_healthy
UQCRH	0.039502	0.0980397	0.588	0.594	1	mild_vs_healthy
LCP2	0.0395588	-0.114502	0.569	0.657	1	mild_vs_healthy
DNAJC19	0.0398615	-0.109159	0.289	0.356	1	mild_vs_healthy
C4orf3	0.0398924	0.0855027	0.647	0.652	1	mild_vs_healthy
NUCKS1	0.039951	0.124989	0.461	0.438	1	mild_vs_healthy
CALM2	0.0399719	0.0960565	0.759	0.785	1	mild_vs_healthy
CST7	0.0399926	0.141492	0.929	0.981	1	mild_vs_healthy
TMBIM1	0.0400558	-0.0935824	0.265	0.322	1	mild_vs_healthy
KLHDC2	0.0401021	-0.0649698	0.221	0.281	1	mild_vs_healthy
NUDC	0.0403224	0.131038	0.346	0.322	1	mild_vs_healthy
RPS15	0.0403224	0.0494914	1	1	1	mild_vs_healthy
PCMT1	0.0404426	0.142983	0.341	0.318	1	mild_vs_healthy
VDAC3	0.040443	-0.0864236	0.277	0.337	1	mild_vs_healthy
RSL1D1	0.0405439	0.118373	0.432	0.408	1	mild_vs_healthy
LGALS1	0.0411163	-0.118232	0.248	0.298	1	mild_vs_healthy
RASGRP2	0.0414682	-0.118201	0.291	0.348	1	mild_vs_healthy
RPL27	0.0415326	-0.0673841	0.965	0.97	1	mild_vs_healthy
BIRC6	0.041661	-0.103322	0.215	0.268	1	mild_vs_healthy
ARHGAP9	0.041671	-0.0735675	0.327	0.395	1	mild_vs_healthy
RAB8B	0.0417153	-0.0675705	0.196	0.251	1	mild_vs_healthy
TTC3	0.0417968	0.158281	0.353	0.318	1	mild_vs_healthy
TOMM20	0.0420226	0.116011	0.526	0.504	1	mild_vs_healthy
RER1	0.04205	-0.125864	0.321	0.38	1	mild_vs_healthy
NAA38	0.0434595	-0.0914475	0.297	0.365	1	mild_vs_healthy
SRP19	0.0434638	-0.10557	0.308	0.376	1	mild_vs_healthy
SPN	0.043673	-0.0951193	0.419	0.489	1	mild_vs_healthy
MBNL1	0.0439935	-0.119744	0.616	0.689	1	mild_vs_healthy
ARL4C	0.0440208	0.130576	0.576	0.575	1	mild_vs_healthy
HPS1	0.0440905	-0.0660084	0.274	0.339	1	mild_vs_healthy
TOMM5	0.0448596	-0.0986207	0.39	0.474	1	mild_vs_healthy
SMCHD1	0.0448949	0.108931	0.539	0.53	1	mild_vs_healthy
SCAND1	0.0451515	0.123934	0.474	0.459	1	mild_vs_healthy
RNASEH2C	0.0451525	-0.0750052	0.246	0.303	1	mild_vs_healthy
SFXN1	0.0451603	0.137508	0.261	0.225	1	mild_vs_healthy
PEBP1	0.0455956	0.102783	0.668	0.68	1	mild_vs_healthy
RPL22L1	0.0456354	-0.0878654	0.381	0.446	1	mild_vs_healthy
SPSB3	0.0456384	-0.138775	0.325	0.384	1	mild_vs_healthy
COPE	0.0460556	0.127208	0.504	0.511	1	mild_vs_healthy
CHMP2A	0.0462832	-0.113748	0.285	0.348	1	mild_vs_healthy
RPS24	0.0475357	-0.0336314	1	1	1	mild_vs_healthy
SET	0.0479786	0.147119	0.482	0.472	1	mild_vs_healthy
SOD1	0.0482116	0.0989328	0.744	0.738	1	mild_vs_healthy
RGS14	0.0485737	-0.0453388	0.278	0.35	1	mild_vs_healthy
ANTKMT	0.0488072	0.154168	0.322	0.294	1	mild_vs_healthy
FDFT1	0.0489498	0.125598	0.289	0.253	1	mild_vs_healthy
FAM204A	0.0489626	-0.0696513	0.207	0.26	1	mild_vs_healthy
PDCD2	0.0490808	-0.105366	0.264	0.324	1	mild_vs_healthy
DPY30	0.0491738	-0.0839003	0.219	0.273	1	mild_vs_healthy
CIAO1	0.0492551	-0.0625092	0.206	0.253	1	mild_vs_healthy
PPP1R7	0.0493845	-0.0924012	0.323	0.388	1	mild_vs_healthy
SPCS1	0.0495651	0.100363	0.672	0.697	1	mild_vs_healthy
CD247	0.0496078	-0.121478	0.576	0.663	1	mild_vs_healthy
SAP30BP	0.0496212	-0.0421298	0.205	0.262	1	mild_vs_healthy
RAB10	0.0507289	-0.0699949	0.197	0.251	1	mild_vs_healthy
CORO1A	0.0514694	-0.058171	0.971	0.985	1	mild_vs_healthy
PLAAT4	0.0521527	-0.068942	0.834	0.893	1	mild_vs_healthy
SSR4	0.0524139	0.0998732	0.805	0.815	1	mild_vs_healthy
SELENOH	0.0527444	0.102849	0.591	0.586	1	mild_vs_healthy
EEF2	0.0529128	-0.0643138	0.955	0.985	1	mild_vs_healthy
CD84	0.0535151	-0.105589	0.258	0.313	1	mild_vs_healthy
VPS4B	0.0536794	-0.0979429	0.291	0.356	1	mild_vs_healthy
PLEKHJ1	0.0537302	-0.0696496	0.278	0.343	1	mild_vs_healthy
GNB2	0.0541367	-0.09873	0.496	0.584	1	mild_vs_healthy
NKTR	0.0545773	-0.0886972	0.265	0.326	1	mild_vs_healthy
MYDGF	0.0551349	0.149278	0.329	0.309	1	mild_vs_healthy
BAZ1B	0.0552097	-0.113207	0.234	0.281	1	mild_vs_healthy
PRR13	0.0553781	0.0777357	0.766	0.783	1	mild_vs_healthy
POLR2I	0.0556025	-0.0644889	0.225	0.279	1	mild_vs_healthy
SNRPE	0.0559513	-0.0953089	0.294	0.358	1	mild_vs_healthy
UBXN1	0.056486	0.131177	0.607	0.616	1	mild_vs_healthy
C1QBP	0.0565585	0.116436	0.388	0.365	1	mild_vs_healthy
MRPS5	0.0571908	-0.0783897	0.234	0.292	1	mild_vs_healthy
POLR1D	0.0577238	-0.078359	0.302	0.363	1	mild_vs_healthy
HAX1	0.0577543	0.120453	0.352	0.33	1	mild_vs_healthy
COTL1	0.0580201	0.0602846	0.802	0.775	1	mild_vs_healthy
PPM1G	0.0580514	0.138439	0.42	0.401	1	mild_vs_healthy
EPC1	0.0586565	0.103936	0.542	0.53	1	mild_vs_healthy
NEAT1	0.0591819	-0.190687	0.302	0.352	1	mild_vs_healthy
GPS2	0.0594765	-0.128471	0.356	0.412	1	mild_vs_healthy
NME3	0.0595379	-0.0981726	0.256	0.311	1	mild_vs_healthy
RPS10	0.0597491	-0.0908696	0.232	0.283	1	mild_vs_healthy
DOCK2	0.0603172	-0.0536646	0.205	0.255	1	mild_vs_healthy
KRTCAP2	0.0605279	0.099201	0.761	0.77	1	mild_vs_healthy
UHMK1	0.0607412	0.10867	0.324	0.3	1	mild_vs_healthy
ATP6AP1	0.0610505	0.0925565	0.283	0.251	1	mild_vs_healthy
MAX	0.0611215	-0.105814	0.33	0.388	1	mild_vs_healthy
GLRX	0.0612436	-0.0743946	0.236	0.288	1	mild_vs_healthy
ILK	0.0619798	-0.075224	0.243	0.3	1	mild_vs_healthy
RIPOR2	0.0620163	-0.0822271	0.675	0.747	1	mild_vs_healthy
MMADHC	0.06241	-0.0768149	0.271	0.326	1	mild_vs_healthy
SNHG6	0.0625342	-0.0810853	0.592	0.661	1	mild_vs_healthy
RFTN1	0.063222	-0.0604038	0.203	0.26	1	mild_vs_healthy
TRIR	0.0634121	0.10677	0.75	0.792	1	mild_vs_healthy
DPP7	0.0635835	-0.106228	0.421	0.491	1	mild_vs_healthy
TRMT112	0.0636432	0.1049	0.599	0.612	1	mild_vs_healthy
DOK2	0.0637814	-0.0721083	0.494	0.571	1	mild_vs_healthy
FOXN3	0.0639955	0.111932	0.265	0.234	1	mild_vs_healthy
EIF4H	0.064329	-0.0662164	0.338	0.41	1	mild_vs_healthy
DCXR	0.0649336	0.131145	0.314	0.288	1	mild_vs_healthy
CYTIP	0.0653801	0.115987	0.512	0.506	1	mild_vs_healthy
RBX1	0.0654477	-0.0893681	0.332	0.393	1	mild_vs_healthy
RSBN1L	0.0662746	0.132847	0.36	0.341	1	mild_vs_healthy
EMD	0.0665181	-0.0767769	0.426	0.494	1	mild_vs_healthy
EMC10	0.0668909	-0.0821518	0.224	0.273	1	mild_vs_healthy
SNX6	0.0672307	0.137099	0.535	0.549	1	mild_vs_healthy
MCRIP1	0.0675542	-0.106949	0.213	0.26	1	mild_vs_healthy
KDM5A	0.0677245	-0.0723131	0.285	0.345	1	mild_vs_healthy
ACTR3	0.0677564	0.0945985	0.692	0.71	1	mild_vs_healthy
RPL31	0.0685983	-0.0536364	0.981	0.991	1	mild_vs_healthy
LEPROTL1	0.0686993	0.106131	0.545	0.543	1	mild_vs_healthy
POLR2L	0.0691279	-0.0773691	0.646	0.753	1	mild_vs_healthy
LBH	0.0692449	-0.0797999	0.671	0.734	1	mild_vs_healthy
ARHGAP4	0.069527	-0.110087	0.293	0.343	1	mild_vs_healthy
BDP1	0.0698408	-0.0782877	0.248	0.298	1	mild_vs_healthy
CLPP	0.0700584	0.140749	0.339	0.322	1	mild_vs_healthy
PECAM1	0.0703756	-0.104393	0.249	0.3	1	mild_vs_healthy
SNX5	0.0708427	-0.0789575	0.219	0.268	1	mild_vs_healthy
KCNA3	0.0711304	-0.0708681	0.4	0.474	1	mild_vs_healthy
CCNH	0.0713692	-0.0665198	0.213	0.258	1	mild_vs_healthy
CKLF	0.0713889	-0.113307	0.534	0.599	1	mild_vs_healthy
CTR9	0.0726405	-0.113399	0.246	0.29	1	mild_vs_healthy
MRPS21	0.0726791	0.121661	0.482	0.485	1	mild_vs_healthy
ORMDL1	0.0727501	-0.0679289	0.276	0.337	1	mild_vs_healthy
SLC25A39	0.0729331	-0.0622872	0.239	0.29	1	mild_vs_healthy
SEC11C	0.0729753	-0.0922515	0.316	0.378	1	mild_vs_healthy
DCAF7	0.073562	-0.0940568	0.234	0.285	1	mild_vs_healthy
TMC6	0.0737633	-0.0965628	0.373	0.442	1	mild_vs_healthy
KDELR2	0.0740004	-0.0839327	0.284	0.341	1	mild_vs_healthy
C1orf43	0.0743143	-0.0637845	0.266	0.326	1	mild_vs_healthy
MED15	0.0747749	-0.104377	0.316	0.371	1	mild_vs_healthy
SURF4	0.0749972	0.117855	0.323	0.305	1	mild_vs_healthy
PPP2CA	0.0753056	0.124006	0.389	0.378	1	mild_vs_healthy
RHOF	0.0756891	-0.0691485	0.45	0.524	1	mild_vs_healthy
ARL6IP4	0.0756999	0.102772	0.558	0.564	1	mild_vs_healthy
CLINT1	0.0759125	-0.064963	0.236	0.294	1	mild_vs_healthy
APH1A	0.0760616	-0.0887326	0.401	0.464	1	mild_vs_healthy
AAK1	0.0782669	-0.0940602	0.281	0.33	1	mild_vs_healthy
TUFM	0.0785571	0.106095	0.55	0.567	1	mild_vs_healthy
SH3BGRL	0.0787126	0.091617	0.562	0.562	1	mild_vs_healthy
ST13	0.0788555	0.111755	0.557	0.547	1	mild_vs_healthy
UPF2	0.078948	-0.069078	0.216	0.268	1	mild_vs_healthy
CHD1	0.0798068	0.103792	0.28	0.247	1	mild_vs_healthy
COX5A	0.0802104	0.0907541	0.53	0.524	1	mild_vs_healthy
MT2A	0.0805936	0.224484	0.646	0.646	1	mild_vs_healthy
CHCHD10	0.0808486	0.0893922	0.415	0.393	1	mild_vs_healthy
RPL14	0.0809764	0.0609618	1	1	1	mild_vs_healthy
CSK	0.0814208	-0.100041	0.454	0.517	1	mild_vs_healthy
SYTL3	0.0816334	-0.0738808	0.216	0.264	1	mild_vs_healthy
LAMP1	0.0837814	-0.0619494	0.443	0.528	1	mild_vs_healthy
SHKBP1	0.0838399	-0.093499	0.311	0.369	1	mild_vs_healthy
ARHGAP25	0.0841651	-0.0897884	0.387	0.453	1	mild_vs_healthy
BTN3A3	0.0851202	-0.0962547	0.231	0.275	1	mild_vs_healthy
ZFP36L1	0.085142	-0.0841068	0.564	0.631	1	mild_vs_healthy
NDUFA3	0.0852285	-0.0880997	0.566	0.644	1	mild_vs_healthy
POLE4	0.0856632	-0.0502678	0.236	0.288	1	mild_vs_healthy
SRSF10	0.0859576	-0.0822979	0.382	0.448	1	mild_vs_healthy
NDUFC2	0.0865269	0.0742726	0.545	0.552	1	mild_vs_healthy
GPR183	0.0867016	-0.096837	0.316	0.376	1	mild_vs_healthy
SRSF3	0.0867444	-0.10243	0.432	0.491	1	mild_vs_healthy
FXR1	0.0873564	0.125104	0.294	0.273	1	mild_vs_healthy
CIRBP	0.0877126	-0.0761336	0.712	0.803	1	mild_vs_healthy
SNRNP200	0.0885601	-0.0799669	0.287	0.339	1	mild_vs_healthy
PSAP	0.0885892	-0.0569653	0.557	0.65	1	mild_vs_healthy
UBAC2	0.0896153	0.139721	0.318	0.294	1	mild_vs_healthy
MAPRE2	0.0904445	-0.0810361	0.244	0.3	1	mild_vs_healthy
ASF1A	0.090465	-0.0758878	0.233	0.281	1	mild_vs_healthy
HMGN4	0.0912981	-0.0527788	0.384	0.468	1	mild_vs_healthy
SLAMF6	0.0913818	-0.100352	0.334	0.397	1	mild_vs_healthy
RNF166	0.0913846	-0.0805189	0.237	0.283	1	mild_vs_healthy
MIEN1	0.0914022	0.123742	0.322	0.305	1	mild_vs_healthy
EDF1	0.0914339	0.0753701	0.721	0.742	1	mild_vs_healthy
ELOC	0.0917859	-0.0838194	0.302	0.361	1	mild_vs_healthy
AKIRIN2	0.0917907	-0.0487231	0.226	0.273	1	mild_vs_healthy
STK4	0.0921102	0.0913918	0.689	0.661	1	mild_vs_healthy
WASF2	0.0933582	-0.0588853	0.384	0.453	1	mild_vs_healthy
DAD1	0.0935456	0.104387	0.593	0.603	1	mild_vs_healthy
HMGN2	0.0936017	-0.12493	0.655	0.745	1	mild_vs_healthy
FCMR	0.0940095	-0.045098	0.537	0.62	1	mild_vs_healthy
MRPL41	0.0941568	0.0968103	0.42	0.408	1	mild_vs_healthy
RSRP1	0.0946857	-0.108118	0.559	0.624	1	mild_vs_healthy
ATP5F1B	0.0949299	-0.100536	0.628	0.697	1	mild_vs_healthy
CYLD	0.095341	-0.0317001	0.251	0.303	1	mild_vs_healthy
RBM8A	0.0958052	-0.102656	0.476	0.547	1	mild_vs_healthy
SRSF8	0.0960097	-0.0527524	0.28	0.339	1	mild_vs_healthy
SF3B5	0.0961837	0.0971105	0.505	0.513	1	mild_vs_healthy
PLP2	0.0974189	0.148189	0.389	0.365	1	mild_vs_healthy
SF1	0.097813	-0.0938388	0.619	0.687	1	mild_vs_healthy
MFSD10	0.0984432	-0.0652034	0.354	0.418	1	mild_vs_healthy
P4HB	0.0987617	0.0689217	0.573	0.571	1	mild_vs_healthy
DNTTIP2	0.0988468	-0.0544017	0.251	0.303	1	mild_vs_healthy
DSTN	0.0989093	0.0871556	0.331	0.307	1	mild_vs_healthy
VPS35	0.0995063	-0.0724248	0.254	0.307	1	mild_vs_healthy
PMPCB	0.0995254	-0.0560213	0.24	0.296	1	mild_vs_healthy
PTP4A2	0.0999633	0.136154	0.387	0.367	1	mild_vs_healthy
VAMP8	0.100799	-0.0828994	0.585	0.652	1	mild_vs_healthy
TLE5	0.100839	0.112286	0.749	0.781	1	mild_vs_healthy
WSB1	0.100902	-0.0581163	0.321	0.38	1	mild_vs_healthy
PSMA6	0.10108	-0.0766235	0.435	0.511	1	mild_vs_healthy
PIM1	0.101737	0.128412	0.437	0.425	1	mild_vs_healthy
RUNX3	0.103087	-0.0899659	0.228	0.268	1	mild_vs_healthy
GDI2	0.103131	0.0951182	0.455	0.438	1	mild_vs_healthy
XRCC6	0.103348	0.0702726	0.603	0.633	1	mild_vs_healthy
ICAM2	0.103729	0.095532	0.416	0.403	1	mild_vs_healthy
CNBP	0.104036	0.055363	0.862	0.867	1	mild_vs_healthy
TRIM22	0.104374	-0.0925466	0.404	0.464	1	mild_vs_healthy
REST	0.104396	-0.0513661	0.305	0.363	1	mild_vs_healthy
BZW1	0.104499	0.102532	0.561	0.573	1	mild_vs_healthy
NCK1	0.104524	-0.0626619	0.221	0.27	1	mild_vs_healthy
RPS27L	0.106454	0.117847	0.505	0.5	1	mild_vs_healthy
CCSER2	0.106946	0.101727	0.34	0.322	1	mild_vs_healthy
IDS	0.107309	-0.0737345	0.386	0.446	1	mild_vs_healthy
RPL29	0.107443	0.0493528	1	1	1	mild_vs_healthy
HINT1	0.107854	0.0829511	0.922	0.944	1	mild_vs_healthy
SRSF2	0.108192	-0.104662	0.348	0.401	1	mild_vs_healthy
RBM39	0.108647	-0.0767011	0.632	0.702	1	mild_vs_healthy
TCEA1	0.108815	0.0833766	0.59	0.597	1	mild_vs_healthy
ABHD14B	0.10991	0.109932	0.402	0.38	1	mild_vs_healthy
RSF1	0.110283	0.131192	0.387	0.38	1	mild_vs_healthy
ERP44	0.110613	-0.0269062	0.221	0.27	1	mild_vs_healthy
VPS51	0.111151	-0.0371448	0.304	0.363	1	mild_vs_healthy
TOP1	0.111834	-0.0929189	0.257	0.3	1	mild_vs_healthy
NSD3	0.11191	0.107022	0.382	0.369	1	mild_vs_healthy
PRDX2	0.112405	0.115715	0.469	0.464	1	mild_vs_healthy
KDELR1	0.112487	0.129487	0.39	0.386	1	mild_vs_healthy
LMAN1	0.112541	0.111831	0.33	0.311	1	mild_vs_healthy
RNF11	0.113248	-0.047926	0.217	0.264	1	mild_vs_healthy
FRG1	0.114281	-0.0577089	0.233	0.281	1	mild_vs_healthy
SVIP	0.114379	0.120329	0.269	0.249	1	mild_vs_healthy
METAP2	0.114745	-0.0528012	0.219	0.266	1	mild_vs_healthy
PTGER2	0.114977	0.0549568	0.387	0.354	1	mild_vs_healthy
NDUFB10	0.115858	0.065699	0.565	0.547	1	mild_vs_healthy
HNRNPA2B1	0.116802	0.0758252	0.959	0.966	1	mild_vs_healthy
RPL23A	0.117367	-0.0394937	0.996	1	1	mild_vs_healthy
MRPL14	0.117556	-0.0690758	0.238	0.285	1	mild_vs_healthy
YBX1	0.119126	-0.0605356	0.87	0.901	1	mild_vs_healthy
SNX3	0.119167	0.0865815	0.434	0.436	1	mild_vs_healthy
ANP32E	0.119703	0.0997671	0.282	0.253	1	mild_vs_healthy
GRSF1	0.120343	-0.0519541	0.34	0.406	1	mild_vs_healthy
FAAP20	0.120727	-0.0334287	0.278	0.33	1	mild_vs_healthy
RPL35A	0.120773	-0.031175	0.999	0.998	1	mild_vs_healthy
RPL30	0.121378	0.0317434	1	1	1	mild_vs_healthy
SND1	0.122054	-0.0516015	0.254	0.309	1	mild_vs_healthy
PRELID1	0.122085	0.0829181	0.59	0.59	1	mild_vs_healthy
CMTM6	0.122879	-0.0695672	0.245	0.296	1	mild_vs_healthy
EIF2S2	0.123163	0.0996599	0.37	0.35	1	mild_vs_healthy
ATM	0.12345	-0.0707754	0.421	0.487	1	mild_vs_healthy
STOM	0.124569	-0.0816604	0.437	0.498	1	mild_vs_healthy
COPZ1	0.124832	0.0912263	0.347	0.326	1	mild_vs_healthy
FKBP11	0.128063	0.106054	0.28	0.258	1	mild_vs_healthy
RAB1B	0.128807	-0.0994145	0.384	0.436	1	mild_vs_healthy
RAB37	0.128808	-0.0787157	0.252	0.296	1	mild_vs_healthy
SSRP1	0.128936	-0.0715259	0.223	0.266	1	mild_vs_healthy
FUS	0.129876	0.0915373	0.64	0.659	1	mild_vs_healthy
ANXA7	0.129898	0.087955	0.387	0.378	1	mild_vs_healthy
YWHAB	0.130131	0.0712242	0.935	0.946	1	mild_vs_healthy
HNRNPF	0.130361	-0.0640891	0.653	0.734	1	mild_vs_healthy
H2AFV	0.130448	-0.0845412	0.46	0.53	1	mild_vs_healthy
RPN1	0.13073	0.0764642	0.533	0.534	1	mild_vs_healthy
PSMF1	0.131112	-0.089577	0.379	0.429	1	mild_vs_healthy
UBC	0.131353	0.0743769	0.992	0.983	1	mild_vs_healthy
HIST1H1E	0.131448	-0.145308	0.421	0.457	1	mild_vs_healthy
GBP1	0.131604	-0.104736	0.288	0.333	1	mild_vs_healthy
TM9SF2	0.131768	-0.0381024	0.211	0.255	1	mild_vs_healthy
LAMTOR5	0.132743	-0.0129297	0.308	0.371	1	mild_vs_healthy
UBE2D3	0.133059	0.0790842	0.68	0.672	1	mild_vs_healthy
MRPL33	0.133078	-0.0277867	0.23	0.277	1	mild_vs_healthy
TES	0.134026	-0.0626907	0.322	0.38	1	mild_vs_healthy
UTRN	0.134407	-0.0179963	0.381	0.442	1	mild_vs_healthy
ATG3	0.134413	-0.0660738	0.214	0.258	1	mild_vs_healthy
GNPTG	0.134683	-0.0505714	0.216	0.26	1	mild_vs_healthy
DDX39A	0.134871	-0.0480014	0.231	0.277	1	mild_vs_healthy
FGFR1OP2	0.13531	0.122552	0.417	0.408	1	mild_vs_healthy
SIT1	0.135429	-0.0915025	0.485	0.519	1	mild_vs_healthy
MYADM	0.135506	0.130341	0.261	0.24	1	mild_vs_healthy
LYST	0.135529	-0.0623116	0.23	0.277	1	mild_vs_healthy
NCL	0.135919	0.0872144	0.857	0.876	1	mild_vs_healthy
ARHGAP30	0.137152	-0.107004	0.5	0.552	1	mild_vs_healthy
AKIRIN1	0.137225	0.103955	0.345	0.326	1	mild_vs_healthy
SENP6	0.137546	-0.0634375	0.297	0.35	1	mild_vs_healthy
TMED4	0.138255	0.106474	0.361	0.352	1	mild_vs_healthy
TMBIM6	0.138901	0.0676419	0.876	0.897	1	mild_vs_healthy
CALM3	0.139493	-0.0765277	0.592	0.68	1	mild_vs_healthy
PRPF6	0.139971	0.120358	0.318	0.303	1	mild_vs_healthy
FNBP1	0.140334	-0.114963	0.404	0.464	1	mild_vs_healthy
TBCC	0.140451	-0.050297	0.24	0.292	1	mild_vs_healthy
COX6C	0.140785	-0.0674117	0.759	0.824	1	mild_vs_healthy
SYNCRIP	0.141579	0.127128	0.284	0.273	1	mild_vs_healthy
PNRC2	0.142851	-0.0604184	0.417	0.47	1	mild_vs_healthy
UQCR11	0.143318	-0.0741568	0.836	0.884	1	mild_vs_healthy
IFNGR1	0.144627	-0.101519	0.233	0.27	1	mild_vs_healthy
TAF15	0.144653	0.0894455	0.458	0.461	1	mild_vs_healthy
CDC123	0.145	-0.0574656	0.213	0.251	1	mild_vs_healthy
RPN2	0.14529	0.0639342	0.483	0.481	1	mild_vs_healthy
EIF4EBP2	0.145618	-0.0562117	0.261	0.309	1	mild_vs_healthy
RTF2	0.14578	-0.034233	0.249	0.294	1	mild_vs_healthy
UBL5	0.146072	-0.0643907	0.761	0.818	1	mild_vs_healthy
SDHC	0.146616	0.0793518	0.376	0.363	1	mild_vs_healthy
APRT	0.149182	0.0651464	0.735	0.758	1	mild_vs_healthy
GPR174	0.149199	-0.0742023	0.3	0.345	1	mild_vs_healthy
ID2	0.149369	-0.0411787	0.3	0.348	1	mild_vs_healthy
KTN1	0.149383	-0.0773794	0.464	0.543	1	mild_vs_healthy
CNPY2	0.14948	-0.0260743	0.292	0.35	1	mild_vs_healthy
PPP1R11	0.150315	0.1113	0.346	0.339	1	mild_vs_healthy
VAMP2	0.150484	0.0479098	0.809	0.83	1	mild_vs_healthy
GSTO1	0.150839	0.0626202	0.266	0.238	1	mild_vs_healthy
COPS9	0.151006	-0.0662488	0.527	0.601	1	mild_vs_healthy
HMGN3	0.15185	0.0947546	0.477	0.47	1	mild_vs_healthy
SLF1	0.151944	-0.0501802	0.21	0.251	1	mild_vs_healthy
CCDC90B	0.152326	-0.0300815	0.211	0.255	1	mild_vs_healthy
CCL4	0.152435	0.483192	0.482	0.511	1	mild_vs_healthy
NDUFA4	0.153862	-0.0673258	0.718	0.777	1	mild_vs_healthy
NDUFA10	0.155208	-0.0621841	0.241	0.283	1	mild_vs_healthy
PABPC1	0.155502	-0.0440562	0.985	0.994	1	mild_vs_healthy
HDDC2	0.155662	-0.0351099	0.215	0.255	1	mild_vs_healthy
UBE2V2	0.156297	-0.0481042	0.219	0.264	1	mild_vs_healthy
WDR1	0.15642	-0.060872	0.605	0.68	1	mild_vs_healthy
SERP1	0.156573	0.0897995	0.669	0.685	1	mild_vs_healthy
ZNF800	0.157076	0.110275	0.267	0.245	1	mild_vs_healthy
PPP2R5C	0.15737	0.109111	0.523	0.519	1	mild_vs_healthy
ARGLU1	0.157963	0.0692445	0.615	0.62	1	mild_vs_healthy
DDT	0.158121	-0.0422799	0.362	0.423	1	mild_vs_healthy
PSMB6	0.158131	0.0819125	0.418	0.425	1	mild_vs_healthy
HSPB11	0.158491	-0.0414513	0.236	0.279	1	mild_vs_healthy
GMFG	0.158531	0.0576789	0.83	0.876	1	mild_vs_healthy
TECR	0.158864	0.103707	0.458	0.451	1	mild_vs_healthy
UBA52	0.159223	0.0428004	0.994	0.996	1	mild_vs_healthy
FNTA	0.159672	-0.0633768	0.272	0.322	1	mild_vs_healthy
TMED10	0.160003	-0.0506394	0.376	0.444	1	mild_vs_healthy
RSL24D1	0.161232	-0.0641248	0.395	0.455	1	mild_vs_healthy
PRPF8	0.16146	-0.0599852	0.347	0.399	1	mild_vs_healthy
CCT6A	0.161825	0.0999094	0.385	0.373	1	mild_vs_healthy
LSM8	0.162309	-0.048409	0.332	0.393	1	mild_vs_healthy
EIF3L	0.16243	0.0842141	0.653	0.691	1	mild_vs_healthy
PNISR	0.162453	0.0618676	0.642	0.644	1	mild_vs_healthy
RPS16	0.162635	0.0540095	0.997	1	1	mild_vs_healthy
NR1H2	0.162804	-0.0418608	0.228	0.27	1	mild_vs_healthy
SP110	0.162923	-0.041517	0.358	0.425	1	mild_vs_healthy
CD53	0.163126	-0.0614267	0.766	0.839	1	mild_vs_healthy
RAN	0.163256	0.0640658	0.686	0.702	1	mild_vs_healthy
SLFN5	0.163318	0.0976977	0.429	0.423	1	mild_vs_healthy
RPL13A	0.163923	0.0576515	0.999	0.998	1	mild_vs_healthy
VAMP5	0.16447	0.140508	0.35	0.341	1	mild_vs_healthy
DNAJA2	0.164697	0.0842253	0.356	0.341	1	mild_vs_healthy
RFC1	0.164761	-0.0760642	0.239	0.277	1	mild_vs_healthy
SEC13	0.165054	-0.0496597	0.289	0.345	1	mild_vs_healthy
ELF1	0.165186	0.0765983	0.554	0.556	1	mild_vs_healthy
CAST	0.165218	-0.0334942	0.5	0.558	1	mild_vs_healthy
EWSR1	0.16525	-0.051549	0.502	0.575	1	mild_vs_healthy
RSU1	0.165925	-0.0348541	0.226	0.268	1	mild_vs_healthy
CCDC167	0.165964	0.124843	0.256	0.242	1	mild_vs_healthy
DGCR6L	0.167127	0.109739	0.296	0.283	1	mild_vs_healthy
GPBP1	0.167435	-0.0881414	0.346	0.401	1	mild_vs_healthy
BRD2	0.168307	-0.0328429	0.424	0.496	1	mild_vs_healthy
CTSS	0.168968	0.0763695	0.368	0.363	1	mild_vs_healthy
SRP9	0.169204	-0.0829407	0.508	0.579	1	mild_vs_healthy
BSG	0.169434	0.0461891	0.548	0.564	1	mild_vs_healthy
SRP14	0.16993	0.0465912	0.928	0.959	1	mild_vs_healthy
BUB3	0.170687	-0.0515835	0.487	0.554	1	mild_vs_healthy
SYPL1	0.170794	0.0966856	0.268	0.251	1	mild_vs_healthy
C18orf32	0.170884	-0.0464315	0.286	0.337	1	mild_vs_healthy
SEC11A	0.171814	0.0875312	0.411	0.41	1	mild_vs_healthy
RPL18A	0.17237	0.0415635	1	1	1	mild_vs_healthy
SSB	0.172561	0.118895	0.419	0.418	1	mild_vs_healthy
RORA	0.172645	-0.0870927	0.299	0.35	1	mild_vs_healthy
PSENEN	0.173311	0.110662	0.252	0.236	1	mild_vs_healthy
LAPTM4A	0.174666	-0.0681212	0.32	0.369	1	mild_vs_healthy
PAFAH1B1	0.175428	-0.047627	0.277	0.326	1	mild_vs_healthy
WAPL	0.176043	-0.0526511	0.232	0.273	1	mild_vs_healthy
DDX24	0.176336	0.0604864	0.689	0.687	1	mild_vs_healthy
ECH1	0.176433	0.0677313	0.49	0.481	1	mild_vs_healthy
ATP5PF	0.177376	0.0708688	0.582	0.594	1	mild_vs_healthy
PRPF38B	0.177451	-0.0792085	0.387	0.438	1	mild_vs_healthy
WNK1	0.177465	-0.0278292	0.208	0.251	1	mild_vs_healthy
SH2D2A	0.177902	-0.0434616	0.339	0.393	1	mild_vs_healthy
LYSMD2	0.178114	0.111465	0.289	0.268	1	mild_vs_healthy
STRAP	0.178228	0.0926562	0.324	0.318	1	mild_vs_healthy
CFAP97	0.179225	0.0963258	0.258	0.24	1	mild_vs_healthy
ARL2BP	0.179266	-0.0448755	0.296	0.358	1	mild_vs_healthy
ATP5MF	0.179659	-0.0720261	0.626	0.702	1	mild_vs_healthy
REX1BD	0.180853	0.100258	0.512	0.509	1	mild_vs_healthy
CFLAR	0.181247	-0.0532636	0.412	0.476	1	mild_vs_healthy
GAS5	0.183018	0.0766036	0.675	0.687	1	mild_vs_healthy
TMEM219	0.1831	0.113044	0.364	0.354	1	mild_vs_healthy
SNRPB2	0.183467	-0.037014	0.342	0.401	1	mild_vs_healthy
LPXN	0.184468	-0.108113	0.335	0.378	1	mild_vs_healthy
TMSB4X	0.18568	-0.0183878	1	1	1	mild_vs_healthy
PKM	0.186216	0.027586	0.677	0.663	1	mild_vs_healthy
RRP1B	0.186707	0.100292	0.257	0.24	1	mild_vs_healthy
CCND3	0.18691	-0.0381998	0.698	0.77	1	mild_vs_healthy
GSDMD	0.187516	-0.0108989	0.247	0.296	1	mild_vs_healthy
SEM1	0.187828	-0.0663608	0.465	0.524	1	mild_vs_healthy
HSD17B11	0.1893	0.0958068	0.381	0.38	1	mild_vs_healthy
MEA1	0.189539	0.107962	0.332	0.326	1	mild_vs_healthy
APEH	0.189763	-0.0610855	0.225	0.264	1	mild_vs_healthy
NDUFAB1	0.190046	-0.0684046	0.345	0.395	1	mild_vs_healthy
ERICH1	0.192207	-0.0494515	0.294	0.337	1	mild_vs_healthy
ST3GAL1	0.192338	-0.04857	0.318	0.369	1	mild_vs_healthy
PSMA7	0.194706	0.0507371	0.693	0.704	1	mild_vs_healthy
THEMIS	0.194862	-0.0562548	0.365	0.41	1	mild_vs_healthy
TRAPPC5	0.194986	-0.100033	0.428	0.483	1	mild_vs_healthy
NPEPPS	0.195279	-0.0546765	0.217	0.251	1	mild_vs_healthy
PAPOLA	0.195296	0.118021	0.417	0.427	1	mild_vs_healthy
CCT4	0.195867	0.0719318	0.455	0.451	1	mild_vs_healthy
TXN2	0.195921	-0.0341695	0.252	0.298	1	mild_vs_healthy
COX4I1	0.197281	0.0476626	0.964	0.97	1	mild_vs_healthy
[truncated: 4,635 more rows]

## Sheet: DEGs_CD8+_TEM2
CD8+ effector memory T cells 2
[truncated: 7,720 more rows]

[truncated: 13 more sheets: DEGs_CD8+_TN, DEGs_CD8+_NK_Teff, DEGs_CD8+_NK_TEMRA, DEGs_CD8+_TEMRA, GSEA_CD8+_CD73+_T_reg, GSEA_CD8+_T_N, GSEA_CD8+_T_CN, GSEA_CD8+_T_EM1, GSEA_CD8+_T_EM2, GSEA_CD8+_NK_Teff, GSEA_CD8+_TEMRA, GSEA_CD8+_NK_TEMRA, GSEA_CD8+_T_cyc]
