# Supplementary material for: Dissecting CD8+ T cell pathology of severe SARS-CoV-2 infection by single-cell immunoprofiling
Source: Front Immunol. 2022 Dec 16;13:1066176. doi: 10.3389/fimmu.2022.1066176 (PMC9800604; doi:10.3389/fimmu.2022.1066176)
Supplement: Supplementary Table 5 — tradeSeq results. [file Table_3.xlsx]

## Sheet: start_vs_end_test
start vs. end test results mild vs. severe COVID-19
gene	waldStat	df	pvalue	waldStat_lineage1	df_lineage1	pvalue_lineage1	waldStat_lineage2	df_lineage2	pvalue_lineage2	logFClineage1	logFClineage2	padj_lineage1	padj_lineage2
NKG7	2776.08	2	0	2231.77	1	0	544.312	1	0	8.36669	8.43134	0	0
CCL5	2015.12	2	0	1815.88	1	0	199.242	1	0	7.13546	6.68011	0	0
CST7	1939.01	2	0	1504.01	1	0	435.002	1	0	9.1444	8.24762	0	0
GZMA	1612.07	2	0	1277.65	1	0	334.426	1	0	8.43337	8.3636	0	0
PFN1	1373.85	2	0	1368.55	1	0	5.29159	1	0.0214286	3.26561	1.27212	0	0.141118
GAPDH	1362.27	2	0	1350.22	1	0	12.0447	1	0.000519387	3.99222	1.85691	0	0.00627787
IL32	1359.8	2	0	1296.32	1	0	63.4728	1	1.66533e-15	3.42229	2.73102	0	1.4997e-13
CLIC1	1353.39	2	0	1292.97	1	0	60.4213	1	7.66054e-15	4.94925	3.68728	0	6.48939e-13
S100A4	1247.39	2	0	1216.79	1	0	30.6049	1	3.16292e-08	4.50269	3.26297	0	1.03661e-06
CRIP1	1203.92	2	0	1181.72	1	0	22.2052	1	2.45014e-06	6.08056	3.45078	0	5.63026e-05
ANXA1	1072.7	2	0	949.065	1	0	123.634	1	0	5.51917	5.84042	0	0
SH3BGRL3	983.917	2	0	951.14	1	0	32.777	1	1.03359e-08	3.01759	2.23923	0	3.66374e-07
SRGN	961.369	2	0	760.083	1	0	201.286	1	0	4.00645	4.1346	0	0
LGALS1	835.48	2	0	778.696	1	0	56.7841	1	4.86278e-14	10.9863	8.76754	0	3.62749e-12
S100A11	821.382	2	0	763.654	1	0	57.7285	1	3.0087e-14	6.26921	5.43394	0	2.34961e-12
HOPX	793.632	2	0	649.186	1	0	144.446	1	0	11.769	11.1123	0	0
CD74	777.228	2	0	764.944	1	0	12.2839	1	0.000456886	4.41646	2.70366	0	0.00562443
PRF1	774.167	2	0	658.436	1	0	115.732	1	0	6.36218	6.5005	0	0
CFL1	742.246	2	0	739.068	1	0	3.17791	1	0.07464	2.77362	1.17605	0	0.370826
CTSW	720.408	2	0	591.79	1	0	128.618	1	0	3.79951	4.26951	0	0
KLRD1	709.814	2	0	662.38	1	0	47.4345	1	5.68734e-12	12.1062	7.89346	0	3.30527e-10
PLEK	703.131	2	0	494.475	1	0	208.656	1	0	8.03049	7.92812	0	0
GNLY	671.708	2	0	671.659	1	0	0.0486805	1	0.825375	13.9204	1.19697	0	1
ACTB	655.545	2	0	650.519	1	0	5.0263	1	0.0249652	2.73579	1.27722	0	0.159356
ANXA2	629.443	2	0	590.619	1	0	38.8233	1	4.63956e-10	9.11252	6.39491	0	2.0622e-08
ARPC2	613.288	2	0	609.329	1	0	3.95879	1	0.0466273	3.14305	1.396	0	0.261016
S100A10	606.906	2	0	569.221	1	0	37.6844	1	8.31671e-10	3.33856	2.94296	0	3.53761e-08
MYL6	603.27	2	0	589.725	1	0	13.5451	1	0.000232898	2.69735	1.71202	0	0.00313753
TUBA1B	593.672	2	0	589.888	1	0	3.78428	1	0.0517363	5.13704	1.79587	0	0.281829
GZMH	575.667	2	0	380.12	1	0	195.547	1	0	8.92439	8.79967	0	0
HLA-DRB1	561.415	2	0	506.926	1	0	54.4896	1	1.56319e-13	7.10695	7.96418	0	1.08512e-11
RPS13	555.693	2	0	430.252	1	0	125.441	1	0	-1.67307	-2.75684	0	0
ITGB2	553.491	2	0	534.475	1	0	19.0165	1	1.29593e-05	3.58004	2.20138	0	0.000257026
TXN	540.296	2	0	515.101	1	0	25.1946	1	5.18271e-07	5.50505	3.83437	0	1.36692e-05
HMGB2	536.588	2	0	536.313	1	0	0.275721	1	0.599519	6.13794	1.12371	0	1
GSTP1	520.845	2	0	474.354	1	0	46.491	1	9.20397e-12	3.64352	2.51187	0	5.08303e-10
HLA-DPA1	517.428	2	0	517.194	1	0	0.234085	1	0.628511	5.17341	1.04902	0	1
PSMB9	517.396	2	0	472.687	1	0	44.7086	1	2.28648e-11	3.19962	2.88436	0	1.20293e-09
C12orf75	500.977	2	0	438.963	1	0	62.0138	1	3.44169e-15	5.57252	4.68518	0	3.01782e-13
RPL32	496.388	2	0	362.936	1	0	133.452	1	0	-1.5205	-2.52436	0	0
LCP1	474.423	2	0	416.723	1	0	57.7	1	3.05311e-14	3.20468	3.00002	0	2.36581e-12
DOK2	473.841	2	0	423.479	1	0	50.3624	1	1.2782e-12	5.58863	5.11182	0	7.88697e-11
AHNAK	466.074	2	0	401.51	1	0	64.5637	1	8.88178e-16	5.32351	5.31268	0	8.29741e-14
SNHG8	461.814	2	0	348.556	1	0	113.258	1	0	-3.43257	-3.15159	0	0
S100A6	449.963	2	0	407.563	1	0	42.4001	1	7.43847e-11	2.69312	2.79276	0	3.60946e-09
GZMB	432.897	2	0	236.395	1	0	196.501	1	0	10.918	13.2556	0	0
HMGB1	430.497	2	0	427.186	1	0	3.31034	1	0.0688452	2.66423	1.2571	0	0.349328
LYAR	426.884	2	0	361.615	1	0	65.2694	1	6.66134e-16	4.94783	4.96834	0	6.40257e-14
GBP5	421.743	2	0	213.069	1	0	208.674	1	0	4.56561	7.33645	0	0
PPP1CA	421.325	2	0	398.414	1	0	22.9104	1	1.69732e-06	3.17309	2.40066	0	4.01096e-05
RPS3A	418.948	2	0	269.337	1	0	149.611	1	0	-1.41589	-2.67579	0	0
ITGB1	413.7	2	0	326.045	1	0	87.6545	1	0	5.46918	7.40692	0	0
KLRC2	412.568	2	0	405.266	1	0	7.30273	1	0.006885	14.8946	6.49309	0	0.0562735
ANXA5	409.971	2	0	402.878	1	0	7.09245	1	0.00774093	5.42116	2.7198	0	0.0619027
CD63	395.771	2	0	351.275	1	0	44.4959	1	2.54896e-11	5.47779	4.73029	0	1.32018e-09
PSME2	394.733	2	0	380.881	1	0	13.8514	1	0.000197849	3.26553	2.21541	0	0.00275466
PYHIN1	390.562	2	0	239.652	1	0	150.91	1	0	5.87445	7.0003	0	0
ARPC5L	388.24	2	0	320.882	1	0	67.358	1	2.22045e-16	4.22008	3.68873	0	2.33638e-14
IFI30	383.67	2	0	239.45	1	0	144.219	1	0	5.28312	6.6334	0	0
TPI1	382.13	2	0	375.153	1	0	6.97652	1	0.0082586	3.03254	1.69498	0	0.0653109
TUBB	362.753	2	0	362.585	1	0	0.168542	1	0.681411	3.42647	0.879823	0	1
RPS12	357.369	2	0	230.784	1	0	126.585	1	0	-1.41774	-2.59882	0	0
ARPC1B	356.353	2	0	350.935	1	0	5.41817	1	0.0199282	2.5231	1.45466	0	0.133157
GAS5	354.82	2	0	302.204	1	0	52.6158	1	4.05564e-13	-3.0913	-4.49413	0	2.66712e-11
APOBEC3G	354.499	2	0	309.93	1	0	44.5694	1	2.45498e-11	5.68304	5.01846	0	1.27812e-09
HMGN2	352.932	2	0	352.891	1	0	0.0414832	1	0.838608	3.21756	0.790548	0	1
H2AFZ	348.995	2	0	348.995	1	0	0	1	1	3.52498	0.192874	0	1
IFITM2	345.311	2	0	344.995	1	0	0.316158	1	0.573926	3.08453	1.03946	0	1
GZMK	344.9	2	0	280.896	1	0	64.0048	1	1.22125e-15	6.31035	8.54568	0	1.13033e-13
HLA-DRB5	343.078	2	0	311.502	1	0	31.5759	1	1.91792e-08	8.67353	6.41985	0	6.47686e-07
DEK	341.318	2	0	338.95	1	0	2.3671	1	0.123917	3.90452	1.51362	0	0.544769
CDK2AP2	333.211	2	0	304.215	1	0	28.9959	1	7.25331e-08	4.53687	3.73757	0	2.25168e-06
RPL34	332.516	2	0	222.803	1	0	109.714	1	0	-1.40802	-2.52715	0	0
ZNF683	332.144	2	0	207.601	1	0	124.544	1	0	13.7885	18.0849	0	0
ACTN4	326.802	2	0	223.849	1	0	102.953	1	0	6.32087	6.87168	0	0
CCR7	326.741	2	0	292.181	1	0	34.5598	1	4.13346e-09	-9.72424	-13.2664	0	1.62032e-07
SGK1	326.31	2	0	197.321	1	0	128.99	1	0	-11.3825	-9.87168	0	0
PGAM1	325.011	2	0	287.002	1	0	38.0086	1	7.04347e-10	3.43131	3.0854	0	3.00882e-08
STOM	321.322	2	0	228.165	1	0	93.1575	1	0	6.17734	6.97298	0	0
FLNA	317.627	2	0	259.294	1	0	58.3328	1	2.20934e-14	3.7501	4.1276	0	1.76677e-12
CTSC	317.279	2	0	295.899	1	0	21.3805	1	3.7659e-06	3.68337	2.81247	0	8.30992e-05
PIK3IP1	316.307	2	0	280.999	1	0	35.3075	1	2.81542e-09	-4.18802	-3.2953	0	1.12123e-07
SAMD3	314.124	2	0	252.317	1	0	61.8062	1	3.77476e-15	5.00884	4.4745	0	3.2528e-13
MYO1F	313.342	2	0	246.757	1	0	66.5851	1	3.33067e-16	7.26478	7.29912	0	3.43231e-14
TAGLN2	311.537	2	0	269.316	1	0	42.2207	1	8.1533e-11	2.95918	3.37292	0	3.93722e-09
TIGIT	310.822	2	0	262.389	1	0	48.4333	1	3.41716e-12	7.16221	6.16885	0	2.04538e-10
LAG3	309.088	2	0	157.488	1	0	151.6	1	0	6.90496	9.5852	0	0
CYTOR	305.57	2	0	272.418	1	0	33.1519	1	8.52343e-09	7.62118	6.07507	0	3.09819e-07
GNG2	304.464	2	0	223.061	1	0	81.4037	1	0	3.61501	3.70307	0	0
RAB8B	304.043	2	0	163.073	1	0	140.97	1	0	2.60798	3.44129	0	0
JPT1	302.151	2	0	294.536	1	0	7.61512	1	0.00578808	4.23077	2.34077	0	0.0487427
HSPA5	289.85	2	0	268.496	1	0	21.3542	1	3.81778e-06	3.26747	2.5439	0	8.38736e-05
LEF1	279.349	2	0	249.781	1	0	29.5689	1	5.39639e-08	-5.48264	-5.50173	0	1.70986e-06
SYNE2	278.757	2	0	186.406	1	0	92.3514	1	0	3.32493	4.61664	0	0
KLRG1	278.549	2	0	255.363	1	0	23.1868	1	1.47005e-06	5.22316	3.55937	0	3.52389e-05
IDH2	276.775	2	0	268.916	1	0	7.8596	1	0.00505515	4.28708	2.46742	0	0.0435991
CX3CR1	274.442	2	0	121.397	1	0	153.045	1	0	8.65445	14.1867	0	0
COX8A	274.105	2	0	267.161	1	0	6.94421	1	0.0084091	2.7541	1.58953	0	0.0661348
FCRL6	272.789	2	0	178.572	1	0	94.2174	1	0	11.8839	13.6669	0	0
TCF7	272.527	2	0	262.524	1	0	10.0027	1	0.00156307	-5.16113	-3.81996	0	0.016025
FAM49B	270.899	2	0	199.47	1	0	71.4282	1	0	2.84882	2.92987	0	0
RPS23	268.401	2	0	149.304	1	0	119.097	1	0	-1.25465	-2.58497	0	0
FGFBP2	257.581	2	0	205.552	1	0	52.0296	1	5.46674e-13	8.07085	6.2087	0	3.52552e-11
HLA-DPB1	256.559	2	0	256.417	1	0	0.142417	1	0.70589	3.4458	0.941679	0	1
IQGAP1	254.772	2	0	183.66	1	0	71.1117	1	0	3.4006	4.15244	0	0
RPS8	254.157	2	0	158.301	1	0	95.8562	1	0	-1.2812	-2.52626	0	0
DBI	253.56	2	0	234.804	1	0	18.7561	1	1.48544e-05	3.00022	2.30486	0	0.000290008
IFI16	253.512	2	0	176.716	1	0	76.7963	1	0	3.73525	4.54243	0	0
FCGR3A	252.2	2	0	164.568	1	0	87.6322	1	0	11.75	10.7876	0	0
TOR2A	252.134	2	0	195.79	1	0	56.3439	1	6.08402e-14	3.3107	3.08734	0	4.40695e-12
LDLRAP1	251.299	2	0	219.006	1	0	32.2926	1	1.32618e-08	-4.9563	-4.93339	0	4.63514e-07
ACTG1	250.919	2	0	250.919	1	0	0	1	1	2.3152	0.553311	0	1
EIF4EBP3	250.19	2	0	131.085	1	0	119.104	1	0	-5.34457	-7.66668	0	0
LDHA	249.482	2	0	247.386	1	0	2.09577	1	0.147707	2.86886	1.42229	0	0.622199
MT2A	249.028	2	0	220.775	1	0	28.2523	1	1.0649e-07	3.17719	3.02166	0	3.20624e-06
MYO1G	247.241	2	0	229.638	1	0	17.6029	1	2.7217e-05	3.98558	2.97683	0	0.00049737
TPM4	244.758	2	0	230.484	1	0	14.2742	1	0.00015802	5.36012	3.99403	0	0.00227932
RPL13	241.531	2	0	116.685	1	0	124.846	1	0	-1.21772	-2.82644	0	0
LY6E	237.907	2	0	237.893	1	0	0.0139202	1	0.90608	2.75296	0.770101	0	1
PSMB10	237.67	2	0	214.089	1	0	23.5809	1	1.19768e-06	2.75433	2.37469	0	2.92715e-05
IL7R	235.611	2	0	235.481	1	0	0.129917	1	0.718518	-4.13959	0.912888	0	1
RPL9	235.001	2	0	155.217	1	0	79.7847	1	0	-1.46208	-2.60476	0	0
CASP1	233.843	2	0	136.323	1	0	97.5192	1	0	3.09973	4.01419	0	0
TLN1	233.105	2	0	179.951	1	0	53.1537	1	3.0842e-13	3.49599	3.66395	0	2.08309e-11
OAS1	232.367	2	0	45.5744	1	1.46949e-11	186.793	1	0	4.64297	11.5804	2.81939e-10	0
IRF1	228.068	2	0	151.549	1	0	76.5189	1	0	2.84829	3.62861	0	0
CCL4	227.51	2	0	159.815	1	0	67.6945	1	2.22045e-16	8.59171	7.04912	0	2.33638e-14
RHOC	226.05	2	0	210.97	1	0	15.0804	1	0.000103029	6.36321	4.18992	0	0.00158302
CALR	225.863	2	0	212.047	1	0	13.816	1	0.000201617	2.96847	2.05709	0	0.00278689
OASL	224.646	2	0	76.6924	1	0	147.954	1	0	5.12988	10.3339	0	0
PSMB8	224.156	2	0	180.708	1	0	43.4475	1	4.35479e-11	2.52286	2.94775	0	2.17653e-09
SLAMF7	221.305	2	0	121.589	1	0	99.7157	1	0	9.07485	10.1919	0	0
PSMB2	221.256	2	0	169.972	1	0	51.2844	1	7.99139e-13	3.17414	3.28685	0	5.07899e-11
STMN1	221.223	2	0	221.223	1	0	0	1	1	4.86196	0.42458	0	1
HLA-DRA	219.524	2	0	191.687	1	0	27.8373	1	1.31958e-07	8.57314	9.3826	0	3.92576e-06
IFI6	219.503	2	0	35.9701	1	2.00366e-09	183.533	1	0	2.54109	8.91372	3.13436e-08	0
EEF1B2	218.742	2	0	136.309	1	0	82.4329	1	0	-1.51928	-3.27859	0	0
LEF1-AS1	218.675	2	0	131.263	1	0	87.4112	1	0	-9.25137	-10.0304	0	0
ZEB2	216.245	2	0	140.238	1	0	76.0069	1	0	9.44081	9.33284	0	0
PRKCQ	215.865	2	0	128.789	1	0	87.076	1	0	2.29427	2.85335	0	0
NIBAN1	214.135	2	0	180.482	1	0	33.6528	1	6.5881e-09	7.72577	6.85945	0	2.45427e-07
SH2D2A	210.144	2	0	161.742	1	0	48.4015	1	3.47311e-12	3.58097	3.4538	0	2.0665e-10
CMC1	204.363	2	0	204.363	1	0	0	1	1	4.9392	0.0243612	0	1
TAP1	202.964	2	0	141.067	1	0	61.8971	1	3.66374e-15	2.79995	3.74094	0	3.18458e-13
RPS5	202.867	2	0	110.957	1	0	91.9103	1	0	-1.29785	-3.05598	0	0
IFI27L2	201.826	2	0	135.639	1	0	66.1868	1	4.44089e-16	3.16164	3.63741	0	4.35207e-14
DUSP2	201.028	2	0	185.314	1	0	15.7145	1	7.3659e-05	4.33372	3.56797	0	0.00117619
RPL39	199.37	2	0	99.8628	1	0	99.5069	1	0	-1.21048	-2.75398	0	0
GLIPR1	196.904	2	0	177.086	1	0	19.8174	1	8.52046e-06	4.3351	4.32385	0	0.000176336
CAST	195.41	2	0	152.598	1	0	42.8117	1	6.0272e-11	3.20404	3.87615	0	2.96788e-09
POMP	192.11	2	0	186.555	1	0	5.55484	1	0.0184296	3.16575	1.89933	0	0.126007
F2R	191.972	2	0	123.301	1	0	68.6707	1	1.11022e-16	9.34773	9.24416	0	1.20628e-14
YWHAQ	191.231	2	0	174.159	1	0	17.072	1	3.59892e-05	2.93843	2.58108	0	0.00063336
SPPL2A	190.266	2	0	102.642	1	0	87.6246	1	0	3.03374	3.77035	0	0
TNFRSF1B	190.105	2	0	108.171	1	0	81.9341	1	0	4.72647	6.50502	0	0
HIST1H4C	189.747	2	0	189.616	1	0	0.131218	1	0.717173	2.75135	0.863866	0	1
C5orf56	188.23	2	0	100.899	1	0	87.3314	1	0	3.13796	4.34093	0	0
LGALS3	186.313	2	0	109.702	1	0	76.6115	1	0	9.60628	14.4166	0	0
GLIPR2	185.152	2	0	162.072	1	0	23.0797	1	1.55425e-06	4.8093	4.35698	0	3.71682e-05
TRGV2	184.155	2	0	111.738	1	0	72.4171	1	0	11.28	13.0676	0	0
A1BG	183.616	2	0	139.822	1	0	43.7945	1	3.64726e-11	-3.31879	-2.85344	0	1.84131e-09
PTMS	180.163	2	0	113.994	1	0	66.1688	1	4.44089e-16	8.30685	8.47251	0	4.35207e-14
PTGDR	179.134	2	0	148.241	1	0	30.8925	1	2.72724e-08	7.60891	6.25105	0	9.02698e-07
CD300A	178.438	2	0	121.161	1	0	57.2774	1	3.78586e-14	6.35123	8.08102	0	2.88881e-12
CLIC3	177.621	2	0	121.379	1	0	56.2419	1	6.40599e-14	5.20492	6.9298	0	4.57387e-12
TUBB4B	177.45	2	0	160.22	1	0	17.2304	1	3.31102e-05	4.85993	3.73143	0	0.000588913
MSN	177.394	2	0	114.648	1	0	62.7455	1	2.33147e-15	2.31761	3.54182	0	2.06242e-13
VIM	177.26	2	0	177.26	1	0	0	1	1	2.13043	-0.342416	0	1
RPL18	175.818	2	0	92.4702	1	0	83.3477	1	0	-1.14351	-2.559	0	0
RPL22	173.658	2	0	110.27	1	0	63.388	1	1.66533e-15	-1.27927	-2.50263	0	1.4997e-13
RETREG1	173.387	2	0	116.807	1	0	56.5798	1	5.39568e-14	-6.61677	-6.43752	0	3.96583e-12
UBE2L6	173.08	2	0	95.7679	1	0	77.312	1	0	2.42806	4.23583	0	0
EPSTI1	172.259	2	0	48.8646	1	2.74258e-12	123.394	1	0	3.68203	8.19428	5.67596e-11	0
STARD3NL	172.076	2	0	123.315	1	0	48.7609	1	2.89146e-12	3.2966	3.07317	0	1.74115e-10
SNHG32	171.427	2	0	133.227	1	0	38.1997	1	6.3863e-10	-2.64848	-2.22147	0	2.75162e-08
GNGT2	171.309	2	0	114.745	1	0	56.5644	1	5.44009e-14	5.08833	5.18223	0	3.96928e-12
DNAJC1	170.457	2	0	111.29	1	0	59.1666	1	1.44329e-14	3.41516	4.18859	0	1.18255e-12
TTC38	170.283	2	0	121.092	1	0	49.1914	1	2.3217e-12	7.45792	6.51634	0	1.40653e-10
NT5E	169.861	2	0	112.278	1	0	57.5827	1	3.24185e-14	-11.2166	-12.9242	0	2.49273e-12
PALM2-AKAP2	169.752	2	0	79.8872	1	0	89.8646	1	0	7.13985	8.69509	0	0
SATB1	168.728	2	0	132.86	1	0	35.8678	1	2.11174e-09	-4.53044	-5.25823	0	8.54612e-08
CARD16	168.698	2	0	100.07	1	0	68.6285	1	1.11022e-16	2.61505	3.64575	0	1.20628e-14
PLSCR1	168.625	2	0	47.3	1	6.09113e-12	121.325	1	0	3.49047	8.20579	1.2033e-10	0
APOBEC3C	168.469	2	0	131.997	1	0	36.4717	1	1.54897e-09	3.93889	4.17973	0	6.37179e-08
COTL1	168.36	2	0	168.36	1	0	0	1	1	2.72915	-0.278938	0	1
FBXO6	168.243	2	0	84.7012	1	0	83.5421	1	0	4.46923	5.99478	0	0
EFHD2	168.125	2	0	129.915	1	0	38.2099	1	6.35309e-10	6.93067	5.92427	0	2.75162e-08
PLAAT4	167.316	2	0	153.393	1	0	13.9231	1	0.000190439	2.2031	1.90572	0	0.00266615
INSIG1	166.832	2	0	95.7511	1	0	71.0807	1	0	3.22862	3.79694	0	0
TGFBR3	166.524	2	0	96.2983	1	0	70.2262	1	0	6.0148	7.43645	0	0
XCL2	166.332	2	0	127.522	1	0	38.8105	1	4.6702e-10	12.3699	12.5449	0	2.06564e-08
SUB1	166.095	2	0	164.605	1	0	1.49034	1	0.222163	2.32533	1.22926	0	0.832849
FYN	165.98	2	0	150.617	1	0	15.3624	1	8.87364e-05	3.61624	2.94799	0	0.00138812
OXNAD1	165.649	2	0	144.751	1	0	20.8988	1	4.84206e-06	-3.78521	-3.53764	0	0.000104313
DUT	164.666	2	0	164.666	1	0	0	1	1	3.01987	0.273168	0	1
GBP4	164.152	2	0	39.3593	1	3.52568e-10	124.792	1	0	2.28927	5.03855	6.01411e-09	0
HIST1H1E	162.806	2	0	143.325	1	0	19.481	1	1.01603e-05	3.51886	2.97935	0	0.000206009
RPL5	162.077	2	0	117.384	1	0	44.6927	1	2.30514e-11	-1.26939	-2.07392	0	1.2064e-09
H2AFV	161.601	2	0	161.6	1	0	0.00137125	1	0.970461	2.83006	0.713997	0	1
CORO1A	154.88	2	0	154.625	1	0	0.255161	1	0.613464	1.78041	0.841114	0	1
TBX21	154.85	2	0	90.0646	1	0	64.7856	1	8.88178e-16	10.4254	10.3846	0	8.29741e-14
IFI35	152.786	2	0	50.0831	1	1.47371e-12	102.702	1	0	2.79111	5.49214	3.12764e-11	0
TRGV3	152.158	2	0	86.0233	1	0	66.1348	1	4.44089e-16	6.16791	9.76312	0	4.35207e-14
IFIT1	151.507	2	0	0.139585	1	0.708693	151.367	1	0	-1.07758	21.5604	1	0
PLEKHB1	150.738	2	0	97.7622	1	0	52.9755	1	3.3773e-13	-3.87306	-4.10251	0	2.26574e-11
MATK	149.509	2	0	129.866	1	0	19.6429	1	9.33513e-06	3.96337	3.5104	0	0.000191217
PTTG1	147.919	2	0	144.847	1	0	3.07197	1	0.079653	8.41035	2.881	0	0.390491
SDF2L1	146.471	2	0	133.015	1	0	13.4559	1	0.000244239	3.72947	2.68264	0	0.00326829
SLBP	146.383	2	0	144.969	1	0	1.41332	1	0.234506	3.62722	1.39753	0	0.868839
PRDM1	145.88	2	0	91.7731	1	0	54.1067	1	1.89848e-13	6.09684	7.57106	0	1.30877e-11
IFIT3	145.879	2	0	14.4286	1	0.000145576	131.45	1	0	5.39631	17.5641	0.00114042	0
NCR3	145.294	2	0	129.9	1	0	15.3941	1	8.72606e-05	5.02157	5.02515	0	0.00137147
CFP	145.161	2	0	93.8471	1	0	51.3143	1	7.87037e-13	-9.2945	-11.668	0	5.04309e-11
PLAAT3	144.1	2	0	116.936	1	0	27.1637	1	1.86933e-07	5.3969	4.47748	0	5.41617e-06
DYNLL1	143.612	2	0	141.269	1	0	2.34285	1	0.125859	3.34523	1.87454	0	0.550828
KLRB1	143.566	2	0	118.639	1	0	24.9267	1	5.95507e-07	6.59742	6.14348	0	1.55584e-05
SAMD9L	142.613	2	0	34.8606	1	3.54175e-09	107.752	1	0	2.6052	6.14343	5.36414e-08	0
CD160	142.104	2	0	121.337	1	0	20.7672	1	5.18645e-06	9.29766	8.01546	0	0.000111014
CALHM2	142.05	2	0	121.169	1	0	20.8809	1	4.88742e-06	6.51002	5.91386	0	0.000105064
TRBV5-5	141.672	2	0	122.387	1	0	19.2857	1	1.12543e-05	9.08114	12.2862	0	0.0002259
XAF1	140.733	2	0	39.7902	1	2.8276e-10	100.943	1	0	2.48627	5.59071	4.87323e-09	0
PARP14	139.915	2	0	55.3034	1	1.03251e-13	84.6118	1	0	2.81874	4.30421	2.41708e-12	0
GLUL	139.524	2	0	129.873	1	0	9.65104	1	0.00189244	6.93539	4.68117	0	0.0187846
ANP32E	138.65	2	0	131.187	1	0	7.46284	1	0.00629855	3.59613	2.41581	0	0.0523504
HSPB11	138.644	2	0	112.711	1	0	25.9329	1	3.53498e-07	3.50159	3.27454	0	9.76124e-06
BTG1	138.476	2	0	133.532	1	0	4.9432	1	0.0261935	-1.86711	-1.42961	0	0.165829
ATP2B4	137.059	2	0	105.253	1	0	31.8054	1	1.70422e-08	5.44101	5.47328	0	5.79435e-07
SPN	136.731	2	0	91.456	1	0	45.2745	1	1.71265e-11	2.78646	4.09048	0	9.20412e-10
FASLG	135.93	2	0	67.631	1	2.22045e-16	68.2994	1	1.11022e-16	8.36718	10.3378	6.21725e-15	1.20628e-14
TRABD2A	135.904	2	0	107.692	1	0	28.2123	1	1.08711e-07	-5.46689	-8.31739	0	3.2633e-06
MRPL10	135.862	2	0	70.9966	1	0	64.8653	1	7.77156e-16	2.90333	4.09278	0	7.39853e-14
H2AFY	135.478	2	0	124.151	1	0	11.3277	1	0.000763602	3.29909	2.72671	0	0.00871343
SNHG29	135.088	2	0	106.218	1	0	28.8703	1	7.7389e-08	-1.75918	-2.73068	0	2.3876e-06
LTB	135.025	2	0	130.185	1	0	4.84024	1	0.027803	-2.7196	-2.09253	0	0.173266
PASK	134.802	2	0	101.699	1	0	33.1024	1	8.74308e-09	-5.77211	-12.2392	0	3.16652e-07
TYROBP	134.139	2	0	91.2687	1	0	42.8701	1	5.84979e-11	25.147	17.2557	0	2.89478e-09
RABGAP1L	133.969	2	0	64.5288	1	9.99201e-16	69.4406	1	1.11022e-16	2.54055	3.52927	2.65639e-14	1.20628e-14
CTSD	133.509	2	0	101.686	1	0	31.8229	1	1.68889e-08	2.5742	3.16336	0	5.76181e-07
EEF1G	133.471	2	0	100.448	1	0	33.0232	1	9.10671e-09	-1.45489	-2.33766	0	3.28173e-07
ADAM8	133.362	2	0	99.1286	1	0	34.2335	1	4.88806e-09	5.98452	6.25059	0	1.85783e-07
PARP9	133.022	2	0	27.1449	1	1.88763e-07	105.877	1	0	2.26872	5.82114	2.30952e-06	0
ANXA4	132.696	2	0	90.1706	1	0	42.5259	1	6.97539e-11	6.1174	7.31401	0	3.40127e-09
IL12RB1	132.434	2	0	75.6146	1	0	56.8189	1	4.77396e-14	3.02131	3.55961	0	3.58801e-12
GYG1	131.658	2	0	112.813	1	0	18.8455	1	1.41747e-05	3.90346	3.67905	0	0.000277281
S1PR5	131.417	2	0	75.1343	1	0	56.2822	1	6.27276e-14	9.77983	10.2217	0	4.51097e-12
ADGRG1	131.097	2	0	73.3182	1	0	57.7792	1	2.93099e-14	10.3589	11.0117	0	2.30694e-12
RPS28	130.065	2	0	75.3736	1	0	54.6917	1	1.40998e-13	-1.12764	-1.96033	0	9.85608e-12
ACAA2	129.579	2	0	124.645	1	0	4.93458	1	0.0263244	3.42286	1.91452	0	0.166543
EBP	129.532	2	0	114.109	1	0	15.4225	1	8.59604e-05	3.26396	2.27223	0	0.0013553
WDR1	129.25	2	0	124.306	1	0	4.94311	1	0.0261949	2.3704	1.61753	0	0.165829
KLF6	129.04	2	0	99.4744	1	0	29.5661	1	5.40416e-08	2.425	3.26546	0	1.70986e-06
IL2RB	128.818	2	0	110.12	1	0	18.6987	1	1.53085e-05	4.77569	3.7135	0	0.00029754
PSMA3	128.506	2	0	98.4824	1	0	30.0236	1	4.26818e-08	3.14021	3.23053	0	1.38073e-06
USP28	128.24	2	0	89.6072	1	0	38.6328	1	5.11523e-10	5.33591	5.19304	0	2.24262e-08
CCDC167	127.253	2	0	127.07	1	0	0.182705	1	0.669059	4.68748	1.14923	0	1
ARHGAP18	127.244	2	0	81.1397	1	0	46.1045	1	1.12108e-11	6.40106	7.05294	0	6.12368e-10
YWHAH	127.075	2	0	117.434	1	0	9.64112	1	0.00190269	4.04956	3.07619	0	0.0188123
PSMA4	126.498	2	0	122.781	1	0	3.71687	1	0.0538652	3.36142	2.01034	0	0.291204
GTSCR1	125.414	2	0	66.1371	1	4.44089e-16	59.2765	1	1.36557e-14	-29.699	-27.9096	1.21954e-14	1.12812e-12
EPHX2	124.088	2	0	77.3981	1	0	46.6901	1	8.31479e-12	-5.13237	-6.76851	0	4.64328e-10
CORO1C	124.05	2	0	94.484	1	0	29.5657	1	5.40531e-08	6.29977	6.49667	0	1.70986e-06
RNF213	123.88	2	0	52.8457	1	3.60822e-13	71.0344	1	0	1.77668	3.06768	8.03292e-12	0
RPA3	123.611	2	0	121.845	1	0	1.76562	1	0.183925	3.8792	1.75503	0	0.731672
SPART	123.368	2	0	78.2674	1	0	45.1002	1	1.87205e-11	-3.36027	-4.42684	0	9.95371e-10
PYCARD	122.915	2	0	114.729	1	0	8.18597	1	0.00422155	3.00981	2.4399	0	0.0375433
ABLIM1	122.82	2	0	117.471	1	0	5.34865	1	0.0207383	-3.8943	-2.32805	0	0.137741
C1orf21	122.716	2	0	77.6618	1	0	45.0542	1	1.91651e-11	11.4672	8.66692	0	1.01362e-09
PTPN22	122.309	2	0	74.8923	1	0	47.4169	1	5.73863e-12	3.72131	4.27195	0	3.3158e-10
ARID5B	122.109	2	0	112.113	1	0	9.9958	1	0.00156897	4.50441	3.77685	0	0.0160691
PCYT1A	121.886	2	0	82.3774	1	0	39.5087	1	3.26596e-10	2.80883	3.14213	0	1.48393e-08
PPP2R5C	121.232	2	0	66.4113	1	3.33067e-16	54.8207	1	1.32006e-13	2.4019	3.98648	9.22254e-15	9.29244e-12
ACTR3	120.916	2	0	119.401	1	0	1.51548	1	0.218305	2.09892	1.22457	0	0.825021
COMMD4	120.486	2	0	96.5657	1	0	23.9207	1	1.00387e-06	4.13315	3.51974	0	2.48384e-05
RPL18A	120.345	2	0	35.6219	1	2.39581e-09	84.7231	1	0	-0.982401	-2.65961	3.6968e-08	0
MCTP2	120.256	2	0	76.4274	1	0	43.8287	1	3.58404e-11	4.26512	4.48216	0	1.81858e-09
HLA-DQB1	120.136	2	0	120.136	1	0	0	1	1	4.97314	0.172809	0	1
PTPN7	119.971	2	0	95.1258	1	0	24.8451	1	6.2126e-07	3.42243	3.40487	0	1.61722e-05
TXNDC17	119.276	2	0	96.3571	1	0	22.919	1	1.68977e-06	3.47192	3.44962	0	4.01096e-05
RIOK3	118.388	2	0	71.7699	1	0	46.6185	1	8.62432e-12	2.47786	2.78191	0	4.78937e-10
HERC5	118.262	2	0	28.2647	1	1.05806e-07	89.9969	1	0	3.52034	8.89225	1.33709e-06	0
SELL	117.807	2	0	117.593	1	0	0.213919	1	0.643713	-2.84051	-0.965933	0	1
KIR3DL2	117.67	2	0	107.764	1	0	9.90678	1	0.00164671	27.3737	24.3116	0	0.0167964
RPS27L	117.397	2	0	117.397	1	0	0	1	1	2.64327	-0.60698	0	1
ENO1	117.376	2	0	115.611	1	0	1.76499	1	0.184003	1.9989	1.17184	0	0.731672
PRKCQ-AS1	117.159	2	0	111.478	1	0	5.68112	1	0.0171485	-3.37007	-2.76086	0	0.118509
MYC	117.051	2	0	101.844	1	0	15.2067	1	9.63589e-05	-5.0203	-5.06847	0	0.00149798
NELL2	116.808	2	0	112.743	1	0	4.06535	1	0.0437716	-4.89227	-2.99481	0	0.249453
TRGC2	116.661	2	0	85.357	1	0	31.3038	1	2.20647e-08	8.26792	9.43743	0	7.40129e-07
TRG-AS1	115.875	2	0	92.6033	1	0	23.2719	1	1.40642e-06	3.28856	3.35966	0	3.39579e-05
ITGAM	115.599	2	0	67.7126	1	2.22045e-16	47.8861	1	4.51705e-12	20.389	20.5811	6.21725e-15	2.65603e-10
LAP3	115.117	2	0	52.1616	1	5.11147e-13	62.9554	1	2.10942e-15	2.87738	4.75348	1.11804e-11	1.88266e-13
DECR1	114.835	2	0	98.4883	1	0	16.3469	1	5.27426e-05	2.92994	2.7269	0	0.000887567
LPCAT1	114.322	2	0	73.9053	1	0	40.4163	1	2.05221e-10	4.64339	4.94779	0	9.45342e-09
GBP1	114.272	2	0	49.1144	1	2.41462e-12	65.1575	1	6.66134e-16	2.48945	4.92157	5.04949e-11	6.40257e-14
MCM5	113.997	2	0	105.156	1	0	8.84096	1	0.00294544	5.23337	3.65992	0	0.027568
ADRB2	113.923	2	0	66.9238	1	3.33067e-16	46.9991	1	7.10187e-12	10.5657	9.837	9.22254e-15	4.01075e-10
BCAP29	113.824	2	0	81.3576	1	0	32.466	1	1.21296e-08	2.82121	2.61143	0	4.25431e-07
PPP2R2B	113.821	2	0	99.9971	1	0	13.8238	1	0.000200779	6.94579	4.44793	0	0.00278689
MPST	112.993	2	0	81.9391	1	0	31.0535	1	2.51017e-08	7.95837	8.09413	0	8.39185e-07
EEF1A1	112.167	2	0	31.5585	1	1.93519e-08	80.6084	1	0	-0.941038	-2.04872	2.68297e-07	0
MDS2	111.789	2	0	58.3569	1	2.18714e-14	53.4324	1	2.67675e-13	-16.9624	-14.6986	5.34539e-13	1.82019e-11
C17orf49	110.94	2	0	100.451	1	0	10.4885	1	0.00120118	2.93921	2.58461	0	0.0127462
GAB3	110.707	2	0	68.1433	1	1.11022e-16	42.5635	1	6.84249e-11	5.61178	6.08178	3.1708e-15	3.35282e-09
HERPUD1	110.552	2	0	91.6331	1	0	18.9186	1	1.36417e-05	2.7193	2.48994	0	0.000268959
ZBP1	110.476	2	0	35.6539	1	2.3568e-09	74.8221	1	0	3.22091	5.89163	3.65249e-08	0
CEP78	110.099	2	0	65.7699	1	5.55112e-16	44.3295	1	2.77501e-11	3.6104	4.89318	1.51196e-14	1.42985e-09
SESN2	109.954	2	0	52.6994	1	3.88689e-13	57.2542	1	3.83027e-14	4.7365	6.28485	8.63408e-12	2.90056e-12
MAPK1	109.407	2	0	75.2228	1	0	34.1847	1	5.0122e-09	3.45109	3.40708	0	1.89064e-07
RPS6	108.406	2	0	50.0286	1	1.51523e-12	58.3771	1	2.16493e-14	-1.10473	-2.40583	3.20895e-11	1.74522e-12
OAS2	108.352	2	0	22.4919	1	2.11032e-06	85.86	1	0	1.99611	4.49489	2.20657e-05	0
ARAP2	107.868	2	0	74.3303	1	0	33.5377	1	6.98961e-09	3.43958	4.10122	0	2.56868e-07
SMC4	107.841	2	0	99.0575	1	0	8.78388	1	0.00303904	5.38847	4.15609	0	0.0284175
PCNA	107.552	2	0	107.552	1	0	0	1	1	5.25483	-0.270305	0	1
EIF2AK2	107.227	2	0	12.3497	1	0.000441052	94.8771	1	0	1.69902	5.55854	0.00314014	0
MCM3	106.552	2	0	106.552	1	0	0	1	1	4.00891	0.517031	0	1
KIR3DL1	106.544	2	0	95.4826	1	0	11.0614	1	0.000881443	74.4247	26.6062	0	0.00992219
ARL4C	106.121	2	0	72.6092	1	0	33.5123	1	7.08148e-09	2.204	2.79826	0	2.59291e-07
ITGAL	105.887	2	0	71.1188	1	0	34.7679	1	3.71452e-09	3.05165	3.55307	0	1.46182e-07
RBM3	105.665	2	0	102.293	1	0	3.3726	1	0.0662889	2.2614	1.44836	0	0.339807
MIDN	105.657	2	0	58.3519	1	2.18714e-14	47.3054	1	6.07447e-12	3.45509	4.19171	5.34539e-13	3.48968e-10
ST8SIA4	105.13	2	0	59.5626	1	1.18794e-14	45.5669	1	1.47513e-11	2.89805	3.31035	2.96126e-13	7.97049e-10
RPS25	105.005	2	0	38.4392	1	5.64872e-10	66.5663	1	3.33067e-16	-1.0294	-2.41423	9.37951e-09	3.43231e-14
FGR	104.957	2	0	75.2306	1	0	29.7259	1	4.97644e-08	9.59943	7.89219	0	1.59437e-06
TRGV9	104.363	2	0	92.4205	1	0	11.9429	1	0.000548548	12.4017	8.21533	0	0.00659049
SPINK2	104.274	2	0	65.1157	1	6.66134e-16	39.1582	1	3.90819e-10	-12.0152	-10.6778	1.79964e-14	1.76771e-08
MALAT1	104.174	2	0	103.824	1	0	0.350052	1	0.554083	-1.55676	0.85723	0	1
SMS	103.985	2	0	103.985	1	0	0	1	1	3.66585	0.15977	0	1
RGS3	103.922	2	0	63.7582	1	1.44329e-15	40.1641	1	2.33501e-10	3.83422	4.33806	3.80663e-14	1.07068e-08
STAT1	103.515	2	0	2.12033	1	0.145355	101.395	1	0	1.03218	4.94104	0.520592	0
AGTRAP	103.429	2	0	68.9064	1	1.11022e-16	34.523	1	4.2125e-09	3.15275	4.37963	3.1708e-15	1.63845e-07
FAM153CP	103.366	2	0	78.9639	1	0	24.4018	1	7.81971e-07	-4.21101	-3.68362	0	1.97388e-05
RPS18	103.033	2	0	36.8827	1	1.25456e-09	66.15	1	4.44089e-16	-1.04541	-2.4931	2.01294e-08	4.35207e-14
SAMD9	102.201	2	0	26.2687	1	2.97072e-07	75.9323	1	0	1.81087	3.71383	3.5184e-06	0
CPT1A	102.102	2	0	65.8412	1	4.44089e-16	36.2605	1	1.72625e-09	2.57838	2.71574	1.21954e-14	7.07198e-08
SLC2A11	101.708	2	0	73.4378	1	0	28.2698	1	1.0553e-07	-3.18796	-3.08449	0	3.18693e-06
HLA-DQA2	100.727	2	0	96.5295	1	0	4.19782	1	0.040476	9.21915	4.91665	0	0.234007
RPL29	100.593	2	0	28.8592	1	7.78352e-08	71.7335	1	0	-0.954135	-2.46961	1.00392e-06	0
SP140	100.05	2	0	75.1253	1	0	24.9247	1	5.96124e-07	3.80324	4.1999	0	1.55584e-05
TYMP	99.9952	2	0	36.2491	1	1.7364e-09	63.7461	1	1.44329e-15	3.81305	8.2413	2.72481e-08	1.32359e-13
SLC25A5	99.7083	2	0	99.6157	1	0	0.0926468	1	0.760839	2.0505	-0.864396	0	1
IQGAP2	99.5495	2	0	52.3184	1	4.71956e-13	47.2311	1	6.30906e-12	3.05848	4.72484	1.03913e-11	3.60374e-10
MIR4435-2HG	99.3239	2	0	92.9673	1	0	6.35657	1	0.0116948	9.48956	4.82909	0	0.0868505
MCM7	98.9852	2	0	98.9852	1	0	0	1	1	4.96124	0.05504	0	1
CXCR3	98.3714	2	0	57.7356	1	2.9976e-14	40.6358	1	1.83417e-10	3.01635	5.17707	7.29052e-13	8.56747e-09
RPL10	98.2971	2	0	30.9856	1	2.5995e-08	67.3115	1	2.22045e-16	-0.951068	-2.09302	3.55466e-07	2.33638e-14
NUDT1	98.244	2	0	95.2374	1	0	3.00652	1	0.0829302	3.54941	1.83766	0	0.401633
CLTA	98.0684	2	0	93.5532	1	0	4.51524	1	0.0335941	3.00976	2.18231	0	0.200884
SATB1-AS1	98.0286	2	0	87.0009	1	0	11.0277	1	0.000897591	-6.14007	-3.65694	0	0.0100699
SASH3	98.006	2	0	91.937	1	0	6.06896	1	0.0137578	2.6501	1.95443	0	0.09951
IFI44L	97.8845	2	0	0.246313	1	0.619683	97.6382	1	0	1.09218	17.1087	1	0
CD248	97.6383	2	0	80.3024	1	0	17.336	1	3.13203e-05	-8.2994	-10.4592	0	0.000559067
TUBA1C	97.446	2	0	91.8231	1	0	5.62289	1	0.0177273	4.35957	2.77982	0	0.121956
YARS	97.4319	2	0	72.7494	1	0	24.6825	1	6.75954e-07	3.18904	3.18957	0	1.73697e-05
MAP3K8	96.6395	2	0	75.0714	1	0	21.5682	1	3.41475e-06	7.93842	6.28474	0	7.56848e-05
DPP3	96.4328	2	0	67.7644	1	2.22045e-16	28.6684	1	8.58943e-08	4.0825	4.00553	6.21725e-15	2.63374e-06
CALM3	96.1484	2	0	96.1484	1	0	0	1	1	2.10609	0.623001	0	1
ACTN1	95.9214	2	0	90.4118	1	0	5.5096	1	0.0189123	-7.36873	-6.85477	0	0.128081
CLTC	95.6807	2	0	48.5728	1	3.18257e-12	47.1079	1	6.7184e-12	2.50468	3.34641	6.54587e-11	3.81575e-10
JAZF1	95.2387	2	0	67.2757	1	2.22045e-16	27.9631	1	1.23652e-07	4.62387	4.74364	6.21725e-15	3.68963e-06
KLHDC4	94.7123	2	0	44.5459	1	2.48461e-11	50.1664	1	1.41243e-12	2.15846	2.93812	4.6597e-10	8.60891e-11
S100B	94.5856	2	0	92.1099	1	0	2.47573	1	0.115616	-23.136	-17.0944	0	0.517518
ZCCHC17	93.9653	2	0	64.1146	1	1.22125e-15	29.8507	1	4.66636e-08	2.41746	2.32152	3.23808e-14	1.50467e-06
HIST1H1C	93.9292	2	0	79.3409	1	0	14.5884	1	0.000133738	3.77049	3.55806	0	0.00198101
ATP1B3	93.7472	2	0	86.6113	1	0	7.1359	1	0.00755556	3.69298	2.6116	0	0.0605657
TERF1	93.3977	2	0	54.3024	1	1.71863e-13	39.0953	1	4.03616e-10	1.87321	2.32315	3.93121e-12	1.81736e-08
BACH2	93.0233	2	0	76.3201	1	0	16.7033	1	4.37057e-05	-7.82992	-7.35222	0	0.000754546
FCRL3	92.8837	2	0	56.1537	1	6.70575e-14	36.73	1	1.35679e-09	10.016	11.6805	1.58465e-12	5.6659e-08
TRANK1	92.3528	2	0	23.4594	1	1.27579e-06	68.8934	1	1.11022e-16	2.14752	4.50893	1.38316e-05	1.20628e-14
CISD3	92.1862	2	0	88.2167	1	0	3.96957	1	0.0463296	3.24828	2.05198	0	0.260195
ZDHHC24	91.7637	2	0	65.6649	1	5.55112e-16	26.0988	1	3.24386e-07	3.30665	3.43918	1.51196e-14	9.00713e-06
AC090152.1	91.1716	2	0	63.0412	1	1.9984e-15	28.1304	1	1.13408e-07	6.37974	6.14284	5.22932e-14	3.3941e-06
CD55	90.9463	2	0	78.4564	1	0	12.4899	1	0.000409151	-2.88169	-2.6268	0	0.00510438
ZBED5-AS1	90.3643	2	0	84.3081	1	0	6.05617	1	0.0138578	-3.36795	-1.70539	0	0.100089
AOAH	90.2994	2	0	69.6151	1	1.11022e-16	20.6843	1	5.41574e-06	3.65616	4.07041	3.1708e-15	0.000114938
HSH2D	90.1751	2	0	37.3289	1	9.97951e-10	52.8462	1	3.60711e-13	3.41024	5.32463	1.61678e-08	2.40378e-11
AIF1	90.1373	2	0	79.4287	1	0	10.7086	1	0.00106639	-4.70908	-6.49501	0	0.0115489
AC013264.1	90.0407	2	0	84.0881	1	0	5.95265	1	0.0146952	-6.42024	-2.58945	0	0.105224
IRF7	90.035	2	0	2.92955	1	0.0869717	87.1055	1	0	1.21282	5.82782	0.341868	0
YY1	89.9241	2	0	48.8053	1	2.82674e-12	41.1188	1	1.43251e-10	1.88619	2.27217	5.83803e-11	6.75441e-09
TNFSF10	89.6887	2	0	78.7194	1	0	10.9693	1	0.000926355	4.08914	4.27916	0	0.0103231
RSAD2	89.5952	2	0	2.62388	1	0.105267	86.9713	1	0	2.24055	12.785	0.398277	0
INPP1	89.3678	2	0	36.6201	1	1.43541e-09	52.7476	1	3.79252e-13	2.93311	4.99745	2.29207e-08	2.5106e-11
FADS1	88.3326	2	0	82.9413	1	0	5.39127	1	0.0202377	6.86	3.27068	0	0.134774
DTX3L	88.2739	2	0	38.1006	1	6.71891e-10	50.1733	1	1.40754e-12	2.33683	3.35231	1.11012e-08	8.60891e-11
ABI3	88.2577	2	0	69.9913	1	1.11022e-16	18.2664	1	1.92063e-05	3.64999	3.92449	3.1708e-15	0.000362238
POP4	87.8087	2	0	73.7617	1	0	14.047	1	0.000178294	3.14181	2.65639	0	0.0025244
MT1E	87.4913	2	0	79.4656	1	0	8.0257	1	0.00461182	4.8286	3.31493	0	0.0404384
CARHSP1	87.1338	2	0	84.6594	1	0	2.47447	1	0.115708	3.33488	1.87464	0	0.517518
IFNG	86.8877	2	0	54.081	1	1.92402e-13	32.8067	1	1.01795e-08	7.24981	8.4013	4.39097e-12	3.62113e-07
KIF13B	86.7147	2	0	35.7547	1	2.23787e-09	50.9599	1	9.4269e-13	2.94864	4.68553	3.47896e-08	5.9265e-11
AC090204.1	86.3381	2	0	60.1049	1	8.99281e-15	26.2333	1	3.02566e-07	-5.97938	-6.66356	2.2586e-13	8.42464e-06
FAS	86.0649	2	0	82.5996	1	0	3.46527	1	0.0626704	5.34351	3.23536	0	0.326618
RPS6KA1	85.8433	2	0	71.6117	1	0	14.2316	1	0.000161633	3.06715	3.16404	0	0.00232138
DUSP23	85.7931	2	0	82.9252	1	0	2.86787	1	0.0903644	3.89825	2.27425	0	0.428854
MPPE1	85.5612	2	0	56.0116	1	7.20535e-14	29.5496	1	5.45046e-08	2.04288	2.32959	1.69869e-12	1.7187e-06
BEX4	85.4677	2	0	65.4331	1	5.55112e-16	20.0346	1	7.60553e-06	-2.66476	-2.40431	1.51196e-14	0.000158385
ARHGAP25	85.426	2	0	71.0577	1	0	14.3683	1	0.000150311	2.81045	2.51779	0	0.00218706
PRR5L	85.3563	2	0	42.2689	1	7.95459e-11	43.0874	1	5.23491e-11	7.40705	10.1402	1.45099e-09	2.60339e-09
ZBTB38	85.0876	2	0	65.3816	1	6.66134e-16	19.706	1	9.03162e-06	2.59167	2.88656	1.79964e-14	0.000186145
MTMR12	85.03	2	0	50.7656	1	1.04083e-12	34.2644	1	4.81095e-09	2.81919	3.79321	2.23266e-11	1.83551e-07
TAF1B	84.7607	2	0	51.0516	1	8.99725e-13	33.7091	1	6.39994e-09	2.22436	2.76695	1.93829e-11	2.39602e-07
RTP4	84.2244	2	0	31.8714	1	1.64725e-08	52.353	1	4.6374e-13	3.24517	5.00169	2.30042e-07	3.0101e-11
ARHGAP11A	83.847	2	0	43.2254	1	4.87825e-11	40.6216	1	1.84753e-10	5.44617	7.09399	8.9803e-10	8.58973e-09
CLU	83.7478	2	0	54.46	1	1.58651e-13	29.2879	1	6.23856e-08	18.3976	20.0124	3.64569e-12	1.94877e-06
CDCA7	83.7333	2	0	83.3408	1	0	0.392509	1	0.530983	7.93929	-2.86806	0	1
MANF	83.6587	2	0	80.3739	1	0	3.28481	1	0.0699236	3.34392	1.86698	0	0.353544
KLRF1	83.536	2	0	67.3277	1	2.22045e-16	16.2083	1	5.67436e-05	10.3397	9.54986	6.21725e-15	0.000940645
LGALS9	83.0582	2	0	47.4579	1	5.61973e-12	35.6002	1	2.42261e-09	4.35086	6.74363	1.12125e-10	9.76468e-08
MECP2	83.0283	2	0	38.9152	1	4.42632e-10	44.1131	1	3.09938e-11	2.00993	2.65025	7.45499e-09	1.58068e-09
SH3YL1	82.9345	2	0	76.3428	1	0	6.59167	1	0.0102457	-4.30264	-3.23048	0	0.0783378
ADGRE5	82.289	2	0	71.5681	1	0	10.721	1	0.00105929	2.41251	2.31683	0	0.0115094
RNF19A	82.2523	2	0	58.8426	1	1.70974e-14	23.4097	1	1.30917e-06	3.25214	3.3295	4.2199e-13	3.19181e-05
ASCL2	82.1061	2	0	48.4582	1	3.37408e-12	33.6479	1	6.60464e-09	10.0303	10.9509	6.91133e-11	2.45427e-07
RIC3	82.0825	2	0	62.0749	1	3.33067e-15	20.0076	1	7.71353e-06	-4.45759	-4.50211	8.53676e-14	0.000159968
CD2	81.9233	2	0	47.4421	1	5.66536e-12	34.4813	1	4.30373e-09	1.66559	2.75049	1.12811e-10	1.66745e-07
SLFN12	81.5413	2	0	41.0656	1	1.47208e-10	40.4758	1	1.99067e-10	4.03211	5.36951	2.60441e-09	9.2124e-09
MAP3K14-AS1	81.2536	2	0	68.6736	1	1.11022e-16	12.58	1	0.000389893	-5.25516	-3.24509	3.1708e-15	0.00489619
PFN2	81.2051	2	0	52.6212	1	4.04454e-13	28.5839	1	8.97231e-08	-5.28925	-5.36631	8.96436e-12	2.72605e-06
PTGER2	79.8813	2	0	64.8825	1	7.77156e-16	14.9988	1	0.00010758	2.64231	3.34175	2.08829e-14	0.0016443
GBP2	79.8365	2	0	20.2419	1	6.824e-06	59.5945	1	1.16573e-14	1.71528	4.18254	6.68097e-05	9.71057e-13
TESC	79.2038	2	0	72.2124	1	0	6.99137	1	0.00819038	6.02748	3.9983	0	0.0648227
CDKN2A	78.6471	2	0	78.5829	1	0	0.0642583	1	0.799888	8.11211	1.26341	0	1
ARMCX2	78.1258	2	0	41.3299	1	1.28586e-10	36.7959	1	1.31167e-09	-7.07089	-8.28697	2.2871e-09	5.53228e-08
ATXN1	77.3348	2	0	58.5976	1	1.93179e-14	18.7371	1	1.50032e-05	4.61531	4.10287	4.7562e-13	0.000292343
RPL39L	77.0941	2	0	72.6168	1	0	4.47729	1	0.0343482	7.08496	3.34333	0	0.20425
MIS18BP1	76.9818	2	0	47.5669	1	5.31586e-12	29.4149	1	5.84253e-08	2.9658	4.01192	1.06488e-10	1.83078e-06
MTHFD2	76.9785	2	0	62.7837	1	2.33147e-15	14.1948	1	0.000164821	4.20097	4.64334	6.05334e-14	0.00235702
RCBTB2	76.2756	2	0	76.1155	1	0	0.160115	1	0.68905	5.49073	1.31411	0	1
RAD21	76.199	2	0	74.9967	1	0	1.20226	1	0.272871	2.27219	1.17234	0	0.952892
RRM1	76.0848	2	0	76.0848	1	0	0	1	1	4.43618	0.556376	0	1
SPON2	75.8189	2	0	49.7378	1	1.75726e-12	26.0811	1	3.27373e-07	3.84537	5.36359	3.71365e-11	9.06489e-06
TRGV4	75.5901	2	0	61.8763	1	3.66374e-15	13.7138	1	0.000212888	18.3911	10.3083	9.34253e-14	0.00291112
FOXP1	75.3739	2	0	67.8651	1	2.22045e-16	7.5088	1	0.00613984	-2.16554	-1.74754	6.21725e-15	0.051273
MTSS1	75.3311	2	0	38.5475	1	5.34371e-10	36.7836	1	1.31996e-09	4.72391	7.54365	8.88781e-09	5.54383e-08
SYTL2	74.9929	2	0	44.6027	1	2.41362e-11	30.3903	1	3.53298e-08	4.72707	5.78162	4.53507e-10	1.15411e-06
CCL4L2	74.8387	2	1.11022e-16	65.9253	1	4.44089e-16	8.91338	1	0.00283089	8.18015	5.26424	1.21954e-14	0.0265705
TRAV26-2	74.7985	2	1.11022e-16	41.2001	1	1.37417e-10	33.5984	1	6.77488e-09	4.65915	9.00706	2.43983e-09	2.49896e-07
TUT7	74.6976	2	1.11022e-16	36.5552	1	1.48402e-09	38.1424	1	6.57646e-10	2.58916	3.42536	2.35465e-08	2.82139e-08
NCKAP1L	74.2647	2	1.11022e-16	34.738	1	3.77204e-09	39.5267	1	3.23599e-10	2.11508	3.30605	5.68708e-08	1.47703e-08
EIF4A1	74.2641	2	1.11022e-16	74.2196	1	0	0.0445157	1	0.832897	1.82496	0.775246	0	1
PPP5C	73.9725	2	1.11022e-16	55.2764	1	1.04694e-13	18.6961	1	1.53295e-05	2.76824	2.4114	2.44514e-12	0.00029754
NRM	73.9022	2	1.11022e-16	61.7627	1	3.88578e-15	12.1394	1	0.000493675	5.96859	5.11174	9.88353e-14	0.0059888
RPL12	73.587	2	1.11022e-16	25.4025	1	4.65316e-07	48.1845	1	3.87934e-12	-0.950622	-2.11401	5.34632e-06	2.29455e-10
DSTN	73.5698	2	1.11022e-16	62.5493	1	2.55351e-15	11.0205	1	0.00090111	2.49503	2.93164	6.61267e-14	0.0100981
ADGRG5	73.1812	2	1.11022e-16	56.1787	1	6.61693e-14	17.0025	1	3.73313e-05	8.311	5.66866	1.56737e-12	0.000653526
ITGA4	73.0216	2	1.11022e-16	36.346	1	1.65219e-09	36.6756	1	1.39515e-09	1.83013	3.20814	2.60494e-08	5.78669e-08
GABARAPL1	72.876	2	1.11022e-16	62.7405	1	2.33147e-15	10.1355	1	0.00145443	3.94372	3.78476	6.05334e-14	0.0151285
TGFB1	72.6357	2	2.22045e-16	62.9254	1	2.10942e-15	9.71031	1	0.00183237	2.92384	2.58699	5.50543e-14	0.0183531
SH2D1A	72.5881	2	2.22045e-16	71.8481	1	0	0.739979	1	0.389668	3.13926	-1.60088	0	1
TCEA3	72.2146	2	2.22045e-16	46.6891	1	8.31912e-12	25.5256	1	4.3656e-07	-6.89927	-12.8503	1.63375e-10	1.17308e-05
STK10	72.1803	2	2.22045e-16	36.6329	1	1.42608e-09	35.5475	1	2.48911e-09	2.0428	2.88478	2.28082e-08	9.99245e-08
DDX39A	71.9834	2	2.22045e-16	67.6479	1	2.22045e-16	4.33546	1	0.0373263	2.52911	1.80305	6.21725e-15	0.218835
TMIGD2	71.893	2	2.22045e-16	58.9194	1	1.64313e-14	12.9735	1	0.000315923	-10.8872	-12.6909	4.06553e-13	0.00408534
CLUAP1	71.6506	2	2.22045e-16	67.9673	1	1.11022e-16	3.68325	1	0.0549617	-3.97548	-1.68776	3.1708e-15	0.295375
WARS	71.6205	2	3.33067e-16	48.9658	1	2.60458e-12	22.6547	1	1.93886e-06	3.49204	3.75928	5.42404e-11	4.50718e-05
CLEC2B	71.5037	2	3.33067e-16	53.2592	1	2.92322e-13	18.2445	1	1.94282e-05	2.01788	2.51634	6.53702e-12	0.000365047
PXK	71.3634	2	3.33067e-16	55.3178	1	1.02585e-13	16.0456	1	6.18355e-05	2.29694	2.08649	2.40713e-12	0.00101329
RANBP1	71.2834	2	3.33067e-16	68.6068	1	1.11022e-16	2.6766	1	0.101833	2.5824	1.75982	3.1708e-15	0.470825
PTPN6	71.1115	2	3.33067e-16	63.3598	1	1.77636e-15	7.75171	1	0.00536618	2.10466	2.04044	4.67275e-14	0.0459249
NEDD9	71.1106	2	3.33067e-16	43.4922	1	4.25651e-11	27.6184	1	1.47764e-07	2.95213	3.21883	7.89388e-10	4.34427e-06
TMEM106C	71.1045	2	3.33067e-16	68.9968	1	1.11022e-16	2.10772	1	0.146557	3.66612	1.95331	3.1708e-15	0.618398
CENPM	71.0993	2	3.33067e-16	70.3838	1	0	0.715587	1	0.397595	8.39835	2.93904	0	1
EOMES	70.7083	2	4.44089e-16	59.9317	1	9.76996e-15	10.7767	1	0.00102787	5.32011	4.26217	2.44763e-13	0.0112537
RCAN3	70.5643	2	4.44089e-16	66.8933	1	3.33067e-16	3.67096	1	0.0553683	-4.7904	-3.27848	9.22254e-15	0.2974
GALK1	70.4395	2	5.55112e-16	43.6399	1	3.94704e-11	26.7996	1	2.25688e-07	3.14813	3.62074	7.33358e-10	6.42729e-06
VCL	70.4293	2	5.55112e-16	50.4107	1	1.24711e-12	20.0186	1	7.66909e-06	5.13707	5.89176	2.65803e-11	0.000159377
HNRNPAB	70.2603	2	5.55112e-16	69.2071	1	1.11022e-16	1.05318	1	0.304776	3.38622	1.49939	3.1708e-15	1
TRGV8	70.2049	2	5.55112e-16	43.3969	1	4.46893e-11	26.808	1	2.24703e-07	10.7912	11.211	8.25719e-10	6.41753e-06
WIPI1	70.1047	2	5.55112e-16	48.4106	1	3.45701e-12	21.6941	1	3.19774e-06	5.6959	5.7118	7.05231e-11	7.15091e-05
CMPK2	70.0636	2	6.66134e-16	8.49145	1	0.00356819	61.5722	1	4.21885e-15	3.67258	10.4385	0.0209563	3.60441e-13
CCDC82	69.609	2	7.77156e-16	44.6474	1	2.35917e-11	24.9617	1	5.84807e-07	1.98359	2.09491	4.4411e-10	1.53431e-05
USP30-AS1	69.4699	2	7.77156e-16	35.272	1	2.86731e-09	34.1979	1	4.97814e-09	2.36565	3.29352	4.3625e-08	1.88491e-07
TRGV7	69.4667	2	7.77156e-16	69.4667	1	1.11022e-16	0	1	1	10.0923	-0.0229788	3.1708e-15	1
ATP2A3	69.4197	2	8.88178e-16	40.8356	1	1.6559e-10	28.5841	1	8.97138e-08	2.88258	3.21618	2.90902e-09	2.72605e-06
SMPD3	69.2508	2	8.88178e-16	63.7077	1	1.44329e-15	5.54307	1	0.018554	6.81274	3.85194	3.80663e-14	0.126598
TBC1D31	69.0401	2	9.99201e-16	52.0471	1	5.41789e-13	16.993	1	3.75185e-05	3.13505	2.88325	1.1799e-11	0.000655656
NASP	68.8794	2	1.11022e-15	64.3488	1	9.99201e-16	4.53055	1	0.033295	2.88923	2.14244	2.65639e-14	0.20001
STX11	68.7891	2	1.11022e-15	55.8927	1	7.64944e-14	12.8963	1	0.000329225	7.02227	4.91727	1.79915e-12	0.00423
PRKCB	68.6244	2	1.22125e-15	63.0558	1	1.9984e-15	5.56866	1	0.0182848	2.91223	2.08857	5.22932e-14	0.125186
SNX18	68.6142	2	1.22125e-15	22.8521	1	1.74961e-06	45.7622	1	1.33519e-11	2.65394	4.61717	1.84874e-05	7.25355e-10
DDX60	68.4748	2	1.33227e-15	13.2569	1	0.000271578	55.2179	1	1.07914e-13	1.87941	4.14684	0.00200495	7.65039e-12
PDE3B	68.461	2	1.33227e-15	68.461	1	1.11022e-16	0	1	1	-3.85471	0.507874	3.1708e-15	1
APOBEC3H	68.4522	2	1.33227e-15	41.9758	1	9.24104e-11	26.4764	1	2.66774e-07	9.16529	9.35525	1.67041e-09	7.49065e-06
SYT11	68.3024	2	1.44329e-15	49.1285	1	2.39742e-12	19.1739	1	1.19333e-05	4.32532	4.56684	5.02402e-11	0.00023857
GSR	68.2058	2	1.55431e-15	37.4569	1	9.3455e-10	30.7489	1	2.93674e-08	2.5357	3.27124	1.51652e-08	9.68832e-07
BHLHE40	68.1995	2	1.55431e-15	53.9366	1	2.07057e-13	14.263	1	0.000158963	6.72056	6.37638	4.71466e-12	0.00228961
EIF3A	68.1349	2	1.55431e-15	46.377	1	9.75553e-12	21.7579	1	3.09312e-06	2.00287	2.4263	1.90834e-10	6.94804e-05
HELZ2	68.1128	2	1.66533e-15	17.2428	1	3.28942e-05	50.87	1	9.86877e-13	2.79091	5.34947	0.000288683	6.16552e-11
FUT7	67.9939	2	1.66533e-15	64.6153	1	8.88178e-16	3.3786	1	0.0660479	8.22236	5.53492	2.37386e-14	0.338746
SLC1A5	67.8985	2	1.77636e-15	56.2974	1	6.22835e-14	11.6011	1	0.000659128	6.04855	4.53841	1.47883e-12	0.00763458
KIF21A	67.8699	2	1.77636e-15	47.6086	1	5.20384e-12	20.2613	1	6.75541e-06	3.89087	4.17402	1.04663e-10	0.000142162
PYROXD2	67.8697	2	1.77636e-15	57.042	1	4.26326e-14	10.8277	1	0.000999934	3.46846	2.79815	1.03185e-12	0.0110202
XCL1	67.8006	2	1.88738e-15	45.1943	1	1.78424e-11	22.6063	1	1.98831e-06	28.7674	22.2099	3.39073e-10	4.60072e-05
MCOLN2	67.7958	2	1.88738e-15	45.7963	1	1.31213e-11	21.9995	1	2.72714e-06	4.90741	5.3521	2.54187e-10	6.16754e-05
VAMP5	67.6669	2	1.9984e-15	33.3938	1	7.52625e-09	34.273	1	4.78974e-09	1.6441	2.32606	1.10473e-07	1.83442e-07
IFIT2	67.4784	2	2.22045e-15	8.90225	1	0.0028482	58.5762	1	1.95399e-14	2.41596	7.2135	0.0170789	1.58798e-12
APOL6	67.3843	2	2.33147e-15	19.5826	1	9.6345e-06	47.8018	1	4.71567e-12	1.84534	3.39122	9.22476e-05	2.7566e-10
PHTF1	67.3656	2	2.33147e-15	38.7179	1	4.89694e-10	28.6477	1	8.68173e-08	4.83235	5.7386	8.20014e-09	2.6539e-06
KIF22	67.3217	2	2.44249e-15	61.4573	1	4.55191e-15	5.86449	1	0.0154493	3.41946	2.7002	1.15192e-13	0.109448
MAP4	67.2988	2	2.44249e-15	43.4366	1	4.37925e-11	23.8622	1	1.03485e-06	2.698	3.56442	8.10648e-10	2.55417e-05
PPP6R1	66.7606	2	3.21965e-15	33.7417	1	6.2937e-09	33.0189	1	9.12686e-09	2.0539	2.67949	9.32026e-08	3.28173e-07
XBP1	66.7063	2	3.21965e-15	57.5258	1	3.33067e-14	9.18059	1	0.00244595	2.33448	2.49944	8.08091e-13	0.0233969
PDLIM1	66.6771	2	3.33067e-15	65.1798	1	6.66134e-16	1.4973	1	0.221087	9.78479	-4.28551	1.79964e-14	0.832068
BCL2L1	66.416	2	3.77476e-15	45.5131	1	1.51623e-11	20.903	1	4.83144e-06	3.36277	3.90881	2.9035e-10	0.000104309
FEN1	66.3392	2	3.88578e-15	66.3392	1	3.33067e-16	0	1	1	5.35022	-0.0904387	9.22254e-15	1
CTNNA1	66.2531	2	4.10783e-15	41.6782	1	1.07604e-10	24.5749	1	7.14766e-07	6.86815	7.08482	1.92762e-09	1.81885e-05
FAM111A	66.2126	2	4.21885e-15	40.6513	1	1.81971e-10	25.5614	1	4.28535e-07	2.53486	3.19254	3.1856e-09	1.15462e-05
LINC00944	66.0738	2	4.44089e-15	56.94	1	4.4964e-14	9.13382	1	0.00250927	6.94206	4.97844	1.08565e-12	0.0238656
SEL1L	66.0538	2	4.55191e-15	19.1701	1	1.19574e-05	46.8838	1	7.53242e-12	1.6768	2.94358	0.000112442	4.23e-10
RPL37	65.9808	2	4.66294e-15	0	1	1	65.9808	1	4.44089e-16	-0.619952	-2.51036	1	4.35207e-14
DNMT1	65.4345	2	6.21725e-15	65.0648	1	7.77156e-16	0.369642	1	0.543199	2.64535	1.06905	2.08829e-14	1
RPL3	65.392	2	6.32827e-15	11.9399	1	0.000549451	53.4521	1	2.6501e-13	-0.908418	-2.32189	0.00383006	1.81441e-11
SUSD1	65.141	2	7.10543e-15	53.4351	1	2.67231e-13	11.7059	1	0.000623029	4.72905	3.5206	6.0163e-12	0.00730105
ZNF677	64.9556	2	7.88258e-15	52.1619	1	5.11036e-13	12.7937	1	0.000347794	-3.8863	-2.74785	1.11804e-11	0.00444572
ACOT7	64.9536	2	7.88258e-15	59.4793	1	1.23235e-14	5.4743	1	0.0192981	6.81108	4.72756	3.06431e-13	0.129727
TAPBPL	64.9154	2	7.99361e-15	59.419	1	1.27676e-14	5.49635	1	0.0190562	2.13918	1.35027	3.16686e-13	0.128533
LRRN3	64.7785	2	8.54872e-15	61.0677	1	5.55112e-15	3.71086	1	0.0540595	-9.9343	-13.6243	1.40124e-13	0.291721
PRDX3	64.6585	2	9.10383e-15	64.6563	1	8.88178e-16	0.00218523	1	0.962715	2.59973	0.72915	2.37386e-14	1
PLEKHF1	64.6406	2	9.21485e-15	50.5296	1	1.17384e-12	14.111	1	0.000172331	5.16602	4.64921	2.5072e-11	0.00245738
PIK3AP1	64.5888	2	9.4369e-15	48.9889	1	2.57416e-12	15.5999	1	7.82575e-05	13.3162	7.96908	5.37189e-11	0.00124169
DOCK11	64.4441	2	1.0103e-14	26.2413	1	3.01306e-07	38.2028	1	6.37599e-10	1.72572	2.53509	3.56433e-06	2.75162e-08
EIF2B2	64.4318	2	1.02141e-14	37.2941	1	1.01592e-09	27.1377	1	1.89468e-07	2.541	3.2075	1.64323e-08	5.45798e-06
KIR2DL3	64.3829	2	1.04361e-14	61.9234	1	3.55271e-15	2.45946	1	0.116819	85.3571	31.3785	9.08259e-14	0.521072
TCIRG1	64.3207	2	1.07692e-14	48.4185	1	3.44302e-12	15.9022	1	6.67027e-05	3.17615	3.24317	7.03813e-11	0.00108583
PXN	63.7535	2	1.43219e-14	42.0786	1	8.7678e-11	21.6749	1	3.22996e-06	2.85644	3.9031	1.59062e-09	7.19081e-05
LYN	63.7176	2	1.45439e-14	52.1559	1	5.1259e-13	11.5617	1	0.000673248	9.07885	5.51372	1.11874e-11	0.0077891
CD52	63.6418	2	1.5099e-14	61.5241	1	4.32987e-15	2.1177	1	0.145605	1.43904	1.23711	1.09851e-13	0.615503
INPP5D	63.4436	2	1.67644e-14	31.2622	1	2.25428e-08	32.1814	1	1.40427e-08	2.36581	3.68815	3.11239e-07	4.84037e-07
TSPAN2	63.2854	2	1.80966e-14	36.8848	1	1.25321e-09	26.4006	1	2.77457e-07	6.8805	8.72903	2.01294e-08	7.74708e-06
TSPAN17	63.2127	2	1.87628e-14	21.2035	1	4.13008e-06	42.0092	1	9.08439e-11	2.33743	3.83736	4.1367e-05	4.34486e-09
HSBP1L1	63.2072	2	1.88738e-14	39.5098	1	3.26412e-10	23.6974	1	1.12735e-06	-4.31897	-5.32177	5.60621e-09	2.76881e-05
AC006369.1	63.1478	2	1.94289e-14	54.5837	1	1.48992e-13	8.56412	1	0.00342853	4.48203	3.45523	3.43162e-12	0.031413
TCEAL9	63.1464	2	1.94289e-14	48.9201	1	2.66598e-12	14.2263	1	0.00016209	-8.22508	-7.80579	5.54036e-11	0.00232436
CLEC11A	63.1147	2	1.9762e-14	56.617	1	5.29576e-14	6.49769	1	0.0108015	-5.1436	-6.31735	1.26642e-12	0.0815192
CD244	63.0899	2	1.9984e-14	47.3599	1	5.90772e-12	15.73	1	7.30572e-05	4.30572	4.17869	1.1717e-10	0.00117032
LINC02084	62.8225	2	2.28706e-14	49.1943	1	2.31826e-12	13.6283	1	0.000222807	5.17106	4.52975	4.86834e-11	0.00303683
SKAP2	62.6916	2	2.43139e-14	62.1702	1	3.10862e-15	0.521398	1	0.470246	5.55443	1.58249	7.98813e-14	1
NOSIP	62.6737	2	2.45359e-14	60.2521	1	8.32667e-15	2.42154	1	0.119677	-1.89522	-1.57515	2.09656e-13	0.530743
CD2BP2	62.5812	2	2.57572e-14	40.5201	1	1.94605e-10	22.0611	1	2.64103e-06	2.54686	3.09099	3.39489e-09	6.01361e-05
CAPG	62.5478	2	2.62013e-14	62.1828	1	3.10862e-15	0.364984	1	0.545751	4.94205	2.17358	7.98813e-14	1
MACF1	62.5116	2	2.66454e-14	34.8122	1	3.63087e-09	27.6993	1	1.41711e-07	2.284	3.56509	5.4908e-08	4.1786e-06
DHFR	62.1984	2	3.11973e-14	62.17	1	3.10862e-15	0.0283912	1	0.866192	6.88284	-1.13425	7.98813e-14	1
DDX58	62.1775	2	3.15303e-14	10.9022	1	0.000960498	51.2752	1	8.02802e-13	1.62464	3.52571	0.00638798	5.07899e-11
GATA3	62.0711	2	3.31957e-14	55.2652	1	1.0536e-13	6.80587	1	0.00908589	2.85188	2.9371	2.45497e-12	0.0707892
MYBL1	61.9203	2	3.58602e-14	53.8084	1	2.21045e-13	8.11187	1	0.00439763	6.48167	5.02475	5.02175e-12	0.0389359
LARP7	61.8992	2	3.61933e-14	35.4728	1	2.58636e-09	26.4264	1	2.7377e-07	1.56935	1.85762	3.9531e-08	7.66556e-06
TNFSF14	61.811	2	3.78586e-14	51.7668	1	6.24945e-13	10.0442	1	0.0015283	5.42069	4.0491	1.35803e-11	0.0157332
BAX	61.5895	2	4.22995e-14	53.6545	1	2.39031e-13	7.935	1	0.00484875	2.01072	1.76748	5.41804e-12	0.0421829
EIF4G3	61.4428	2	4.55191e-14	16.3295	1	5.32279e-05	45.1133	1	1.85961e-11	2.75466	6.09469	0.000448918	9.94047e-10
SKA2	61.3608	2	4.74065e-14	47.547	1	5.37004e-12	13.8138	1	0.000201851	2.98161	2.97126	1.07358e-10	0.00278689
GNPTAB	61.1094	2	5.37348e-14	35.5262	1	2.51646e-09	25.5833	1	4.23701e-07	2.73487	4.50227	3.8626e-08	1.14468e-05
CYB561	61.0053	2	5.66214e-14	54.7018	1	1.40332e-13	6.30351	1	0.0120499	6.72022	5.28106	3.23963e-12	0.089157
SPINT2	60.93	2	5.87308e-14	45.4716	1	1.54867e-11	15.4584	1	8.43404e-05	-5.73437	-13.8181	2.95995e-10	0.00133186
HNRNPLL	60.8198	2	6.20615e-14	53.5409	1	2.53242e-13	7.27891	1	0.0069769	4.2676	3.17153	5.72716e-12	0.0569315
USP18	60.7542	2	6.41709e-14	16.5814	1	4.66055e-05	44.1728	1	3.00627e-11	3.47045	7.71679	0.000397499	1.54106e-09
SNHG14	60.7202	2	6.52811e-14	59.6598	1	1.13243e-14	1.06043	1	0.303117	-2.84531	-1.12786	2.82994e-13	1
FAM53B	60.6525	2	6.75016e-14	36.9171	1	1.23259e-09	23.7354	1	1.10533e-06	4.3446	4.57693	1.98405e-08	2.72139e-05
RGS9	60.6292	2	6.82787e-14	37.9936	1	7.09761e-10	22.6356	1	1.95827e-06	7.34073	11.1217	1.16883e-08	4.54172e-05
YWHAE	60.6023	2	6.92779e-14	53.2874	1	2.88103e-13	7.31485	1	0.00683872	2.59929	2.39247	6.45712e-12	0.055941
TRIM22	60.4966	2	7.30527e-14	2.21697	1	0.136501	58.2797	1	2.27596e-14	0.95117	2.85907	0.494729	1.80559e-12
GALM	60.4284	2	7.54952e-14	51.2569	1	8.10352e-13	9.1715	1	0.00245813	3.82598	3.19485	1.75024e-11	0.0234685
CRELD2	60.3194	2	7.9714e-14	52.254	1	4.8761e-13	8.06539	1	0.00451187	2.79637	2.18042	1.07124e-11	0.0397363
LIMS1	60.2453	2	8.28226e-14	56.6151	1	5.29576e-14	3.63016	1	0.0567413	3.91386	2.68995	1.26642e-12	0.302625
SMC1A	60.1684	2	8.60423e-14	47.767	1	4.80005e-12	12.4014	1	0.000429003	2.30446	2.12575	9.67365e-11	0.00530732
RRBP1	60.0767	2	9.00391e-14	46.1532	1	1.09356e-11	13.9235	1	0.000190406	4.21215	4.40691	2.135e-10	0.00266615
SLC22A18	59.9614	2	9.53682e-14	33.0348	1	9.05263e-09	26.9266	1	2.11328e-07	2.5513	3.2604	1.31718e-07	6.07021e-06
DENND1B	59.9351	2	9.67004e-14	27.0508	1	1.9818e-07	32.8843	1	9.78084e-09	2.84981	4.24424	2.41586e-06	3.50427e-07
SAT1	59.6232	2	1.13021e-13	17.5075	1	2.86179e-05	42.1157	1	8.60307e-11	1.61874	3.26714	0.000253155	4.13444e-09
ATP6V1D	59.5959	2	1.14575e-13	45.1985	1	1.78044e-11	14.3975	1	0.000148001	2.90879	2.65176	3.38996e-10	0.002166
RPS16	59.5959	2	1.14575e-13	0	1	1	59.5959	1	1.16573e-14	-0.675024	-2.67149	1	9.71057e-13
SEPTIN11	59.5753	2	1.15685e-13	46.9456	1	7.29838e-12	12.6297	1	0.00037967	3.31734	3.78634	1.43612e-10	0.00479796
HIST1H1B	59.2535	2	1.35891e-13	50.2137	1	1.37879e-12	9.03982	1	0.00264162	8.18564	7.19029	2.93241e-11	0.0249345
AC004865.2	59.1432	2	1.43663e-13	45.5935	1	1.45522e-11	13.5496	1	0.000232335	3.9303	3.58373	2.80691e-10	0.00313575
AL136454.1	59.1229	2	1.45106e-13	26.4469	1	2.7088e-07	32.676	1	1.08873e-08	-1.77794	-2.65625	3.23889e-06	3.84557e-07
CASP4	59.0661	2	1.49214e-13	56.5997	1	5.34017e-14	2.46631	1	0.116311	2.25211	1.51207	1.27399e-12	0.519036
AL138963.4	59.0473	2	1.50657e-13	44.1494	1	3.04247e-11	14.8979	1	0.000113492	-2.19931	-2.04534	5.69522e-10	0.00172149
TANK	58.9109	2	1.61315e-13	26.645	1	2.44479e-07	32.2659	1	1.34455e-08	2.2674	3.58489	2.95503e-06	4.68298e-07
ERN1	58.8515	2	1.662e-13	35.5349	1	2.50523e-09	23.3166	1	1.37406e-06	4.29225	6.52716	3.85265e-08	3.33377e-05
RWDD4	58.8495	2	1.66311e-13	20.0272	1	7.63487e-06	38.8224	1	4.64181e-10	1.63446	2.66455	7.41674e-05	2.0622e-08
SERPINB1	58.7907	2	1.71307e-13	48.7361	1	2.92832e-12	10.0547	1	0.00151963	2.0245	2.33456	6.03537e-11	0.01566
TENT5C	58.6943	2	1.79745e-13	34.1383	1	5.13298e-09	24.556	1	7.21822e-07	4.52535	5.34109	7.63531e-08	1.8313e-05
NUCKS1	58.6575	2	1.83076e-13	58.505	1	2.03171e-14	0.152462	1	0.696194	2.00717	0.861702	4.98992e-13	1
EZH2	58.3428	2	2.14273e-13	56.6848	1	5.11813e-14	1.65798	1	0.197876	6.13275	2.86397	1.22983e-12	0.768741
FUT11	58.2905	2	2.19935e-13	45.5774	1	1.46727e-11	12.7131	1	0.000363096	3.70516	3.44539	2.81939e-10	0.00461183
ISG15	58.0466	2	2.48468e-13	57.9663	1	2.66454e-14	0.0802894	1	0.776906	2.76387	-1.11277	6.49627e-13	1
SMKR1	57.9932	2	2.5524e-13	47.8847	1	4.52027e-12	10.1085	1	0.00147591	3.1181	2.65143	9.12821e-11	0.0153041
SPATS2L	57.9537	2	2.60347e-13	32.1747	1	1.40913e-08	25.779	1	3.82841e-07	7.69831	9.02021	1.9895e-07	1.04846e-05
RALGDS	57.726	2	2.91767e-13	45.4508	1	1.56518e-11	12.2751	1	0.000459037	3.6787	3.31667	2.98579e-10	0.00564396
TOPBP1	57.6109	2	3.08975e-13	56.5022	1	5.61773e-14	1.10867	1	0.292372	3.96106	1.55889	1.33702e-12	0.993728
MEST	57.4381	2	3.36842e-13	45.0516	1	1.91911e-11	12.3865	1	0.000432445	-8.40906	-8.37808	3.64012e-10	0.00534329
BISPR	57.386	2	3.45723e-13	22.2113	1	2.44232e-06	35.1747	1	3.01412e-09	1.97372	2.92691	2.52989e-05	1.1956e-07
NCOR2	57.3513	2	3.5183e-13	24.7348	1	6.5787e-07	32.6165	1	1.12257e-08	3.10081	4.44573	7.41383e-06	3.95111e-07
EXOSC9	57.3331	2	3.55049e-13	32.5684	1	1.15073e-08	24.7647	1	6.47729e-07	2.73442	3.62408	1.65984e-07	1.67738e-05
SRSF2	57.2888	2	3.62932e-13	54.8151	1	1.3245e-13	2.47372	1	0.115763	2.14209	1.327	3.06474e-12	0.517518
SMC3	57.1238	2	3.9424e-13	47.9217	1	4.4359e-12	9.20206	1	0.00241742	2.42874	2.13562	8.97595e-11	0.0231683
MAL	56.9572	2	4.28435e-13	52.5199	1	4.25882e-13	4.43729	1	0.035162	-6.89842	-9.23315	9.3976e-12	0.207853
UCP2	56.9437	2	4.31322e-13	56.8434	1	4.71845e-14	0.100306	1	0.751462	1.82887	0.864313	1.13652e-12	1
RPL10A	56.8933	2	4.42313e-13	4.42369	1	0.0354432	52.4696	1	4.36984e-13	-0.824971	-2.53196	0.159375	2.85496e-11
TPT1	56.7204	2	4.82281e-13	26.0876	1	3.26278e-07	30.6328	1	3.11773e-08	-0.976612	-1.85376	3.83616e-06	1.02516e-06
RPLP1	56.6432	2	5.01266e-13	0	1	1	56.6432	1	5.22915e-14	-0.283987	-2.41895	1	3.8719e-12
SLA2	56.3334	2	5.8531e-13	26.5713	1	2.5399e-07	29.7621	1	4.88443e-08	1.93212	2.58791	3.05154e-06	1.56993e-06
LMO4	56.0717	2	6.67133e-13	52.5692	1	4.15334e-13	3.50247	1	0.0612772	3.73923	2.51127	9.18514e-12	0.32092
TTC9	56.0698	2	6.67688e-13	38.9775	1	4.2871e-10	17.0923	1	3.56066e-05	-4.60935	-4.16273	7.26336e-09	0.00062773
LYST	56.0587	2	6.71463e-13	38.6619	1	5.03943e-10	17.3967	1	3.03349e-05	3.00291	4.20355	8.42378e-09	0.000543418
NFATC2	55.9113	2	7.22755e-13	42.5029	1	7.0577e-11	13.4084	1	0.000250499	2.77454	2.89898	1.29447e-09	0.00334311
FAM49A	55.8408	2	7.48734e-13	30.0424	1	4.22696e-08	25.7984	1	3.79007e-07	9.86127	12.0099	5.64121e-07	1.04081e-05
RPL38	55.7811	2	7.71383e-13	19.6812	1	9.14959e-06	36.0999	1	1.87457e-09	-1.0324	-2.194	8.79416e-05	7.64823e-08
BATF	55.7809	2	7.71494e-13	49.3647	1	2.12541e-12	6.41619	1	0.0113085	3.07577	2.58317	4.4822e-11	0.084547
PIK3R5	55.7419	2	7.86704e-13	18.1546	1	2.03682e-05	37.5873	1	8.74097e-10	1.85959	3.1349	0.000184087	3.70232e-08
BLVRA	55.7123	2	7.98472e-13	39.3651	1	3.51527e-10	16.3472	1	5.27349e-05	3.21673	3.61208	6.0066e-09	0.000887567
N4BP3	55.6731	2	8.14238e-13	26.1616	1	3.13998e-07	29.5114	1	5.55879e-08	-7.44421	-11.3993	3.70132e-06	1.74735e-06
MTRF1L	55.5969	2	8.45879e-13	34.2409	1	4.86956e-09	21.356	1	3.81424e-06	2.0754	2.37344	7.26509e-08	8.38736e-05
SIRT2	55.4075	2	9.29812e-13	28.9226	1	7.533e-08	26.485	1	2.65595e-07	2.42138	3.80551	9.74126e-07	7.47857e-06
MCM4	55.3912	2	9.37472e-13	54.304	1	1.71752e-13	1.08725	1	0.297082	6.70768	2.72464	3.93121e-12	1
FKBP11	55.3843	2	9.40692e-13	32.4787	1	1.20505e-08	22.9055	1	1.7016e-06	2.13074	3.2977	1.72985e-07	4.01161e-05
RFTN1	55.1833	2	1.04017e-12	41.9003	1	9.60467e-11	13.283	1	0.000267822	2.6827	2.62082	1.72677e-09	0.0035412
DNAJC9	55.1707	2	1.04672e-12	55.1707	1	1.10467e-13	0	1	1	3.15584	0.102846	2.56798e-12	1
ITM2A	55.1442	2	1.06071e-12	55.1442	1	1.12022e-13	0	1	1	2.35036	-0.318693	2.59807e-12	1
FHIT	55.0927	2	1.08835e-12	37.9615	1	7.21551e-10	17.1312	1	3.48844e-05	-4.66194	-6.20124	1.18434e-08	0.000617175
CHRM3-AS2	54.9038	2	1.19615e-12	34.3688	1	4.55972e-09	20.535	1	5.85506e-06	-6.22344	-8.65849	6.81299e-08	0.000123736
PCSK1N	54.8751	2	1.21347e-12	51.2892	1	7.9714e-13	3.58589	1	0.0582721	-6.09678	-3.44427	1.72846e-11	0.308685
GFOD1	54.7681	2	1.2802e-12	36.325	1	1.67011e-09	18.4431	1	1.75052e-05	6.6191	6.28781	2.62904e-08	0.000333935
AC105446.1	54.6997	2	1.32472e-12	37.8114	1	7.79256e-10	16.8883	1	3.96453e-05	6.26524	5.83544	1.27696e-08	0.000689208
ATAD2	54.5422	2	1.4333e-12	47.9513	1	4.36928e-12	6.5908	1	0.0102507	4.64306	3.67665	8.8591e-11	0.0783378
RNASEH2A	54.5166	2	1.45173e-12	53.5309	1	2.54574e-13	0.985676	1	0.320802	4.21309	1.74284	5.7443e-12	1
KPNA2	54.5154	2	1.4525e-12	47.2798	1	6.15441e-12	7.23562	1	0.00714711	4.09489	2.94369	1.2134e-10	0.0580362
SSX2IP	54.4398	2	1.50846e-12	48.4885	1	3.32234e-12	5.95136	1	0.014706	3.92444	2.62826	6.81933e-11	0.105226
EPS15	54.3689	2	1.56297e-12	30.0507	1	4.20893e-08	24.3182	1	8.16654e-07	2.25944	2.98629	5.62466e-07	2.04593e-05
OSBPL3	54.3073	2	1.61182e-12	44.1292	1	3.07402e-11	10.1781	1	0.00142118	4.7951	4.03803	5.74353e-10	0.0148289
PTPN12	54.1661	2	1.72973e-12	42.914	1	5.71986e-11	11.252	1	0.000795361	4.22463	3.31751	1.05102e-09	0.00898354
DSEL	54.0301	2	1.85141e-12	39.2309	1	3.76542e-10	14.7993	1	0.000119583	-8.28423	-10.4054	6.41212e-09	0.00179482
NRROS	54.0288	2	1.85274e-12	43.9694	1	3.33557e-11	10.0594	1	0.00151572	5.65707	4.67361	6.22058e-10	0.0156359
SMC6	53.7938	2	2.08367e-12	21.6534	1	3.26625e-06	32.1403	1	1.43428e-08	2.32714	3.73016	3.32141e-05	4.90996e-07
USP53	53.7872	2	2.09055e-12	41.4216	1	1.22695e-10	12.3656	1	0.000437325	-3.40275	-2.88596	2.1862e-09	0.00539025
IKZF2	53.7357	2	2.14506e-12	53.43	1	2.68008e-13	0.305732	1	0.580311	9.82206	2.49407	6.02024e-12	1
LAIR2	53.7126	2	2.17004e-12	30.8688	1	2.76075e-08	22.8438	1	1.75716e-06	8.28883	10.0799	3.76063e-07	4.12314e-05
NPTN	53.7043	2	2.17903e-12	36.183	1	1.79627e-09	17.5213	1	2.84113e-05	2.44042	2.78688	2.81434e-08	0.000517303
PTPRJ	53.6804	2	2.20524e-12	28.2512	1	1.06547e-07	25.4292	1	4.58928e-07	3.8551	4.43328	1.34476e-06	1.22659e-05
RHBDF2	53.6191	2	2.27385e-12	28.8985	1	7.62733e-08	24.7206	1	6.62714e-07	3.5831	4.92236	9.85049e-07	1.70734e-05
RASGEF1A	53.4705	2	2.44915e-12	34.5857	1	4.07901e-09	18.8849	1	1.3885e-05	6.47855	8.09863	6.1314e-08	0.000272681
IGLV2-14	53.3011	2	2.66576e-12	29.0091	1	7.20383e-08	24.292	1	8.27836e-07	7.23972	8.75304	9.32765e-07	2.06876e-05
MAML2	53.2599	2	2.72116e-12	44.864	1	2.11209e-11	8.39593	1	0.00376062	-3.11745	-2.54502	3.991e-10	0.0340808
KLRC3	53.2122	2	2.78688e-12	52.8827	1	3.5405e-13	0.329531	1	0.565935	10.0317	2.86231	7.89974e-12	1
ST3GAL5	53.1829	2	2.82807e-12	35.811	1	2.17417e-09	17.3719	1	3.07339e-05	2.57738	2.71032	3.39048e-08	0.000549581
PRSS23	53.1208	2	2.91722e-12	36.5593	1	1.48089e-09	16.5614	1	4.70992e-05	10.5546	7.61863	2.35341e-08	0.000810333
VANGL1	52.8234	2	3.38485e-12	28.2202	1	1.08268e-07	24.6032	1	7.04347e-07	5.04519	7.33181	1.36303e-06	1.80068e-05
UCK2	52.7985	2	3.42726e-12	40.7196	1	1.7572e-10	12.079	1	0.000509935	6.8268	5.63488	3.08157e-09	0.00617855
KDM4A	52.7925	2	3.43769e-12	25.6412	1	4.11157e-07	27.1512	1	1.88148e-07	2.3783	3.01298	4.75686e-06	5.43562e-06
PHF11	52.7819	2	3.4559e-12	12.1101	1	0.000501489	40.6717	1	1.80072e-10	1.35779	2.67584	0.00353054	8.4507e-09
USP46	52.6445	2	3.70159e-12	47.6018	1	5.22216e-12	5.04278	1	0.0247288	5.85576	5.47404	1.04821e-10	0.158556
PCGF6	52.6267	2	3.73468e-12	35.6009	1	2.42178e-09	17.0259	1	3.68742e-05	2.47475	2.68115	3.73006e-08	0.000646657
CPPED1	52.5759	2	3.83071e-12	29.3294	1	6.10629e-08	23.2465	1	1.42506e-06	3.88437	4.72676	7.96847e-07	3.4325e-05
REL	52.4862	2	4.00657e-12	26.5794	1	2.52927e-07	25.9068	1	3.58311e-07	1.95528	2.74331	3.04504e-06	9.86689e-06
RAP1GAP2	52.4468	2	4.08629e-12	39.1419	1	3.94093e-10	13.3049	1	0.000264719	4.539	4.22217	6.69958e-09	0.00350481
RRAS2	52.375	2	4.2355e-12	32.1411	1	1.43373e-08	20.2339	1	6.85262e-06	3.7615	5.23617	2.01853e-07	0.000143905
GALNT3	52.2967	2	4.4047e-12	31.2163	1	2.30819e-08	21.0804	1	4.40411e-06	7.29875	7.34965	3.17805e-07	9.54956e-05
RPS4X	52.0876	2	4.89009e-12	13.1239	1	0.00029156	38.9638	1	4.31741e-10	-0.886913	-1.92389	0.00213512	1.93529e-08
IFITM1	51.6919	2	5.96001e-12	51.2561	1	8.10685e-13	0.435778	1	0.509167	1.33764	-1.014	1.75024e-11	1
GBP3	51.6553	2	6.07003e-12	23.9146	1	1.00705e-06	27.7407	1	1.38712e-07	2.29244	3.18129	1.10137e-05	4.10228e-06
HOXB4	51.5216	2	6.48959e-12	20.4992	1	5.96571e-06	31.0225	1	2.55059e-08	2.4704	4.23606	5.86364e-05	8.49857e-07
CKS2	51.3225	2	7.16893e-12	48.1963	1	3.85625e-12	3.12627	1	0.0770397	4.49952	2.75109	7.83477e-11	0.380291
TRIM25	51.2746	2	7.3429e-12	26.7006	1	2.37552e-07	24.574	1	7.15093e-07	2.48138	3.2276	2.88176e-06	1.81885e-05
LINC02325	51.1257	2	7.91045e-12	45.6908	1	1.38474e-11	5.43491	1	0.0197381	-4.02199	-2.32919	2.67734e-10	0.131974
LSM4	50.9379	2	8.68905e-12	50.9379	1	9.53349e-13	0	1	1	2.09823	0.141346	2.04939e-11	1
GK5	50.8698	2	8.98992e-12	33.677	1	6.50665e-09	17.1929	1	3.37704e-05	3.79581	4.09362	9.62137e-08	0.000599589
NFATC3	50.8651	2	9.01135e-12	22.5049	1	2.09609e-06	28.3602	1	1.00716e-07	1.77032	2.56741	2.19398e-05	3.05078e-06
RPS21	50.7824	2	9.3916e-12	0	1	1	50.7824	1	1.03195e-12	-0.655746	-2.37593	1	6.40708e-11
UTRN	50.7361	2	9.61153e-12	21.6652	1	3.2462e-06	29.0709	1	6.97785e-08	1.79638	2.98104	3.30438e-05	2.17292e-06
SLF1	50.6841	2	9.86466e-12	50.6841	1	1.08491e-12	2.75395e-05	1	0.995813	3.86852	0.699438	2.32222e-11	1
ACBD5	50.6381	2	1.00945e-11	15.1033	1	0.000101783	35.5347	1	2.50543e-09	2.2266	3.977	0.000821165	1.00177e-07
PSME4	50.6001	2	1.02881e-11	38.6524	1	5.06407e-10	11.9477	1	0.000547163	2.94306	2.42745	8.45083e-09	0.00658175
CCDC88C	50.5668	2	1.04606e-11	23.381	1	1.32882e-06	27.1858	1	1.84815e-07	1.71557	2.31053	1.43598e-05	5.37037e-06
BPGM	50.4998	2	1.08171e-11	45.5906	1	1.45737e-11	4.90916	1	0.0267147	3.207	1.89385	2.80691e-10	0.168267
ATOX1	50.4724	2	1.09663e-11	39.3937	1	3.46408e-10	11.0787	1	0.000873267	2.04812	1.81786	5.92928e-09	0.00984124
BEX3	50.4357	2	1.11692e-11	43.3461	1	4.58646e-11	7.08962	1	0.00775317	-4.4977	-5.02911	8.45873e-10	0.061951
BTG3	50.1877	2	1.26441e-11	35.5105	1	2.53677e-09	14.6771	1	0.000127584	3.49473	3.75846	3.88324e-08	0.00190064
BEX2	49.9924	2	1.39407e-11	40.9755	1	1.54153e-10	9.01695	1	0.00267487	-2.98301	-2.63644	2.72247e-09	0.0252007
FAM160B1	49.9256	2	1.44145e-11	32.2436	1	1.36004e-08	17.682	1	2.61089e-05	3.3334	3.69981	1.92837e-07	0.000477993
PARVB	49.8381	2	1.50592e-11	36.7348	1	1.35338e-09	13.1032	1	0.00029479	4.32364	5.31519	2.16802e-08	0.00384188
DTHD1	49.698	2	1.61515e-11	24.2326	1	8.53753e-07	25.4654	1	4.50382e-07	10.2083	8.72429	9.41955e-06	1.20698e-05
CCDC28B	49.6643	2	1.64257e-11	42.041	1	8.93797e-11	7.62335	1	0.00576174	4.28537	3.23524	1.61855e-09	0.0485858
TRGC1	49.6388	2	1.66371e-11	39.5416	1	3.21152e-10	10.0972	1	0.00148494	6.70508	6.28611	5.52535e-09	0.0153659
DNAJC15	49.6177	2	1.68131e-11	31.0399	1	2.52782e-08	18.5779	1	1.63104e-05	1.89613	2.71299	3.46612e-07	0.000312935
APOBEC3F	49.5978	2	1.69819e-11	27.9496	1	1.24519e-07	21.6482	1	3.2752e-06	3.32963	3.8168	1.55586e-06	7.2753e-05
OAS3	49.5745	2	1.71806e-11	3.19675	1	0.0737848	46.3777	1	9.75175e-12	1.7499	6.24434	0.2974	5.35596e-10
SLAMF6	49.5583	2	1.73205e-11	14.6927	1	0.000126533	34.8655	1	3.53282e-09	1.74733	3.68012	0.00099986	1.39581e-07
TRAFD1	49.5141	2	1.77075e-11	8.21809	1	0.00414748	41.296	1	1.30838e-10	1.46541	3.33194	0.0239643	6.19836e-09
SELENOS	49.4581	2	1.82101e-11	38.5651	1	5.29571e-10	10.893	1	0.000965293	2.39607	2.49621	8.82266e-09	0.0106974
HACD4	49.4385	2	1.83896e-11	22.5177	1	2.08215e-06	26.9208	1	2.1197e-07	1.94798	3.30094	2.18167e-05	6.07122e-06
TOGARAM2	49.4127	2	1.8628e-11	28.2728	1	1.05369e-07	21.14	1	4.26932e-06	7.17683	7.5951	1.33325e-06	9.29764e-05
SH3BP2	49.3942	2	1.88012e-11	31.8708	1	1.64776e-08	17.5234	1	2.83792e-05	3.36175	4.15087	2.30042e-07	0.000517303
HLA-DMA	49.3461	2	1.92593e-11	49.3461	1	2.14562e-12	0	1	1	3.61126	-0.491798	4.51528e-11	1
MRPL27	49.3246	2	1.94667e-11	37.5268	1	9.01635e-10	11.7978	1	0.000593011	2.46236	2.26843	1.46549e-08	0.00702921
CISH	49.1619	2	2.11168e-11	48.3173	1	3.62543e-12	0.844621	1	0.358078	-3.58272	-1.97233	7.38082e-11	1
SMAD7	49.0425	2	2.24155e-11	16.8132	1	4.12454e-05	32.2293	1	1.37007e-08	4.14441	7.69009	0.000354505	4.73882e-07
BCL2	48.9637	2	2.33163e-11	40.3791	1	2.09163e-10	8.58459	1	0.00339019	-2.8667	-3.29451	3.62985e-09	0.0311474
HELLS	48.9286	2	2.37296e-11	48.8898	1	2.70761e-12	0.0388318	1	0.843782	4.73151	-1.03031	5.61521e-11	1
CASP3	48.908	2	2.39755e-11	34.3916	1	4.50656e-09	14.5163	1	0.000138949	2.85044	3.41195	6.74365e-08	0.0020516
HEMGN	48.7258	2	2.62619e-11	29.3244	1	6.12194e-08	19.4014	1	1.0593e-05	-5.81768	-6.82151	7.97847e-07	0.000213484
AC136475.1	48.6226	2	2.76532e-11	23.327	1	1.36664e-06	25.2955	1	4.91853e-07	-3.49884	-5.12487	1.47209e-05	1.30068e-05
SLC16A3	48.598	2	2.79952e-11	26.9121	1	2.12927e-07	21.6859	1	3.21139e-06	3.95556	5.54892	2.58931e-06	7.16542e-05
PRKAR1A	48.3449	2	3.17723e-11	14.0712	1	0.000176015	34.2736	1	4.78828e-09	1.43309	2.41097	0.00135238	1.83442e-07
DOCK2	48.2803	2	3.28139e-11	18.6611	1	1.56134e-05	29.6192	1	5.25811e-08	1.76481	2.77597	0.000143977	1.67923e-06
AC007342.4	48.1799	2	3.45034e-11	36.9225	1	1.22916e-09	11.2574	1	0.000793071	-14.696	-7.08434	1.98173e-08	0.00898354
SUSD3	48.1737	2	3.46108e-11	35.7908	1	2.19683e-09	12.3829	1	0.000433279	-3.32836	-3.97341	3.42049e-08	0.00534698
VSIG1	48.1406	2	3.51877e-11	41.7781	1	1.0224e-10	6.36251	1	0.0116557	-10.4345	-4.53575	1.83482e-09	0.0866303
PADI4	48.1306	2	3.53645e-11	36.5055	1	1.52238e-09	11.6251	1	0.000650662	-8.03583	-45.3075	2.40786e-08	0.00758044
C1orf122	47.8935	2	3.98164e-11	22.5821	1	2.01354e-06	25.3114	1	4.87816e-07	1.67658	2.43587	2.11421e-05	1.29342e-05
SFT2D2	47.7949	2	4.18283e-11	38.3281	1	5.9795e-10	9.46678	1	0.00209226	2.04783	1.73748	9.91228e-09	0.0205042
CLDND1	47.782	2	4.20994e-11	35.6213	1	2.39648e-09	12.1606	1	0.000488087	2.35289	3.0904	3.6968e-08	0.00593542
ELOVL6	47.7713	2	4.2325e-11	41.9532	1	9.34861e-11	5.81812	1	0.0158619	4.1956	2.98208	1.6868e-09	0.111423
HINT2	47.7235	2	4.3349e-11	47.3301	1	5.99831e-12	0.393342	1	0.530548	2.56101	1.14461	1.18731e-10	1
BARD1	47.584	2	4.64797e-11	38.9265	1	4.40056e-10	8.65746	1	0.00325724	4.83405	4.27838	7.43041e-09	0.0301476
PCED1B	47.3869	2	5.12942e-11	46.6064	1	8.67784e-12	0.780538	1	0.376977	-2.22149	-1.12079	1.70086e-10	1
COX20	47.3728	2	5.16571e-11	47.3728	1	5.86919e-12	0	1	1	2.49429	0.523537	1.16637e-10	1
FABP5	47.2797	2	5.41185e-11	45.9391	1	1.2199e-11	1.34064	1	0.246922	2.93982	-2.38614	2.3724e-10	0.899828
MYO6	47.2715	2	5.43414e-11	41.9416	1	9.4041e-11	5.32988	1	0.0209628	5.71228	4.00752	1.69375e-09	0.138955
PTPRE	47.2686	2	5.44186e-11	31.1204	1	2.42511e-08	16.1482	1	5.85728e-05	2.6706	3.02824	3.32987e-07	0.00096936
SCD5	47.2347	2	5.53509e-11	36.5194	1	1.51153e-09	10.7152	1	0.00106257	7.15148	5.6234	2.39449e-08	0.0115325
PHPT1	47.233	2	5.53957e-11	40.4424	1	2.025e-10	6.79065	1	0.00916364	2.16252	1.78817	3.52647e-09	0.0712284
KRT73-AS1	47.0979	2	5.92676e-11	29.8194	1	4.74221e-08	17.2785	1	3.22817e-05	-10.0387	-12.2098	6.29524e-07	0.000575202
PAM	47.092	2	5.94442e-11	30.7649	1	2.91259e-08	16.3271	1	5.32971e-05	3.99336	4.50807	3.93436e-07	0.00089202
LMNB1	47.0171	2	6.17105e-11	45.9053	1	1.2411e-11	1.11184	1	0.291683	4.17976	1.86802	2.40893e-10	0.992012
GPRIN3	47.0042	2	6.21118e-11	25.179	1	5.2249e-07	21.8252	1	2.98651e-06	2.53595	3.88029	5.97064e-06	6.72368e-05
PREX1	46.9643	2	6.33624e-11	28.0502	1	1.18211e-07	18.9141	1	1.36736e-05	3.07217	4.06913	1.4826e-06	0.000269057
CACYBP	46.8632	2	6.66462e-11	46.0022	1	1.18123e-11	0.86109	1	0.353434	2.05314	1.18722	2.30168e-10	1
ABHD17A	46.7922	2	6.90572e-11	32.1891	1	1.39876e-08	14.6031	1	0.000132696	2.84616	3.14667	1.97765e-07	0.0019718
CPD	46.7496	2	7.05435e-11	25.4095	1	4.63621e-07	21.34	1	3.84612e-06	2.68367	3.29072	5.33297e-06	8.43111e-05
TARS	46.72	2	7.15935e-11	36.5971	1	1.45246e-09	10.1229	1	0.00146437	2.26247	2.02866	2.31192e-08	0.0152002
TGFBR1	46.6834	2	7.29184e-11	32.1949	1	1.39454e-08	14.4884	1	0.000141023	3.35274	3.16827	1.97448e-07	0.00207305
JAK2	46.6803	2	7.3031e-11	14.507	1	0.000139642	32.1733	1	1.41015e-08	2.49665	4.76059	0.0010966	4.84395e-07
HAUS1	46.6722	2	7.33268e-11	41.6144	1	1.11171e-10	5.05778	1	0.0245156	2.83542	2.10127	1.98795e-09	0.157391
GCSAM	46.4816	2	8.06601e-11	42.1307	1	8.53739e-11	4.35089	1	0.0369896	4.40027	-8.80373	1.55163e-09	0.216989
APLP2	46.4546	2	8.17534e-11	33.1159	1	8.68239e-09	13.3387	1	0.000259987	3.07643	2.96747	1.26699e-07	0.0034513
FDXR	46.1324	2	9.60438e-11	23.3177	1	1.37332e-06	22.8148	1	1.7839e-06	2.54974	3.84277	1.47769e-05	4.17609e-05
CHCHD1	46.0942	2	9.7899e-11	40.2221	1	2.26668e-10	5.87206	1	0.0153831	2.72111	2.1912	3.92682e-09	0.109134
S100A8	45.6989	2	1.19291e-10	25.063	1	5.54872e-07	20.6359	1	5.55448e-06	3.93512	5.74645	6.3172e-06	0.000117633
PARP12	45.6617	2	1.21534e-10	18.2235	1	1.9644e-05	27.4382	1	1.62199e-07	1.64919	2.54533	0.00017831	4.72694e-06
TOX	45.6252	2	1.23767e-10	42.3568	1	7.60509e-11	3.26842	1	0.0706256	6.33549	3.24327	1.39232e-09	0.356192
HIST1H1D	45.3922	2	1.39066e-10	29.2633	1	6.3182e-08	16.1289	1	5.91748e-05	1.95605	2.43734	8.21284e-07	0.000977704
PPIP5K2	45.3706	2	1.40575e-10	19.6548	1	9.27695e-06	25.7157	1	3.95586e-07	1.54399	2.22934	8.89946e-05	1.07746e-05
GPR65	45.346	2	1.42314e-10	42.2149	1	8.17739e-11	3.13105	1	0.0768141	2.44565	1.64793	1.48891e-09	0.379364
USP1	45.2031	2	1.52851e-10	39.4692	1	3.3327e-10	5.73389	1	0.0166406	2.50149	2.2001	5.71419e-09	0.115916
SNX10	45.1575	2	1.56375e-10	32.9066	1	9.66926e-09	12.2509	1	0.000465036	3.13265	3.92808	1.40282e-07	0.00569749
NPC1	45.054	2	1.64684e-10	28.2484	1	1.067e-07	16.8055	1	4.14123e-05	4.65181	4.94303	1.34499e-06	0.00071743
RUVBL1	45.0364	2	1.66139e-10	26.4194	1	2.74773e-07	18.617	1	1.59787e-05	2.22656	3.11559	3.28152e-06	0.000307751
ARHGAP10	45.0119	2	1.68183e-10	31.4632	1	2.03252e-08	13.5487	1	0.000232452	3.39508	3.77927	2.814e-07	0.00313575
CENPX	44.966	2	1.72087e-10	44.966	1	2.00482e-11	0	1	1	2.50508	0.13502	3.79549e-10	1
LINC02446	44.946	2	1.73822e-10	37.5898	1	8.73e-10	7.35618	1	0.00668327	-2.45716	-2.66319	1.42125e-08	0.0549843
MCRIP2	44.9269	2	1.75487e-10	28.567	1	9.05134e-08	16.3599	1	5.23805e-05	-1.95488	-2.04271	1.15552e-06	0.000884451
CXXC5	44.8716	2	1.80406e-10	28.7565	1	8.20753e-08	16.1151	1	5.96053e-05	12.4098	19.6281	1.05318e-06	0.000983192
CENPK	44.8603	2	1.81428e-10	44.8603	1	2.11607e-11	4.58126e-05	1	0.9946	3.76261	0.702257	3.991e-10	1
MON1B	44.4655	2	2.21023e-10	37.7505	1	8.03958e-10	6.715	1	0.00956054	2.16577	1.66097	1.31313e-08	0.0737833
CST3	44.4036	2	2.27967e-10	35.7145	1	2.28454e-09	8.68911	1	0.00320117	10.1689	6.11221	3.546e-08	0.0297111
FOSL2	44.3367	2	2.3573e-10	32.3397	1	1.29444e-08	11.997	1	0.000532862	6.64178	6.04481	1.84583e-07	0.00643295
SLC7A6	44.2977	2	2.40366e-10	38.8879	1	4.48849e-10	5.40979	1	0.0200241	-2.86013	-1.78824	7.54066e-09	0.133441
VPS33A	44.2723	2	2.43439e-10	17.6409	1	2.6679e-05	26.6314	1	2.46207e-07	1.92569	2.91635	0.000237263	6.99173e-06
PDE9A	44.2202	2	2.49863e-10	29.0246	1	7.14648e-08	15.1956	1	9.69284e-05	-6.42661	-9.04976	9.2654e-07	0.0015045
TPRG1	44.0423	2	2.73109e-10	30.8683	1	2.76141e-08	13.174	1	0.000283866	7.68272	6.89879	3.76063e-07	0.00372378
LPGAT1	43.9483	2	2.86253e-10	35.9555	1	2.01878e-09	7.99281	1	0.00469635	3.445	3.72766	3.15308e-08	0.041016
UNG	43.9327	2	2.88492e-10	43.9327	1	3.39861e-11	0	1	1	3.54481	-0.269265	6.32636e-10	1
CLSTN3	43.8492	2	3.00793e-10	25.4222	1	4.6059e-07	18.427	1	1.76537e-05	3.50416	5.03811	5.30422e-06	0.000335488
H2AFX	43.7839	2	3.10773e-10	40.9243	1	1.58237e-10	2.85957	1	0.0908319	4.10804	2.64172	2.78966e-09	0.430719
IFITM3	43.6928	2	3.25267e-10	26.2866	1	2.94317e-07	17.4061	1	3.01855e-05	1.99474	3.31652	3.48991e-06	0.00054241
RPS2	43.6401	2	3.33949e-10	0	1	1	43.6401	1	3.94675e-11	-0.613498	-2.4405	1	1.9825e-09
KDM5A	43.6213	2	3.37092e-10	21.5585	1	3.43207e-06	22.0629	1	2.63863e-06	1.55968	1.96522	3.47237e-05	6.01361e-05
C19orf12	43.5756	2	3.44892e-10	27.774	1	1.36346e-07	15.8016	1	7.03437e-05	1.86892	1.97371	1.69097e-06	0.0011323
NAA40	43.3915	2	3.78145e-10	31.7806	1	1.72612e-08	11.6109	1	0.000655656	2.53071	2.45144	2.39976e-07	0.00760317
IGF1R	43.3902	2	3.78384e-10	25.1747	1	5.23658e-07	18.2156	1	1.9726e-05	-6.4953	-8.52037	5.97544e-06	0.000369946
TIMM8B	43.3491	2	3.86236e-10	32.5565	1	1.15778e-08	10.7927	1	0.00101903	2.15283	2.12471	1.66761e-07	0.0111691
SLFN5	43.2797	2	3.99886e-10	1.95359	1	0.162201	41.3261	1	1.28837e-10	0.94761	2.72578	0.568898	6.13266e-09
CLIP1	43.2193	2	4.12138e-10	18.2306	1	1.95713e-05	24.9888	1	5.76653e-07	1.80634	2.66876	0.00017785	1.5169e-05
FCER1G	43.2044	2	4.15225e-10	33.524	1	7.03894e-09	9.68038	1	0.00186246	-5.64625	-8.19244	1.03472e-07	0.01858
RPS9	42.8573	2	4.93928e-10	6.13244	1	0.0132724	36.7248	1	1.36036e-09	-0.860325	-2.1373	0.0681062	5.6659e-08
RNASEH2C	42.8037	2	5.07337e-10	39.1203	1	3.98476e-10	3.68338	1	0.0549575	2.04565	1.51996	6.76259e-09	0.295375
PHF19	42.7056	2	5.32853e-10	41.4433	1	1.21338e-10	1.26223	1	0.261229	4.1707	2.53577	2.16589e-09	0.931685
CARNMT1	42.6116	2	5.58489e-10	28.8156	1	7.96091e-08	13.796	1	0.000203768	1.96895	2.13075	1.02548e-06	0.0028056
IL18R1	42.5628	2	5.72264e-10	23.3932	1	1.32044e-06	19.1696	1	1.19601e-05	6.10934	8.39064	1.42847e-05	0.000238629
APAF1	42.3234	2	6.45058e-10	24.2599	1	8.41731e-07	18.0635	1	2.13663e-05	2.99777	3.36495	9.31777e-06	0.000396248
PTRH1	42.3113	2	6.48966e-10	23.723	1	1.11247e-06	18.5883	1	1.62212e-05	2.65511	3.55141	1.21136e-05	0.000311821
SPOCK2	42.3026	2	6.51803e-10	42.3026	1	7.81902e-11	0	1	1	-1.94223	0.313893	1.42887e-09	1
ACLY	42.1951	2	6.87767e-10	25.8521	1	3.68597e-07	16.343	1	5.28508e-05	2.42258	2.94556	4.29439e-06	0.000887894
CENPN	42.1758	2	6.94466e-10	41.1382	1	1.4184e-10	1.0376	1	0.308381	9.61357	3.29709	2.51389e-09	1
IL18RAP	42.0859	2	7.26363e-10	16.7043	1	4.3681e-05	25.3816	1	4.70382e-07	22.3954	24.4008	0.000373193	1.25385e-05
C17orf58	42.0553	2	7.37579e-10	26.2232	1	3.04147e-07	15.8321	1	6.92183e-05	5.22105	5.97356	3.59368e-06	0.0011214
TMEM167A	42.0311	2	7.46541e-10	21.1629	1	4.2185e-06	20.8682	1	4.91987e-06	1.94873	2.7866	4.21866e-05	0.000105534
AP1B1	41.9737	2	7.68305e-10	27.9904	1	1.2192e-07	13.9833	1	0.000184443	2.19512	2.26568	1.5253e-06	0.00259675
GSTM2	41.9151	2	7.91153e-10	37.2455	1	1.04157e-09	4.6696	1	0.0307012	-7.43598	-5.59628	1.68199e-08	0.187585
GNB1	41.9069	2	7.94371e-10	15.329	1	9.03182e-05	26.5779	1	2.5312e-07	1.65728	2.49351	0.000738202	7.14743e-06
GPR68	41.8585	2	8.13849e-10	30.9113	1	2.70096e-08	10.9472	1	0.000937451	7.60987	6.14972	3.68836e-07	0.0104235
CXCR6	41.8193	2	8.29942e-10	23.273	1	1.40562e-06	18.5464	1	1.65821e-05	6.43486	11.972	1.50919e-05	0.000317537
SLC20A1	41.7995	2	8.38226e-10	32.1354	1	1.43794e-08	9.66407	1	0.00187907	3.15229	3.00553	2.01877e-07	0.0186827
SRSF3	41.6794	2	8.9007e-10	37.6974	1	8.26144e-10	3.98204	1	0.0459879	1.78638	1.52019	1.34717e-08	0.259129
NCAPH	41.6502	2	9.03187e-10	36.4215	1	1.58941e-09	5.22869	1	0.0222173	12.1288	7.21703	2.5099e-08	0.145343
ACAT1	41.6382	2	9.0862e-10	26.4566	1	2.69526e-07	15.1816	1	9.76508e-05	2.38609	2.83199	3.22657e-06	0.00151336
GPR171	41.5843	2	9.33428e-10	40.0494	1	2.47618e-10	1.53489	1	0.215379	3.00623	2.04386	4.28234e-09	0.816005
MRPL37	41.3714	2	1.0383e-09	37.7937	1	7.86339e-10	3.57763	1	0.0585627	2.56031	2.01406	1.28646e-08	0.309895
CA6	41.3495	2	1.04969e-09	24.3626	1	7.98047e-07	16.987	1	3.76369e-05	-25.8708	-15.9441	8.86365e-06	0.000656577
CD59	41.2601	2	1.09767e-09	22.053	1	2.65227e-06	19.2072	1	1.17272e-05	2.68201	4.11463	2.73039e-05	0.000234921
BEND5	41.2391	2	1.10926e-09	24.9476	1	5.89094e-07	16.2915	1	5.43061e-05	-9.35875	-12.2309	6.69157e-06	0.000906251
NEAT1	41.2045	2	1.12862e-09	10.2011	1	0.00140361	31.0035	1	2.57566e-08	1.47063	3.44373	0.00902279	8.55358e-07
SMC2	41.1736	2	1.14623e-09	40.919	1	1.58671e-10	0.254574	1	0.613873	3.89386	1.27739	2.79238e-09	1
JAKMIP2	41.1205	2	1.17707e-09	32.2538	1	1.35293e-08	8.86668	1	0.00290423	5.06083	3.59864	1.921e-07	0.0272078
MTHFD1	41.002	2	1.24893e-09	39.8021	1	2.81041e-10	1.19985	1	0.273351	3.25148	1.65198	4.85197e-09	0.953255
HNRNPU	40.9816	2	1.26168e-09	22.0549	1	2.64967e-06	18.9268	1	1.35833e-05	1.4322	2.11874	2.73039e-05	0.000268338
PPIF	40.9412	2	1.28747e-09	26.0835	1	3.26972e-07	14.8577	1	0.000115933	2.98114	3.28719	3.83616e-06	0.00175174
ANTXR2	40.8176	2	1.36952e-09	2.11873	1	0.145508	38.6989	1	4.9449e-10	2.01669	8.40352	0.520951	2.1775e-08
SYNE1	40.7645	2	1.40638e-09	24.8335	1	6.25016e-07	15.931	1	6.5694e-05	1.98617	3.05814	7.05951e-06	0.00107125
ERAP2	40.7287	2	1.43177e-09	18.704	1	1.52659e-05	22.0247	1	2.69168e-06	1.66277	2.66882	0.000140903	6.10114e-05
PCBD1	40.6854	2	1.46309e-09	29.7157	1	5.00269e-08	10.9697	1	0.000926144	2.48718	2.76219	6.62343e-07	0.0103231
CENPF	40.685	2	1.46343e-09	40.5684	1	1.89852e-10	0.116558	1	0.732798	8.89388	1.55548	3.31776e-09	1
FAH	40.5769	2	1.54471e-09	35.3795	1	2.71326e-09	5.19735	1	0.0226213	3.46587	2.61842	4.14073e-08	0.147407
TNFRSF10D	40.5576	2	1.55967e-09	29.6366	1	5.21123e-08	10.921	1	0.000950798	-7.37609	-6.60516	6.8904e-07	0.0105602
REEP4	40.5259	2	1.58455e-09	35.6229	1	2.3946e-09	4.90306	1	0.0268091	3.30141	2.16828	3.6968e-08	0.168649
DTYMK	40.3905	2	1.69558e-09	40.3905	1	2.07951e-10	0	1	1	3.24612	0.238051	3.6151e-09	1
SETX	40.3784	2	1.70584e-09	18.5442	1	1.66007e-05	21.8342	1	2.97258e-06	1.7016	2.42995	0.000152659	6.70743e-05
CCDC50	40.3663	2	1.71618e-09	26.0305	1	3.36067e-07	14.3358	1	0.000152926	22.5627	28.4521	3.93825e-06	0.00221864
LINC02295	40.3569	2	1.72428e-09	30.7866	1	2.88022e-08	9.57032	1	0.00197748	-11.8195	-6.70203	3.91177e-07	0.0194556
C11orf1	40.2987	2	1.77523e-09	22.8317	1	1.76826e-06	17.467	1	2.92341e-05	-1.71159	-2.08121	1.86648e-05	0.000528434
GTF3C1	40.2123	2	1.85354e-09	32.385	1	1.26457e-08	7.8273	1	0.00514629	2.8135	2.55486	1.8058e-07	0.0442705
HSPA1A	40.0295	2	2.03096e-09	29.5495	1	5.45054e-08	10.48	1	0.00120676	3.02761	3.61481	7.18781e-07	0.0127919
CPA5	40.0268	2	2.03375e-09	36.6013	1	1.44935e-09	3.42546	1	0.0641982	-8.57491	-3.7768	2.31063e-08	0.3325
NCOA7	39.9425	2	2.12131e-09	34.62	1	4.00757e-09	5.32241	1	0.0210528	2.81665	2.68637	6.03309e-08	0.139275
RPS4Y1	39.8535	2	2.21778e-09	32.8289	1	1.00638e-08	7.02463	1	0.00803962	-2.19962	-2.66327	1.45794e-07	0.0638317
STARD4	39.7149	2	2.37693e-09	17.0435	1	3.65333e-05	22.6714	1	1.92206e-06	2.56485	4.04968	0.000317002	4.47854e-05
PMAIP1	39.5205	2	2.61957e-09	23.1345	1	1.51056e-06	16.386	1	5.16651e-05	3.31556	5.15999	1.61666e-05	0.000875329
POC1B	39.5016	2	2.64441e-09	15.4117	1	8.64513e-05	24.0899	1	9.19395e-07	1.60913	2.52885	0.000707174	2.28046e-05
HLA-DQA1	39.4439	2	2.72186e-09	38.9398	1	4.37077e-10	0.504093	1	0.477707	8.18445	-2.21509	7.39258e-09	1
KATNAL1	39.3998	2	2.78257e-09	25.8144	1	3.75881e-07	13.5854	1	0.000227949	4.46265	5.25728	4.36896e-06	0.0030875
RBBP8	39.3355	2	2.87339e-09	36.2795	1	1.70952e-09	3.05603	1	0.0804379	7.18866	4.46938	2.68684e-08	0.392798
RABEP1	39.2666	2	2.97416e-09	4.72135	1	0.0297904	34.5453	1	4.16453e-09	1.25466	2.80914	0.137228	1.62612e-07
NDC80	39.2658	2	2.97534e-09	35.3704	1	2.726e-09	3.89542	1	0.0484178	5.40982	3.48655	4.15382e-08	0.267987
CD81	39.2587	2	2.98601e-09	21.3797	1	3.76732e-06	17.8789	1	2.35414e-05	3.7023	5.67272	3.80001e-05	0.000434169
PFKP	39.2455	2	3.00574e-09	29.4933	1	5.61089e-08	9.75214	1	0.00179114	2.44632	2.38777	7.3798e-07	0.0179762
RGCC	39.1947	2	3.08298e-09	34.4288	1	4.42124e-09	4.7659	1	0.0290288	-2.91213	-2.72956	6.62589e-08	0.179785
CES1	39.1526	2	3.14867e-09	33.1593	1	8.49112e-09	5.99332	1	0.0143602	9.91068	7.66751	1.2409e-07	0.103121
RB1CC1	39.119	2	3.20192e-09	12.5335	1	0.00039972	26.5855	1	2.52125e-07	1.44064	2.2235	0.00286013	7.1395e-06
FAM126A	39.0965	2	3.23818e-09	33.7766	1	6.18167e-09	5.31987	1	0.0210836	4.37652	3.27424	9.16795e-08	0.139386
GADD45A	39.0904	2	3.24806e-09	25.5038	1	4.41513e-07	13.5866	1	0.000227804	4.26821	4.61665	5.09626e-06	0.0030875
DENND10	39.076	2	3.27158e-09	30.7704	1	2.90431e-08	8.30557	1	0.00395238	2.96252	3.05024	3.9334e-07	0.0355927
DHRS4L2	39.056	2	3.30443e-09	30.4319	1	3.45786e-08	8.62405	1	0.00331753	3.65871	3.18402	4.63957e-07	0.0306205
AL158071.4	38.9792	2	3.43373e-09	19.2177	1	1.16625e-05	19.7615	1	8.77321e-06	9.33651	11.5296	0.000109876	0.000181192
GLB1L2	38.9664	2	3.45583e-09	31.3118	1	2.19739e-08	7.6546	1	0.00566278	5.85352	4.61581	3.03805e-07	0.0478893
APOBEC3D	38.9334	2	3.51329e-09	20.5614	1	5.77474e-06	18.372	1	1.81711e-05	2.87368	3.72073	5.68153e-05	0.000344012
RAB11FIP1	38.9329	2	3.51427e-09	27.5963	1	1.49462e-07	11.3365	1	0.00075997	4.23043	4.98267	1.84904e-06	0.0086819
ZNF106	38.9214	2	3.53453e-09	8.70572	1	0.00317214	30.2157	1	3.86576e-08	1.29912	2.30646	0.018863	1.25462e-06
PDCD1	38.9155	2	3.54483e-09	23.3025	1	1.38417e-06	15.613	1	7.77181e-05	7.49964	6.89043	1.48776e-05	0.00123552
MCM6	38.9138	2	3.54795e-09	38.9135	1	4.43004e-10	0.000279443	1	0.986663	3.41578	-0.717997	7.45499e-09	1
DDX52	38.9074	2	3.55936e-09	15.6078	1	7.79311e-05	23.2995	1	1.38633e-06	1.4823	2.17857	0.000642738	3.3554e-05
CD70	38.8731	2	3.62084e-09	38.7177	1	4.89744e-10	0.155405	1	0.693423	9.84147	1.79895	8.20014e-09	1
SYTL3	38.846	2	3.67021e-09	30.7162	1	2.98661e-08	8.12984	1	0.00435427	2.6239	2.74268	4.02348e-07	0.0385862
SSBP4	38.8334	2	3.6934e-09	32.2807	1	1.3343e-08	6.5527	1	0.0104725	2.38442	2.28498	1.89725e-07	0.0797282
MX2	38.7131	2	3.92244e-09	0.198008	1	0.656334	38.5151	1	5.43318e-10	-0.840664	4.30252	1	2.37162e-08
RNASEH2B	38.6521	2	4.04384e-09	27.2226	1	1.8133e-07	11.4296	1	0.000722841	1.79748	2.10189	2.22949e-06	0.00827998
LDLR	38.6039	2	4.14247e-09	32.0312	1	1.51718e-08	6.57278	1	0.010355	3.79675	2.93354	2.12704e-07	0.0790748
KIDINS220	38.589	2	4.17361e-09	4.86516	1	0.0274043	33.7238	1	6.35183e-09	1.18016	2.57302	0.127767	2.38695e-07
SYDE2	38.575	2	4.20281e-09	33.1124	1	8.69816e-09	5.46261	1	0.0194276	-8.7089	-4.29133	1.26745e-07	0.130284
SYNC	38.5713	2	4.21055e-09	24.8421	1	6.2225e-07	13.7293	1	0.000211136	1.50305	1.67765	7.04418e-06	0.00289508
DYNC1LI1	38.5031	2	4.35671e-09	20.0943	1	7.37176e-06	18.4088	1	1.7823e-05	1.63209	1.9858	7.18208e-05	0.000338061
TSPAN5	38.491	2	4.38324e-09	27.2124	1	1.8229e-07	11.2786	1	0.000784059	2.75472	3.10971	2.23579e-06	0.00889608
KLF7	38.3277	2	4.75615e-09	24.255	1	8.43895e-07	14.0727	1	0.000175879	-5.58303	-9.22188	9.33138e-06	0.00250026
NQO1	38.3239	2	4.76504e-09	23.0792	1	1.55463e-06	15.2447	1	9.44404e-05	3.84147	4.48218	1.66027e-05	0.00147045
PLOD1	38.2731	2	4.88756e-09	28.1169	1	1.14205e-07	10.1563	1	0.00143813	5.51547	5.25396	1.43416e-06	0.0149745
THEM4	38.228	2	4.99916e-09	38.228	1	6.2943e-10	0	1	1	-2.93879	-0.429587	1.04169e-08	1
RPL36	38.1034	2	5.3204e-09	1.45353	1	0.227962	36.6499	1	1.41366e-09	-0.76546	-2.10766	0.743703	5.83925e-08
SFPQ	38.054	2	5.45347e-09	30.7688	1	2.90668e-08	7.28519	1	0.00695256	2.12891	2.04381	3.9334e-07	0.0567792
AQP3	38.0475	2	5.47118e-09	38.0398	1	6.93178e-10	0.00778899	1	0.929674	-3.12873	0.769281	1.1434e-08	1
ZNF814	38.0016	2	5.59822e-09	37.9811	1	7.14318e-10	0.0204936	1	0.886167	-3.47208	-0.783637	1.17439e-08	1
SLC15A4	37.9966	2	5.61247e-09	23.8119	1	1.06225e-06	14.1847	1	0.000165715	4.34376	5.16427	1.16047e-05	0.0023664
HCFC1R1	37.9751	2	5.67295e-09	34.9504	1	3.38211e-09	3.02471	1	0.0820052	2.34496	1.57197	5.13013e-08	0.399186
ADAM17	37.9386	2	5.77754e-09	14.8905	1	0.000113937	23.0481	1	1.57998e-06	1.83456	2.95946	0.000909679	3.76932e-05
CHCHD5	37.9288	2	5.80597e-09	14.7165	1	0.000124951	23.2123	1	1.45066e-06	1.45086	2.11668	0.000989708	3.48577e-05
CEMIP2	37.8996	2	5.89138e-09	12.1618	1	0.000487791	25.7378	1	3.91095e-07	2.31633	4.15939	0.00344834	1.06814e-05
AC136475.5	37.8748	2	5.9648e-09	27.0688	1	1.96343e-07	10.806	1	0.00101172	-8.4392	-10.3304	2.39639e-06	0.0111011
MAF	37.8144	2	6.14753e-09	23.005	1	1.61584e-06	14.8095	1	0.000118937	5.84903	6.9764	1.72012e-05	0.00178781
PARP10	37.6247	2	6.75922e-09	6.0645	1	0.0137926	31.5602	1	1.9335e-08	1.33679	2.75338	0.0703424	6.50749e-07
GMEB1	37.6185	2	6.78023e-09	16.0687	1	6.10853e-05	21.5498	1	3.44757e-06	1.51575	2.18639	0.000512256	7.62432e-05
MSC-AS1	37.4975	2	7.20311e-09	18.8471	1	1.41627e-05	18.6504	1	1.57013e-05	6.40126	7.72024	0.000131449	0.000303579
ZNRD2	37.495	2	7.21231e-09	32.5226	1	1.17813e-08	4.97233	1	0.0257559	2.01546	1.46211	1.69448e-07	0.163672
GAS7	37.4838	2	7.25258e-09	19.4897	1	1.01145e-05	17.9941	1	2.21585e-05	23.8606	25.3219	9.65662e-05	0.000410179
MCL1	37.4635	2	7.32652e-09	1.38508	1	0.239238	36.0784	1	1.89531e-09	0.946068	3.40053	0.772672	7.70145e-08
DNM2	37.4171	2	7.49865e-09	11.7635	1	0.000604038	25.6536	1	4.08534e-07	1.58089	2.55273	0.00418141	1.1067e-05
FADS2	37.3123	2	7.90209e-09	34.7805	1	3.69049e-09	2.53176	1	0.111575	6.10792	3.66916	5.57253e-08	0.50558
SUPT16H	37.2708	2	8.06775e-09	35.5239	1	2.51942e-09	1.7469	1	0.186267	2.15694	1.33971	3.8626e-08	0.737689
ZCRB1	37.1795	2	8.4446e-09	23.7447	1	1.09997e-06	13.4348	1	0.000247004	1.87666	2.11176	1.19905e-05	0.00330087
N4BP1	37.1344	2	8.63692e-09	11.4441	1	0.00071722	25.6904	1	4.00825e-07	1.6502	2.85016	0.00488374	1.08876e-05
PTPRA	37.0944	2	8.81143e-09	32.1689	1	1.41336e-08	4.92555	1	0.0264623	1.65632	1.2768	1.99266e-07	0.167099
YES1	37.083	2	8.86192e-09	33.65	1	6.59763e-09	3.43305	1	0.0639041	3.03833	2.09734	9.74149e-08	0.331492
TRIM38	37.0101	2	9.19087e-09	4.7705	1	0.0289514	32.2396	1	1.36284e-08	1.20785	2.60446	0.133919	4.73018e-07
FMNL1	36.998	2	9.24685e-09	19.888	1	8.21138e-06	17.11	1	3.52768e-05	1.69076	2.07175	7.94588e-05	0.000623016
CTSB	36.8671	2	9.87238e-09	24.2824	1	8.31963e-07	12.5847	1	0.000388925	2.25529	2.77367	9.21985e-06	0.00489257
PLCG2	36.8255	2	1.00797e-08	25.0139	1	5.6918e-07	11.8116	1	0.000588641	6.083	6.91566	6.47272e-06	0.00700483
GPRASP1	36.8079	2	1.01687e-08	25.8188	1	3.75025e-07	10.9891	1	0.000916472	-5.80476	-5.82279	4.36409e-06	0.0102358
TK1	36.6581	2	1.09598e-08	32.1363	1	1.43727e-08	4.52178	1	0.033466	10.1686	10.5464	2.01877e-07	0.200435
ELP6	36.6519	2	1.09937e-08	22.3652	1	2.25422e-06	14.2867	1	0.00015697	1.84265	2.02946	2.34721e-05	0.00227073
ZBTB20	36.6251	2	1.11418e-08	28.3946	1	9.89427e-08	8.23056	1	0.00411907	-1.69895	-1.54367	1.25512e-06	0.0368615
SNX9	36.5701	2	1.14524e-08	31.9517	1	1.58051e-08	4.6184	1	0.0316308	-4.22172	-4.113	2.21271e-07	0.192559
RNF8	36.5683	2	1.14629e-08	31.8215	1	1.69012e-08	4.7468	1	0.0293528	2.05755	1.53413	2.35298e-07	0.181229
DCTN1	36.4895	2	1.19237e-08	13.1433	1	0.000288549	23.3462	1	1.35312e-06	1.40668	2.04724	0.00211772	3.29095e-05
ARNTL	36.4146	2	1.23789e-08	20.8022	1	5.09243e-06	15.6123	1	7.77452e-05	2.42922	2.90231	5.03501e-05	0.00123552
HRH2	36.409	2	1.2413e-08	22.7824	1	1.81423e-06	13.6267	1	0.000222993	-11.2656	-10.2188	1.91097e-05	0.00303683
NCAPG2	36.3867	2	1.25523e-08	30.386	1	3.54072e-08	6.00072	1	0.0143	5.32779	5.81384	4.73803e-07	0.102763
APBA2	36.2556	2	1.3403e-08	24.415	1	7.76604e-07	11.8405	1	0.000579547	-2.83807	-6.45123	8.67367e-06	0.00692133
LINC002481	36.2322	2	1.35606e-08	30.4175	1	3.48363e-08	5.81464	1	0.0158933	5.14868	4.49894	4.66788e-07	0.111518
LPAR6	36.2086	2	1.37213e-08	30.5277	1	3.29126e-08	5.68089	1	0.0171507	3.40236	3.82845	4.42197e-07	0.118509
ACIN1	36.1469	2	1.41514e-08	8.68238	1	0.00321302	27.4645	1	1.60002e-07	1.07205	1.70243	0.0190834	4.69026e-06
BAZ1B	36.1465	2	1.41545e-08	29.909	1	4.52817e-08	6.23751	1	0.0125072	2.06176	1.88542	6.03515e-07	0.0917258
NCR1	36.1429	2	1.41801e-08	31.2568	1	2.26054e-08	4.88605	1	0.0270746	12.359	12.6967	3.11673e-07	0.169785
MMP23B	36.1294	2	1.42756e-08	25.371	1	4.72977e-07	10.7584	1	0.00103806	6.44939	5.90229	5.4281e-06	0.011328
TWF1	36.124	2	1.43141e-08	18.3017	1	1.88538e-05	17.8223	1	2.42521e-05	1.56294	2.02594	0.000171641	0.000445631
TLR3	36.0039	2	1.52005e-08	15.9655	1	6.45057e-05	20.0383	1	7.59053e-06	4.97496	6.55442	0.00053823	0.000158385
WDR76	35.9721	2	1.54439e-08	33.8158	1	6.05862e-09	2.15634	1	0.141982	3.98729	2.43375	8.9988e-08	0.605362
PRR5	35.9176	2	1.58704e-08	19.4937	1	1.0093e-05	16.4239	1	5.06432e-05	2.1423	3.08025	9.64529e-05	0.000860934
IP6K2	35.8978	2	1.60288e-08	8.09776	1	0.004432	27.8	1	1.34526e-07	1.18285	2.09694	0.0254757	3.99027e-06
DCLRE1C	35.8008	2	1.68252e-08	19.6956	1	9.08116e-06	16.1052	1	5.99189e-05	1.6885	2.08624	8.74521e-05	0.000986737
TPX2	35.7285	2	1.7444e-08	32.4769	1	1.20619e-08	3.25166	1	0.071351	10.1239	7.52923	1.72985e-07	0.359053
FAM153A	35.7147	2	1.75648e-08	21.1268	1	4.29864e-06	14.5879	1	0.000133771	-17.1587	-10.3883	4.28834e-05	0.00198101
LPP	35.6017	2	1.85864e-08	28.6417	1	8.70879e-08	6.96001	1	0.00833516	3.08259	2.79628	1.11464e-06	0.0657522
RDX	35.5987	2	1.86138e-08	24.9438	1	5.90258e-07	10.6549	1	0.00109778	3.27837	3.5609	6.69718e-06	0.0118376
SCLT1	35.596	2	1.8639e-08	17.1035	1	3.53963e-05	18.4925	1	1.70576e-05	2.52599	3.35549	0.000308475	0.000326019
CKAP5	35.59	2	1.86948e-08	25.6865	1	4.01633e-07	9.90358	1	0.00164958	2.38647	2.33693	4.65206e-06	0.0168086
SP110	35.5245	2	1.93174e-08	5.22476	1	0.0222676	30.2998	1	3.70171e-08	1.06121	2.1056	0.10645	1.20529e-06
SCO2	35.4792	2	1.97599e-08	20.3807	1	6.34669e-06	15.0985	1	0.000102043	2.54403	3.60854	6.22586e-05	0.0015741
SARS2	35.4602	2	1.99486e-08	25.7797	1	3.82695e-07	9.68053	1	0.00186231	2.65714	2.45168	4.44299e-06	0.01858
AC034238.1	35.4375	2	2.01766e-08	19.7158	1	8.98559e-06	15.7217	1	7.33777e-05	10.8011	10.0617	8.66152e-05	0.00117357
MGST2	35.4152	2	2.04025e-08	28.7765	1	8.12315e-08	6.63873	1	0.0099785	20.7434	12.9617	1.04503e-06	0.0765503
CENPU	35.4147	2	2.04082e-08	35.1106	1	3.11501e-09	0.304057	1	0.58135	7.48078	2.50574	4.73216e-08	1
UQCC2	35.4021	2	2.05365e-08	34.4958	1	4.27169e-09	0.906304	1	0.341097	2.41904	1.27251	6.41138e-08	1
PRSS21	35.3984	2	2.05744e-08	25.3687	1	4.73531e-07	10.0297	1	0.00154036	3.57952	3.94615	5.42823e-06	0.0158084
NMUR1	35.3591	2	2.09827e-08	19.6919	1	9.09854e-06	15.6672	1	7.5522e-05	9.49745	10.9629	8.75351e-05	0.00120402
HMGXB4	35.3277	2	2.13153e-08	34.2017	1	4.96859e-09	1.126	1	0.288631	3.16881	1.48863	7.40179e-08	0.986049
TRIP12	35.3048	2	2.15605e-08	23.5034	1	1.24696e-06	11.8014	1	0.000591847	1.70853	1.73577	1.35338e-05	0.00702921
ARMH1	35.2474	2	2.21883e-08	29.3806	1	5.94706e-08	5.86682	1	0.0154289	-3.69954	-4.74635	7.781e-07	0.109381
SP4	35.2126	2	2.25781e-08	21.8694	1	2.91852e-06	13.3432	1	0.000259364	2.02484	2.19842	2.98962e-05	0.00344762
SEC24D	35.1457	2	2.33452e-08	19.1174	1	1.22917e-05	16.0283	1	6.24021e-05	3.37686	4.86358	0.000115369	0.0010209
KLF10	35.0891	2	2.40158e-08	32.4329	1	1.23378e-08	2.65618	1	0.103148	3.10269	1.92589	1.76436e-07	0.476243
ETV7	35.0271	2	2.4772e-08	15.65	1	7.62142e-05	19.3771	1	1.07283e-05	6.99	10.3933	0.000629618	0.000215775
GSTM3	35.0203	2	2.48569e-08	19.9159	1	8.09225e-06	15.1043	1	0.000101731	-3.93093	-6.19676	7.84579e-05	0.0015741
LINC00426	34.9831	2	2.53234e-08	29.4521	1	5.73148e-08	5.53094	1	0.0186831	4.40045	4.74443	7.51862e-07	0.127131
PPP3CA	34.9326	2	2.5971e-08	27.5003	1	1.57068e-07	7.43224	1	0.00640655	2.97117	2.63051	1.93833e-06	0.0531451
SLC1A4	34.9306	2	2.5997e-08	21.3528	1	3.82062e-06	13.5778	1	0.000228881	10.6693	9.08299	3.84601e-05	0.00309593
STAT2	34.8992	2	2.64076e-08	0.433991	1	0.510037	34.4652	1	4.33933e-09	0.95978	4.21667	1	1.67475e-07
LAT2	34.8538	2	2.70142e-08	32.9761	1	9.33002e-09	1.87774	1	0.170592	17.6146	13.2208	1.35557e-07	0.694031
MIB2	34.821	2	2.74616e-08	26.5787	1	2.53017e-07	8.24225	1	0.00409264	2.27076	2.18133	3.04504e-06	0.0366906
NUSAP1	34.8138	2	2.75604e-08	30.7604	1	2.9193e-08	4.05334	1	0.044084	11.5299	7.30175	3.93811e-07	0.250662
RPL36A	34.8079	2	2.7641e-08	1.42534	1	0.232526	33.3826	1	7.56987e-09	-0.774964	-2.26709	0.756293	2.76162e-07
ALOX5AP	34.7932	2	2.7846e-08	27.5845	1	1.5038e-07	7.20867	1	0.00725521	1.97218	2.28076	1.8581e-06	0.0587232
IFNG-AS1	34.7698	2	2.81728e-08	26.5195	1	2.60892e-07	8.25032	1	0.00407448	5.72069	5.73565	3.1307e-06	0.036589
NCOA1	34.7534	2	2.84043e-08	18.2361	1	1.9514e-05	16.5173	1	4.82081e-05	2.69927	3.33163	0.000177491	0.000826567
SSBP2	34.7314	2	2.87197e-08	14.2072	1	0.000163741	20.5241	1	5.88837e-06	-2.40513	-4.84238	0.0012688	0.000124178
CD72	34.7105	2	2.90207e-08	24.1688	1	8.825e-07	10.5417	1	0.00116711	3.76124	4.09367	9.69392e-06	0.0124508
ATXN7L1	34.6568	2	2.98105e-08	10.4656	1	0.00121615	24.1912	1	8.72316e-07	1.41191	2.51176	0.00793144	2.16907e-05
LYPD3	34.6322	2	3.01791e-08	25.1784	1	5.2264e-07	9.45382	1	0.0021071	-4.29143	-4.27841	5.97064e-06	0.0206293
EIF3E	34.5921	2	3.07904e-08	32.6904	1	1.08072e-08	1.90177	1	0.16788	-1.38035	-1.15295	1.56337e-07	0.685791
ARHGAP17	34.5864	2	3.08793e-08	9.22363	1	0.00238911	25.3627	1	4.75008e-07	1.40292	2.33962	0.0144737	1.26281e-05
CTSA	34.5813	2	3.09582e-08	33.3012	1	7.89337e-09	1.28005	1	0.25789	2.28613	1.71005	1.15692e-07	0.925267
ZP3	34.5415	2	3.15794e-08	27.1483	1	1.88431e-07	7.39322	1	0.006547	-8.08643	-15.1934	2.30828e-06	0.0542383
ARSD	34.4869	2	3.24533e-08	23.8046	1	1.06628e-06	10.6823	1	0.00108163	3.75015	4.3014	1.1636e-05	0.0116886
PLAG1	34.4195	2	3.35666e-08	19.4431	1	1.0364e-05	14.9763	1	0.000108868	-4.89778	-9.41189	9.88534e-05	0.00166144
CRNKL1	34.4096	2	3.37329e-08	11.498	1	0.000696701	22.9116	1	1.69629e-06	1.45896	2.32284	0.00476349	4.01096e-05
PARP8	34.3733	2	3.43497e-08	14.9478	1	0.000110529	19.4256	1	1.04596e-05	1.65782	3.11077	0.00088388	0.000211221
SH3BGRL2	34.2987	2	3.56565e-08	26.4055	1	2.76754e-07	7.89319	1	0.00496214	-10.0449	-6.16006	3.30123e-06	0.0428708
TCP11L1	34.295	2	3.57216e-08	25.9935	1	3.42562e-07	8.30148	1	0.00396128	2.48827	2.38557	4.00497e-06	0.0356408
ZSCAN18	34.2172	2	3.71385e-08	26.3211	1	2.89115e-07	7.89614	1	0.00495405	-9.35007	-6.73232	3.43637e-06	0.0428379
PAQR4	34.193	2	3.75908e-08	23.3558	1	1.34637e-06	10.8372	1	0.000994804	8.19607	8.9591	1.45338e-05	0.0109758
FANCI	34.1514	2	3.83814e-08	33.5664	1	6.88724e-09	0.584992	1	0.444362	6.12227	2.23848	1.01541e-07	1
PRCD	34.1281	2	3.88307e-08	20.1387	1	7.20257e-06	13.9894	1	0.00018384	-10.5158	-11.9285	7.03782e-05	0.00259191
NSD2	34.1262	2	3.88671e-08	29.407	1	5.86666e-08	4.71928	1	0.0298263	4.31106	3.51466	7.68587e-07	0.183586
ZNF487	33.9639	2	4.21544e-08	18.9345	1	1.35287e-05	15.0294	1	0.000105849	2.38155	2.93667	0.000125915	0.00162281
ID2	33.9387	2	4.26869e-08	27.2477	1	1.78987e-07	6.69104	1	0.00968988	1.96654	2.34008	2.20339e-06	0.0746801
RAB3GAP1	33.8811	2	4.39348e-08	27.8287	1	1.32545e-07	6.05242	1	0.0138873	-3.23879	-3.08236	1.64586e-06	0.100229
GFI1	33.8437	2	4.47645e-08	12.721	1	0.000361565	21.1227	1	4.30803e-06	4.20042	6.84906	0.00261899	9.36154e-05
TUBGCP2	33.7059	2	4.79579e-08	15.5875	1	7.87718e-05	18.1183	1	2.07592e-05	1.23501	1.61987	0.000649137	0.000386423
STX17-AS1	33.6926	2	4.82786e-08	15.0311	1	0.000105755	18.6615	1	1.56106e-05	-4.22524	-6.75642	0.000849777	0.000302409
GP5	33.6848	2	4.84658e-08	28.4344	1	9.69287e-08	5.25043	1	0.0219413	-9.86283	-8.86337	1.2327e-06	0.14382
IFI44	33.6718	2	4.87834e-08	0.0518039	1	0.819954	33.6199	1	6.7002e-09	0.814336	5.36507	1	2.48056e-07
EIF4EBP1	33.644	2	4.94642e-08	33.5625	1	6.90091e-09	0.0814961	1	0.77528	3.25316	0.902563	1.01593e-07	1
HPF1	33.6196	2	5.00728e-08	27.8769	1	1.29287e-07	5.74272	1	0.0165571	2.19321	1.79163	1.61141e-06	0.115415
MKI67	33.4549	2	5.43703e-08	32.6294	1	1.11515e-08	0.825499	1	0.363577	9.15662	-4.0991	1.61085e-07	1
PON2	33.4114	2	5.55666e-08	19.3192	1	1.10588e-05	14.0922	1	0.000174068	2.78697	3.3204	0.000104682	0.00247861
FAM120A	33.3346	2	5.77395e-08	17.076	1	3.59132e-05	16.2586	1	5.5257e-05	2.27815	3.12163	0.000312435	0.000920581
PERP	33.3107	2	5.84361e-08	29.4562	1	5.71941e-08	3.85444	1	0.0496145	5.96334	4.2573	7.51264e-07	0.272498
LINC00892	33.3023	2	5.86814e-08	16.8891	1	3.96282e-05	16.4132	1	5.09301e-05	8.32853	12.1236	0.000341191	0.000864342
CD27	33.2322	2	6.07742e-08	33.2322	1	8.17849e-09	0	1	1	-1.91057	-0.595624	1.19696e-07	1
CCR4	33.1858	2	6.22001e-08	15.3142	1	9.10294e-05	17.8716	1	2.3632e-05	5.08806	-24.7372	0.0007428	0.000435037
SERTAD1	33.1541	2	6.31944e-08	19.1001	1	1.24039e-05	14.054	1	0.000177634	2.75134	3.38767	0.000116204	0.00251863
SLC14A1	33.1204	2	6.42669e-08	17.7408	1	2.53141e-05	15.3797	1	8.79299e-05	3.53005	5.14539	0.000225928	0.00137982
CGAS	33.037	2	6.70065e-08	25.8521	1	3.68606e-07	7.18487	1	0.00735211	3.85238	3.35232	4.29439e-06	0.0592675
AL158055.1	32.9416	2	7.02773e-08	27.3969	1	1.657e-07	5.54477	1	0.018536	-8.84654	-4.71171	2.04234e-06	0.126561
CBLB	32.9017	2	7.16946e-08	14.7477	1	0.0001229	18.154	1	2.03737e-05	1.85672	3.48343	0.000974233	0.000380664
AL135818.1	32.8724	2	7.27537e-08	16.5389	1	4.76619e-05	16.3335	1	5.31176e-05	5.01637	7.53525	0.000405471	0.000890879
RPS27	32.8581	2	7.32763e-08	0	1	1	32.8581	1	9.91393e-09	-0.509882	-1.7744	1	3.53927e-07
CALU	32.8554	2	7.33747e-08	17.8545	1	2.38458e-05	15.0009	1	0.00010746	1.64727	2.05544	0.000213778	0.0016443
POLR2A	32.7269	2	7.82436e-08	1.11652	1	0.290669	31.6104	1	1.88422e-08	0.900965	2.31259	0.89291	6.38463e-07
ANKRD31	32.6887	2	7.97511e-08	18.2222	1	1.96577e-05	14.4665	1	0.000142672	-4.56619	-7.35388	0.00017831	0.0020942
RALGPS2	32.6128	2	8.28346e-08	24.4091	1	7.78992e-07	8.20372	1	0.00418045	-6.96162	-5.77221	8.69063e-06	0.0372772
WDR86-AS1	32.5433	2	8.57634e-08	24.8523	1	6.18938e-07	7.69101	1	0.00554967	6.41991	8.48366	7.01463e-06	0.0470123
LINC01550	32.4695	2	8.89907e-08	32.3262	1	1.30346e-08	0.143302	1	0.705021	-2.67466	-1.00675	1.85604e-07	1
FOS	32.4488	2	8.99134e-08	32.4488	1	1.22372e-08	0	1	1	-2.68282	-0.386637	1.75248e-07	1
EOGT	32.4175	2	9.13316e-08	14.9826	1	0.000108508	17.435	1	2.97308e-05	3.48437	4.849	0.000869806	0.000535475
UBR1	32.3709	2	9.34847e-08	20.8404	1	4.99193e-06	11.5306	1	0.000684615	1.61059	1.7751	4.94053e-05	0.00789321
PCK2	32.3517	2	9.43867e-08	18.7359	1	1.50126e-05	13.6158	1	0.000224291	3.24012	4.41871	0.000138822	0.00305036
IQSEC1	32.3389	2	9.4995e-08	10.6021	1	0.0011296	21.7368	1	3.12735e-06	1.81761	3.05817	0.00742372	7.00919e-05
PDK1	32.2348	2	1.00069e-07	24.5103	1	7.39136e-07	7.72451	1	0.00544761	-3.38427	-4.0339	8.28296e-06	0.0464231
CHMP4B	32.203	2	1.01676e-07	28.7624	1	8.18227e-08	3.44051	1	0.0636159	2.18896	1.61822	1.05129e-06	0.330512
TIMELESS	32.181	2	1.02796e-07	29.7538	1	4.90556e-08	2.42728	1	0.119239	5.43105	3.33624	6.50345e-07	0.529331
BROX	32.1622	2	1.03771e-07	22.8589	1	1.74337e-06	9.30322	1	0.00228751	2.26642	2.09451	1.8441e-05	0.0221569
ITGA6	32.0204	2	1.11392e-07	30.768	1	2.90794e-08	1.25242	1	0.263092	-3.12297	-2.01903	3.9334e-07	0.935229
RORA	31.8468	2	1.21495e-07	12.3469	1	0.000441722	19.4999	1	1.00605e-05	1.63379	2.94964	0.00314267	0.0002044
CENPH	31.8249	2	1.22834e-07	31.8249	1	1.68719e-08	0	1	1	4.65398	-0.067446	2.35218e-07	1
ISG20	31.7531	2	1.27319e-07	31.7449	1	1.75808e-08	0.00821633	1	0.927775	1.48241	-0.769409	2.4408e-07	1
PIK3R3	31.7508	2	1.27468e-07	14.9613	1	0.00010974	16.7895	1	4.17635e-05	5.45788	7.0622	0.000878268	0.000722262
MBD2	31.7423	2	1.28013e-07	15.2438	1	9.44847e-05	16.4984	1	4.86903e-05	2.50978	3.16764	0.000768486	0.00083198
PPP2R5A	31.7357	2	1.28433e-07	16.636	1	4.52838e-05	15.0997	1	0.000101978	2.372	3.39915	0.000386556	0.0015741
DLL3	31.6989	2	1.3082e-07	27.7527	1	1.37856e-07	3.94619	1	0.0469776	-5.67577	-3.02025	1.70757e-06	0.262193
FCGR2B	31.6654	2	1.33027e-07	19.1772	1	1.19125e-05	12.4882	1	0.000409535	9.50691	8.2719	0.000112126	0.00510438
CDC25B	31.6504	2	1.34033e-07	24.6886	1	6.73831e-07	6.9618	1	0.00832682	1.70567	1.85168	7.58516e-06	0.0657463
LILRB1	31.6272	2	1.35592e-07	25.3373	1	4.81323e-07	6.28998	1	0.0121422	9.68586	5.73446	5.51123e-06	0.0895747
NLRP2	31.5881	2	1.3827e-07	24.1985	1	8.69012e-07	7.38965	1	0.00656003	4.80848	3.46175	9.56679e-06	0.0542383
REG4	31.5263	2	1.42608e-07	26.4864	1	2.65403e-07	5.03995	1	0.0247692	-11.8746	-13.4304	3.18101e-06	0.158612
TRADD	31.4639	2	1.47128e-07	26.0152	1	3.38732e-07	5.44868	1	0.0195831	2.09134	2.65313	3.96483e-06	0.131026
CDKN3	31.3762	2	1.53723e-07	30.6584	1	3.07693e-08	0.717833	1	0.396856	7.3637	3.27701	4.13957e-07	1
LINC01871	31.3438	2	1.56238e-07	26.0843	1	3.26833e-07	5.25948	1	0.0218275	2.2778	2.55629	3.83616e-06	0.143356
DLGAP1-AS1	31.3354	2	1.56896e-07	22.298	1	2.33448e-06	9.03736	1	0.00264518	2.98341	2.99071	2.42321e-05	0.0249445
GAK	31.3183	2	1.58242e-07	11.2248	1	0.000807123	20.0935	1	7.3747e-06	1.8563	2.98641	0.00543666	0.000154221
IGF2R	31.2529	2	1.63497e-07	20.9275	1	4.77003e-06	10.3255	1	0.00131207	3.01059	3.42967	4.73968e-05	0.0137913
RB1	31.2294	2	1.65436e-07	11.5974	1	0.00066045	19.632	1	9.38842e-06	1.53354	2.28398	0.00454673	0.000191916
TCF19	31.2235	2	1.65922e-07	31.1259	1	2.41817e-08	0.0975496	1	0.75479	5.99701	-1.421	3.3249e-07	1
EPHA1	31.1168	2	1.75012e-07	23.1769	1	1.47764e-06	7.93995	1	0.00483551	-10.5455	-6.52607	1.58312e-05	0.0421043
MAP3K20	31.0852	2	1.77802e-07	24.1264	1	9.02164e-07	6.95882	1	0.00834072	9.3551	7.20144	9.89905e-06	0.0657522
WDR34	31.0831	2	1.77989e-07	30.857	1	2.77757e-08	0.226081	1	0.634445	8.21838	2.10684	3.77749e-07	1
LMNA	31.0804	2	1.7823e-07	23.9343	1	9.96792e-07	7.14607	1	0.00751284	13.0963	12.7032	1.09134e-05	0.0602716
CCR10	31.0308	2	1.82704e-07	31.0174	1	2.55723e-08	0.0133772	1	0.907922	21.8714	1.83146	3.50166e-07	1
CCR5	30.9563	2	1.89639e-07	19.2861	1	1.12524e-05	11.6702	1	0.000635087	8.32946	8.6745	0.000106212	0.00742495
CEBPD	30.869	2	1.98101e-07	13.3886	1	0.000253164	17.4804	1	2.90283e-05	9.90655	13.6168	0.0018829	0.000526619
CAPN12	30.8322	2	2.01778e-07	27.2194	1	1.8163e-07	3.61283	1	0.0573356	4.4846	3.4826	2.23043e-06	0.305179
NFKBIZ	30.8196	2	2.03053e-07	29.8728	1	4.61348e-08	0.94683	1	0.330527	-2.7491	-1.57636	6.14066e-07	1
CD82	30.8003	2	2.05023e-07	26.6678	1	2.41621e-07	4.13254	1	0.0420662	2.80167	2.9291	2.92402e-06	0.240695
SNX8	30.6237	2	2.23947e-07	22.7053	1	1.88848e-06	7.91842	1	0.00489339	3.72723	3.3305	1.98708e-05	0.0424235
QPRT	30.5537	2	2.3193e-07	7.8251	1	0.00515257	22.7286	1	1.86574e-06	3.28352	6.86039	0.0292642	4.35747e-05
RBM28	30.468	2	2.42083e-07	23.2142	1	1.4492e-06	7.25372	1	0.00707541	1.77479	1.64556	1.55431e-05	0.0575006
HELZ	30.4522	2	2.43998e-07	16.7309	1	4.30736e-05	13.7213	1	0.000212035	1.87598	2.35604	0.000368949	0.00290343
TRAV35	30.4289	2	2.46857e-07	28.5118	1	9.31271e-08	1.91707	1	0.16618	-4.19937	-2.05376	1.18737e-06	0.679956
PPP1R3F	30.2839	2	2.65417e-07	27.1073	1	1.92468e-07	3.17661	1	0.0746995	-4.24413	-2.3479	2.35197e-06	0.370937
TRIM5	30.2795	2	2.66011e-07	1.53936	1	0.214713	28.7401	1	8.27721e-08	0.991636	2.64563	0.710685	2.54582e-06
STMN3	30.2409	2	2.71195e-07	21.6407	1	3.28797e-06	8.60013	1	0.00336138	-1.84432	-1.90812	3.33671e-05	0.0309681
TCTEX1D2	30.1836	2	2.79066e-07	21.0954	1	4.36982e-06	9.08827	1	0.00257255	3.09674	3.78865	4.35501e-05	0.0243746
MYH9	30.1745	2	2.80338e-07	17.0476	1	3.64541e-05	13.1269	1	0.000291083	1.32584	2.08022	0.00031659	0.00381345
MXD4	30.0902	2	2.92414e-07	9.39843	1	0.00217171	20.6918	1	5.39478e-06	2.45914	4.34839	0.0132854	0.000114737
ERBIN	30.0673	2	2.95776e-07	5.41184	1	0.0200006	24.6555	1	6.85493e-07	1.16318	2.19573	0.09762	1.75697e-05
ZBTB2	30.0624	2	2.9651e-07	5.26354	1	0.0217766	24.7988	1	6.36361e-07	1.52086	3.29848	0.104553	1.65222e-05
AC103702.2	30.0477	2	2.98686e-07	21.281	1	3.96638e-06	8.76672	1	0.00306776	9.04821	9.41855	3.98472e-05	0.0286057
LINC00243	29.9165	2	3.18936e-07	24.7609	1	6.49003e-07	5.15564	1	0.023171	-2.42536	-1.83948	7.32216e-06	0.150499
GGH	29.8927	2	3.22756e-07	29.8408	1	4.69029e-08	0.0519853	1	0.819644	7.17399	-1.43572	6.23459e-07	1
HIVEP3	29.8859	2	3.23866e-07	23.0679	1	1.56377e-06	6.81794	1	0.00902468	3.21866	3.29923	1.66824e-05	0.0704221
RC3H1	29.8617	2	3.27809e-07	6.21017	1	0.0127019	23.6515	1	1.15456e-06	1.1631	2.09642	0.06538	2.82867e-05
MYO5A	29.8174	2	3.35154e-07	5.34133	1	0.0208256	24.476	1	7.52404e-07	1.85391	4.25569	0.100747	1.90406e-05
AC108488.1	29.6876	2	3.57613e-07	17.2362	1	3.30092e-05	12.4515	1	0.000417665	-5.62196	-8.0727	0.000289438	0.00519276
HMGXB3	29.6783	2	3.59284e-07	14.1583	1	0.000168054	15.52	1	8.16367e-05	1.61133	2.17837	0.0012992	0.0012912
SCRN1	29.6518	2	3.64084e-07	21.7207	1	3.15368e-06	7.93105	1	0.00485936	-9.13648	-7.89376	3.21675e-05	0.0422242
RGS10	29.6301	2	3.6804e-07	29.4953	1	5.60536e-08	0.134888	1	0.713417	-1.50647	-0.849341	7.3798e-07	1
DLG3	29.6022	2	3.73211e-07	13.1107	1	0.000293619	16.4916	1	4.88668e-05	3.04901	4.31861	0.00214705	0.00083326
SYAP1	29.6009	2	3.73455e-07	16.5342	1	4.77816e-05	13.0668	1	0.00030058	1.68569	2.08345	0.000406143	0.00391223
DDB2	29.5865	2	3.76165e-07	29.5784	1	5.37e-08	0.00807203	1	0.928411	2.90665	0.779918	7.09095e-07	1
CHAF1A	29.4254	2	4.07721e-07	29.2895	1	6.23325e-08	0.135868	1	0.712424	6.96109	1.42021	8.11297e-07	1
DGKA	29.3973	2	4.13474e-07	28.6434	1	8.70108e-08	0.753959	1	0.385226	-2.0648	-1.18919	1.11464e-06	1
JAML	29.3646	2	4.20294e-07	29.3646	1	5.99623e-08	0	1	1	-2.57704	-0.580821	7.83508e-07	1
NUGGC	29.3523	2	4.22886e-07	13.9983	1	0.000182972	15.354	1	8.91327e-05	5.25739	8.75865	0.0014026	0.00139157
AC017104.1	29.3	2	4.34088e-07	19.9437	1	7.9755e-06	9.3563	1	0.0022222	11.505	14.458	7.74011e-05	0.0216081
GOLIM4	29.2933	2	4.3555e-07	17.0741	1	3.59496e-05	12.2192	1	0.000472993	11.6854	15.7786	0.00031248	0.00577294
NXT2	29.2452	2	4.46155e-07	22.0344	1	2.6781e-06	7.21082	1	0.00724656	2.57221	2.3454	2.75131e-05	0.0587006
CASP8	29.2255	2	4.50581e-07	7.17408	1	0.00739643	22.0514	1	2.6545e-06	1.30029	2.559	0.0404457	6.03053e-05
AK5	29.2159	2	4.52749e-07	24.8346	1	6.24659e-07	4.38125	1	0.0363364	-7.13047	-12.2134	7.05951e-06	0.213909
U2AF1L4	29.1894	2	4.58771e-07	26.2916	1	2.93561e-07	2.89782	1	0.0886996	-1.9875	-1.35737	3.48507e-06	0.423016
TPST1	29.179	2	4.61177e-07	21.852	1	2.94508e-06	7.32696	1	0.00679279	-10.8582	-9.21465	3.01013e-05	0.0556563
ZNF844	29.1737	2	4.62387e-07	26.7304	1	2.33907e-07	2.44329	1	0.118029	-4.80626	-2.15099	2.84099e-06	0.525296
FANCL	29.1441	2	4.69286e-07	17.3706	1	3.07553e-05	11.7735	1	0.000600783	4.19083	5.73191	0.000271103	0.00709023
DHCR24	29.1409	2	4.7003e-07	29.0257	1	7.14252e-08	0.115259	1	0.734235	5.41543	1.19068	9.2654e-07	1
MNAT1	29.1005	2	4.79628e-07	12.7189	1	0.000361978	16.3816	1	5.17853e-05	1.72396	2.46964	0.00262008	0.000875882
COMTD1	29.0402	2	4.94322e-07	26.9842	1	2.05122e-07	2.05593	1	0.151615	2.68177	2.05283	2.49744e-06	0.634385
ZMAT1	29.0372	2	4.95048e-07	17.1673	1	3.42279e-05	11.8699	1	0.000570476	-2.9204	-3.40487	0.000299414	0.00682115
PTGDR2	29.0291	2	4.97068e-07	28.4603	1	9.56374e-08	0.568733	1	0.450763	17.9021	-38.4891	1.21782e-06	1
RPL4	28.9887	2	5.07212e-07	0	1	1	28.9887	1	7.28027e-08	-0.494528	-2.50899	1	2.25305e-06
AC138649.1	28.9882	2	5.07327e-07	15.0085	1	0.00010703	13.9798	1	0.00018479	-5.12322	-7.16858	0.000858643	0.00259798
GCNT1	28.9657	2	5.13081e-07	24.4681	1	7.55487e-07	4.49752	1	0.033944	6.75835	6.19815	8.45672e-06	0.20257
RNF6	28.9652	2	5.1321e-07	14.2802	1	0.00015751	14.6849	1	0.000127059	1.50058	1.98295	0.00122432	0.00189564
IER2	28.9477	2	5.17704e-07	15.9694	1	6.43732e-05	12.9783	1	0.000315125	1.41942	2.18218	0.000537573	0.00408029
BTLA	28.8878	2	5.33446e-07	28.0412	1	1.18759e-07	0.846605	1	0.357515	-2.3964	-1.13339	1.48761e-06	1
TCHP	28.851	2	5.43351e-07	18.4236	1	1.76855e-05	10.4274	1	0.00124157	1.85137	1.94148	0.000161594	0.0131054
PLEKHG3	28.7841	2	5.61851e-07	21.2382	1	4.05598e-06	7.54585	1	0.00601484	10.507	9.54515	4.07064e-05	0.0504399
AL158071.3	28.7094	2	5.83216e-07	18.2045	1	1.98408e-05	10.5049	1	0.00119058	8.72566	8.95681	0.000179809	0.0126472
MAP1LC3A	28.6705	2	5.9469e-07	13.1363	1	0.000289623	15.5341	1	8.10299e-05	3.78917	5.15643	0.00212404	0.00128364
CHAF1B	28.6619	2	5.97245e-07	28.412	1	9.80576e-08	0.249915	1	0.617135	6.00174	1.57536	1.24547e-06	1
KIF19	28.6464	2	6.01893e-07	13.7031	1	0.000214102	14.9433	1	0.000110792	6.94509	10.1802	0.00161766	0.00168309
AF165147.1	28.643	2	6.02901e-07	20.275	1	6.70699e-06	8.36799	1	0.00381889	6.59214	5.58078	6.57285e-05	0.0345462
ATM	28.6381	2	6.04387e-07	28.6381	1	8.72484e-08	0	1	1	-1.8235	-0.570806	1.11526e-06	1
ANAPC15	28.5823	2	6.21476e-07	27.8551	1	1.3075e-07	0.727248	1	0.393777	2.17294	1.17725	1.62559e-06	1
TRAF7	28.5471	2	6.32519e-07	10.2939	1	0.00133467	18.2532	1	1.93405e-05	1.81446	2.99962	0.0086129	0.000364081
HIST2H2AC	28.5159	2	6.42476e-07	26.5777	1	2.53144e-07	1.93813	1	0.163871	3.36987	1.99358	3.04504e-06	0.674098
CHEK1	28.483	2	6.53129e-07	28.3521	1	1.01136e-07	0.130863	1	0.717539	8.78892	2.08383	1.28131e-06	1
OXCT1	28.4387	2	6.67756e-07	22.4229	1	2.18754e-06	6.01582	1	0.0141782	2.08784	1.83059	2.28253e-05	0.101961
LANCL3	28.4275	2	6.71501e-07	15.4995	1	8.25256e-05	12.928	1	0.000323709	10.5374	10.1425	0.000677836	0.00416984
NBEAL1	28.4209	2	6.73736e-07	23.0072	1	1.61399e-06	5.41369	1	0.0199794	-1.40822	-1.22247	1.71998e-05	0.13341
TXK	28.371	2	6.90738e-07	23.3456	1	1.35351e-06	5.02538	1	0.0249784	-2.60301	-4.4922	1.45951e-05	0.159356
MAPKAPK2	28.3449	2	6.99817e-07	12.4456	1	0.000418967	15.8992	1	6.68054e-05	2.2759	3.24956	0.00299142	0.00108583
TMEM273	28.3185	2	7.0913e-07	19.4037	1	1.05801e-05	8.91474	1	0.00282878	6.08834	8.27192	0.000100577	0.0265705
NEK6	28.2451	2	7.35626e-07	24.3642	1	7.97368e-07	3.88089	1	0.0488387	5.91477	4.86125	8.86365e-06	0.26957
C1orf61	28.2412	2	7.37045e-07	23.4491	1	1.28261e-06	4.7921	1	0.0285905	4.14276	2.96022	1.38905e-05	0.177289
REC8	28.24	2	7.37505e-07	0.795684	1	0.372387	27.4443	1	1.61685e-07	1.23857	5.26	1	4.72573e-06
CENPW	28.2174	2	7.45894e-07	28.2174	1	1.08427e-07	0	1	1	5.46811	0.508275	1.36332e-06	1
CNN3	28.2141	2	7.47103e-07	8.54028	1	0.00347373	19.6738	1	9.18499e-06	-25.4369	-14.1756	0.0204375	0.000188916
IGSF22	28.1999	2	7.52437e-07	13.2488	1	0.000272761	14.9511	1	0.000110331	-3.84601	-6.87598	0.00201219	0.00167865
TRIM59	28.169	2	7.64145e-07	17.3438	1	3.11908e-05	10.8252	1	0.00100129	2.1356	2.76481	0.000274699	0.011023
LINC00402	28.1672	2	7.64838e-07	21.6033	1	3.35276e-06	6.56391	1	0.0104067	-4.36682	-5.05363	3.39556e-05	0.0793484
MMP28	28.1591	2	7.67961e-07	19.0871	1	1.24886e-05	9.07195	1	0.00259561	-12.3891	-66.0695	0.000116887	0.0245698
IFIH1	28.1517	2	7.70776e-07	5.20771	1	0.0224869	22.944	1	1.66788e-06	1.50703	2.94759	0.10728	3.96956e-05
MAGI2-AS3	28.1096	2	7.8719e-07	14.2203	1	0.000162603	13.8892	1	0.000193905	-27.013	-13.9219	0.00126096	0.00270709
CADM1	28.0662	2	8.0446e-07	18.2002	1	1.98855e-05	9.86596	1	0.00168365	10.1175	11.0104	0.000180022	0.0170342
TACC1	28.0505	2	8.10783e-07	13.2679	1	0.000269991	14.7826	1	0.000120641	1.50043	1.91993	0.00199646	0.00180799
HIST1H2AM	28.0224	2	8.22275e-07	22.3213	1	2.30635e-06	5.70109	1	0.0169544	8.09051	6.1453	2.39899e-05	0.117528
CEP68	28.0206	2	8.23008e-07	21.8691	1	2.91903e-06	6.15154	1	0.0131298	-2.81324	-2.4197	2.98962e-05	0.0957294
AKR1C3	27.946	2	8.54293e-07	12.9879	1	0.000313504	14.958	1	0.000109928	20.8322	13.9161	0.00228521	0.00167507
RFC4	27.9279	2	8.62071e-07	27.9279	1	1.25924e-07	0	1	1	3.16331	-0.315081	1.57145e-06	1
NCK1-DT	27.9014	2	8.73546e-07	8.74866	1	0.0030983	19.1528	1	1.20663e-05	1.74758	3.15137	0.0184569	0.000240269
IL6ST	27.8709	2	8.86984e-07	27.8709	1	1.29687e-07	0	1	1	-2.69501	-0.397309	1.61439e-06	1
HYOU1	27.728	2	9.52648e-07	16.0414	1	6.19715e-05	11.6866	1	0.000629515	2.61092	3.95519	0.000519252	0.00736842
IFI27L1	27.7241	2	9.54505e-07	26.0862	1	3.26509e-07	1.63794	1	0.200608	4.47553	2.43126	3.83616e-06	0.776307
PHLDA1	27.6377	2	9.96652e-07	15.054	1	0.00010448	12.5838	1	0.000389115	7.71576	10.064	0.00084021	0.00489257
TFDP2	27.5172	2	1.05857e-06	19.8947	1	8.18258e-06	7.62246	1	0.00576458	2.03339	2.24794	7.92568e-05	0.0485858
PDGFD	27.502	2	1.06666e-06	17.0991	1	3.54787e-05	10.4028	1	0.00125822	7.96451	9.33516	0.000308924	0.0132429
CPSF6	27.4885	2	1.07384e-06	15.954	1	6.49016e-05	11.5346	1	0.000683137	1.62078	1.98694	0.00054063	0.00788526
TMEM220	27.4869	2	1.07471e-06	16.7467	1	4.27159e-05	10.7402	1	0.00104833	-6.32621	-9.98143	0.000366199	0.0114027
FBP1	27.411	2	1.11629e-06	10.8692	1	0.00097776	16.5418	1	4.75896e-05	-3.18349	-7.21719	0.00649847	0.000817364
GPD2	27.4019	2	1.12137e-06	14.347	1	0.000152022	13.0549	1	0.000302488	3.09607	4.33207	0.0011835	0.00393195
TAF5	27.2996	2	1.18022e-06	9.16277	1	0.00246989	18.1369	1	2.05583e-05	1.89264	3.27393	0.0149268	0.000383397
SNRNP35	27.2897	2	1.1861e-06	11.2079	1	0.000814495	16.0818	1	6.06653e-05	1.50412	2.11739	0.00547893	0.000996564
BEX5	27.2861	2	1.18824e-06	12.7878	1	0.000348889	14.4983	1	0.000140288	-2.57873	-3.86186	0.00253268	0.00206682
SLC38A10	27.2788	2	1.19257e-06	11.4702	1	0.000707193	15.8086	1	7.00849e-05	1.87351	2.85972	0.00482862	0.00112995
PARP4	27.2051	2	1.23735e-06	4.36002	1	0.0367918	22.8451	1	1.756e-06	1.30788	2.91075	0.164772	4.12314e-05
PCLAF	27.1224	2	1.28957e-06	25.4769	1	4.4771e-07	1.64549	1	0.199573	11.6148	5.24036	5.16183e-06	0.772632
SLTM	27.1095	2	1.2979e-06	9.62238	1	0.00192221	17.4871	1	2.89257e-05	1.20254	1.81689	0.011927	0.000525712
MIAT	27.0843	2	1.31439e-06	10.4176	1	0.00124819	16.6667	1	4.45573e-05	2.80005	4.72384	0.00811767	0.000767923
NME2	27.0723	2	1.32229e-06	26.6829	1	2.39739e-07	0.38944	1	0.532594	1.31474	-1.01287	2.90477e-06	1
PLPP1	27.0691	2	1.32443e-06	21.3598	1	3.8068e-06	5.70931	1	0.0168752	-2.77134	-2.6116	3.83596e-05	0.117185
MPP7	27.059	2	1.3311e-06	13.8661	1	0.000196311	13.1929	1	0.000281006	-2.8546	-4.44847	0.00149226	0.00369487
ATP6V0E2-AS1	27.0311	2	1.34978e-06	13.9112	1	0.00019165	13.1199	1	0.000292175	-4.59088	-6.64393	0.00146127	0.00382275
HOOK1	26.9869	2	1.37995e-06	16.9126	1	3.9141e-05	10.0743	1	0.00150349	-5.65279	-9.039	0.000337287	0.0155257
TNFSF8	26.9742	2	1.38874e-06	24.6013	1	7.05039e-07	2.37292	1	0.123456	-3.55265	-2.54831	7.90973e-06	0.543161
CCNH	26.9623	2	1.39704e-06	5.76025	1	0.0163927	21.2021	1	4.1332e-06	1.28695	2.5255	0.0819718	9.02083e-05
SLF2	26.947	2	1.40775e-06	12.0534	1	0.000516984	14.8937	1	0.000113745	1.85322	2.53098	0.00362651	0.00172272
ERI1	26.93	2	1.41981e-06	12.9357	1	0.000322373	13.9943	1	0.000183369	2.39481	3.3554	0.0023453	0.00258892
KIFAP3	26.8777	2	1.45743e-06	15.2179	1	9.57921e-05	11.6598	1	0.000638653	1.62255	1.91194	0.000778486	0.00745791
ENPP4	26.8649	2	1.46678e-06	22.9022	1	1.70455e-06	3.96266	1	0.0465202	3.30198	2.54886	1.80495e-05	0.260659
PTPN18	26.8546	2	1.47434e-06	15.097	1	0.000102127	11.7576	1	0.000605942	2.09951	2.94176	0.000822613	0.00712588
RABEP2	26.8426	2	1.48324e-06	20.9806	1	4.63951e-06	5.86193	1	0.0154718	2.19922	2.02998	4.61458e-05	0.10953
SUCLG2-AS1	26.8191	2	1.50071e-06	20.9071	1	4.82112e-06	5.91208	1	0.0150374	-3.15174	-2.8518	4.78569e-05	0.107214
BFSP2-AS1	26.7176	2	1.5789e-06	24.3895	1	7.86981e-07	2.3281	1	0.127056	-11.2902	-4.75839	8.76543e-06	0.553161
GPR25	26.689	2	1.60165e-06	24.0787	1	9.24772e-07	2.61025	1	0.106175	13.5731	8.24664	1.0136e-05	0.486848
MCM2	26.6097	2	1.66637e-06	26.5934	1	2.51103e-07	0.0163455	1	0.898268	8.80783	-1.05552	3.03143e-06	1
CTLA4	26.609	2	1.66699e-06	4.43074	1	0.0352973	22.1783	1	2.48473e-06	2.97804	7.89242	0.158933	5.69663e-05
AL392086.3	26.536	2	1.72896e-06	13.9482	1	0.000187915	12.5878	1	0.000388282	14.961	9.96541	0.00143719	0.00489257
PITPNA-AS1	26.4983	2	1.76186e-06	20.6782	1	5.43313e-06	5.82009	1	0.0158441	-1.86479	-1.71189	5.36126e-05	0.111423
AC022182.2	26.4842	2	1.77431e-06	23.5793	1	1.19869e-06	2.90488	1	0.0883119	-4.65454	-2.93413	1.30382e-05	0.421569
ZWINT	26.4552	2	1.80024e-06	26.1961	1	3.08451e-07	0.259117	1	0.610728	5.35867	-2.50897	3.64023e-06	1
TGFBR2	26.4312	2	1.82194e-06	26.3272	1	2.88198e-07	0.104001	1	0.74708	-2.22131	-0.955159	3.42956e-06	1
SRRT	26.4105	2	1.84088e-06	24.1737	1	8.8027e-07	2.23685	1	0.134755	1.98799	1.45754	9.68006e-06	0.58061
RTKN2	26.3764	2	1.87257e-06	26.3539	1	2.84241e-07	0.0224794	1	0.880819	10.8058	1.82909	3.3865e-06	1
KRT18	26.3564	2	1.89135e-06	21.7566	1	3.09518e-06	4.59981	1	0.0319754	-11.9732	-6.40452	3.16031e-05	0.193969
LINC02384	26.3188	2	1.92724e-06	8.60868	1	0.00334565	17.7102	1	2.57248e-05	5.55237	9.35753	0.0197888	0.000471827
KLRC1	26.3186	2	1.92743e-06	18.1299	1	2.06337e-05	8.18875	1	0.0042151	11.1193	9.09283	0.000186318	0.0375193
GALC	26.3039	2	1.94172e-06	17.9861	1	2.22519e-05	8.31773	1	0.00392599	2.48844	2.45672	0.000200207	0.0354092
ARHGEF12	26.2573	2	1.9875e-06	20.0873	1	7.39852e-06	6.16994	1	0.0129939	5.61292	4.80545	7.20113e-05	0.0948773
DBF4	26.2437	2	2.00101e-06	7.59877	1	0.00584082	18.6449	1	1.57464e-05	1.17093	1.86174	0.0327269	0.000303863
AUTS2	26.2104	2	2.03467e-06	12.1399	1	0.000493542	14.0704	1	0.000176089	4.29567	7.25673	0.00348162	0.00250026
ATP5ME	26.1847	2	2.06097e-06	22.8046	1	1.79337e-06	3.38009	1	0.0659886	1.46741	1.28535	1.89099e-05	0.338615
THEMIS	26.1636	2	2.08282e-06	25.7051	1	3.97768e-07	0.458444	1	0.498352	-2.04898	1.11869	4.61263e-06	1
CENPE	26.1419	2	2.10555e-06	25.8935	1	3.60777e-07	0.248337	1	0.618249	11.3264	2.41783	4.213e-06	1
DDAH2	26.1393	2	2.1083e-06	17.5859	1	2.74623e-05	8.5534	1	0.00344878	2.80577	3.35107	0.000244012	0.0315696
RABL6	26.1145	2	2.13455e-06	4.85344	1	0.027591	21.2611	1	4.00791e-06	1.19709	2.36956	0.128518	8.76652e-05
PRC1	26.056	2	2.19796e-06	21.3812	1	3.76453e-06	4.6748	1	0.0306082	6.82004	5.67899	3.80001e-05	0.187131
LGALS3BP	26.0279	2	2.22899e-06	22.2772	1	2.35995e-06	3.75075	1	0.052784	-3.36758	-3.07338	2.4471e-05	0.286443
AIM2	26.0075	2	2.25183e-06	18.9469	1	1.34406e-05	7.06061	1	0.00787971	5.8817	5.65366	0.000125212	0.0627114
S100PBP	25.9688	2	2.29585e-06	9.46077	1	0.00209913	16.508	1	4.8444e-05	2.03155	3.30157	0.0128967	0.000829189
CD9	25.8666	2	2.4162e-06	19.4028	1	1.05849e-05	6.46378	1	0.0110095	-7.03993	-11.115	0.000100577	0.0828698
ITPR2	25.8506	2	2.43565e-06	3.53179	1	0.0602027	22.3188	1	2.30934e-06	1.2231	2.56302	0.251058	5.31893e-05
ABRAXAS1	25.7013	2	2.62448e-06	20.1803	1	7.04748e-06	5.52095	1	0.0187901	-2.0661	-1.82971	6.89302e-05	0.127512
MFAP1	25.6542	2	2.68691e-06	22.3192	1	2.30888e-06	3.33504	1	0.0678186	2.21908	1.58884	2.39912e-05	0.345522
SHMT2	25.5946	2	2.76827e-06	25.5946	1	4.21222e-07	0	1	1	2.00006	0.229658	4.86768e-06	1
SEC24C	25.5559	2	2.82239e-06	20.5857	1	5.702e-06	4.97014	1	0.0257886	2.64075	2.24823	5.61548e-05	0.163775
GRK2	25.5472	2	2.83457e-06	15.6957	1	7.43926e-05	9.85153	1	0.00169691	1.67531	1.80689	0.000615587	0.0171509
NCF4	25.5409	2	2.84355e-06	24.6152	1	6.99962e-07	0.925679	1	0.335988	9.58343	4.96018	7.8616e-06	1
VIRMA	25.538	2	2.84774e-06	14.9222	1	0.000112037	10.6158	1	0.00112127	1.47233	1.71886	0.000895223	0.0120389
TRAV10	25.5279	2	2.86216e-06	1.18603	1	0.276131	24.3418	1	8.06679e-07	1.59798	9.52738	0.860683	2.02602e-05
AC040970.1	25.5236	2	2.86829e-06	21.1434	1	4.26176e-06	4.38023	1	0.036358	4.84106	3.87107	4.2558e-05	0.213911
HOTAIRM1	25.4893	2	2.91788e-06	21.2858	1	3.95657e-06	4.20353	1	0.0403398	2.43698	2.01744	3.97887e-05	0.23349
HYKK	25.4585	2	2.96324e-06	19.7549	1	8.80343e-06	5.70352	1	0.0169309	-6.60928	-4.68841	8.49412e-05	0.117447
KDSR	25.4435	2	2.98547e-06	25.1518	1	5.29895e-07	0.291685	1	0.589143	-3.10427	-1.13442	6.03972e-06	1
EFNA1	25.4027	2	3.04707e-06	13.8825	1	0.000194603	11.5202	1	0.000688451	-6.72299	-14.9368	0.00148041	0.00792829
PARPBP	25.3613	2	3.11081e-06	24.2052	1	8.65959e-07	1.156	1	0.282296	7.07857	3.1107	9.54369e-06	0.971537
PLEKHA2	25.3253	2	3.1672e-06	17.0087	1	3.72084e-05	8.3166	1	0.00392845	2.18904	2.24413	0.00032258	0.0354092
TP53INP1	25.3021	2	3.20423e-06	12.3148	1	0.000449385	12.9873	1	0.000313612	5.7432	7.67719	0.00319492	0.00406597
LIM2	25.256	2	3.27894e-06	22.1893	1	2.47042e-06	3.06665	1	0.0799142	13.1615	20.7533	2.55371e-05	0.391196
EPHA1-AS1	25.2544	2	3.28156e-06	18.5378	1	1.66565e-05	6.71655	1	0.00955223	-7.19622	-8.07612	0.000153032	0.0737833
UPP1	25.1706	2	3.42188e-06	24.3883	1	7.8745e-07	0.782329	1	0.37643	2.07719	1.33718	8.76543e-06	1
MYO9B	25.1649	2	3.43165e-06	15.2896	1	9.22205e-05	9.87529	1	0.00167513	2.30465	2.62674	0.000751905	0.0169824
GBF1	25.1247	2	3.50142e-06	14.3527	1	0.000151561	10.772	1	0.00103049	1.83227	2.06187	0.00118083	0.01127
MZB1	25.1105	2	3.52636e-06	11.5053	1	0.000693979	13.6052	1	0.000225561	8.97435	12.0578	0.00474813	0.00306347
TIMD4	25.0974	2	3.54959e-06	7.62856	1	0.00574513	17.4688	1	2.92062e-05	11.1501	15.3634	0.0322631	0.000528434
FAR2	25.0759	2	3.58793e-06	9.99672	1	0.00156819	15.0791	1	0.000103096	5.18986	7.16847	0.00990875	0.00158302
ALPK1	25.0414	2	3.65032e-06	15.9737	1	6.42279e-05	9.06767	1	0.00260168	-6.2387	-8.93972	0.000536808	0.024604
S1PR4	25.0323	2	3.66692e-06	4.28402	1	0.0384722	20.7483	1	5.23782e-06	1.07238	1.89472	0.171452	0.000111636
CEP250	25.0237	2	3.6828e-06	20.0999	1	7.34989e-06	4.92373	1	0.0264902	2.22013	1.75949	7.16776e-05	0.167143
LINC01943	25.022	2	3.68593e-06	9.65145	1	0.00189203	15.3705	1	8.83557e-05	4.32058	8.47326	0.0117674	0.00138433
NMB	25.0002	2	3.72632e-06	22.3983	1	2.21566e-06	2.60184	1	0.10674	3.24811	2.31147	2.30946e-05	0.488988
FNDC3B	24.9865	2	3.75192e-06	12.5511	1	0.000395973	12.4354	1	0.000421276	3.64996	5.10945	0.00283738	0.00523009
HMGB3	24.97	2	3.78292e-06	24.3466	1	8.04686e-07	0.623428	1	0.429776	12.7995	3.46538	8.92746e-06	1
JARID2	24.9248	2	3.86936e-06	9.10045	1	0.00255547	15.8244	1	6.95006e-05	1.34925	2.08014	0.0154161	0.00112234
P2RY8	24.8521	2	4.01259e-06	0.488386	1	0.484648	24.3638	1	7.97549e-07	0.872495	2.88884	1	2.00814e-05
IFI27	24.8341	2	4.04896e-06	6.40027	1	0.0114103	18.4338	1	1.75907e-05	6.59878	15.6651	0.0593431	0.000334927
CD79A	24.8163	2	4.08506e-06	22.9944	1	1.62473e-06	1.82193	1	0.177084	-3.95852	-3.83638	1.72774e-05	0.712965
RPS19	24.7533	2	4.21592e-06	0	1	1	24.7533	1	6.51576e-07	-0.0231401	-1.91836	1	1.68298e-05
CAPRIN1	24.7478	2	4.22757e-06	13.7447	1	0.000209412	11.0031	1	0.000909608	1.63076	2.08402	0.00158582	0.0101819
CFAP97D2	24.7153	2	4.29673e-06	21.6948	1	3.19652e-06	3.02049	1	0.0822188	-7.87833	-9.74397	3.25713e-05	0.399186
MLC1	24.6984	2	4.33331e-06	17.9698	1	2.24432e-05	6.72851	1	0.00948836	11.8768	12.7768	0.000201747	0.0733532
ZC3H18	24.6767	2	4.38041e-06	5.68794	1	0.0170819	18.9888	1	1.31488e-05	1.29237	2.24476	0.0850739	0.000260268
RFC2	24.6693	2	4.39675e-06	24.6693	1	6.80602e-07	0	1	1	3.20177	-0.252214	7.65275e-06	1
PHLDB2	24.5983	2	4.55564e-06	7.45271	1	0.0063341	17.1456	1	3.46214e-05	3.07481	6.62317	0.0352341	0.00061361
SLFN13	24.5917	2	4.57069e-06	14.8376	1	0.000117174	9.75407	1	0.00178926	2.78429	3.22162	0.000932544	0.0179754
KIF20B	24.4979	2	4.79023e-06	23.1324	1	1.51218e-06	1.36542	1	0.2426	3.10614	1.7063	1.61666e-05	0.890714
BRCA1	24.4647	2	4.87031e-06	24.463	1	7.57505e-07	0.0017038	1	0.967075	6.3549	0.82232	8.46982e-06	1
AC010642.2	24.4622	2	4.8765e-06	15.1009	1	0.000101916	9.36128	1	0.00221617	1.49247	1.70167	0.000821571	0.0215705
VIPR1	24.4403	2	4.93021e-06	15.28	1	9.26926e-05	9.16025	1	0.00247328	-5.23371	-9.10452	0.000754523	0.0235681
KIR2DL4	24.3863	2	5.06508e-06	24.2511	1	8.45591e-07	0.135189	1	0.713112	128.57	33.5401	9.33981e-06	1
AC097369.2	24.3734	2	5.09775e-06	17.8664	1	2.36966e-05	6.507	1	0.0107451	-9.56044	-6.55828	0.000212631	0.0812463
TRIB2	24.3543	2	5.14669e-06	3.60377	1	0.0576487	20.7505	1	5.23167e-06	1.35605	3.19679	0.242328	0.000111636
RPL13A	24.2737	2	5.35838e-06	0	1	1	24.2737	1	8.35725e-07	-0.333326	-2.13865	1	2.08327e-05
MAP3K5	24.2729	2	5.3605e-06	11.4377	1	0.000719703	12.8352	1	0.000340151	2.92223	4.10683	0.00489731	0.00435916
CD151	24.2718	2	5.36359e-06	22.965	1	1.6498e-06	1.30678	1	0.252979	2.53073	1.57401	1.75068e-05	0.914898
SLC27A2	24.2713	2	5.36469e-06	17.7668	1	2.49704e-05	6.50455	1	0.0107599	8.47777	6.68738	0.000223259	0.0812969
PAFAH2	24.2599	2	5.39547e-06	13.5819	1	0.000228379	10.678	1	0.00108416	2.74517	3.41772	0.00171516	0.0117033
HNRNPD	24.2313	2	5.47315e-06	20.6292	1	5.57399e-06	3.60213	1	0.0577056	2.01355	1.73795	5.49484e-05	0.306569
UTS2	24.2097	2	5.53262e-06	21.8935	1	2.88213e-06	2.31623	1	0.12803	6.65163	5.34217	2.95788e-05	0.556915
C1orf53	24.2013	2	5.55595e-06	14.2307	1	0.000161713	9.97061	1	0.00159059	5.57836	8.28848	0.00125504	0.0162609
PGLS	24.1751	2	5.62918e-06	21.6483	1	3.27496e-06	2.52677	1	0.111929	1.55403	1.40343	3.32688e-05	0.506953
MMAA	24.0977	2	5.8514e-06	13.4918	1	0.000239614	10.6059	1	0.00112727	2.45138	2.94954	0.0017928	0.0120774
MLKL	24.0294	2	6.05465e-06	4.36423	1	0.0367012	19.6651	1	9.22692e-06	1.30376	2.88319	0.16444	0.000189389
GSE1	24.0198	2	6.08358e-06	6.56587	1	0.0103953	17.454	1	2.94349e-05	1.74877	3.01365	0.0546615	0.000531104
ACAT2	23.9798	2	6.20657e-06	22.6188	1	1.97537e-06	1.36096	1	0.243372	2.23475	1.39613	2.07632e-05	0.891768
CLSPN	23.9705	2	6.2355e-06	21.5538	1	3.44033e-06	2.41666	1	0.12005	12.969	5.43466	3.4772e-05	0.530984
RALBP1	23.9215	2	6.39029e-06	11.2853	1	0.000781216	12.6361	1	0.000378364	1.38634	1.74947	0.00527637	0.0047875
TP53I11	23.9021	2	6.45259e-06	16.4397	1	5.02221e-05	7.46235	1	0.00630027	6.54247	5.67316	0.000425441	0.0523504
RAP2A	23.8436	2	6.64382e-06	18.7723	1	1.47289e-05	5.07132	1	0.0243249	5.68968	3.89466	0.000136324	0.156267
AL121787.1	23.8389	2	6.65945e-06	18.4794	1	1.71754e-05	5.35959	1	0.0206087	-8.72578	-7.40906	0.000157365	0.136971
GNA13	23.825	2	6.70594e-06	13.292	1	0.000266541	10.533	1	0.00117259	2.13691	2.82396	0.00197505	0.0124827
KHDC1	23.8222	2	6.71535e-06	18.4952	1	1.70337e-05	5.32707	1	0.0209966	5.50332	4.67787	0.00015621	0.139006
MAP4K3-DT	23.6715	2	7.24108e-06	19.3655	1	1.07938e-05	4.30595	1	0.0379793	-2.29753	-1.91092	0.000102464	0.222143
LAMP3	23.6498	2	7.32004e-06	1.13385	1	0.286956	22.5159	1	2.08407e-06	3.03691	11.6324	0.885584	4.81117e-05
EIF4G1	23.5885	2	7.54794e-06	18.4452	1	1.74862e-05	5.14329	1	0.0233364	1.67823	1.53756	0.00015992	0.151475
LIG1	23.5705	2	7.6162e-06	23.5705	1	1.20422e-06	0	1	1	3.03093	-0.22338	1.30841e-05	1
DAZAP1	23.5651	2	7.63664e-06	14.1382	1	0.000169857	9.42688	1	0.00213828	2.01437	2.51432	0.00131111	0.0208529
PMEPA1	23.5344	2	7.75468e-06	14.4189	1	0.000146323	9.11549	1	0.00253455	-20.2049	-15.8061	0.00114358	0.024083
OLMALINC	23.5314	2	7.76641e-06	18.9827	1	1.3191e-05	4.54872	1	0.0329433	-6.13221	-4.9479	0.000123231	0.198374
AC093535.1	23.5018	2	7.88221e-06	9.65054	1	0.00189296	13.8513	1	0.000197864	-11.5171	-20.3638	0.0117674	0.00275466
DHX38	23.4718	2	8.00125e-06	11.9541	1	0.000545261	11.5177	1	0.000689371	1.58974	1.96788	0.00380369	0.00792975
HMGCS1	23.3612	2	8.45649e-06	10.2547	1	0.00136336	13.1064	1	0.000294283	2.15636	3.13425	0.00878101	0.00384027
AC091271.1	23.3402	2	8.54571e-06	17.3168	1	3.16384e-05	6.0234	1	0.0141174	5.20603	4.18286	0.000278396	0.10167
SERINC5	23.3212	2	8.62696e-06	22.0593	1	2.64358e-06	1.26195	1	0.261281	-3.29709	-2.2552	2.72706e-05	0.931685
SERPINF1	23.3099	2	8.67592e-06	13.9649	1	0.000186256	9.34502	1	0.00223592	-7.09417	-13.0939	0.00142662	0.0216993
CDKL1	23.2969	2	8.7325e-06	12.6541	1	0.000374735	10.6428	1	0.00110502	3.07651	3.54006	0.00270459	0.0118957
KIF11	23.2897	2	8.76396e-06	21.6173	1	3.32834e-06	1.67241	1	0.195935	11.0753	4.53549	3.37425e-05	0.763575
LINC00239	23.2533	2	8.92503e-06	8.75644	1	0.0030851	14.4969	1	0.000140394	3.21666	5.11416	0.0183892	0.00206682
AC007384.1	23.2121	2	9.11099e-06	9.45305	1	0.00210798	13.759	1	0.000207822	2.57784	4.09594	0.0129431	0.00285748
FEZ1	23.1836	2	9.24141e-06	20.6818	1	5.42296e-06	2.50185	1	0.113712	8.4614	4.70577	5.35651e-05	0.512475
AL590006.1	23.141	2	9.44051e-06	19.6136	1	9.47923e-06	3.52741	1	0.0603622	-12.7551	-5.29684	9.08479e-05	0.317235
LIMA1	23.0948	2	9.66091e-06	16.0123	1	6.29338e-05	7.08259	1	0.00778364	2.20241	2.55017	0.000526873	0.0621448
AP000977.1	23.0688	2	9.78731e-06	17.3875	1	3.04826e-05	5.68136	1	0.0171461	-5.77248	-4.96375	0.000268935	0.118509
RACGAP1	23.0511	2	9.87473e-06	22.9032	1	1.70372e-06	0.147906	1	0.700545	4.32446	1.25768	1.80495e-05	1
CAMK4	23.0415	2	9.92188e-06	22.4574	1	2.14855e-06	0.584123	1	0.444701	-1.87358	-1.20215	2.24419e-05	1
ICAM1	23.0297	2	9.98101e-06	4.01305	1	0.0451495	19.0166	1	1.29586e-05	2.32605	5.83421	0.196995	0.000257026
ITGAX	23.0231	2	1.00138e-05	19.814	1	8.53567e-06	3.20913	1	0.0732284	6.19219	4.73461	8.2517e-05	0.365447
SETD2	22.9891	2	1.01853e-05	1.96692	1	0.160776	21.0222	1	4.5399e-06	0.991643	2.1127	0.564493	9.82269e-05
PIM2	22.9862	2	1.02003e-05	22.9862	1	1.63169e-06	0	1	1	-1.88137	-0.535095	1.7333e-05	1
YPEL2	22.9699	2	1.02837e-05	21.219	1	4.09688e-06	1.75092	1	0.185761	-2.54798	-1.52211	4.10757e-05	0.735977
AC008105.3	22.9468	2	1.04033e-05	22.2072	1	2.44751e-06	0.739552	1	0.389804	-2.7241	-1.22306	2.53264e-05	1
MICAL2	22.8152	2	1.11106e-05	11.4589	1	0.000711508	11.3563	1	0.000751934	3.27279	5.11992	0.00485477	0.00859992
TMEM204	22.7748	2	1.13377e-05	22.5731	1	2.02301e-06	0.201688	1	0.653361	-1.79378	-0.845238	2.12193e-05	1
HNRNPUL2	22.7399	2	1.15372e-05	17.4364	1	2.97078e-05	5.30344	1	0.0212833	1.71777	1.49028	0.000262347	0.140428
PSMG3	22.732	2	1.15828e-05	17.54	1	2.81324e-05	5.19197	1	0.0226915	1.75608	1.53058	0.000249301	0.147576
ACP5	22.7312	2	1.15876e-05	15.8826	1	6.7394e-05	6.84852	1	0.0088715	2.38831	3.25435	0.000559063	0.069335
NFKB1	22.7192	2	1.16573e-05	22.0964	1	2.593e-06	0.6228	1	0.430009	-2.51324	-1.10749	2.67765e-05	1
WNK1	22.7159	2	1.16761e-05	10.4653	1	0.00121638	12.2506	1	0.000465101	1.57474	2.32453	0.00793144	0.00569749
C16orf87	22.6996	2	1.17717e-05	13.4329	1	0.000247255	9.26676	1	0.0023335	2.18971	2.79137	0.0018472	0.0225805
SMUG1	22.6453	2	1.20957e-05	16.9307	1	3.87696e-05	5.71463	1	0.0168241	2.37519	2.11849	0.000334664	0.11695
ECT2	22.6107	2	1.23068e-05	15.9385	1	6.54336e-05	6.6722	1	0.00979284	5.23869	5.03661	0.000544608	0.0751837
ATP10D	22.5695	2	1.2563e-05	14.5774	1	0.000134517	7.99209	1	0.00469822	3.91362	3.91687	0.00105876	0.041016
STK38	22.5435	2	1.27271e-05	10.3207	1	0.00131549	12.2229	1	0.00047207	1.40039	2.17399	0.00850409	0.00576872
SLX1B	22.531	2	1.28071e-05	8.63105	1	0.00330481	13.9	1	0.000192801	3.09038	5.31942	0.019582	0.00269544
CDC5L	22.5085	2	1.29519e-05	16.2761	1	5.47513e-05	6.23247	1	0.0125429	1.56294	1.48351	0.000461073	0.0919198
PLEKHA5	22.4804	2	1.31351e-05	15.115	1	0.000101156	7.36545	1	0.0066489	4.46386	4.51107	0.000816767	0.054837
AL035701.1	22.4353	2	1.3435e-05	22.0482	1	2.65892e-06	0.387115	1	0.53382	4.79124	1.56947	2.73442e-05	1
CELA1	22.4243	2	1.35089e-05	16.843	1	4.06022e-05	5.5813	1	0.0181532	-6.64685	-8.44843	0.000349277	0.124629
CCL3	22.3878	2	1.3758e-05	18.1183	1	2.07601e-05	4.26952	1	0.0388019	12.7922	14.6419	0.000187291	0.226292
TOP1	22.3857	2	1.37726e-05	12.0749	1	0.000511063	10.3108	1	0.00132254	1.47256	1.92709	0.00359001	0.0138721
BFSP1	22.3822	2	1.37963e-05	16.5426	1	4.75681e-05	5.83958	1	0.0156696	15.641	15.7036	0.000405018	0.110461
SH2D3C	22.311	2	1.42967e-05	17.4363	1	2.97096e-05	4.87464	1	0.0272541	2.06235	1.72285	0.000262347	0.170697
MLLT3	22.2021	2	1.50962e-05	21.8582	1	2.93561e-06	0.343936	1	0.557566	-2.23136	-1.06354	3.00351e-05	1
DLEU2	22.1915	2	1.51767e-05	17.5795	1	2.75547e-05	4.61203	1	0.0317485	3.89949	3.19517	0.000244615	0.19304
PRR11	22.1811	2	1.52558e-05	21.044	1	4.48856e-06	1.1371	1	0.286265	12.1512	3.29948	4.46889e-05	0.979969
LINC01260	22.1792	2	1.52705e-05	7.36161	1	0.00666309	14.8176	1	0.000118428	2.61688	4.37484	0.036859	0.00178284
LINC00899	22.1382	2	1.55865e-05	11.3235	1	0.000765309	10.8147	1	0.00100699	-6.17278	-10.8886	0.00518295	0.0110708
ARID1A	22.1149	2	1.57693e-05	0	1	1	22.1149	1	2.5681e-06	0.680541	2.12099	1	5.87432e-05
PYM1	22.0985	2	1.58988e-05	10.1258	1	0.00146205	11.9727	1	0.000539858	1.72472	2.8703	0.00933247	0.00650955
PTPRCAP	22.0951	2	1.59263e-05	2.53561	1	0.111304	19.5595	1	9.75162e-06	0.974151	2.18755	0.417483	0.000198933
CAPNS1	21.9945	2	1.67476e-05	7.47228	1	0.00626562	14.5222	1	0.000138515	1.68172	3.1973	0.034892	0.00204822
CDK1	21.959	2	1.7048e-05	19.4367	1	1.03991e-05	2.52227	1	0.112249	13.3481	7.77971	9.90933e-05	0.507485
AL132996.1	21.9403	2	1.72079e-05	14.357	1	0.000151214	7.58326	1	0.00589129	-20.1341	-18.9808	0.00117905	0.0494453
MGME1	21.9393	2	1.72167e-05	18.0716	1	2.12751e-05	3.86766	1	0.049225	2.87516	2.17685	0.000191764	0.270954
SETBP1	21.933	2	1.72707e-05	11.08	1	0.000872639	10.853	1	0.000986359	10.7387	9.67964	0.00583862	0.0109067
IL15	21.8963	2	1.75909e-05	18.0347	1	2.16913e-05	3.86155	1	0.0494048	6.39706	5.14731	0.000195339	0.271794
PRRT1	21.8766	2	1.77649e-05	6.78772	1	0.00917869	15.0888	1	0.000102568	-5.36364	-10.3105	0.0489838	0.00157976
VMA21	21.8585	2	1.79261e-05	19.3027	1	1.11548e-05	2.5558	1	0.10989	1.90561	1.44177	0.000105491	0.500438
SMAD3	21.8546	2	1.79611e-05	12.9294	1	0.000323469	8.92524	1	0.00281256	3.49925	4.49069	0.00235156	0.0264481
HMGCR	21.8351	2	1.81368e-05	2.95698	1	0.0855075	18.8782	1	1.39339e-05	1.26273	3.03075	0.337572	0.000273105
GRK6	21.8045	2	1.84163e-05	16.9553	1	3.827e-05	4.84923	1	0.0276584	2.03824	1.96022	0.00033121	0.172688
ZFAS1	21.7921	2	1.85309e-05	18.3735	1	1.81567e-05	3.41866	1	0.0644635	-1.42942	-1.63101	0.000165537	0.333183
RAD51AP1	21.7921	2	1.8531e-05	20.8999	1	4.83915e-06	0.892207	1	0.34488	8.70364	5.54531	4.79882e-05	1
LMO7	21.7919	2	1.8533e-05	14.7108	1	0.000125323	7.08106	1	0.00779029	-3.33874	-4.68772	0.000991084	0.0621482
FRY	21.7655	2	1.87795e-05	8.54566	1	0.00346348	13.2198	1	0.000277002	7.86206	13.1908	0.0203892	0.00365291
USP24	21.7447	2	1.89756e-05	17.7798	1	2.47999e-05	3.96489	1	0.0464584	3.0012	2.27606	0.000221934	0.260561
TMEM156	21.7441	2	1.89816e-05	7.94342	1	0.00482626	13.8007	1	0.000203265	1.74724	2.70463	0.027489	0.00280253
MAN1C1	21.7151	2	1.92584e-05	20.4527	1	6.11231e-06	1.26242	1	0.261194	-6.53455	-2.48501	6.00183e-05	0.931685
MAD2L1	21.6389	2	2.00062e-05	21.1621	1	4.22035e-06	0.47687	1	0.489844	2.79195	-1.8668	4.21866e-05	1
APP	21.5487	2	2.09299e-05	13.9461	1	0.000188126	7.60255	1	0.00582859	-3.78232	-5.15229	0.00143769	0.0490013
EPHA4	21.5477	2	2.09403e-05	13.1823	1	0.0002826	8.36534	1	0.00382446	4.72936	6.33068	0.00207864	0.0345654
KIF3B	21.5003	2	2.14424e-05	9.23466	1	0.00237477	12.2656	1	0.000461378	2.10411	3.13559	0.0144043	0.00566576
RASGRF2	21.4568	2	2.19139e-05	17.9595	1	2.2565e-05	3.49723	1	0.0614716	-6.25969	-5.66763	0.000202659	0.321712
CKAP2	21.4438	2	2.20561e-05	6.58741	1	0.0102703	14.8564	1	0.000116011	1.74446	2.97137	0.0541179	0.00175174
PPBP	21.4335	2	2.21704e-05	9.64078	1	0.00190305	11.7927	1	0.000594626	6.349	7.76521	0.0118228	0.00703231
AZI2	21.4004	2	2.25401e-05	14.3911	1	0.000148505	7.00935	1	0.00810851	1.83932	1.89361	0.00115973	0.0642765
TNIP3	21.3924	2	2.26302e-05	11.5217	1	0.000687897	9.87078	1	0.00167924	4.85936	6.87527	0.00471297	0.0170068
MICU1	21.3789	2	2.27845e-05	6.7766	1	0.00923606	14.6023	1	0.000132755	1.38284	2.20979	0.0492393	0.0019718
NUAK2	21.3387	2	2.32467e-05	16.4614	1	4.96519e-05	4.87734	1	0.0272115	-3.5171	-4.83466	0.000421214	0.170537
GOLGB1	21.3074	2	2.36137e-05	5.22715	1	0.0222369	16.0802	1	6.0715e-05	1.36984	2.67247	0.106354	0.000996564
UPF3A	21.2976	2	2.37297e-05	7.55299	1	0.00599106	13.7446	1	0.000209425	1.24894	1.82786	0.0334936	0.00287556
DDX23	21.281	2	2.39272e-05	19.1002	1	1.24029e-05	2.18075	1	0.139746	1.9166	1.31788	0.000116204	0.598245
STX6	21.2785	2	2.39564e-05	8.56402	1	0.00342872	12.7145	1	0.000362826	1.48238	2.27133	0.0202203	0.00461183
YAF2	21.2333	2	2.45048e-05	17.8076	1	2.44407e-05	3.4257	1	0.0641889	1.69215	1.33414	0.000218915	0.3325
SLC4A7	21.2237	2	2.46231e-05	9.92571	1	0.00162986	11.2979	1	0.000775928	1.79352	3.05472	0.0102402	0.00883392
DUSP6	21.2102	2	2.47887e-05	14.1519	1	0.000168629	7.05838	1	0.00788954	8.30832	6.07962	0.00130264	0.0627397
MCF2L-AS1	21.1906	2	2.50332e-05	19.7825	1	8.67728e-06	1.4081	1	0.235372	-10.4728	-3.56232	8.38049e-05	0.871399
AC092821.3	21.1694	2	2.53007e-05	19.3573	1	1.08406e-05	1.81209	1	0.178258	2.72315	1.68292	0.000102811	0.715608
EPG5	21.1605	2	2.54133e-05	12.6523	1	0.000375097	8.50814	1	0.00353561	2.37168	2.62724	0.00270524	0.0322463
TRAV6	21.1553	2	2.5479e-05	20.8897	1	4.86512e-06	0.265648	1	0.606266	6.65619	-2.6244	4.81979e-05	1
SULT1B1	21.0582	2	2.67461e-05	17.2562	1	3.26625e-05	3.80202	1	0.0511909	-6.97828	-10.404	0.000286902	0.279314
LUZP1	21.0494	2	2.68651e-05	14.4918	1	0.000140768	6.55752	1	0.0104442	2.27352	2.33557	0.00110449	0.0795731
LINC01825	20.9834	2	2.77664e-05	13.2676	1	0.00027003	7.71575	1	0.00547411	-4.87797	-6.30332	0.00199646	0.0465234
TGFBR3L	20.8548	2	2.96102e-05	18.8045	1	1.44823e-05	2.05026	1	0.15218	7.05934	4.19628	0.000134291	0.63595
HOXB7	20.8082	2	3.03079e-05	11.6657	1	0.000636637	9.14252	1	0.00249736	5.70795	5.45302	0.0043949	0.0237749
MSC	20.7404	2	3.13524e-05	20.1103	1	7.31001e-06	0.630092	1	0.427322	6.4	-3.08118	7.13583e-05	1
SLC16A6	20.711	2	3.18169e-05	17.7557	1	2.51164e-05	2.95533	1	0.0855951	3.57161	2.53775	0.000224364	0.41135
SLC8B1	20.7057	2	3.19015e-05	16.2252	1	5.62408e-05	4.48051	1	0.0342835	-2.55374	-2.29223	0.00047282	0.203987
ZSCAN2	20.6069	2	3.35181e-05	10.5044	1	0.00119092	10.1025	1	0.00148071	1.99725	2.95229	0.00778066	0.015338
DCP2	20.573	2	3.40894e-05	9.26866	1	0.00233108	11.3044	1	0.00077324	1.52346	2.30973	0.0141565	0.00881335
HAR1B	20.5501	2	3.44836e-05	4.68329	1	0.0304574	15.8668	1	6.79618e-05	-2.06042	-4.94297	0.139849	0.00110283
TTC16	20.4462	2	3.6321e-05	14.1848	1	0.000165708	6.26148	1	0.0123391	2.63872	3.14242	0.00128305	0.090806
DHX8	20.417	2	3.6855e-05	11.8439	1	0.000578514	8.57317	1	0.00341153	1.47965	1.71266	0.00401585	0.031286
CCRL2	20.4117	2	3.69537e-05	10.1893	1	0.00141255	10.2223	1	0.00138749	5.07919	5.97784	0.0090686	0.0145077
FXYD2	20.3693	2	3.77459e-05	17.2895	1	3.20962e-05	3.0798	1	0.0792701	3.87355	-10.3005	0.000282176	0.389378
MYO18A	20.3619	2	3.78847e-05	11.954	1	0.000545287	8.40788	1	0.00373599	2.95436	3.67341	0.00380369	0.0338883
FHOD1	20.3579	2	3.7961e-05	15.6719	1	7.53349e-05	4.68599	1	0.0304095	3.53688	3.73518	0.000622868	0.186258
PLP2	20.3505	2	3.81023e-05	18.9998	1	1.30734e-05	1.3507	1	0.245156	1.60058	-1.81657	0.000122247	0.896763
MT3	20.3461	2	3.81848e-05	15.9551	1	6.48629e-05	4.39105	1	0.0361281	-12.9125	-7.86286	0.00054063	0.212934
DDX60L	20.3219	2	3.86501e-05	1.99466	1	0.157855	18.3273	1	1.86026e-05	1.14086	2.64501	0.556664	0.000351515
AC036176.1	20.2534	2	3.99971e-05	16.9718	1	3.79391e-05	3.2816	1	0.0700605	-3.45776	-2.37863	0.00032863	0.353878
FTCDNL1	20.2452	2	4.01624e-05	19.2715	1	1.13389e-05	0.973705	1	0.323758	-3.37248	-1.60052	0.000106928	1
PDE4A	20.1898	2	4.12903e-05	14.2603	1	0.000159187	5.92946	1	0.0148898	4.54103	4.98779	0.00123639	0.106465
APOBR	20.151	2	4.20986e-05	14.843	1	0.000116841	5.30799	1	0.0212278	2.81764	2.78221	0.000930631	0.140154
RPSA	20.1453	2	4.22188e-05	0	1	1	20.1453	1	7.17768e-06	-0.0242654	-1.86518	1	0.000150415
NAGA	20.1344	2	4.24497e-05	17.1668	1	3.42368e-05	2.96758	1	0.0849488	2.33888	1.71689	0.000299414	0.409425
FLT3LG	20.1212	2	4.27311e-05	18.4752	1	1.72133e-05	1.64601	1	0.199504	-1.58089	-1.56611	0.000157568	0.772632
AKAP5	20.1002	2	4.31804e-05	17.7044	1	2.58028e-05	2.39584	1	0.121658	17.9302	9.32503	0.000230085	0.537619
NCALD	20.0991	2	4.32044e-05	18.3724	1	1.81667e-05	1.7267	1	0.188833	2.89955	1.91028	0.000165537	0.744313
IL23A	20.0697	2	4.38459e-05	15.5445	1	8.05861e-05	4.52517	1	0.0333998	-4.58426	-4.20306	0.000662994	0.200435
ATF7IP2	20.0671	2	4.3902e-05	20.0671	1	7.47719e-06	0	1	1	-1.66978	-0.481593	7.27062e-05	1
MLXIP	20.0562	2	4.41423e-05	7.55797	1	0.00597452	12.4982	1	0.000407342	-1.57811	-2.59844	0.0334199	0.0050961
NDFIP2	20.0198	2	4.49519e-05	10.8108	1	0.00100911	9.20907	1	0.00240819	4.26063	6.08807	0.00668906	0.0231413
SPTY2D1	20.0146	2	4.50701e-05	8.18082	1	0.00423356	11.8338	1	0.000581664	1.38113	2.03159	0.0243911	0.00693076
RTP5	20.0127	2	4.51133e-05	7.25175	1	0.00708318	12.7609	1	0.000353938	4.03185	7.32645	0.038903	0.00451848
TRPS1	19.9709	2	4.60661e-05	0.417996	1	0.517939	19.5529	1	9.78536e-06	1.09185	4.76419	1	0.000199215
LRRCC1	19.9375	2	4.68405e-05	16.4211	1	5.07181e-05	3.51645	1	0.0607626	2.92285	2.42565	0.000429279	0.318836
CEP350	19.9269	2	4.7089e-05	5.24102	1	0.0220603	14.6859	1	0.000126991	1.16395	1.80254	0.105813	0.00189564
DIPK2A	19.9116	2	4.74526e-05	8.28964	1	0.00398718	11.6219	1	0.000651792	2.84139	5.29488	0.0231183	0.00758477
CDCA8	19.9069	2	4.75626e-05	19.2982	1	1.1181e-05	0.608693	1	0.43528	6.6805	3.27152	0.000105638	1
E2F2	19.8837	2	4.81192e-05	15.2071	1	9.63417e-05	4.67658	1	0.0305765	10.678	12.811	0.000782317	0.187052
DYNC1I2	19.8805	2	4.81949e-05	4.5287	1	0.0333309	15.3518	1	8.92352e-05	1.21026	2.09065	0.151444	0.00139157
AGTPBP1	19.8624	2	4.86335e-05	4.03567	1	0.0445481	15.8267	1	6.94149e-05	1.28333	2.57695	0.194711	0.00112234
KIAA1841	19.8313	2	4.93947e-05	16.4602	1	4.9681e-05	3.37109	1	0.0663499	4.96899	3.35757	0.000421214	0.339945
ODC1	19.8178	2	4.97311e-05	18.5994	1	1.61271e-05	1.21836	1	0.269684	1.88245	1.33209	0.000148441	0.945216
STAG1	19.8033	2	5.00917e-05	18.7225	1	1.51186e-05	1.08079	1	0.298521	1.77221	1.0941	0.000139673	1
SUPT6H	19.792	2	5.03768e-05	6.31215	1	0.0119913	13.4798	1	0.000241144	1.13864	1.69649	0.062042	0.00323121
RAB37	19.7651	2	5.10587e-05	16.3761	1	5.19362e-05	3.38898	1	0.0656336	1.89271	1.91517	0.000438846	0.337486
LDOC1	19.7605	2	5.11752e-05	19.573	1	9.68255e-06	0.18746	1	0.665039	-4.04086	-1.35772	9.26189e-05	1
MT-ND4	19.7434	2	5.16143e-05	15.4369	1	8.53083e-05	4.30657	1	0.0379654	-1.10319	-1.33144	0.000698396	0.222143
TFEB	19.7336	2	5.18681e-05	11.5577	1	0.000674695	8.17592	1	0.00424502	6.28375	6.3039	0.00463522	0.0377184
ARHGEF3	19.7038	2	5.26478e-05	5.31978	1	0.0210846	14.384	1	0.000149064	1.21681	2.17344	0.101817	0.00217208
XPNPEP2	19.703	2	5.26674e-05	12.3133	1	0.000449741	7.38972	1	0.00655976	9.87656	7.90949	0.00319517	0.0542383
HIST1H3D	19.7022	2	5.26898e-05	9.76556	1	0.00177812	9.93662	1	0.00162023	2.57197	3.78137	0.0111227	0.0165432
ADSL	19.6912	2	5.29804e-05	19.6664	1	9.22067e-06	0.0247374	1	0.875023	1.80782	0.813401	8.85397e-05	1
OXSR1	19.6836	2	5.3181e-05	5.86898	1	0.01541	13.8146	1	0.000201758	1.5064	2.48623	0.0775231	0.00278689
TMEM123	19.6809	2	5.32544e-05	17.1433	1	3.46639e-05	2.53761	1	0.111163	-1.43516	1.42721	0.000302356	0.50451
GALNT2	19.66	2	5.38139e-05	18.7966	1	1.45429e-05	0.863398	1	0.352789	-3.1513	-1.7828	0.000134728	1
GPR183	19.6381	2	5.44041e-05	18.9556	1	1.33796e-05	0.682544	1	0.408712	2.74995	-2.06993	0.00012476	1
PNKP	19.6362	2	5.44582e-05	14.3788	1	0.000149474	5.25734	1	0.0218544	1.82552	1.76284	0.00116639	0.14343
NEIL3	19.6032	2	5.53632e-05	13.2928	1	0.000266425	6.31038	1	0.0120033	9.15504	12.0512	0.00197505	0.088878
RSPH3	19.5857	2	5.58507e-05	8.29517	1	0.00397506	11.2905	1	0.000779055	2.34258	3.42657	0.023115	0.00885943
FAM8A1	19.5832	2	5.59194e-05	5.24396	1	0.0220231	14.3392	1	0.00015265	1.73196	3.40319	0.105685	0.00221786
SPTAN1	19.5018	2	5.82434e-05	2.0981	1	0.147482	17.4037	1	3.02243e-05	1.0199	2.53941	0.527077	0.00054241
TLE1	19.4754	2	5.9016e-05	18.9721	1	1.32641e-05	0.503257	1	0.478073	4.44898	1.96965	0.000123798	1
CDK2	19.4729	2	5.9089e-05	19.1477	1	1.20981e-05	0.325193	1	0.568504	3.81601	1.45735	0.000113658	1
FAM214A	19.4606	2	5.94539e-05	0	1	1	19.4606	1	1.02695e-05	0.484937	2.9421	1	0.000207802
LRR1	19.4095	2	6.09936e-05	19.4095	1	1.05482e-05	0	1	1	3.62035	0.440227	0.000100419	1
PRSS57	19.3303	2	6.34561e-05	19.3303	1	1.09946e-05	1.382e-11	1	0.999997	13.8895	18.7811	0.000104173	1
NRAV	19.3067	2	6.42108e-05	11.2007	1	0.000817661	8.10597	1	0.00441197	5.12227	6.84652	0.00549653	0.0390052
TMEM30A	19.302	2	6.43604e-05	13.8368	1	0.000199387	5.46517	1	0.0193991	1.65657	1.58562	0.0015122	0.130231
PPARA	19.2958	2	6.45615e-05	11.2176	1	0.000810231	8.07813	1	0.00448025	2.39322	2.66918	0.00545392	0.0394926
WDR11	19.2856	2	6.48902e-05	2.25787	1	0.132936	17.0278	1	3.68375e-05	1.0906	2.42738	0.484622	0.000646657
NCAM1	19.2488	2	6.60947e-05	11.7785	1	0.000599177	7.47031	1	0.00627247	89.9283	70.4987	0.00415352	0.0522062
CARD6	19.2437	2	6.62647e-05	12.217	1	0.000473566	7.02673	1	0.00803018	3.31388	3.74097	0.00335015	0.0638074
AC110611.2	19.2307	2	6.66964e-05	12.7053	1	0.000364624	6.52544	1	0.0106342	-8.86743	-9.13	0.00263542	0.0807136
CTSH	19.1949	2	6.79027e-05	18.5076	1	1.69227e-05	0.687256	1	0.407099	5.19513	2.75174	0.000155335	1
MTUS1	19.1757	2	6.85569e-05	14.7904	1	0.000120147	4.38532	1	0.0362498	-5.66522	-4.48282	0.000954683	0.213525
HUWE1	19.1696	2	6.87673e-05	1.18172	1	0.277005	17.9878	1	2.22321e-05	0.923753	2.00235	0.862331	0.000410779
C9orf135	19.1239	2	7.03554e-05	9.3658	1	0.00221072	9.75811	1	0.00178534	-24.4736	-26.4853	0.0135076	0.0179552
FAM207A	19.0168	2	7.42246e-05	9.84484	1	0.00170309	9.17199	1	0.00245747	1.72156	2.24814	0.0106667	0.0234685
AP000787.1	18.9881	2	7.52994e-05	16.711	1	4.3529e-05	2.27712	1	0.131295	-2.33594	-1.59153	0.000372212	0.567673
TIPARP	18.9778	2	7.56855e-05	5.59758	1	0.0179853	13.3803	1	0.000254285	1.7999	3.70065	0.0888687	0.00338911
HIST1H2BC	18.9433	2	7.70048e-05	17.1636	1	3.4294e-05	1.77965	1	0.182192	3.73733	2.36104	0.000299653	0.726972
SIPA1	18.9073	2	7.84027e-05	7.01347	1	0.00808986	11.8938	1	0.000563202	1.77758	2.74317	0.0438062	0.00675032
SAC3D1	18.8914	2	7.90298e-05	18.8914	1	1.38377e-05	0	1	1	3.90671	-0.239162	0.000128671	1
SESN3	18.8768	2	7.96094e-05	18.8768	1	1.39441e-05	0	1	1	-3.32514	-0.561223	0.000129541	1
CEP170	18.8342	2	8.13215e-05	17.6784	1	2.61576e-05	1.15577	1	0.282344	-2.79031	-1.48911	0.00023304	0.971537
SCML1	18.8257	2	8.16673e-05	13.9338	1	0.000189358	4.89187	1	0.0269834	-9.83207	-16.622	0.00144601	0.169426
EDARADD	18.8228	2	8.17866e-05	13.8953	1	0.000193281	4.92749	1	0.0264326	4.44632	4.42943	0.00147147	0.167017
HIP1	18.8196	2	8.19168e-05	10.4578	1	0.00122133	8.36182	1	0.00383186	3.59696	4.40501	0.00795338	0.034601
SAMHD1	18.8188	2	8.19495e-05	6.62523	1	0.0100544	12.1936	1	0.000479541	1.15303	2.05381	0.0530733	0.00584572
ANKFY1	18.8087	2	8.23655e-05	7.52608	1	0.00608121	11.2826	1	0.000782365	1.46614	2.18394	0.0339787	0.00888696
ZNF629	18.7976	2	8.28247e-05	13.5982	1	0.000226405	5.19939	1	0.0225948	-5.44587	-6.88331	0.00170289	0.147331
GXYLT1	18.7822	2	8.34618e-05	15.9021	1	6.67056e-05	2.88017	1	0.0896766	2.94292	2.24628	0.000554272	0.426658
GALNT6	18.7779	2	8.3645e-05	13.2872	1	0.000267217	5.49061	1	0.0191189	3.11078	3.22347	0.0019786	0.128869
ZBTB10	18.7563	2	8.45498e-05	7.70119	1	0.00551845	11.0552	1	0.000884411	-2.60356	-4.00454	0.0310957	0.0099444
CCDC57	18.7448	2	8.50402e-05	15.1432	1	9.96561e-05	3.60157	1	0.0577252	-1.30586	-1.1441	0.000805305	0.306569
ST8SIA6	18.7041	2	8.67874e-05	10.7099	1	0.00106565	7.99422	1	0.0046927	11.8606	16.151	0.00704047	0.041016
CEBPE	18.6822	2	8.77449e-05	13.9137	1	0.000191401	4.76847	1	0.0289855	-7.30484	-5.39479	0.00146049	0.179627
PYCARD-AS1	18.6792	2	8.78728e-05	14.7711	1	0.000121379	3.9081	1	0.0480538	2.97198	2.81232	0.000962942	0.266563
AC009495.3	18.665	2	8.84998e-05	10.1422	1	0.00144914	8.52283	1	0.00350719	8.52856	10.9373	0.00926189	0.0320163
TMPO	18.611	2	9.09223e-05	18.611	1	1.60292e-05	0	1	1	1.83817	0.200241	0.000147676	1
UNC13D	18.5921	2	9.17872e-05	6.01616	1	0.0141754	12.5759	1	0.000390751	1.4518	2.36678	0.0719642	0.00490081
LINC01215	18.5871	2	9.20171e-05	14.8465	1	0.000116622	3.74053	1	0.0531077	-2.91918	-2.90575	0.000929624	0.287732
SCRIB	18.5272	2	9.48114e-05	12.987	1	0.000313656	5.54021	1	0.0185844	3.1223	3.24189	0.00228521	0.126632
KNL1	18.5008	2	9.60739e-05	15.1687	1	9.83195e-05	3.33208	1	0.0679408	9.6538	9.33264	0.000795791	0.345617
EIF4ENIF1	18.4226	2	9.99058e-05	6.9367	1	0.00844446	11.4859	1	0.000701276	1.93102	3.02615	0.0455536	0.00805742
GINS2	18.3985	2	0.000101115	18.3973	1	1.79308e-05	0.00116362	1	0.972788	10.3907	-0.894881	0.000163686	1
BTG2	18.3971	2	0.000101187	16.9324	1	3.87343e-05	1.46466	1	0.22619	-1.82542	-1.58968	0.000334648	0.844602
AC006064.4	18.3647	2	0.000102837	4.84953	1	0.0276536	13.5152	1	0.000236639	2.41046	5.58666	0.12875	0.00317936
MED19	18.3482	2	0.000103688	2.13446	1	0.144021	16.2138	1	5.65809e-05	0.996489	2.03505	0.516368	0.000939506
HDAC9	18.2638	2	0.000108159	11.9014	1	0.000560912	6.36239	1	0.0116564	6.59645	5.78639	0.00390179	0.0866303
TBC1D5	18.237	2	0.000109619	7.95173	1	0.00480416	10.2853	1	0.00134096	1.5229	2.09026	0.0273944	0.0140359
SPATS2	18.1988	2	0.000111733	18.1988	1	1.99004e-05	0	1	1	2.39636	0.658337	0.000180022	1
CCAR1	18.1856	2	0.000112475	8.67134	1	0.00323253	9.51423	1	0.00203885	1.33693	1.75721	0.0191765	0.0200397
TFRC	18.1805	2	0.000112761	0	1	1	18.1805	1	2.00928e-05	0.55425	3.21238	1	0.000376118
KDF1	18.1302	2	0.00011563	10.0356	1	0.00153543	8.09462	1	0.00443969	-8.20127	-8.85508	0.00972631	0.0391696
TYK2	18.114	2	0.000116575	6.36583	1	0.0116339	11.7481	1	0.000609046	1.54119	2.35881	0.0603802	0.00715397
RPL37A	18.0919	2	0.000117865	0	1	1	18.0919	1	2.1049e-05	-0.345895	-1.81917	1	0.000391089
SMCO4	18.0717	2	0.000119062	12.5721	1	0.000391543	5.49961	1	0.0190207	6.28358	7.1962	0.00281371	0.128467
FAM117B	18.0665	2	0.000119371	12.5613	1	0.000393824	5.50528	1	0.0189592	-4.21269	-5.00257	0.00282604	0.128238
PPP1R16B	18.0336	2	0.000121353	16.3283	1	5.3263e-05	1.70532	1	0.191593	3.38167	2.16492	0.000448918	0.752816
NAP1L3	18.021	2	0.00012212	1.53196	1	0.215818	16.489	1	4.89319e-05	-1.61453	-6.30448	0.713636	0.00083326
EBNA1BP2	17.9813	2	0.000124566	17.5236	1	2.83769e-05	0.457778	1	0.498664	2.11073	1.14108	0.000251245	1
AXIN1	17.963	2	0.000125713	13.5891	1	0.000227503	4.37392	1	0.0364929	3.47678	3.497	0.00170987	0.214579
DNAJC21	17.9274	2	0.000127974	11.132	1	0.000848517	6.79539	1	0.00913938	1.95813	2.08272	0.00569247	0.0710951
GALNT10	17.9168	2	0.000128652	9.98828	1	0.0015754	7.92851	1	0.00486618	2.10603	2.87001	0.00993545	0.0422242
AL590550.1	17.8862	2	0.000130633	15.1649	1	9.85156e-05	2.72129	1	0.0990177	7.47652	4.84178	0.000796733	0.462083
EMC9	17.8822	2	0.000130895	13.8208	1	0.000201093	4.06138	1	0.0438745	2.5669	2.33008	0.00152398	0.249755
FMR1	17.8748	2	0.00013138	4.92019	1	0.0265446	12.9546	1	0.000319128	1.34597	2.32224	0.124223	0.00411613
SLC2A3	17.864	2	0.000132095	8.19217	1	0.00420716	9.6718	1	0.00187118	1.48319	2.68424	0.024253	0.0186298
RNF157-AS1	17.8483	2	0.000133132	12.5569	1	0.000394751	5.29146	1	0.0214303	-10.4211	-8.63386	0.00283066	0.141118
LEO1	17.8332	2	0.000134141	6.93567	1	0.00844936	10.8976	1	0.000962905	1.46366	2.19122	0.0455555	0.0106828
TNFRSF18	17.7725	2	0.000138274	17.6457	1	2.66123e-05	0.12689	1	0.721679	9.21605	3.7913	0.00023688	1
VRK1	17.7567	2	0.000139371	14.8199	1	0.000118278	2.9368	1	0.0865821	1.99795	1.87858	0.000940577	0.414897
ANKIB1	17.6908	2	0.000144041	5.20625	1	0.0225058	12.4846	1	0.000410325	1.35797	2.15679	0.10728	0.00510786
AL133415.1	17.6716	2	0.000145434	15.9195	1	6.60944e-05	1.75208	1	0.185615	2.44317	1.86247	0.000549651	0.73569
TAF2	17.634	2	0.000148194	4.43456	1	0.0352183	13.1994	1	0.000280037	1.41004	2.45434	0.158649	0.00368807
MAST3	17.6289	2	0.00014857	3.59828	1	0.0578394	14.0306	1	0.000179857	1.58432	3.27537	0.242823	0.00254293
ATP2A2	17.6161	2	0.000149523	11.8845	1	0.000566044	5.73167	1	0.0166617	2.49231	2.60488	0.00393475	0.115982
FKBP3	17.6161	2	0.000149523	15.1985	1	9.67778e-05	2.41757	1	0.119981	1.62721	1.34421	0.000783947	0.530984
RNF20	17.602	2	0.000150585	3.32633	1	0.068179	14.2756	1	0.000157895	1.12891	1.99928	0.278398	0.00227932
C16orf74	17.5667	2	0.000153263	16.2492	1	5.55334e-05	1.31752	1	0.251037	-4.43005	-2.17195	0.000467266	0.90977
TPCN1	17.5409	2	0.000155252	17.5409	1	2.8119e-05	0	1	1	-2.96754	-0.557543	0.000249301	1
STRBP	17.4924	2	0.000159068	17.2078	1	3.35054e-05	0.284538	1	0.593742	-2.79192	-1.04259	0.000293532	1
CYP51A1	17.4802	2	0.000160037	15.4598	1	8.42768e-05	2.02037	1	0.155202	2.27399	1.5797	0.000690518	0.646954
NRIP1	17.4694	2	0.000160906	3.54224	1	0.0598246	13.9271	1	0.000190035	-1.47611	-3.44517	0.249758	0.00266615
OSBPL5	17.418	2	0.000165097	16.558	1	4.71852e-05	0.859986	1	0.353743	4.78931	2.56609	0.0004021	1
HIST1H2BN	17.3998	2	0.0001666	7.76943	1	0.00531377	9.63039	1	0.00191384	2.55971	3.55654	0.0300263	0.0189039
MKNK2	17.3887	2	0.000167531	5.55511	1	0.0184268	11.8336	1	0.000581724	1.28173	2.03418	0.0907361	0.00693076
SOCS3	17.374	2	0.000168769	9.18444	1	0.00244081	8.18951	1	0.00421332	-3.44203	-6.75768	0.01476	0.0375193
BRCA2	17.3595	2	0.000169992	16.9369	1	3.86427e-05	0.422599	1	0.515643	4.97213	2.23233	0.000334145	1
RPTOR	17.3289	2	0.000172618	13.8394	1	0.000199121	3.4895	1	0.0617594	1.70504	1.58674	0.00151132	0.322711
SQLE	17.2705	2	0.000177725	10.6454	1	0.00110343	6.62512	1	0.0100551	1.94546	2.19541	0.00727087	0.0770194
TRAV12-2	17.267	2	0.00017804	16.0812	1	6.06844e-05	1.18584	1	0.276171	2.88283	1.62706	0.000509321	0.956549
KIFC3	17.2494	2	0.000179611	11.7607	1	0.00060494	5.48872	1	0.0191395	8.96073	12.2776	0.00418187	0.128921
ZDHHC20	17.2302	2	0.000181351	13.7048	1	0.000213902	3.52531	1	0.0604384	1.54353	1.35663	0.00161737	0.317469
TRIM69	17.2179	2	0.000182465	5.34283	1	0.0208077	11.8751	1	0.0005689	1.349	2.38469	0.100723	0.00681045
ZNF69	17.1601	2	0.000187816	15.4953	1	8.27123e-05	1.66483	1	0.196952	-4.13497	-2.5594	0.000678647	0.766341
SNHG12	17.1586	2	0.000187955	17.1586	1	3.43846e-05	0	1	1	-1.37324	-0.428387	0.000300182	1
GIGYF2	17.0995	2	0.00019359	0.282296	1	0.5952	16.8172	1	4.11578e-05	0.800642	1.98767	1	0.000714259
BOLA2B	17.0702	2	0.000196447	15.5357	1	8.09627e-05	1.53456	1	0.21543	1.93016	1.31777	0.000665545	0.816005
ROCK2	17.0208	2	0.000201367	3.1985	1	0.0737057	13.8223	1	0.000200942	1.67355	3.61617	0.297321	0.00278689
CBR3-AS1	16.9828	2	0.000205224	9.76224	1	0.00178133	7.22058	1	0.00720723	-6.23407	-5.95333	0.011133	0.0584294
CDT1	16.9453	2	0.000209112	15.7031	1	7.41045e-05	1.24223	1	0.265042	9.51601	19.9882	0.00061422	0.938941
ZDBF2	16.938	2	0.000209877	16.9151	1	3.90888e-05	0.0228521	1	0.879842	-3.51977	-0.856468	0.000337128	1
SLX4	16.9245	2	0.000211294	15.5532	1	8.02173e-05	1.37136	1	0.241579	3.54314	2.19177	0.000660504	0.888456
R3HCC1L	16.9031	2	0.000213569	0	1	1	16.9031	1	3.93373e-05	0.517385	2.7265	1	0.000685045
AGPAT4	16.8981	2	0.000214106	6.99844	1	0.00815808	9.89964	1	0.00165311	2.85759	5.76068	0.0441278	0.0168103
PIGX	16.8918	2	0.000214782	16.417	1	5.08275e-05	0.474782	1	0.490795	2.25293	1.1724	0.000429841	1
ALG14	16.8433	2	0.000220048	6.44103	1	0.0111514	10.4023	1	0.00125858	1.84296	2.8501	0.0580873	0.0132429
C11orf54	16.8411	2	0.000220299	5.04203	1	0.0247395	11.799	1	0.000592619	1.17736	1.87198	0.116925	0.00702921
CREB3L2	16.8229	2	0.000222305	8.28998	1	0.00398644	8.53294	1	0.00348776	2.67311	4.3043	0.0231183	0.031868
RAD51	16.8097	2	0.000223782	16.481	1	4.91399e-05	0.328672	1	0.566442	7.90395	-6.28361	0.000417334	1
FES	16.8094	2	0.000223817	16.7637	1	4.23349e-05	0.0456413	1	0.830829	87.3542	-19.3937	0.000363245	1
HIST1H2AL	16.8	2	0.000224868	16.1662	1	5.80202e-05	0.633793	1	0.425967	8.97107	2.95	0.00048737	1
ZWILCH	16.7711	2	0.000228141	16.7645	1	4.23176e-05	0.00659272	1	0.935286	3.75791	0.794288	0.000363245	1
NRBF2	16.7641	2	0.000228939	7.28249	1	0.00696301	9.48162	1	0.0020754	1.36091	1.79849	0.0383272	0.0203589
MALINC1	16.7606	2	0.000229335	10.0168	1	0.00155122	6.74389	1	0.00940694	-3.77463	-5.10081	0.00981392	0.0729494
TRAV22	16.7134	2	0.000234817	16.7111	1	4.35245e-05	0.00226403	1	0.96205	-3.38765	-0.737905	0.000372212	1
GALNT4	16.6364	2	0.000244033	12.0036	1	0.000530979	4.63281	1	0.0313661	3.20354	3.00242	0.00371685	0.191414
ATE1	16.6332	2	0.00024442	3.66274	1	0.0556422	12.9705	1	0.000316435	1.34559	2.61271	0.235578	0.00408668
IFNGR2	16.6251	2	0.000245418	14.5068	1	0.000139653	2.11827	1	0.145551	-6.21715	-7.28567	0.0010966	0.615503
PHF21A	16.6176	2	0.000246345	9.46962	1	0.00208903	7.14794	1	0.00750501	1.77568	2.04259	0.0128425	0.0602571
ENC1	16.5863	2	0.000250222	11.5693	1	0.000670512	5.01707	1	0.0250986	6.34602	6.35678	0.00461283	0.159902
FBXO5	16.5636	2	0.000253081	16.3448	1	5.28016e-05	0.218825	1	0.639937	4.00456	1.34836	0.000445781	1
GMNN	16.4715	2	0.000265005	15.2001	1	9.66967e-05	1.27139	1	0.259506	3.96139	2.55184	0.000783925	0.928427
CDC16	16.4707	2	0.00026512	3.46868	1	0.0625413	13.002	1	0.000311162	1.10793	1.89387	0.259497	0.00403945
RNF214	16.4655	2	0.000265805	12.4279	1	0.000422959	4.03756	1	0.0444982	2.21681	2.6816	0.00301777	0.252586
PLEKHG2	16.3824	2	0.000277079	10.0911	1	0.00148984	6.29127	1	0.0121334	2.94559	3.26277	0.00948679	0.0895747
B4GALT5	16.3811	2	0.000277261	14.6853	1	0.000127032	1.69578	1	0.192841	4.70925	2.79562	0.00100301	0.755936
HIST1H2BH	16.3736	2	0.000278305	13.4116	1	0.000250068	2.96194	1	0.0852454	7.30685	6.36725	0.00186404	0.410261
MXD1	16.3454	2	0.000282254	6.76823	1	0.00927948	9.57717	1	0.00197012	1.54051	2.50088	0.0494444	0.0194022
ITGB1-DT	16.3446	2	0.000282374	9.01977	1	0.00267076	7.32479	1	0.00680098	5.38753	14.5976	0.0160728	0.0556778
SLCO4C1	16.3248	2	0.000285174	10.2252	1	0.00138535	6.09963	1	0.0135211	10.0454	8.54793	0.00891691	0.0981528
XPO5	16.3247	2	0.000285193	0	1	1	16.3247	1	5.33642e-05	0.375478	2.87248	1	0.00089202
AC015917.2	16.3137	2	0.000286767	11.2248	1	0.000807124	5.0889	1	0.0240795	-12.9419	-8.10158	0.00543666	0.15539
ASPSCR1	16.2942	2	0.000289581	13.2999	1	0.000265427	2.9943	1	0.0835582	1.61527	1.35172	0.00197118	0.404087
USP25	16.2939	2	0.000289624	0.0756983	1	0.783214	16.2182	1	5.64505e-05	0.817343	3.19665	1	0.000938901
RAD50	16.2621	2	0.000294253	1.42355	1	0.23282	14.8386	1	0.000117114	0.900344	1.69689	0.75659	0.00176572
TRGV10	16.2286	2	0.000299233	11.5229	1	0.000687439	4.70567	1	0.0300633	2.57934	3.27848	0.00471297	0.184817
GLIS3	16.2276	2	0.00029938	5.51475	1	0.0188567	10.7128	1	0.00106395	-25.1547	-34.9622	0.0927162	0.0115349
HIST1H3J	16.2132	2	0.000301546	8.0825	1	0.00446947	8.13067	1	0.00435226	8.0337	12.4627	0.0256616	0.0385862
CNTRL	16.1789	2	0.000306752	9.73826	1	0.00180472	6.44068	1	0.0111536	1.62176	2.1523	0.0112609	0.0837081
ZNF326	16.1592	2	0.000309788	0.183032	1	0.668781	15.9762	1	6.41434e-05	0.821446	2.52344	1	0.00104767
FBXL8	16.1313	2	0.00031414	15.4942	1	8.27601e-05	0.637174	1	0.424736	4.1959	2.38191	0.000678647	1
HIST1H2AH	16.1226	2	0.000315511	15.8956	1	6.69354e-05	0.227068	1	0.633706	6.06631	2.03379	0.00055572	1
TMEM30B	16.1138	2	0.0003169	10.0938	1	0.00148767	6.02002	1	0.0141445	-3.13957	-3.48843	0.00948387	0.101792
LINC02086	16.1003	2	0.000319057	8.98448	1	0.00272283	7.11581	1	0.00764073	9.07562	12.4687	0.0163664	0.0611503
ITPR1	16.1002	2	0.000319065	1.85247	1	0.173496	14.2478	1	0.000160252	1.13156	2.44324	0.600507	0.00230486
NIPSNAP3A	16.071	2	0.000323755	10.7347	1	0.00105146	5.33637	1	0.0208849	1.96053	2.12348	0.00695283	0.13853
ZBTB37	16.0501	2	0.000327163	3.38685	1	0.0657185	12.6633	1	0.000372912	1.59642	3.52771	0.27045	0.00472449
SNHG19	16.0303	2	0.000330413	12.4474	1	0.000418573	3.58293	1	0.0583761	-2.70999	-2.47123	0.00299142	0.309072
SLC7A8	16.0287	2	0.000330687	10.1509	1	0.00144234	5.87781	1	0.0153329	-36.121	-26.895	0.00923021	0.108855
DSN1	15.9909	2	0.000336997	15.9869	1	6.37821e-05	0.00396801	1	0.949773	3.35244	0.781885	0.000533528	1
CCDC43	15.9868	2	0.000337683	12.2889	1	0.000455657	3.69789	1	0.0544813	1.69145	1.47855	0.0032349	0.293266
LAX1	15.983	2	0.000338322	0.209034	1	0.647525	15.774	1	7.1377e-05	0.890219	3.2335	1	0.00114524
ZNF821	15.9716	2	0.000340258	8.70984	1	0.00316497	7.26177	1	0.00704377	2.38399	3.07697	0.0188316	0.0573368
PRDM8	15.9671	2	0.000341022	6.71397	1	0.00956606	9.25316	1	0.0023509	5.03533	7.29295	0.050755	0.022683
ZCCHC10	15.9345	2	0.000346629	3.32905	1	0.068066	12.6055	1	0.000384622	1.08514	1.98769	0.278277	0.00485439
LINC02482	15.9304	2	0.000347341	13.8526	1	0.000197721	2.0778	1	0.149456	-2.12277	-1.49873	0.00150184	0.626662
KLF3	15.9098	2	0.000350938	1.60936	1	0.204582	14.3004	1	0.000155828	1.02025	2.73096	0.682123	0.00225747
USP7	15.9071	2	0.00035141	2.37593	1	0.123218	13.5312	1	0.000234632	1.12714	2.13591	0.454499	0.00315663
KIF18A	15.8969	2	0.000353206	14.0793	1	0.000175264	1.81763	1	0.177595	8.01533	5.62551	0.00134972	0.714095
MS4A7	15.8864	2	0.000355065	12.5943	1	0.000386933	3.29216	1	0.0696116	5.96243	9.66051	0.00278458	0.352579
HIST1H2BK	15.8732	2	0.000357426	5.74591	1	0.0165271	10.1273	1	0.00146093	1.77965	3.04222	0.0825197	0.0151803
PABPC4	15.8334	2	0.00036461	4.57963	1	0.0323543	11.2537	1	0.000794629	-1.26879	-2.26941	0.147475	0.00898354
INTS6	15.8324	2	0.000364789	13.1205	1	0.00029208	2.71187	1	0.0996044	1.67187	1.3717	0.00213736	0.463954
DDHD1	15.8167	2	0.000367657	7.27066	1	0.00700901	8.54606	1	0.0034627	1.59254	2.00887	0.0385168	0.031668
POLD3	15.8075	2	0.000369357	13.9096	1	0.000191813	1.89786	1	0.168318	2.57945	2.01894	0.0014614	0.686702
DHRS3	15.8014	2	0.000370476	2.56242	1	0.109431	13.239	1	0.000274181	-1.46176	-4.86768	0.41123	0.00362049
PTPRN2	15.7796	2	0.000374549	0	1	1	15.7796	1	7.11665e-05	0.547403	2.80917	1	0.0011437
NUDT6	15.7775	2	0.000374947	13.3969	1	0.000252034	2.3805	1	0.122858	3.17229	2.39935	0.0018759	0.541008
PRKAR1B	15.7375	2	0.000382504	15.017	1	0.000106544	0.720495	1	0.395981	-2.39752	-1.49157	0.000855435	1
TOP2A	15.6968	2	0.000390367	15.6958	1	7.43881e-05	0.00102116	1	0.974507	8.76085	0.811521	0.000615587	1
RPS10	15.6907	2	0.000391565	9.55279	1	0.00199646	6.13793	1	0.0132312	-1.32459	-1.65517	0.0123126	0.096399
DEPDC1B	15.689	2	0.000391896	11.1087	1	0.000859241	4.58034	1	0.0323409	13.4179	11.2248	0.00575668	0.195796
ZNF641	15.6764	2	0.000394369	1.8576	1	0.172902	13.8188	1	0.000201307	1.20358	2.93807	0.598865	0.00278689
MIR22HG	15.669	2	0.000395841	9.20222	1	0.00241721	6.46677	1	0.010991	5.97331	6.62847	0.0146351	0.0827927
CTCF	15.6621	2	0.000397212	9.57296	1	0.00197464	6.08912	1	0.0136017	1.25861	1.37942	0.0121993	0.098595
RNF212	15.6578	2	0.00039806	10.0636	1	0.00151225	5.59419	1	0.0180202	-3.57001	-4.32532	0.00961607	0.123886
GSAP	15.6538	2	0.000398861	15.6225	1	7.73291e-05	0.0313013	1	0.85957	3.16234	0.896143	0.000638301	1
BPTF	15.6533	2	0.000398958	1.42951	1	0.231844	14.2238	1	0.000162305	0.929719	1.76389	0.754643	0.00232436
ECRG4	15.6421	2	0.000401205	7.42715	1	0.0064247	8.21492	1	0.00415472	-4.41818	-10.0202	0.0356983	0.0370809
FBLN5	15.6399	2	0.00040165	6.73637	1	0.00944665	8.90349	1	0.00284627	-2.30563	-5.01446	0.050228	0.0266897
KANK1	15.6351	2	0.000402602	9.34495	1	0.00223601	6.29018	1	0.0121409	-3.75991	-5.15182	0.0136454	0.0895747
PCSK5	15.6302	2	0.000403604	13.156	1	0.000286604	2.47418	1	0.11573	-4.95345	-6.58728	0.00210654	0.517518
IL21R	15.6281	2	0.000404019	10.1785	1	0.00142088	5.44961	1	0.0195727	2.01888	2.16133	0.00911043	0.131026
SNHG1	15.5295	2	0.000424436	12.6591	1	0.000373748	2.87043	1	0.0902209	-1.70079	-1.42687	0.00269941	0.428635
ARHGAP35	15.5272	2	0.000424923	4.98146	1	0.0256204	10.5457	1	0.00116456	2.11844	3.95908	0.120632	0.0124502
C4orf46	15.5271	2	0.000424943	14.6505	1	0.000129403	0.876645	1	0.349122	4.04152	1.97535	0.00102012	1
MRE11	15.5241	2	0.000425587	9.55259	1	0.00199667	5.97149	1	0.014539	1.59794	1.7305	0.0123126	0.104255
CHD9	15.522	2	0.000426032	8.83758	1	0.0029509	6.68441	1	0.00972598	1.70598	2.32563	0.0176524	0.0748823
LEKR1	15.5178	2	0.000426922	9.42513	1	0.00214033	6.09269	1	0.0135742	-3.16423	-3.86058	0.0131152	0.0984671
RAB30	15.5064	2	0.000429373	11.4232	1	0.00072532	4.08315	1	0.0433127	-3.41016	-4.18984	0.00493217	0.247402
UBN1	15.4984	2	0.000431081	8.70105	1	0.00318027	6.79738	1	0.00912916	1.44699	1.68757	0.0189001	0.0710709
TNF	15.469	2	0.000437472	13.5027	1	0.000238223	1.96632	1	0.160839	5.82869	3.59347	0.00178507	0.66601
AP001610.2	15.4676	2	0.000437786	0.756644	1	0.384381	14.7109	1	0.000125319	1.81333	6.47465	1	0.00187528
BRD4	15.4511	2	0.0004414	0.0319695	1	0.858095	15.4192	1	8.61112e-05	0.727477	1.80442	1	0.00135554
LINC01410	15.4259	2	0.000447012	11.9339	1	0.000551214	3.49194	1	0.0616682	4.94774	3.50521	0.00383801	0.322403
HMOX1	15.4163	2	0.000449157	8.45044	1	0.00364954	6.96583	1	0.00830807	11.1817	14.4195	0.0213838	0.0656502
ADAM19	15.4136	2	0.000449763	11.7622	1	0.000604458	3.65138	1	0.0560227	8.55202	9.26635	0.00418143	0.300109
SLC27A5	15.4063	2	0.000451409	11.0489	1	0.000887381	4.35734	1	0.0368499	-1.55598	-1.52905	0.00592536	0.216423
MED31	15.3834	2	0.000456613	7.35397	1	0.00669147	8.02938	1	0.00460247	1.32803	1.74335	0.0369917	0.0403918
ELL	15.3424	2	0.000466061	7.09348	1	0.0077365	8.24891	1	0.00407764	1.98652	2.82377	0.042098	0.036589
UBE2Q2	15.3331	2	0.000468239	11.6979	1	0.000625693	3.63512	1	0.0565724	1.94474	2.09217	0.00432234	0.301921
HADH	15.3243	2	0.000470294	15.3243	1	9.0544e-05	0	1	1	2.0416	-0.0808704	0.000739443	1
LRRC8C-DT	15.3189	2	0.000471576	14.1301	1	0.000170594	1.18878	1	0.275577	-2.40458	-1.40904	0.00131578	0.955154
SGTB	15.3187	2	0.000471625	13.1826	1	0.000282555	2.13602	1	0.143875	-1.84824	-1.36455	0.00207864	0.610478
UBE2T	15.2859	2	0.000479413	15.2859	1	9.24039e-05	0	1	1	3.45151	0.609696	0.000752786	1
ZNF143	15.269	2	0.000483474	6.86009	1	0.00881421	8.40893	1	0.00373381	1.23884	1.6886	0.0472676	0.0338883
PLCB2	15.2635	2	0.000484818	5.29329	1	0.0214078	9.97019	1	0.00159095	1.45156	2.18233	0.103142	0.0162609
MADD	15.2413	2	0.000490224	13.6633	1	0.000218689	1.57802	1	0.209046	2.0287	1.31835	0.00164982	0.799705
CASC3	15.2407	2	0.000490359	3.17142	1	0.0749373	12.0693	1	0.000512582	1.19194	2.18636	0.301681	0.00620312
ZMIZ1	15.2188	2	0.000495759	10.6394	1	0.00110701	4.5794	1	0.0323585	3.31654	3.20454	0.00728486	0.195796
TMEM107	15.213	2	0.000497217	15.2047	1	9.64619e-05	0.00824682	1	0.927642	1.7829	0.730336	0.000782657	1
DHX16	15.194	2	0.000501943	2.68325	1	0.101408	12.5108	1	0.000404607	1.18676	2.17678	0.387195	0.00506824
VIPR2	15.1636	2	0.000509644	10.7343	1	0.00105169	4.42931	1	0.0353267	12.9692	8.03643	0.00695283	0.208703
DSCC1	15.1476	2	0.000513736	12.7288	1	0.000360062	2.41877	1	0.119889	10.5793	6.90803	0.00261	0.530984
MYADM	15.1366	2	0.000516581	7.35317	1	0.00669447	7.78339	1	0.00527287	1.66039	3.04792	0.0369917	0.0452038
PTPRM	15.1188	2	0.000521192	14.2856	1	0.000157062	0.833181	1	0.361354	7.35415	2.97181	0.00122178	1
C2orf81	15.1175	2	0.000521522	10.6905	1	0.00107686	4.42701	1	0.0353745	-4.96515	-20.8233	0.00710986	0.208862
CCDC186	15.1158	2	0.000521965	2.19527	1	0.138435	12.9206	1	0.000324994	1.09963	2.14267	0.499959	0.00418101
ZNF609	15.1054	2	0.000524698	11.5608	1	0.000673571	3.54458	1	0.0597402	-2.35619	-2.10304	0.00463069	0.314628
VPS9D1-AS1	15.0979	2	0.000526661	10.3636	1	0.00128525	4.73432	1	0.0295665	-7.56824	-11.6478	0.00833705	0.182324
BRD7	15.0849	2	0.000530085	0.692934	1	0.405168	14.392	1	0.000148431	0.90684	2.14416	1	0.002166
ATAD5	15.0797	2	0.000531477	15.0797	1	0.000103066	0	1	1	3.55858	-0.325672	0.000829505	1
AC026471.3	15.0737	2	0.000533078	9.0369	1	0.00264584	6.03679	1	0.0140108	-9.03833	-9.11631	0.0159324	0.101047
MOB3A	15.0699	2	0.000534075	3.52168	1	0.060571	11.5483	1	0.000678124	1.19715	2.10394	0.252383	0.00783645
EIF2S2	15.0544	2	0.000538252	14.5787	1	0.000134425	0.475658	1	0.490396	1.33383	0.934001	0.00105876	1
SPAG6	15.0243	2	0.000546398	4.51196	1	0.0336586	10.5124	1	0.00118578	26.3089	20.7947	0.152655	0.0126097
CCR1	15.0212	2	0.000547255	7.75785	1	0.00534796	7.26334	1	0.00703762	17.4347	13.5537	0.0302024	0.0573333
CCDC88B	15.0179	2	0.000548156	5.35497	1	0.0206633	9.66293	1	0.00188023	1.48564	2.26424	0.100219	0.0186827
TNKS2	15.0119	2	0.000549814	2.52162	1	0.112295	12.4902	1	0.000409083	1.17461	2.60732	0.420572	0.00510438
MAPK14	15.007	2	0.00055116	6.96709	1	0.00830226	8.03989	1	0.00457584	1.61385	2.11503	0.0448349	0.0402288
TFDP1	15.0029	2	0.000552278	13.6955	1	0.000214971	1.30744	1	0.25286	2.39799	1.77541	0.001623	0.914797
NAA16	14.9855	2	0.000557118	14.42	1	0.000146242	0.565477	1	0.452062	-2.07504	-1.33342	0.00114358	1
NUDT12	14.979	2	0.000558934	14.979	1	0.000108717	1.08801e-13	1	1	-11.1331	-2.29806	0.000870779	1
P2RY11	14.9388	2	0.000570276	6.54873	1	0.0104959	8.39005	1	0.00377281	4.56842	6.04442	0.0551614	0.0341603
IPO8	14.9318	2	0.00057227	7.44565	1	0.00635899	7.48615	1	0.00621754	1.34704	1.69503	0.0353529	0.0517921
AQR	14.9317	2	0.000572299	0.529666	1	0.466747	14.402	1	0.000147643	0.846245	1.92852	1	0.00216399
CCNA2	14.9059	2	0.000579727	14.0215	1	0.000180736	0.884443	1	0.346988	11.8545	18.0269	0.00138652	1
AC022706.1	14.8971	2	0.00058228	8.56817	1	0.00342092	6.32895	1	0.0118783	1.54427	1.78989	0.0201862	0.0880171
GIPC3	14.8721	2	0.000589608	10.9224	1	0.000950081	3.9497	1	0.0468798	-5.70897	-5.86371	0.00632291	0.261793
USP48	14.8545	2	0.000594826	3.06346	1	0.0800709	11.791	1	0.000595171	1.12269	2.07013	0.319261	0.00703231
WDHD1	14.8473	2	0.000596968	14.8473	1	0.000116575	0	1	1	4.33009	-0.0732732	0.000929624	1
MDC1	14.8192	2	0.000605413	13.6126	1	0.000224671	1.20658	1	0.27201	1.80377	1.20566	0.00169112	0.951035
ADA	14.8056	2	0.000609537	9.61167	1	0.00193345	5.19395	1	0.0226656	1.85763	2.42557	0.0119744	0.147533
ASPM	14.7868	2	0.000615298	13.7387	1	0.000210082	1.04812	1	0.305941	13.662	6.88497	0.00158969	1
CTNNAL1	14.7865	2	0.000615379	14.7722	1	0.000121309	0.0143174	1	0.904756	8.05709	1.13477	0.000962942	1
TOP3A	14.7774	2	0.000618195	2.0442	1	0.152787	12.7332	1	0.00035922	1.21193	2.64991	0.542928	0.00457422
STYK1	14.7749	2	0.000618957	9.68461	1	0.00185818	5.09034	1	0.0240595	6.02498	6.52274	0.0115656	0.155361
CDKN1A	14.7693	2	0.000620696	14.4358	1	0.000145022	0.333581	1	0.563558	8.6666	3.09387	0.00113698	1
FBXL6	14.762	2	0.000622981	14.7124	1	0.000125223	0.0496368	1	0.823696	3.2399	0.91902	0.000991079	1
ATP2B1	14.7451	2	0.000628273	10.2637	1	0.00135676	4.48141	1	0.0342654	1.73285	2.15304	0.00874415	0.203987
PSPC1	14.7417	2	0.000629319	3.97422	1	0.0462018	10.7675	1	0.00103297	1.13675	1.7789	0.200797	0.0112847
HPCAL4	14.7067	2	0.000640439	10.8669	1	0.000979007	3.83986	1	0.0500477	-7.96842	-6.77201	0.00650243	0.274125
HIST1H3B	14.7034	2	0.000641493	12.5675	1	0.000392508	2.1359	1	0.143886	10.1629	14.7577	0.00281861	0.610478
KIAA0232	14.6989	2	0.000642943	12.5339	1	0.000399631	2.16499	1	0.141186	1.84637	1.38427	0.00286013	0.602601
TBC1D2B	14.6817	2	0.000648483	1.01228	1	0.314358	13.6695	1	0.000217969	1.06414	2.59715	0.944492	0.00297653
SPECC1	14.6741	2	0.000650953	14.6735	1	0.000127831	0.000648749	1	0.97968	3.83735	0.736347	0.00100852	1
CXorf65	14.6565	2	0.000656723	6.91959	1	0.00852567	7.73691	1	0.00541032	3.67462	6.46937	0.0459174	0.0462236
MS4A1	14.6451	2	0.000660472	14.5215	1	0.000138567	0.123583	1	0.725181	4.7676	1.77939	0.00108978	1
FKBP15	14.6355	2	0.000663638	9.55843	1	0.00199033	5.07712	1	0.0242436	1.66064	1.68566	0.0122887	0.155845
RAPGEF6	14.6214	2	0.000668352	13.1917	1	0.000281192	1.42969	1	0.231815	-1.73112	-1.43748	0.00207133	0.860142
PDCD4-AS1	14.5848	2	0.000680708	10.5095	1	0.00118761	4.07523	1	0.0435163	-2.3979	-3.04365	0.00776411	0.248284
HEG1	14.5799	2	0.000682369	8.20772	1	0.00417125	6.37216	1	0.0115925	3.06958	3.64494	0.0240877	0.0864118
ZNF236-DT	14.5607	2	0.000688928	7.3677	1	0.00664058	7.19305	1	0.00731865	1.8248	2.37638	0.0367548	0.0590931
WASHC2A	14.5593	2	0.000689418	0.164598	1	0.684958	14.3947	1	0.000148217	0.82462	2.45915	1	0.002166
EPN2	14.5544	2	0.000691116	6.54169	1	0.0105375	8.01272	1	0.00464499	2.88388	4.05961	0.0553512	0.0406579
LINC01146	14.5419	2	0.000695454	10.5888	1	0.00113774	3.95307	1	0.0467858	3.22521	3.13583	0.00747229	0.261561
NCAPD3	14.5331	2	0.000698512	14.1065	1	0.000172743	0.426587	1	0.513668	2.3427	1.27671	0.00133133	1
LINC02273	14.5011	2	0.000709775	13.4136	1	0.000249802	1.08749	1	0.297027	-2.75718	-1.9637	0.00186345	1
BLM	14.4925	2	0.000712855	11.0679	1	0.000878364	3.42459	1	0.0642321	2.9491	2.81235	0.00587299	0.332504
PRKX	14.4879	2	0.000714499	11.0312	1	0.000895903	3.45664	1	0.0629981	2.13392	2.3929	0.00596632	0.327813
CISD1	14.4865	2	0.000714972	7.09611	1	0.00772515	7.39043	1	0.00655719	1.47048	2.03482	0.0420592	0.0542383
PPFIA1	14.4824	2	0.000716442	5.72923	1	0.0166848	8.7532	1	0.0030906	1.73208	2.47351	0.0832659	0.0287918
UGGT1	14.4788	2	0.000717754	9.2788	1	0.00231821	5.19997	1	0.0225873	2.05113	2.2869	0.0140869	0.147331
CLSTN1	14.4703	2	0.000720802	8.24718	1	0.00408154	6.22312	1	0.0126093	1.82287	2.41546	0.0236354	0.0922713
CCR2	14.4578	2	0.000725302	1.34852	1	0.245538	13.1093	1	0.000293829	3.21927	9.26257	0.787169	0.00383937
CCNB1	14.4259	2	0.00073697	14.4258	1	0.000145789	0.000104177	1	0.991856	7.2564	0.725254	0.0011412	1
AC004687.1	14.4222	2	0.000738355	6.72261	1	0.00951983	7.69956	1	0.00552341	1.62038	2.70157	0.0505365	0.0468693
RBL1	14.3886	2	0.000750864	13.2608	1	0.000271019	1.12781	1	0.288243	2.15087	1.34355	0.0020023	0.98539
HIST2H2AB	14.3551	2	0.000763538	14.0715	1	0.000175994	0.283632	1	0.59433	4.87597	1.53131	0.00135238	1
TRAPPC10	14.3496	2	0.000765654	12.3507	1	0.000440821	1.99886	1	0.157418	2.62143	1.78843	0.00314014	0.654281
DCXR	14.331	2	0.000772775	13.5273	1	0.000235122	0.803774	1	0.369967	1.37058	1.06482	0.00176315	1
AP3D1	14.3281	2	0.000773931	6.52035	1	0.0106647	7.80771	1	0.00520238	1.31339	1.7261	0.0559898	0.0446378
UHRF1BP1L	14.3174	2	0.000778047	3.77554	1	0.0520072	10.5419	1	0.00116698	1.18623	2.0333	0.222164	0.0124508
LAPTM4B	14.3105	2	0.000780765	4.66808	1	0.0307283	9.64239	1	0.00190137	-2.95727	-6.00469	0.140964	0.0188123
TAF11	14.2775	2	0.000793734	5.61975	1	0.0177591	8.65777	1	0.0032567	1.28739	1.84094	0.0878378	0.0301476
GVQW3	14.2222	2	0.000816003	3.37477	1	0.0662017	10.8474	1	0.000989339	-1.86205	-4.47661	0.272159	0.0109276
SRD5A3	14.1969	2	0.000826384	12.6447	1	0.00037663	1.55219	1	0.212812	2.0662	1.40523	0.00271435	0.809771
PDZD8	14.1776	2	0.000834385	3.53862	1	0.0599552	10.639	1	0.00110727	1.70768	3.53701	0.25013	0.0119014
BDP1	14.176	2	0.00083507	0.675064	1	0.411292	13.5009	1	0.000238446	0.856032	1.80375	1	0.00319934
CNN2	14.175	2	0.000835469	14.175	1	0.000166566	0	1	1	1.16686	-0.142181	0.00128869	1
RASSF4	14.1704	2	0.000837406	8.29092	1	0.00398438	5.87949	1	0.0153183	12.7526	9.11916	0.0231183	0.108855
CRB3	14.17	2	0.000837564	11.1498	1	0.000840396	3.0202	1	0.0822333	-9.50019	-33.1091	0.00564177	0.399186
CRACR2A	14.1277	2	0.000855487	10.5277	1	0.00117598	3.59997	1	0.0577807	1.82274	1.72653	0.00769815	0.306569
PSD4	14.127	2	0.000855783	3.71077	1	0.0540625	10.4162	1	0.00124913	1.30535	2.1224	0.229668	0.0131712
CEP164	14.125	2	0.000856641	2.69615	1	0.100591	11.4288	1	0.000723132	1.26825	2.41837	0.384858	0.00827998
ORC6	14.1145	2	0.000861125	14.0731	1	0.000175838	0.041413	1	0.838743	7.10046	-1.58753	0.00135238	1
CLECL1	14.1141	2	0.000861331	11.9664	1	0.000541675	2.14763	1	0.14279	6.37026	4.42944	0.00378642	0.607117
POC1A	14.1116	2	0.000862388	13.629	1	0.000222713	0.482565	1	0.487263	8.57289	2.85123	0.00167765	1
AC108134.3	14.1087	2	0.000863629	9.98511	1	0.00157811	4.12362	1	0.0422884	6.33851	6.80404	0.00994628	0.241828
ASF1B	14.1082	2	0.000863841	13.9635	1	0.000186391	0.144706	1	0.703646	11.0161	2.10264	0.00142662	1
NDUFB1	14.1058	2	0.0008649	13.2045	1	0.000279275	0.901274	1	0.34244	1.33397	0.982897	0.00205872	1
AC005842.1	14.1033	2	0.000865969	10.1855	1	0.00141551	3.91785	1	0.0477759	-8.87533	-10.9071	0.00908182	0.265316
RPL22L1	14.0564	2	0.000886527	12.9013	1	0.000328361	1.15514	1	0.282477	1.41753	1.22013	0.00238539	0.971657
CDKN2D	14.0534	2	0.000887863	13.1026	1	0.000294892	0.950824	1	0.32951	1.62884	1.16752	0.00215478	1
DISC1	14.0492	2	0.000889743	8.27479	1	0.00401992	5.77436	1	0.0162616	-2.95459	-3.26283	0.0232946	0.113672
NME1	14.0401	2	0.000893766	14.0401	1	0.00017895	0	1	1	1.74351	0.635278	0.00137388	1
MTIF3	13.9614	2	0.000929651	8.44226	1	0.003666	5.51914	1	0.0188095	1.44406	1.7761	0.0214677	0.127557
UBE2E2	13.9529	2	0.00093361	10.1705	1	0.00142707	3.78242	1	0.0517937	-6.78148	-9.95059	0.00914422	0.281988
ATP6V1C1	13.9288	2	0.000944906	10.1391	1	0.00145156	3.78973	1	0.0515679	2.05856	1.88462	0.00927141	0.281065
AC015912.3	13.9188	2	0.000949652	8.16055	1	0.00428114	5.75828	1	0.0164111	4.33424	5.71485	0.0246511	0.114477
CAB39L	13.9119	2	0.000952962	11.5285	1	0.000685371	2.38336	1	0.122633	2.40447	1.98271	0.0047021	0.540256
ACVR1C	13.9045	2	0.000956489	13.2966	1	0.000265894	0.607926	1	0.43557	-7.41333	-2.46021	0.00197318	1
ASB2	13.9024	2	0.000957502	13.0461	1	0.00030391	0.856224	1	0.354797	9.60034	3.022	0.00221743	1
DMAC2L	13.8892	2	0.000963822	11.0456	1	0.000888996	2.84364	1	0.0917361	1.51724	1.31018	0.00592982	0.433977
AL157394.3	13.8663	2	0.000974926	3.97897	1	0.0460718	9.88733	1	0.00166421	2.94221	5.98445	0.200406	0.0169059
CNR2	13.8649	2	0.000975617	9.86215	1	0.00168714	4.00273	1	0.0454267	7.15451	7.56661	0.0105734	0.256738
SIT1	13.8553	2	0.000980317	9.62691	1	0.00191747	4.22836	1	0.0397538	1.40473	1.89852	0.011905	0.230498
AL138824.1	13.8532	2	0.000981355	5.1905	1	0.0227107	8.66265	1	0.00324798	4.1673	6.68597	0.108051	0.0301177
PACSIN1	13.8359	2	0.000989836	7.71346	1	0.00548107	6.12249	1	0.0133473	13.233	10.1605	0.0309192	0.0971031
HK2	13.8326	2	0.000991472	5.13053	1	0.0235086	8.70211	1	0.00317842	-5.0583	-7.08168	0.111582	0.0295274
NAPG	13.8294	2	0.000993068	3.9467	1	0.0469635	9.88273	1	0.00166838	1.22845	1.94968	0.203488	0.016931
ZNF667	13.8285	2	0.000993525	6.13532	1	0.0132507	7.69318	1	0.00554299	-50.9121	-22.4393	0.06803	0.0469955
LASP1	13.8239	2	0.000995831	12.1535	1	0.000489968	1.6704	1	0.196205	1.73234	1.49741	0.00345884	0.764327
IGFBP6	13.8237	2	0.000995932	7.19035	1	0.00732968	6.63332	1	0.0100089	-3.48298	-7.56738	0.0401466	0.0767245
FUBP1	13.8159	2	0.000999793	13.4232	1	0.000248526	0.392685	1	0.530892	1.66043	0.974587	0.00185531	1
PSAT1	13.8128	2	0.00100138	8.24527	1	0.00408584	5.56748	1	0.018297	2.1435	2.79546	0.0236354	0.125186
SRBD1	13.8067	2	0.00100441	9.58207	1	0.00196487	4.22463	1	0.0398412	1.47853	1.48077	0.0121521	0.230738
SNHG7	13.735	2	0.00104106	10.0505	1	0.0015231	3.68457	1	0.0549183	-1.52245	-2.18765	0.00967276	0.295375
TSPAN10	13.7319	2	0.00104269	11.155	1	0.000838053	2.5769	1	0.108434	-4.75678	-3.83155	0.00562982	0.494481
EIF2AK4	13.6968	2	0.00106118	1.28585	1	0.256814	12.4109	1	0.000426834	0.988167	2.01953	0.815442	0.00528703
LINC02256	13.6923	2	0.00106355	1.92655	1	0.165137	11.7657	1	0.000603309	-1.41163	-5.93582	0.576766	0.00710327
GADD45B	13.6775	2	0.00107142	5.85264	1	0.0155537	7.82491	1	0.0051531	1.32721	2.20784	0.0782066	0.044291
DPP8	13.6588	2	0.0010815	7.98313	1	0.00472153	5.67569	1	0.0172016	1.44043	1.60926	0.0270003	0.118748
ZHX1	13.6529	2	0.00108471	9.42432	1	0.00214126	4.22856	1	0.0397493	1.43932	1.48854	0.0131152	0.230498
PTGS1	13.6355	2	0.00109416	13.6355	1	0.000221945	8.64087e-12	1	0.999998	12.4239	14.5213	0.00167313	1
APBB1	13.6347	2	0.00109459	13.5349	1	0.000234173	0.099892	1	0.751959	-1.93933	-0.931859	0.00175736	1
ATRX	13.6315	2	0.00109639	4.65428	1	0.0309763	8.9772	1	0.00273369	1.09798	1.89448	0.141906	0.0257307
NF1	13.6185	2	0.00110353	3.97091	1	0.0462928	9.64757	1	0.00189602	1.61231	2.72722	0.201105	0.0187846
C11orf21	13.6087	2	0.00110893	2.56566	1	0.109207	11.0431	1	0.000890198	1.46414	4.01681	0.410696	0.00999822
SGO1	13.5942	2	0.001117	13.4972	1	0.00023892	0.0970279	1	0.755426	6.75415	-2.61106	0.00178895	1
BCL2L11	13.5888	2	0.00112002	0.258201	1	0.611359	13.3306	1	0.000261107	1.03786	4.23157	1	0.00346157
CASP9	13.4935	2	0.00117469	6.32597	1	0.0118982	7.16753	1	0.00742348	2.53816	3.75232	0.0615922	0.0597465
DMKN	13.4658	2	0.00119105	13.4614	1	0.000243517	0.00440137	1	0.947105	12.3338	-0.985702	0.00182064	1
SPDL1	13.438	2	0.00120775	13.3085	1	0.000264208	0.129509	1	0.718942	3.7818	-1.30932	0.00196359	1
CNOT1	13.4181	2	0.00121981	3.24863	1	0.0714832	10.1695	1	0.00142784	1.10206	1.74655	0.289524	0.0148829
CMTM1	13.4057	2	0.0012274	7.62411	1	0.00575932	5.78161	1	0.0161947	5.88497	6.40941	0.0323246	0.113318
USP44	13.4018	2	0.00122978	5.7705	1	0.0162974	7.63133	1	0.00573628	-2.28175	-3.63448	0.0815768	0.048429
CKS1B	13.4014	2	0.00123004	13.4014	1	0.000251434	0	1	1	2.83654	-0.382652	0.00187283	1
TP53BP2	13.3874	2	0.0012387	6.21543	1	0.0126642	7.17196	1	0.00740519	1.78962	2.41295	0.0652196	0.0596473
EPHX1	13.3799	2	0.00124332	10.4799	1	0.00120679	2.90003	1	0.0885781	-4.48765	-3.34328	0.00787923	0.422638
BCL2L12	13.3673	2	0.00125118	13.0979	1	0.000295633	0.269475	1	0.603684	2.36847	-1.23451	0.00215862	1
SPATC1L	13.3446	2	0.00126546	0	1	1	13.3446	1	0.000259162	-0.589631	-2.5346	1	0.00344762
CCDC122	13.3349	2	0.00127161	12.2311	1	0.00046999	1.10382	1	0.293429	-2.73206	-1.62615	0.00333052	0.996302
TIFA	13.3155	2	0.001284	11.654	1	0.000640642	1.66153	1	0.197396	2.23619	1.93683	0.00441645	0.767771
ING3	13.3086	2	0.00128844	6.45176	1	0.0110842	6.85688	1	0.00883005	1.55485	2.02163	0.0578579	0.0690833
HLA-DMB	13.2956	2	0.00129685	12.0782	1	0.00051014	1.21741	1	0.269869	2.99757	2.37191	0.00358857	0.945259
TTN	13.2942	2	0.00129779	11.4052	1	0.000732371	1.88895	1	0.16932	-3.1424	-3.29179	0.00496998	0.689983
POP1	13.2796	2	0.00130726	11.416	1	0.000728127	1.86361	1	0.172209	1.98471	1.52815	0.0049474	0.69862
FXYD1	13.2723	2	0.00131206	12.0731	1	0.000511543	1.1992	1	0.273481	4.03461	3.71817	0.00359086	0.953255
BRI3BP	13.2715	2	0.00131257	12.1099	1	0.000501538	1.1616	1	0.281134	3.05073	2.04931	0.00353054	0.969708
CLN5	13.269	2	0.00131421	12.7137	1	0.000362988	0.555356	1	0.456138	-2.6904	-1.60516	0.00262549	1
AC243829.4	13.2446	2	0.00133038	7.27927	1	0.00697547	5.9653	1	0.0145901	17.8577	13.4688	0.0383747	0.104547
C3orf14	13.2317	2	0.00133896	0.381843	1	0.536618	12.8499	1	0.000337501	1.64356	6.50637	1	0.00433075
NLRP1	13.191	2	0.00136648	0	1	1	13.191	1	0.000281292	0.360925	1.95871	1	0.00369487
CREBBP	13.1831	2	0.00137194	3.95759	1	0.0466605	9.22547	1	0.00238671	1.22563	1.86923	0.202526	0.0230063
HIRIP3	13.1502	2	0.00139464	13.1502	1	0.000287482	0	1	1	2.42088	-0.100333	0.00211144	1
BAG3	13.1328	2	0.00140684	13.1328	1	0.000290168	0	1	1	-3.21744	-0.556977	0.00212648	1
CHRAC1	13.1224	2	0.00141421	11.0316	1	0.000895708	2.09075	1	0.148193	1.35949	1.13091	0.00596632	0.622764
CMIP	13.1182	2	0.00141716	2.91389	1	0.0878196	10.2043	1	0.00140113	1.3643	2.51875	0.345065	0.014635
ZC3H4	13.0959	2	0.00143304	0.908699	1	0.34046	12.1872	1	0.000481182	1.11423	2.83841	1	0.00585858
FAM241B	13.0697	2	0.00145195	6.57969	1	0.0103149	6.49	1	0.0108483	-3.23282	-4.31967	0.0543242	0.0817797
FAM27C	13.0469	2	0.00146857	9.31322	1	0.00227506	3.73371	1	0.053325	5.86734	4.33423	0.0138583	0.288596
FAM98A	13.0126	2	0.00149398	9.36877	1	0.00220713	3.64385	1	0.0562765	1.4601	1.4196	0.0134939	0.300677
STAMBP	13.0107	2	0.00149541	10.3198	1	0.00131611	2.69091	1	0.100922	1.71699	1.5007	0.00850409	0.468565
IGFBP7	12.976	2	0.00152159	12.976	1	0.00031551	3.48867e-13	1	1	12.9534	3.567	0.00229704	1
LINC00324	12.9622	2	0.00153213	12.076	1	0.000510751	0.886189	1	0.346512	2.37411	1.56774	0.00359001	1
ADGRE2	12.962	2	0.00153229	9.10877	1	0.00254386	3.85321	1	0.0496507	7.96719	4.70965	0.0153553	0.272547
BUB1	12.9545	2	0.00153801	12.4461	1	0.00041886	0.508411	1	0.475828	5.94099	3.50218	0.00299142	1
JAKMIP2-AS1	12.9542	2	0.00153827	6.09778	1	0.0135351	6.85641	1	0.00883237	4.32804	5.70331	0.0692058	0.0690833
DPEP2	12.9509	2	0.00154083	9.92979	1	0.00162625	3.02108	1	0.0821887	-1.49369	-1.45748	0.0102303	0.399186
LINC00824	12.9413	2	0.00154818	12.2699	1	0.000460323	0.671448	1	0.412547	8.11623	-8.791	0.00326571	1
ZNF516	12.9372	2	0.00155137	11.3209	1	0.000766398	1.61634	1	0.203603	-7.09162	-62.1095	0.00518681	0.784587
JAM3	12.9302	2	0.00155683	8.20401	1	0.0041798	4.7262	1	0.0297065	-4.27237	-5.08159	0.0241231	0.183048
DHX29	12.919	2	0.00156556	7.45692	1	0.00631931	5.46211	1	0.0194332	1.24412	1.37346	0.0351714	0.130284
TBXA2R	12.9109	2	0.00157197	10.1587	1	0.00143621	2.75214	1	0.0971241	-4.83898	-4.16661	0.00919692	0.455158
AC009041.1	12.8873	2	0.00159062	9.23325	1	0.00237659	3.65401	1	0.0559343	-3.95343	-4.29712	0.0144066	0.299796
RGS1	12.8853	2	0.00159221	11.0451	1	0.000889236	1.8402	1	0.174927	4.26547	3.54169	0.00592982	0.706209
MARK2	12.8772	2	0.00159861	1.081	1	0.298475	11.7962	1	0.000593503	0.969112	2.06541	0.910424	0.00702921
UQCC3	12.8764	2	0.00159927	12.2224	1	0.000472188	0.654	1	0.418686	1.61957	1.00395	0.00334277	1
KIN	12.8581	2	0.001614	8.41595	1	0.00371944	4.44213	1	0.0350625	1.37357	1.41509	0.0217297	0.20751
BLMH	12.829	2	0.00163766	3.62018	1	0.0570828	9.20879	1	0.00240855	1.29875	2.50162	0.240455	0.0231413
ARHGAP5	12.8277	2	0.00163871	7.79589	1	0.00523653	5.03181	1	0.0248859	-1.95762	-2.36654	0.0296568	0.159053
BX284668.5	12.8276	2	0.00163881	0	1	1	12.8276	1	0.000341548	-0.337999	-4.48956	1	0.00437147
KIFC1	12.7869	2	0.00167246	12.6095	1	0.000383792	0.17742	1	0.6736	13.3045	3.1775	0.00276397	1
PSRC1	12.7852	2	0.00167388	12.1541	1	0.000489804	0.631129	1	0.426941	7.0019	2.56766	0.00345884	1
ATP6V0A2	12.7839	2	0.00167501	2.17403	1	0.140358	10.6098	1	0.00112487	1.02325	1.83849	0.505976	0.0120646
POLE3	12.7786	2	0.00167941	12.7786	1	0.000350602	0	1	1	1.51026	0.352234	0.00254326	1
SLC5A2	12.7633	2	0.00169233	9.58122	1	0.00196577	3.18208	1	0.0744501	-11.444	-6.42083	0.0121521	0.370066
FHL1	12.7588	2	0.00169617	0.325329	1	0.568423	12.4334	1	0.000421714	-1.25908	-10.0912	1	0.00523009
TCEAL3	12.7455	2	0.00170742	0.00550734	1	0.940842	12.74	1	0.000357911	-0.728365	-4.60488	1	0.00456336
NOL10	12.7413	2	0.00171103	8.4897	1	0.00357162	4.25161	1	0.039213	1.65093	1.71307	0.0209641	0.228157
RCAN2	12.7266	2	0.00172364	9.31382	1	0.00227432	3.41281	1	0.0646921	6.01479	6.12103	0.0138583	0.33402
AC011997.1	12.6937	2	0.00175222	0	1	1	12.6937	1	0.00036688	-0.048839	11.4209	1	0.00465398
UBE2D3-AS1	12.6909	2	0.0017547	7.31671	1	0.00683164	5.37421	1	0.0204366	4.2038	4.12528	0.0376663	0.136008
IGHM	12.6637	2	0.00177876	9.6989	1	0.00184379	2.96478	1	0.0850961	7.83564	11.354	0.0114832	0.409937
EEPD1	12.6542	2	0.00178721	7.96391	1	0.00477192	4.69029	1	0.0303335	3.46984	5.30685	0.0272261	0.186135
ATAD2B	12.6261	2	0.00181249	0.859761	1	0.353806	11.7663	1	0.000603113	0.929979	2.00203	1	0.00710327
PHKB	12.6104	2	0.00182678	6.04301	1	0.0139614	6.56738	1	0.0103865	1.59087	2.02748	0.0710945	0.0792542
SEC14L1	12.6071	2	0.00182977	9.28553	1	0.00230971	3.3216	1	0.0683751	1.34947	1.34184	0.0140437	0.347649
ADIRF	12.6062	2	0.00183063	3.38741	1	0.065696	9.21878	1	0.00239545	-57.3808	-20.9021	0.27045	0.0230683
MYRF	12.5952	2	0.0018407	9.61343	1	0.00193159	2.98178	1	0.0842065	8.80482	19.5567	0.0119704	0.406436
TMEM14C	12.5841	2	0.00185101	12.5841	1	0.000389052	0	1	1	-2.02739	-0.155287	0.00279782	1
RBFOX3	12.575	2	0.00185937	11.3081	1	0.000771688	1.26692	1	0.260346	7.81868	13.4106	0.00521907	0.930098
LGALS9B	12.5636	2	0.00187	10.6825	1	0.00108157	1.88118	1	0.1702	17.5438	7.6518	0.0071362	0.692721
CASC4	12.5503	2	0.00188249	6.63565	1	0.00999578	5.91467	1	0.0150153	1.46594	1.74591	0.0528107	0.107155
EPB41L4A-AS1	12.5466	2	0.001886	11.5142	1	0.000690674	1.03242	1	0.309591	-1.55488	-1.11378	0.00472875	1
AC079779.1	12.5325	2	0.00189937	6.4503	1	0.0110933	6.08216	1	0.0136554	-28.3083	-45.9556	0.0578753	0.0989123
AIFM2	12.5243	2	0.00190714	3.88179	1	0.0488125	8.64251	1	0.0032841	2.13021	4.49055	0.210587	0.030368
C6orf52	12.507	2	0.00192369	9.76155	1	0.001782	2.74547	1	0.0975306	6.80154	3.56631	0.011133	0.456293
LINC00672	12.4828	2	0.00194715	10.1433	1	0.00144823	2.33943	1	0.126136	-3.75334	-3.33761	0.00926189	0.551555
GGCT	12.4815	2	0.00194841	11.415	1	0.000728548	1.06652	1	0.301734	1.7155	1.32762	0.0049474	1
DEF8	12.4543	2	0.00197507	8.292	1	0.00398202	4.1623	1	0.0413332	1.76727	1.88687	0.0231183	0.237416
FLNB	12.3999	2	0.00202954	9.90219	1	0.00165082	2.4977	1	0.114013	-2.91735	-2.75244	0.0103653	0.51296
AP004608.1	12.3916	2	0.002038	8.41801	1	0.00371523	3.97356	1	0.0462199	8.2401	13.6271	0.0217178	0.259997
KRCC1	12.388	2	0.00204166	7.5824	1	0.00589408	4.80558	1	0.0283677	1.27659	1.37011	0.0329884	0.176345
KRT72	12.3865	2	0.00204314	6.02164	1	0.0141315	6.3649	1	0.01164	-5.82294	-18.2576	0.0718507	0.0866303
AC007365.1	12.3759	2	0.00205407	10.6636	1	0.00109263	1.71223	1	0.190696	9.78794	7.67141	0.00720443	0.74988
CHRNE	12.375	2	0.00205492	12.2306	1	0.000470125	0.144454	1	0.703893	5.4461	1.53413	0.00333052	1
LMNB2	12.373	2	0.00205702	12.373	1	0.000435588	0	1	1	2.37653	0.340517	0.00310566	1
LINC00954	12.3666	2	0.00206357	11.9334	1	0.000551358	0.433214	1	0.510416	-2.17774	-1.13246	0.00383801	1
NUF2	12.3581	2	0.00207238	11.9547	1	0.000545087	0.403382	1	0.525348	4.89281	2.14936	0.00380369	1
OGDH	12.3326	2	0.00209901	8.01732	1	0.0046332	4.31525	1	0.0377722	1.70191	1.99581	0.0265407	0.22119
CCNE2	12.331	2	0.00210071	11.7717	1	0.000601375	0.559239	1	0.454567	8.17215	3.52396	0.00416587	1
NCOA2	12.3245	2	0.00210755	0.182376	1	0.66934	12.1421	1	0.000492967	0.86604	2.69232	1	0.00598748
CCDC141	12.3163	2	0.00211612	7.85107	1	0.00507908	4.46527	1	0.0345905	-3.26031	-5.85446	0.0288632	0.205569
CHD7	12.2991	2	0.00213439	2.69809	1	0.100469	9.60106	1	0.00194465	-1.6643	-5.55187	0.384637	0.0191703
AL050344.1	12.2379	2	0.00220075	3.64964	1	0.0560813	8.58827	1	0.00338335	6.04875	13.9161	0.236989	0.0311322
AKAP9	12.2305	2	0.00220896	0	1	1	12.2305	1	0.000470154	0.471087	1.48345	1	0.00575234
ZNF28	12.2009	2	0.00224189	3.57611	1	0.0586161	8.62476	1	0.00331625	1.81969	3.1816	0.245569	0.0306205
POGLUT3	12.1895	2	0.00225469	10.4068	1	0.00125553	1.78271	1	0.181817	2.18903	1.57562	0.00815485	0.726107
LGR6	12.1894	2	0.0022548	11.866	1	0.000571687	0.323405	1	0.569568	12.7024	2.53668	0.00397122	1
TSPAN6	12.187	2	0.00225749	4.46088	1	0.0346797	7.72613	1	0.00544273	-18.7318	-10.2812	0.156575	0.0464211
SLC4A4	12.1724	2	0.00227402	11.8022	1	0.000591594	0.370167	1	0.542913	11.9484	2.65948	0.0041038	1
AL499604.1	12.1341	2	0.00231798	11.4536	1	0.000713549	0.680502	1	0.409414	-2.43009	-1.25582	0.00486537	1
TIMP1	12.134	2	0.00231807	0.178664	1	0.672524	11.9554	1	0.000544898	0.842513	3.97394	1	0.00656242
BIRC6	12.1298	2	0.00232296	4.75826	1	0.029158	7.37157	1	0.00662632	1.22079	1.70919	0.134687	0.0546959
BOK	12.1138	2	0.00234162	12.1138	1	0.000500493	2.67556e-13	1	1	13.7916	3.2099	0.00352816	1
CWC27	12.105	2	0.00235193	2.07231	1	0.149994	10.0327	1	0.00153783	0.969132	1.61936	0.535097	0.0157987
RCC1	12.0511	2	0.00241622	12.0511	1	0.000517617	0	1	1	2.38833	0.4689	0.0036284	1
POLA1	12.0473	2	0.00242087	12.0473	1	0.000518686	0	1	1	3.55088	0.421331	0.00363334	1
OGA	12.0231	2	0.00245034	3.4489	1	0.0632939	8.57416	1	0.00340968	1.10524	1.6941	0.261873	0.031286
YPEL4	12.0201	2	0.00245402	10.8162	1	0.00100616	1.20386	1	0.272552	-4.91248	-2.95388	0.00667389	0.952266
TCEAL2	12.02	2	0.00245414	6.10338	1	0.0134923	5.91658	1	0.0149991	-19.3469	-23.3512	0.0690576	0.107155
XIAP	12.0091	2	0.00246754	0.753711	1	0.385304	11.2554	1	0.000793936	0.928762	2.01335	1	0.00898354
ZFAND2A	12.0086	2	0.00246817	9.36138	1	0.00221605	2.64717	1	0.103734	1.66539	1.47168	0.0135319	0.478508
PBXIP1	12.0014	2	0.00247701	1.03708	1	0.308503	10.9643	1	0.000928826	-0.959523	2.45856	0.930815	0.0103391
TOP2B	11.9952	2	0.00248475	4.46374	1	0.0346217	7.53143	1	0.00606319	1.4502	2.09468	0.156384	0.0507602
PSTPIP2	11.9948	2	0.00248526	4.48989	1	0.0340959	7.50487	1	0.00615324	1.94889	3.59092	0.154149	0.0513139
DGCR8	11.9772	2	0.00250718	11.2975	1	0.000776123	0.679715	1	0.409685	2.59888	1.39904	0.00524552	1
UPF3B	11.9738	2	0.00251141	9.75041	1	0.00179283	2.22341	1	0.135932	1.47125	1.24711	0.0111937	0.584422
LYRM7	11.9704	2	0.0025157	11.9704	1	0.00054052	0	1	1	-1.58637	-0.425491	0.003781	1
ZNF25	11.948	2	0.00254399	1.13494	1	0.286724	10.8131	1	0.00100784	1.28561	3.84939	0.885416	0.0110708
ZBTB1	11.9214	2	0.00257812	4.3301	1	0.037444	7.59129	1	0.0058651	1.2446	1.79497	0.167243	0.0492668
OIP5	11.9189	2	0.00258136	11.4457	1	0.000716593	0.473166	1	0.491534	7.06023	3.1346	0.00488279	1
ARHGEF39	11.9054	2	0.00259881	8.7713	1	0.00306007	3.1341	1	0.0766705	5.30058	4.71552	0.0182727	0.378843
RPS29	11.8974	2	0.00260922	0	1	1	11.8974	1	0.00056212	-0.0994162	-1.79732	1	0.00674545
AL589843.1	11.8789	2	0.00263346	10.5561	1	0.00115807	1.32285	1	0.250082	-7.78401	-4.09245	0.00759089	0.907376
ANKRD11	11.8476	2	0.00267503	0.375063	1	0.540257	11.4725	1	0.000706326	0.850745	2.00026	1	0.00810613
MKRN3	11.8051	2	0.00273249	6.88217	1	0.00870597	4.92291	1	0.0265028	-4.18397	-4.93902	0.0467373	0.167143
AL450998.2	11.7806	2	0.00276612	8.42251	1	0.00370604	3.35811	1	0.0668747	-1.60161	-1.57741	0.0216767	0.341823
INCENP	11.7762	2	0.00277218	9.41932	1	0.00214711	2.35693	1	0.124728	2.76707	2.50296	0.013143	0.547072
LRCH1	11.7651	2	0.0027876	0.147778	1	0.700668	11.6174	1	0.000653388	0.832415	2.43431	1	0.00759449
IFIT5	11.7604	2	0.00279419	1.85912	1	0.172726	9.90131	1	0.00165161	1.0382	1.9017	0.598465	0.0168103
B4GALT1	11.7514	2	0.00280677	9.23599	1	0.00237304	2.51545	1	0.112735	1.97366	1.99238	0.0144025	0.50899
TSC22D3	11.7317	2	0.00283463	0	1	1	11.7317	1	0.000614448	-0.448453	2.08917	1	0.00720894
TBCD	11.7105	2	0.00286487	7.33779	1	0.00675197	4.37267	1	0.0365197	1.91683	2.32653	0.0372888	0.21461
RAB3GAP2	11.7016	2	0.0028776	0.0903027	1	0.763793	11.6113	1	0.000655526	0.781032	2.103	1	0.00760317
IL6R	11.6907	2	0.00289331	8.57287	1	0.00341209	3.11784	1	0.0774393	-19.3728	-5.78953	0.0201699	0.381886
AFF3	11.6818	2	0.0029062	11.6605	1	0.000638422	0.0213493	1	0.883831	-5.70121	-0.907911	0.00440418	1
CDK17	11.6769	2	0.00291337	0.514019	1	0.473404	11.1629	1	0.000834508	0.888768	2.03846	1	0.00941506
PPM1L	11.661	2	0.00293662	8.0904	1	0.00445003	3.57059	1	0.0588116	4.19757	3.92593	0.0255646	0.310555
RPLP0	11.6569	2	0.00294258	0	1	1	11.6569	1	0.000639635	-0.0173152	-1.61629	1	0.00746067
FHL3	11.645	2	0.00296025	11.3587	1	0.000750949	0.28625	1	0.592634	2.27117	1.12986	0.0050926	1
ATP2A1-AS1	11.6324	2	0.00297885	11.6324	1	0.000648116	0	1	1	4.35076	0.256016	0.0044649	1
ZFP36L2	11.627	2	0.00298696	10.3248	1	0.00131251	1.30215	1	0.25382	1.12813	1.10632	0.00849182	0.916946
HSPB1	11.5952	2	0.00303481	0.713058	1	0.39843	10.8822	1	0.000970951	-0.832187	-1.98925	1	0.0107482
HIST1H2AE	11.5924	2	0.00303909	3.43316	1	0.0638996	8.15923	1	0.00428425	1.96123	3.5844	0.263942	0.0380332
FBXL19	11.5858	2	0.0030492	7.19458	1	0.00731242	4.39118	1	0.0361254	3.88865	4.85535	0.040074	0.212934
SFSWAP	11.5847	2	0.00305081	3.48281	1	0.0620093	8.10188	1	0.00442193	1.17724	1.81234	0.257732	0.0390473
HIST1H2AJ	11.5812	2	0.00305617	7.51747	1	0.00611035	4.06372	1	0.0438139	8.56023	16.9114	0.0341224	0.249552
CEP97	11.5806	2	0.00305704	0.877906	1	0.348776	10.7027	1	0.00106979	1.23884	3.35463	1	0.0115731
DSC1	11.5697	2	0.00307371	7.02328	1	0.00804567	4.54646	1	0.0329869	-32.0657	-22.19	0.0435905	0.198517
SLK	11.5619	2	0.00308576	5.2312	1	0.0221852	6.33071	1	0.0118665	1.60719	2.21432	0.106259	0.0879949
MXD3	11.5447	2	0.00311248	11.5447	1	0.000679436	0	1	1	7.15123	-0.150824	0.00466459	1
FSIP1	11.5439	2	0.00311375	8.54823	1	0.00345859	2.99563	1	0.0834896	4.20647	5.29659	0.0203724	0.40395
C19orf81	11.5296	2	0.00313609	3.02448	1	0.0820167	8.50508	1	0.00354156	-44.0518	-27.2778	0.325333	0.0322712
PHTF2	11.5115	2	0.0031645	8.3548	1	0.0038467	3.15672	1	0.0756149	1.98379	2.15556	0.0224338	0.374367
PXN-AS1	11.5057	2	0.00317376	11.4885	1	0.000700271	0.0171475	1	0.895816	2.03128	0.775084	0.00478463	1
CD320	11.4924	2	0.00319488	10.6406	1	0.00110629	0.851766	1	0.356053	1.70673	1.48424	0.00728486	1
LINC00539	11.4906	2	0.0031977	8.57141	1	0.00341482	2.91924	1	0.0875293	3.32706	2.82054	0.0201741	0.418433
TRBV15	11.4587	2	0.00324922	11.2513	1	0.000795678	0.207396	1	0.648816	-4.7006	-1.53497	0.00537042	1
CD109	11.4498	2	0.00326369	5.27234	1	0.0216669	6.17746	1	0.0129388	11.1032	42.0955	0.104079	0.0945995
SYNM	11.4408	2	0.00327836	4.98569	1	0.0255578	6.45514	1	0.0110632	6.0949	8.56337	0.120394	0.0832112
MPZL2	11.4325	2	0.00329199	7.78465	1	0.0052692	3.64788	1	0.0561407	-15.502	-11.4279	0.029825	0.300419
SEMA4A	11.3988	2	0.00334803	4.05101	1	0.044145	7.34776	1	0.00671464	5.00553	9.22201	0.193286	0.0551063
ASCC3	11.3976	2	0.00334998	7.5927	1	0.00586053	3.80491	1	0.0511027	1.45867	1.54685	0.0328189	0.27929
STRADA	11.3839	2	0.00337304	3.94714	1	0.0469512	7.43674	1	0.00639054	1.14417	1.68283	0.203488	0.0530564
HIST1H2BJ	11.3699	2	0.00339675	11.1099	1	0.000858704	0.260022	1	0.610105	4.90273	1.91241	0.00575668	1
MRPL23	11.3582	2	0.00341671	10.5664	1	0.00115159	0.791716	1	0.373582	1.77762	1.23602	0.00755337	1
SFMBT1	11.3518	2	0.00342763	6.49125	1	0.0108407	4.86052	1	0.027478	-1.73502	-2.21075	0.0567942	0.171669
ARVCF	11.3344	2	0.00345747	11.3344	1	0.00076083	1.227e-12	1	0.999999	5.54757	-6.08274	0.00515611	1
PATL2	11.3309	2	0.00346364	1.0095	1	0.315022	10.3214	1	0.00131499	1.15978	3.56564	0.945633	0.0138074
TNFRSF4	11.3237	2	0.0034761	9.78823	1	0.00175632	1.53546	1	0.215295	7.35991	7.55139	0.0109932	0.816005
RPL26L1	11.3155	2	0.0034903	10.7949	1	0.00101781	0.520644	1	0.470567	1.67749	1.08657	0.00674221	1
RMDN1	11.3071	2	0.00350514	3.07341	1	0.0795823	8.23364	1	0.0041121	1.27764	2.28988	0.317567	0.036832
COX15	11.2794	2	0.00355385	6.18022	1	0.0129186	5.09923	1	0.0239365	1.61404	1.93026	0.0664273	0.154767
LBHD1	11.2639	2	0.00358159	0.521316	1	0.470281	10.7426	1	0.00104698	1.02448	3.39698	1	0.0114005
QRICH1	11.2597	2	0.00358916	5.44047	1	0.0196753	5.8192	1	0.0158521	1.19171	1.45648	0.0962676	0.111423
TP53TG3D	11.2442	2	0.00361703	1.48622	1	0.222804	9.75798	1	0.00178546	-3.3167	-10.274	0.729972	0.0179552
PUS10	11.2332	2	0.00363701	6.36197	1	0.0116592	4.87121	1	0.0273083	1.78346	2.20276	0.0604487	0.170929
PRKDC	11.2319	2	0.00363932	11.2319	1	0.000804026	0	1	1	1.46005	0.213058	0.00542311	1
TSPAN3	11.2206	2	0.00365996	6.61256	1	0.0101262	4.60804	1	0.0318223	-1.62666	-2.75389	0.0533868	0.193371
ENTPD1	11.2159	2	0.00366864	0.220064	1	0.638991	10.9958	1	0.000913184	1.3751	8.55629	1	0.0102105
XRCC4	11.1943	2	0.0037085	9.99225	1	0.001572	1.202	1	0.272922	2.07831	1.40753	0.00992028	0.952892
ZNF593	11.1857	2	0.00372431	6.74313	1	0.00941096	4.44262	1	0.0350524	1.57885	2.00519	0.0500743	0.20751
LINC01976	11.181	2	0.00373325	2.95831	1	0.0854372	8.22264	1	0.00413709	-14.6167	-15.8298	0.337561	0.0369753
NBPF15	11.1653	2	0.00376261	10.6046	1	0.00112806	0.560669	1	0.453991	-1.93207	-1.16468	0.00741845	1
SGO2	11.1579	2	0.00377654	9.87941	1	0.00167139	1.27849	1	0.25818	3.53404	2.93259	0.0104879	0.925337
AC011603.2	11.1397	2	0.00381107	10.2047	1	0.00140081	0.934955	1	0.333579	3.28398	1.80762	0.00901059	1
NFAT5	11.1352	2	0.00381965	1.79458	1	0.180369	9.34061	1	0.00224131	1.17779	2.26875	0.61979	0.0217305
MCUR1	11.1331	2	0.00382364	10.5352	1	0.00117119	0.597856	1	0.439397	1.7941	1.18609	0.00767184	1
PDS5B	11.1273	2	0.00383479	7.38676	1	0.00657058	3.74052	1	0.0531078	1.46328	1.5513	0.0364279	0.287732
ATF3	11.1172	2	0.00385415	1.91494	1	0.166416	9.20227	1	0.00241715	2.79939	6.77637	0.580017	0.0231683
C20orf197	11.1151	2	0.00385815	5.22816	1	0.022224	5.88698	1	0.0152533	5.39729	8.76104	0.106343	0.108542
TSPOAP1	11.1033	2	0.00388108	5.98201	1	0.0144526	5.12128	1	0.0236342	3.27954	4.97904	0.0731853	0.153208
CDC6	11.0967	2	0.0038939	9.86319	1	0.00168619	1.2335	1	0.266727	13.4629	21.1346	0.0105734	0.940799
OTOF	11.0947	2	0.00389784	5.2857	1	0.0215013	5.80897	1	0.0159446	9.56232	9.74711	0.10343	0.111769
MELK	11.0854	2	0.00391588	11.0854	1	0.000870086	8.57458e-13	1	0.999999	6.53945	5.04918	0.00582544	1
SERPINB9	11.067	2	0.00395219	2.63223	1	0.104715	8.43474	1	0.00368119	1.16706	2.31076	0.396939	0.0334824
SNRNP25	11.0611	2	0.00396382	10.2653	1	0.00135556	0.795798	1	0.372353	2.08285	1.51413	0.00874206	1
ERICH3	11.0525	2	0.00398082	1.99234	1	0.158096	9.06019	1	0.00261235	14.2232	59.2489	0.556939	0.0246815
CHRFAM7A	11.0504	2	0.00398513	11.0504	1	0.000886694	0	1	1	7.48526	-0.550059	0.00592473	1
NUCB2	11.0417	2	0.00400249	8.82571	1	0.00297015	2.21596	1	0.13659	-1.25402	-1.7171	0.017757	0.586633
CDK5RAP2	11.0289	2	0.00402806	2.60001	1	0.106863	8.42893	1	0.00369298	1.28138	2.5254	0.403247	0.0335591
PTK2	11.0249	2	0.00403612	8.1292	1	0.0043558	2.89574	1	0.0888137	-16.0676	-10.6018	0.0250521	0.423181
LRIF1	11.0156	2	0.00405506	6.02927	1	0.0140705	4.98631	1	0.0255486	1.29939	1.51358	0.0715772	0.162562
AC027031.2	10.9998	2	0.00408713	6.48557	1	0.0108754	4.51426	1	0.0336134	-4.22703	-6.98951	0.0569463	0.200884
ATL3	10.9616	2	0.00416596	9.31021	1	0.00227881	1.65141	1	0.198767	1.78531	1.51087	0.0138727	0.771602
CMTR1	10.9592	2	0.00417109	0.424283	1	0.514807	10.5349	1	0.00117143	0.962417	2.60301	1	0.0124827
AP000547.3	10.9566	2	0.00417652	6.25689	1	0.0123711	4.69967	1	0.0301685	-6.46918	-9.88573	0.063842	0.18535
EP400	10.9556	2	0.00417844	0.517128	1	0.472069	10.4385	1	0.00123415	0.849951	1.69396	1	0.0130546
ANKRD28	10.9467	2	0.00419724	1.25751	1	0.262122	9.68914	1	0.0018536	1.91059	7.20137	0.826293	0.0185286
ILF3-DT	10.9244	2	0.00424424	0.620917	1	0.430707	10.3035	1	0.0013278	-0.858274	-1.82445	1	0.0139127
CCL3L1	10.9218	2	0.00424976	10.4504	1	0.0012262	0.471348	1	0.492367	7.77517	-3.54038	0.0079799	1
LINC00299	10.9033	2	0.00428912	5.43127	1	0.0197793	5.47208	1	0.0193227	10.9231	10.5659	0.0966814	0.129805
CFH	10.89	2	0.00431775	4.14036	1	0.0418723	6.74968	1	0.00937644	5.65685	10.1503	0.18454	0.0727693
RAD18	10.8775	2	0.00434486	10.8441	1	0.000991093	0.0333927	1	0.855005	2.73431	0.892198	0.00657833	1
ZNF681	10.8765	2	0.00434703	10.0683	1	0.00150844	0.808241	1	0.368641	-2.15339	-1.27222	0.00959792	1
IDE	10.8732	2	0.00435437	3.15367	1	0.0757562	7.71948	1	0.00546282	1.58967	2.85002	0.30412	0.0464802
KIAA0556	10.8665	2	0.00436897	5.75721	1	0.0164211	5.10925	1	0.0237987	2.19752	2.76388	0.0820729	0.154075
MEGF9	10.8446	2	0.00441698	8.14531	1	0.00431728	2.69929	1	0.100393	2.85719	2.25755	0.0248448	0.467066
RELB	10.8259	2	0.00445847	7.19643	1	0.00730488	3.62947	1	0.0567649	2.03372	2.37452	0.0400546	0.302625
RUFY1	10.8098	2	0.0044945	0.370482	1	0.542742	10.4393	1	0.00123361	0.861887	1.97955	1	0.0130546
NUDT8	10.8081	2	0.00449829	10.4079	1	0.00125475	0.400184	1	0.526994	2.76321	1.35072	0.00815485	1
AC116366.2	10.808	2	0.00449865	4.42712	1	0.0353721	6.38083	1	0.0115359	3.5765	8.08475	0.159126	0.0860546
PLK4	10.7951	2	0.0045276	9.95143	1	0.00160724	0.843694	1	0.358342	7.90206	3.68882	0.0101171	1
C21orf58	10.7935	2	0.00453138	10.7431	1	0.0010467	0.0503804	1	0.822403	4.1616	1.13565	0.00692902	1
AC016596.1	10.7834	2	0.00455415	1.52553	1	0.216785	9.25791	1	0.00234481	-2.2887	-7.07263	0.715885	0.0226461
NSF	10.7432	2	0.00464666	0	1	1	10.7432	1	0.00104662	0.435471	1.98582	1	0.0114005
HEXD	10.7341	2	0.00466793	1.22389	1	0.268598	9.51019	1	0.00204334	1.18838	2.77192	0.84378	0.0200641
AC103760.1	10.7178	2	0.00470617	10.4617	1	0.00121875	0.256055	1	0.612843	-8.98308	-1.80696	0.00794171	1
DNAH6	10.6966	2	0.00475629	7.48877	1	0.0062085	3.20781	1	0.0732876	-6.77023	-6.02035	0.0346125	0.36556
MLH1	10.6933	2	0.00476412	9.9943	1	0.00157026	0.698988	1	0.403124	1.97703	1.25554	0.00991554	1
RUNX3	10.6848	2	0.0047844	4.97613	1	0.0256994	5.70866	1	0.0168814	1.25827	1.85408	0.120947	0.117185
CPSF2	10.6661	2	0.0048293	3.64367	1	0.0562826	7.02244	1	0.00804947	1.22237	1.84546	0.237685	0.0638591
PPP1R15A	10.6649	2	0.00483234	0.893034	1	0.344657	9.77182	1	0.00177207	0.987599	2.75862	1	0.0178565
PPARGC1B	10.6451	2	0.0048803	10.57	1	0.00114936	0.0750773	1	0.784083	-2.92271	-1.03364	0.00754369	1
AC093010.2	10.645	2	0.00488044	5.66739	1	0.0172832	4.97765	1	0.0256768	2.63433	3.17917	0.0858234	0.163273
CRTAM	10.6419	2	0.00488814	0	1	1	10.6419	1	0.00110555	-0.458142	-5.51764	1	0.0118957
[truncated: 8,002 more rows]

## Sheet: condition_test_lineage_1
condition test lineage 1 (SLEC) results mild vs. severe COVID-19
gene	waldStat_lineage1	df_lineage1	pvalue_lineage1	padj_lineage1
MTRNR2L8	1474.01	6	0	0
HLA-DRA	1144.22	6	0	0
TRBV5-5	922.406	6	0	0
TRAV26-2	725.696	6	0	0
RPS4Y1	656.07	6	0	0
NKG7	645.569	6	0	0
GZMA	631.078	5	0	0
GZMK	599.592	6	0	0
TRBV28	403.822	6	0	0
CCL5	385.99	6	0	0
HLA-DRB5	384.398	5	0	0
CD27	377.015	6	0	0
DUSP2	324.473	6	0	0
TRGV3	319.833	6	0	0
GZMH	263.649	4	0	0
GZMB	252.304	4	0	0
HLA-DRB1	241.857	6	0	0
KIR3DL2	231.175	4	0	0
CST7	227.516	4	0	0
GNLY	208.746	6	0	0
COTL1	198.75	6	0	0
PCSK1N	188.949	6	0	0
CD38	175.108	6	0	0
IFI44L	165.739	6	0	0
CD74	160.641	6	0	0
HLA-DQA1	160.344	4	0	0
EIF1AY	152.142	6	0	0
IFITM3	151.591	6	0	0
HAVCR2	139.775	6	0	0
KLRC2	124.078	6	0	0
NSG1	123.143	6	0	0
SIRPG	117.372	6	0	0
IKZF2	116.017	6	0	0
MX1	112.326	6	0	0
HLA-DQA2	111.178	4	0	0
C1orf162	107.913	6	0	0
IFIT1	106.211	6	0	0
S100B	100.141	6	0	0
DDIT4	95.1094	6	0	0
TRAV10	91.6808	6	0	0
AIF1	91.6763	6	0	0
CXXC5	86.8002	6	1.11022e-16	2.61484e-14
FOS	83.782	6	5.55112e-16	1.27701e-13
PLAC8	82.06	6	1.33227e-15	2.99518e-13
MT1F	70.1687	6	3.77587e-13	7.947e-11
KLRD1	68.527	4	4.64073e-14	1.02014e-11
ZNF683	67.5699	5	3.28071e-13	7.05495e-11
XCL2	64.0995	4	3.98237e-13	8.207e-11
FGFBP2	63.8342	4	4.5286e-13	9.14223e-11
TRAV12-2	61.6342	6	2.09427e-11	3.98394e-09
ACTN1	59.7112	6	5.1519e-11	9.61559e-09
MYL6B	58.1566	6	1.06515e-10	1.9512e-08
TRBV6-5	57.0451	6	1.78888e-10	3.21738e-08
MS4A1	55.0183	6	4.59612e-10	7.97629e-08
FCRL6	54.9439	3	7.05802e-12	1.36898e-09
PSPH	54.386	6	6.16644e-10	1.03387e-07
XCL1	53.6509	2	2.23799e-12	4.42763e-10
TRBV13	53.3056	6	1.01823e-09	1.67872e-07
LTB	52.8759	6	1.24276e-09	2.01531e-07
HLA-DQB1	50.8776	6	3.13427e-09	5.00067e-07
CCL4	49.4544	4	4.69369e-10	8.00517e-08
C3orf14	49.1292	6	7.02491e-09	1.08905e-06
DPP4	49.0586	6	7.25724e-09	1.10444e-06
TXK	47.5624	6	1.44505e-08	2.1335e-06
IFIT3	46.935	6	1.9278e-08	2.80439e-06
CD160	46.5413	5	7.04601e-09	1.08905e-06
DDX3Y	45.5883	6	3.57527e-08	4.98121e-06
CISH	45.0147	6	4.64886e-08	6.34817e-06
CALHM6	44.9681	6	4.74893e-08	6.34817e-06
CDCA7	44.782	6	5.17089e-08	6.82006e-06
ADGRE2	44.0083	2	2.77786e-10	4.9069e-08
TIMD4	43.8941	6	7.75821e-08	1.00979e-05
HLA-DPA1	43.5744	6	8.97671e-08	1.15322e-05
TRAV9-2	43.521	6	9.19839e-08	1.16654e-05
KLRC3	43.3259	6	1.00542e-07	1.25894e-05
RGS1	43.1313	6	1.09867e-07	1.35851e-05
NCR1	42.3886	4	1.38572e-08	2.0769e-06
KLRF1	41.3381	4	2.28759e-08	3.27955e-06
FXYD2	41.2775	6	2.55304e-07	3.11787e-05
PTGDS	41.0709	6	2.80407e-07	3.38266e-05
PLEK	40.9619	4	2.73704e-08	3.86783e-06
DBN1	40.9413	6	2.97381e-07	3.54421e-05
RENBP	40.8956	6	3.03611e-07	3.57538e-05
NT5E	40.6916	6	3.33028e-07	3.87566e-05
TRAV4	40.1111	6	4.33172e-07	4.92521e-05
TRAV21	38.6361	6	8.43448e-07	9.43929e-05
MKI67	38.6209	6	8.49269e-07	9.43929e-05
NUAK2	37.8731	6	1.18941e-06	0.000130729
TRGV2	37.8421	5	4.05906e-07	4.66886e-05
SLC27A2	37.5237	6	1.39177e-06	0.000149645
TYROBP	36.9611	3	4.68938e-08	6.34817e-06
COL6A2	36.3442	6	2.36294e-06	0.000248662
TRBC1	36.1793	6	2.54408e-06	0.000264905
SPINT2	35.8182	6	2.99021e-06	0.000308116
BX284668.5	35.3676	6	3.65739e-06	0.000372978
FXYD7	34.7279	6	4.86552e-06	0.000486158
S1PR1	34.4389	6	5.53387e-06	0.000541876
TRBV25-1	34.4173	6	5.58748e-06	0.000541876
TRGV7	34.1553	5	2.21741e-06	0.000235856
MIR181A1HG	34.1338	6	6.33889e-06	0.000608779
MT-ND3	34.0495	6	6.58086e-06	0.000625941
RSAD2	33.5836	6	8.09463e-06	0.000755397
LYAR	33.3474	6	8.98902e-06	0.000823328
CTLA4	33.2617	6	9.33718e-06	0.00084737
CHD7	33.0311	6	1.03424e-05	0.000930061
LAT2	32.8697	5	3.99449e-06	0.000403199
TRAV29DV5	32.8382	6	1.1265e-05	0.00100391
ITGAM	32.7977	4	1.31398e-06	0.000142834
TRGV5	32.1383	6	1.53514e-05	0.00135586
UTY	31.1014	6	2.42436e-05	0.00212228
RNF130	31.0277	6	2.50426e-05	0.002173
TRAV30	30.7901	6	2.7798e-05	0.00239112
C20orf204	30.3991	6	3.30026e-05	0.00281432
JUNB	29.1716	6	5.64521e-05	0.00473241
NCR3	29.0376	6	5.98481e-05	0.00497494
NEIL1	28.9629	6	6.18293e-05	0.00509679
CTBP2	28.0652	5	3.53456e-05	0.00298836
CAMK4	27.9893	6	9.44009e-05	0.00765421
CEBPD	27.919	6	9.7323e-05	0.00776387
CLIC3	27.8164	6	0.000101745	0.0080517
ZFY	27.7804	6	0.000103345	0.00811341
GPR55	27.7023	6	0.000106897	0.00832622
DRAXIN	27.2184	6	0.000131782	0.0101843
BLK	27.1075	6	0.000138243	0.0106008
CD300A	26.8366	6	0.000155381	0.0118233
S100A4	26.7576	6	0.000160756	0.0121389
THEMIS	26.6034	6	0.000171795	0.0128742
FHL1	26.2408	6	0.000200781	0.0148219
FCRL3	26.2386	3	8.50093e-06	0.000785899
PTMS	26.2172	6	0.000202827	0.014862
HIST1H4F	26.1662	6	0.000207312	0.0150789
RUNX2	26.0448	6	0.000218403	0.0156666
TRDV1	26.0431	6	0.00021856	0.0156666
TPX2	26.0142	6	0.000221287	0.015748
CRIP2	25.8539	5	9.52491e-05	0.0076602
HIPK2	25.6844	6	0.000254889	0.017882
SLC40A1	25.4708	6	0.000279271	0.0194147
NUSAP1	25.4592	6	0.000280662	0.0194147
CCR7	25.1008	6	0.000327094	0.0224695
HIST1H1D	25.0323	6	0.000336788	0.0229759
TRAV6	24.9302	6	0.000351769	0.0238336
TOP2A	24.5985	6	0.000405113	0.0272611
DIPK2A	24.3051	6	0.000458886	0.030262
PFN2	24.2114	2	5.52799e-06	0.000541876
EZH2	24.1608	6	0.000487849	0.0318133
GCSAM	24.156	6	0.000488841	0.0318133
RHOC	24.1103	6	0.000498415	0.0322243
IGHD	23.7782	4	8.84795e-05	0.00723338
C5orf17	23.7333	6	0.000584652	0.0375544
TRBV20-1	23.5961	2	7.51934e-06	0.000708394
RGCC	23.4567	6	0.000657096	0.0419355
ACP5	23.0425	6	0.000782358	0.0489816
CNR2	22.7569	6	0.000882132	0.0548808
PRKY	22.386	6	0.00103049	0.0637103
FEZ1	22.3682	5	0.000445575	0.0297813
ABO	22.3533	6	0.0010447	0.0641873
TRAV8-4	22.3279	6	0.00105585	0.0644723
MYBL1	22.3212	5	0.000454866	0.0301982
TRAV2	22.2726	6	0.00108055	0.0655754
FCER1G	22.2447	6	0.00109323	0.0659405
ZNF600	22.1907	6	0.00111821	0.0670382
SESN1	21.907	6	0.00125874	0.0732439
PPBP	21.6231	6	0.00141672	0.0814777
FABP5	21.1491	6	0.00172481	0.0963945
TRBV6-2	20.986	6	0.00184528	0.102548
PDE6G	20.7949	6	0.00199689	0.109134
ACOT7	20.5952	6	0.00216843	0.116896
HBB	20.5885	6	0.00217437	0.116896
HMGB2	20.5424	6	0.0022161	0.118496
TRBV11-2	20.2372	5	0.00112791	0.0672127
PTGDR	20.1899	5	0.00115124	0.0677859
BCL2L11	20.1893	6	0.00256253	0.135554
CD7	19.8756	6	0.00291414	0.15311
MIR4435-2HG	19.742	5	0.00139695	0.0808106
NELL2	19.4071	6	0.00352864	0.180857
SLC15A4	19.3517	6	0.00360918	0.184031
PDGFB	19.304	6	0.00367985	0.186672
TRBV6-6	19.2739	6	0.00372518	0.188008
DUSP4	19.1715	6	0.00388355	0.193214
TRBV14	19.1712	6	0.00388413	0.193214
AKAP5	19.1418	4	0.000737097	0.0467395
TMEM171	19.0378	4	0.000772605	0.048679
SELL	18.4782	6	0.00514196	0.248118
CD6	18.4029	6	0.00530036	0.25452
HOPX	18.3618	5	0.0025255	0.134313
CARD17	18.3585	6	0.00539608	0.257865
BMERB1	18.3327	6	0.00545244	0.259306
CLCF1	18.0891	6	0.0060133	0.28461
AC103702.2	18.0671	4	0.00119736	0.0700845
USP9Y	17.9618	6	0.00632831	0.296681
AL590550.1	17.876	5	0.00310587	0.161701
TRAV12-1	17.8739	6	0.00655508	0.305863
RPS29	17.6693	6	0.00711396	0.330382
SPINK2	17.5003	4	0.0015448	0.0883305
ID3	17.4883	6	0.0076467	0.3521
RCAN2	17.4863	6	0.0076528	0.3521
SCIMP	17.328	4	0.00166893	0.0938016
NRIP1	17.2426	2	0.000180223	0.0134042
AC017104.1	17.1672	5	0.00419332	0.207402
PDCD1	16.9425	4	0.00198332	0.108994
TNFRSF18	16.8648	5	0.00476342	0.230979
PRSS57	16.8169	2	0.000222971	0.0157545
CDCA7L	16.716	6	0.0103859	0.47127
CENPF	16.4844	6	0.0113774	0.511568
KLRG1	16.3611	6	0.0119416	0.534509
C16orf54	16.3321	6	0.0120784	0.538198
IFNG-AS1	16.3037	6	0.0122134	0.54177
MNDA	16.0556	6	0.0134587	0.588041
ZBTB32	16.0488	6	0.0134943	0.588041
CENPK	15.8542	6	0.0145585	0.623607
DHRS3	15.8526	6	0.0145675	0.623607
ADAM19	15.8313	6	0.0146887	0.623607
KIF16B	15.8084	6	0.01482	0.626494
XIST	15.7929	6	0.01491	0.627614
TSPAN32	15.6371	6	0.01584	0.661135
KDM5D	15.5572	6	0.0163385	0.679076
TRAV20	15.4632	6	0.0169441	0.701303
CKAP2	15.4477	6	0.0170461	0.702585
TMEM273	15.4152	5	0.00872793	0.397865
CCR4	15.3435	6	0.0177471	0.728442
SPATC1L	15.2617	3	0.00160613	0.0913094
TIGIT	15.2136	6	0.018659	0.762706
AC004585.1	15.1016	6	0.0194813	0.789793
TRBV7-3	15.0903	4	0.00451753	0.221225
AKT3	15.0862	6	0.0195969	0.791235
ADRB2	14.9994	4	0.00470248	0.229148
CDKN3	14.8473	6	0.0214786	0.860187
VAV3	14.7595	6	0.022212	0.882414
TACC3	14.7369	6	0.0224047	0.886508
HIST1H1B	14.702	6	0.0227057	0.894839
CCL3	14.6523	3	0.00213928	0.116273
MAP3K8	14.4916	5	0.0127706	0.563957
UTS2	14.4572	6	0.0249253	0.966908
TRGV9	14.3599	6	0.0258644	0.999415
ZMAT1	14.2107	6	0.0273689	1
TRAV1-2	14.0714	6	0.0288485	1
IGFBP4	14.0495	6	0.0290886	1
AKR1C3	13.9852	3	0.00292538	0.15311
NIPAL2	13.8521	6	0.0313328	1
TRAV38-2DV8	13.8251	6	0.0316519	1
C1orf21	13.7461	3	0.00327193	0.168573
AC010332.3	13.7256	6	0.0328563	1
RALGPS2	13.6858	6	0.0333497	1
FADS2	13.5583	2	0.00113722	0.0673613
PI16	13.5273	5	0.0189081	0.769709
RAB34	13.4753	6	0.0360797	1
ARMH1	13.404	6	0.0370502	1
ZNF677	13.3778	3	0.00388694	0.193214
TRAV3	13.3276	6	0.0381189	1
CYTOR	13.291	5	0.0207991	0.836361
ABCA5	13.185	6	0.040191	1
SNX9	13.0783	6	0.0418091	1
PAX8-AS1	13.037	4	0.0110963	0.501209
BEND5	13.0326	6	0.0425207	1
FAM43A	12.8758	6	0.0450506	1
TRAV23DV6	12.8407	2	0.00162812	0.0920304
LINC02256	12.7966	6	0.0463826	1
RCBTB2	12.7049	6	0.0479698	1
NAP1L3	12.6691	6	0.0486016	1
ENC1	12.6567	4	0.0130808	0.575091
ITGAE	12.6151	6	0.0495725	1
PLCB1	12.6053	6	0.0497498	1
GNAQ	12.6041	6	0.0497719	1
TOX2	12.5559	6	0.0506563	1
CPA5	12.5233	6	0.0512631	1
ATP1B1	12.5131	2	0.00191789	0.105987
IGLV2-8	12.5085	4	0.0139446	0.604999
LYN	12.4688	4	0.0141855	0.612764
TBX21	12.393	4	0.0146559	0.623607
TNFSF14	12.3881	6	0.0538493	1
FGR	12.3393	4	0.0149987	0.628674
SVIL	12.3379	6	0.0548414	1
SWAP70	12.2441	6	0.0567391	1
TRBV16	12.2132	6	0.0573775	1
APLP2	12.1871	6	0.0579233	1
TRGV5P	12.1522	6	0.0586583	1
LCNL1	11.9574	6	0.0629268	1
RGS2	11.9381	6	0.0633639	1
TNFRSF4	11.9238	5	0.0358477	1
HMGB3	11.8617	6	0.065127	1
CSGALNACT1	11.8461	6	0.0654907	1
IL5RA	11.835	6	0.0657532	1
BOK	11.8025	3	0.00809108	0.370542
TRAV18	11.7206	6	0.0684998	1
TCTEX1D2	11.7191	6	0.0685359	1
IGFBP3	11.6885	6	0.0692901	1
BCL2L1	11.6188	6	0.071034	1
LSR	11.5953	6	0.0716308	1
LINC00892	11.5623	5	0.0413026	1
FST	11.5019	2	0.00317974	0.164681
ZFP36L1	11.4905	6	0.0743506	1
PTTG1	11.4732	6	0.0748067	1
CCDC50	11.3403	4	0.0229943	0.901803
CD68	11.3403	6	0.0784127	1
ZEB2	11.3331	4	0.0230647	0.901803
SLAMF7	11.2052	4	0.0243516	0.94837
ERI1	11.1858	6	0.082801	1
TRBV10-1	11.1697	6	0.0832714	1
LDOC1	11.1	6	0.0853334	1
ZNF626	10.9946	6	0.0885423	1
NPDC1	10.973	6	0.0892147	1
CD5	10.9013	6	0.0914745	1
CD40LG	10.8881	5	0.0536443	1
S100A8	10.8771	2	0.00434569	0.213868
FAM241B	10.7986	6	0.0948045	1
NEURL1	10.7969	6	0.0948613	1
FRMD4B	10.755	6	0.0962502	1
LINC01205	10.672	5	0.0582847	1
HIST1H3H	10.6662	6	0.0992578	1
STX3	10.5919	6	0.101837	1
KLRB1	10.5842	6	0.10211	1
AL590006.1	10.574	5	0.0605126	1
NFKBIA	10.5591	6	0.102997	1
CD320	10.4388	6	0.107349	1
ASPM	10.3658	5	0.0655097	1
SESN3	10.3513	6	0.110617	1
GGT7	10.3071	6	0.1123	1
FCN1	10.3022	6	0.11249	1
CCND1	10.2741	6	0.113574	1
PARVB	10.2077	6	0.116173	1
SPON2	10.1603	6	0.118063	1
IGFBP7	10.1504	2	0.00624977	0.294394
PADI4	10.0952	6	0.120701	1
MYL9	10.0727	5	0.0732004	1
AF165147.1	10.0607	6	0.122117	1
GCAT	10.0567	6	0.122286	1
LINC02195	10.0478	6	0.122653	1
FBLN5	10.0202	6	0.123804	1
PACSIN1	9.92652	5	0.0773441	1
LINC01943	9.91176	6	0.128418	1
RTKN2	9.88971	6	0.129374	1
TRGV8	9.88635	5	0.0785204	1
AC104794.3	9.78218	6	0.13413	1
ICAM4	9.7385	6	0.136105	1
LINC02086	9.68396	4	0.0461014	1
PLK1	9.65089	6	0.140145	1
AL133551.1	9.61723	3	0.0221163	0.882156
MFGE8	9.58926	6	0.143049	1
OASL	9.46406	6	0.149112	1
GSTM3	9.45159	6	0.149728	1
FAM229A	9.38277	4	0.0522126	1
ECRG4	9.35502	6	0.154575	1
EPHX1	9.34095	6	0.155292	1
MMEL1	9.33188	6	0.155756	1
MYOM2	9.32925	6	0.15589	1
BACH2	9.29542	6	0.157633	1
ZSCAN18	9.27196	6	0.158851	1
IL12RB2	9.22722	6	0.161197	1
HIST1H2BF	9.20584	6	0.162328	1
ADGRG1	9.1825	4	0.0566964	1
TCF7	9.18229	6	0.163583	1
KLRC1	9.13989	5	0.103613	1
PCLAF	9.10999	5	0.104757	1
IGHM	9.0858	6	0.16881	1
ITGA1	9.07394	6	0.169462	1
CX3CR1	9.04442	4	0.0599988	1
TMEM86B	9.0424	3	0.0287324	1
BTG2	9.02623	6	0.172108	1
RBBP8	9.01651	6	0.172652	1
NCAPG	8.95223	6	0.176283	1
AC012645.3	8.93001	6	0.177552	1
AHNAK	8.92194	6	0.178016	1
RARG	8.92113	6	0.178062	1
NEIL3	8.86491	6	0.181319	1
PVT1	8.83996	6	0.182781	1
HIST1H1E	8.82261	6	0.183803	1
LINC01410	8.81145	6	0.184463	1
FBP1	8.75479	6	0.187846	1
HMGN2	8.75155	6	0.188041	1
CPNE2	8.69734	6	0.191329	1
WWC2	8.62985	6	0.19549	1
LILRA5	8.57598	5	0.12722	1
SPATA6	8.55154	6	0.200414	1
STAC3	8.50734	5	0.130403	1
AC136475.1	8.47979	5	0.131701	1
MT2A	8.46459	6	0.206002	1
TRBV19	8.45946	6	0.206337	1
TRBV23-1	8.45837	6	0.206407	1
FAM27C	8.44653	6	0.207179	1
CD226	8.42987	6	0.20827	1
GBP5	8.34958	6	0.213594	1
TRABD2A	8.34956	6	0.213596	1
SLC1A4	8.32101	5	0.139409	1
MGST2	8.30083	4	0.0811597	1
AC016405.3	8.29934	6	0.216983	1
SLAMF1	8.28454	6	0.21799	1
LMNB1	8.28284	6	0.218105	1
MAL	8.26431	5	0.142258	1
STXBP1	8.19789	6	0.223961	1
FAM49A	8.14773	4	0.086314	1
AREG	8.14131	6	0.227932	1
MT-ND4	8.13816	6	0.228155	1
CMPK2	8.13392	6	0.228455	1
TRGC2	8.11291	5	0.150122	1
HOOK1	8.10522	6	0.230496	1
TENT5A	8.06401	6	0.233451	1
AL050344.1	8.0562	6	0.234015	1
CMC1	8.04687	6	0.23469	1
FAR2	8.03989	6	0.235196	1
CD79A	7.97387	6	0.240024	1
C10orf25	7.97266	6	0.240113	1
TRBV6-1	7.9101	6	0.244764	1
GPAT3	7.90577	4	0.0950917	1
ADAMTS1	7.89842	4	0.0953709	1
PRAG1	7.84196	6	0.249912	1
RTP5	7.80994	6	0.252361	1
SSBP2	7.79292	6	0.253671	1
TCEA3	7.7925	6	0.253703	1
TMEM155	7.7726	5	0.169222	1
AC108925.1	7.73087	6	0.258491	1
ZBTB16	7.70994	6	0.260133	1
DMKN	7.64116	5	0.177152	1
FGL2	7.61475	5	0.178785	1
ZFP28	7.60467	6	0.26852	1
TBXA2R	7.57047	6	0.271289	1
LMNA	7.5233	6	0.275147	1
APOBEC3H	7.46789	5	0.188103	1
KIF1BP	7.46136	6	0.280278	1
LGALS3	7.4287	6	0.283013	1
IFNG	7.42146	6	0.283621	1
SERPINB6	7.41964	6	0.283775	1
TEC	7.39757	6	0.285639	1
TST	7.3919	6	0.28612	1
GPR25	7.39112	5	0.193139	1
FSD1	7.35818	6	0.288989	1
GPRIN3	7.34454	6	0.290156	1
RASGRF2	7.34223	6	0.290354	1
AL121787.1	7.32181	6	0.292109	1
JAM3	7.31678	5	0.198127	1
LAG3	7.26561	6	0.296981	1
AC021054.1	7.24324	4	0.123579	1
TRBV7-9	7.22024	6	0.300959	1
MEOX1	7.21599	6	0.301333	1
ACVR1C	7.16282	6	0.306052	1
SYCE1	7.11332	6	0.310494	1
TRGV4	7.10461	3	0.0686371	1
DKK3	7.10455	6	0.311286	1
EPB41L2	7.10415	6	0.311323	1
HIST1H4E	7.05422	6	0.315862	1
NCF1	6.99622	6	0.321197	1
TGFBR3L	6.96502	6	0.324094	1
SOX4	6.92431	6	0.327904	1
FCHO2	6.92234	6	0.328089	1
FLT4	6.92205	5	0.226502	1
HIST1H1A	6.86142	6	0.333854	1
HAPLN3	6.85225	6	0.334728	1
CDK1	6.83682	6	0.336202	1
MT1G	6.83284	6	0.336584	1
ENG	6.8161	6	0.33819	1
EPHX4	6.81377	4	0.146063	1
CD70	6.79477	5	0.236357	1
ZBTB10	6.7772	6	0.341944	1
CCL3L1	6.76997	5	0.238318	1
NEFH	6.73272	6	0.346274	1
MELK	6.72273	6	0.347251	1
TKTL1	6.72048	6	0.347472	1
TESC	6.7176	6	0.347755	1
LGALS9	6.71055	6	0.348446	1
IGLV2-14	6.70589	5	0.243448	1
MT-ND5	6.70459	6	0.349032	1
AP001610.2	6.70261	6	0.349227	1
NCKAP5L	6.69437	6	0.350038	1
SOCS6	6.68986	6	0.350483	1
KCNN4	6.65385	6	0.354047	1
CCL4L2	6.65235	4	0.155441	1
SCARF2	6.64267	5	0.2486	1
CD109	6.63566	2	0.0362314	1
LAIR2	6.63259	4	0.156625	1
KRTCAP3	6.61631	5	0.250775	1
TIMP1	6.60879	6	0.358545	1
PPP2R2B	6.60869	5	0.251406	1
AL450311.1	6.60721	2	0.0367505	1
ITM2C	6.60519	6	0.358905	1
THRA	6.5945	6	0.359979	1
N4BP3	6.58953	2	0.0370767	1
IL2RA	6.53925	4	0.162334	1
CPPED1	6.45416	6	0.374281	1
AC005034.6	6.42587	2	0.0402383	1
TRAV5	6.41526	6	0.378314	1
KLHL23	6.38963	6	0.380987	1
DTHD1	6.37826	3	0.0945892	1
SERPINA1	6.37296	4	0.172973	1
MT3	6.36917	6	0.38313	1
LGALS1	6.34828	6	0.385327	1
LOXL1	6.34713	6	0.385448	1
MT-ND2	6.34443	6	0.385732	1
CD69	6.34293	6	0.38589	1
PRSS21	6.33362	3	0.0964603	1
HIST1H2AI	6.32519	6	0.387765	1
LTC4S	6.3228	6	0.388018	1
HCG11	6.32045	6	0.388267	1
LYZ	6.29791	6	0.390659	1
SETBP1	6.29599	4	0.178107	1
MS4A6A	6.29531	5	0.278536	1
TYMSOS	6.2911	6	0.391383	1
CERCAM	6.23111	5	0.284376	1
HYI	6.2281	6	0.39813	1
ZNF208	6.14921	6	0.406685	1
FBLN2	6.12927	6	0.408866	1
TMIGD2	6.09691	6	0.412422	1
SMTN	6.05649	5	0.300761	1
ZNF711	6.04211	2	0.0487497	1
LEF1	6.01396	6	0.421629	1
STOX1	6.00442	6	0.422695	1
FOSB	5.98565	6	0.424799	1
GDAP1	5.97343	6	0.426173	1
AURKB	5.94941	6	0.428881	1
ATP1B2	5.94591	6	0.429276	1
CD244	5.92401	6	0.431756	1
GPR15	5.92301	6	0.431869	1
PCBP3	5.91566	6	0.432704	1
IL7R	5.87749	6	0.437053	1
TP53I11	5.87664	5	0.318408	1
LIM2	5.87273	3	0.117969	1
CYBB	5.8662	6	0.438344	1
CLDN7	5.85289	6	0.43987	1
AC006213.2	5.8495	6	0.440259	1
HLA-DMB	5.83106	6	0.442379	1
ATF3	5.81113	6	0.444677	1
MCM10	5.80085	3	0.121712	1
MPST	5.78151	5	0.328063	1
MYLIP	5.78016	6	0.448262	1
PLA2G10	5.77805	5	0.328418	1
NEK2	5.77582	6	0.448766	1
PLXDC1	5.76446	6	0.450086	1
THORLNC	5.75765	6	0.450878	1
KIR2DL1	5.75039	2	0.0564051	1
PRSS23	5.73219	4	0.220061	1
AC005076.1	5.69243	2	0.0580638	1
AC244502.1	5.68681	6	0.459171	1
NUGGC	5.68017	6	0.459953	1
ACAT2	5.6794	6	0.460044	1
LINC01970	5.67664	6	0.460369	1
AC100793.2	5.67141	6	0.460986	1
TRBV12-4	5.66206	2	0.058952	1
TRAV16	5.65851	6	0.462509	1
CAPN3	5.63709	6	0.465045	1
CHAC1	5.63406	3	0.130836	1
TRBV7-6	5.62182	5	0.344772	1
HPDL	5.54184	6	0.476415	1
C6orf52	5.5343	2	0.0628408	1
ALPK2	5.51681	6	0.479427	1
HIST1H3B	5.50243	6	0.481163	1
NR1D1	5.49163	6	0.482469	1
TNFSF12	5.48725	6	0.482999	1
ZNF239	5.47878	6	0.484026	1
RIMS3	5.45632	6	0.486752	1
NUF2	5.43875	6	0.48889	1
WNT10A	5.43661	6	0.489151	1
NEXN	5.4349	6	0.489359	1
COCH	5.43305	6	0.489586	1
GAL3ST2	5.40753	5	0.368192	1
GPR141	5.40496	4	0.248211	1
PRKAG2	5.39838	6	0.493823	1
REG4	5.39304	6	0.494478	1
ZNF385A	5.38171	6	0.495867	1
LILRB1	5.3234	4	0.255695	1
AC034238.1	5.32083	4	0.255933	1
MIR302CHG	5.31848	4	0.256152	1
CLU	5.31122	4	0.256828	1
CFAP58-DT	5.30055	3	0.151067	1
AC009275.1	5.29939	4	0.257934	1
CHRM3-AS2	5.29282	6	0.506841	1
SPECC1	5.28034	6	0.508392	1
KNSTRN	5.28031	6	0.508396	1
ANXA5	5.27219	6	0.509406	1
DBNDD1	5.25277	6	0.511826	1
U62317.1	5.23521	2	0.0729776	1
RASGEF1A	5.23392	6	0.51418	1
ABCB1	5.21889	6	0.516061	1
IRGM	5.18879	6	0.519838	1
BIRC3	5.16679	6	0.522606	1
EPHA4	5.1489	6	0.524862	1
APOM	5.1196	6	0.528568	1
LINC02084	5.1008	6	0.530951	1
EGFL6	5.09498	5	0.404399	1
TRBV11-3	5.09105	6	0.53219	1
TRBV6-4	5.07758	5	0.406485	1
SYNM	5.06634	5	0.407837	1
ADARB2	5.045	4	0.282711	1
STOM	4.99734	6	0.544154	1
PNMA5	4.99505	6	0.544448	1
GOLIM4	4.99368	5	0.416652	1
SOX13	4.98849	6	0.54529	1
MAST4	4.96002	6	0.548951	1
SCGB3A1	4.95604	4	0.291838	1
HFE	4.93922	6	0.551632	1
PROK2	4.92001	4	0.295604	1
ZNF618	4.90737	4	0.296935	1
CCNB1	4.90736	6	0.555749	1
POC1A	4.9059	6	0.555938	1
TRAV13-1	4.88815	6	0.558237	1
TSPYL5	4.8785	6	0.559489	1
HIST1H2BB	4.87139	6	0.560412	1
ASMT	4.87005	6	0.560586	1
RAB38	4.86685	5	0.432345	1
CCNF	4.851	6	0.563061	1
AC034193.1	4.8353	3	0.184262	1
EPHX2	4.82889	6	0.56594	1
AOAH	4.8288	6	0.565951	1
BCAT1	4.80597	6	0.568929	1
NAV1	4.78959	6	0.571069	1
NRIP3	4.78251	4	0.31035	1
AC135782.3	4.77974	2	0.0916417	1
F2R	4.7672	4	0.312029	1
PLAUR	4.76029	6	0.574905	1
AC008771.1	4.75442	5	0.44658	1
ASCL2	4.75135	4	0.313775	1
CYSLTR2	4.749	6	0.576385	1
HMBS	4.74796	6	0.576521	1
ZNF667-AS1	4.7479	4	0.314156	1
TK1	4.73147	6	0.578686	1
IL18BP	4.72153	6	0.579992	1
SNX24	4.7144	2	0.094685	1
NFIA	4.69624	4	0.319908	1
NDFIP2	4.69588	6	0.583368	1
NCF2	4.68807	6	0.584396	1
HLA-DPB1	4.685	6	0.584801	1
LIMS2	4.67893	6	0.585602	1
KRT18	4.67749	6	0.58579	1
LEF1-AS1	4.67319	4	0.322503	1
HIST1H3I	4.67115	5	0.457315	1
DSEL	4.64983	6	0.589442	1
NCAPH	4.61557	6	0.593976	1
NINJ2	4.6062	6	0.595217	1
LINC02384	4.60297	4	0.330512	1
KIFC3	4.59802	4	0.331083	1
KDF1	4.59328	6	0.59693	1
KLRC4	4.58228	6	0.598389	1
IL6R	4.56639	2	0.101958	1
KLF7	4.54275	6	0.603644	1
DOCK5	4.53075	5	0.475779	1
LINC02696	4.53057	6	0.605264	1
AL355388.3	4.52689	6	0.605755	1
TENT5C	4.51591	6	0.607218	1
PPP1R13B	4.51268	6	0.607649	1
AL138963.4	4.5114	6	0.607819	1
B3GNT9	4.49685	6	0.609759	1
AC021613.1	4.48567	4	0.34425	1
AL024498.1	4.47143	6	0.613153	1
CD55	4.46597	6	0.613883	1
CENPW	4.4582	6	0.614922	1
KRT73	4.45809	6	0.614937	1
EDDM13	4.45048	6	0.615954	1
COL6A1	4.44785	6	0.616306	1
AL121832.2	4.42984	3	0.218635	1
NINJ1	4.4243	6	0.619458	1
PTPRM	4.41762	4	0.352428	1
PCSK5	4.41037	6	0.621323	1
ZBTB20	4.41016	2	0.110242	1
PRR5L	4.40862	4	0.353521	1
AC009041.1	4.40474	6	0.622078	1
AKAP12	4.39677	6	0.623147	1
S100A9	4.36577	2	0.112716	1
GSC	4.36226	6	0.627779	1
ARHGEF10	4.34874	6	0.629594	1
AL121658.1	4.34573	6	0.629999	1
PLPP2	4.3262	6	0.632624	1
AEBP1	4.32511	3	0.228431	1
CEMIP2	4.31297	6	0.634404	1
VIPR2	4.28148	4	0.36925	1
TREML2	4.27857	2	0.117739	1
RETN	4.27462	6	0.639567	1
TRAV19	4.27124	2	0.118172	1
PLD1	4.24353	2	0.11982	1
KCNK7	4.24045	4	0.374441	1
FAM83D	4.24024	6	0.644201	1
CCR3	4.23945	5	0.515481	1
TRBV1	4.23018	3	0.237658	1
MT1E	4.22318	6	0.646503	1
HIST1H4I	4.22207	6	0.646653	1
VCAM1	4.20854	3	0.239809	1
LINC02447	4.19715	6	0.650017	1
ZC2HC1A	4.19493	6	0.650315	1
SNHG26	4.19452	6	0.650372	1
CCNA2	4.17469	6	0.65305	1
AL158071.3	4.17287	4	0.383116	1
PTPRO	4.16705	6	0.654082	1
P2RX7	4.16481	6	0.654384	1
CYB561	4.15972	6	0.655072	1
BEX5	4.1537	6	0.655885	1
NINL	4.15196	3	0.245516	1
ACE	4.13101	6	0.658952	1
MX2	4.12256	6	0.660094	1
SMAD5	4.12021	6	0.660412	1
AL135999.1	4.11793	5	0.532565	1
HLA-DQB2	4.1165	6	0.660914	1
AC011815.1	4.11634	5	0.532791	1
CES1	4.08728	5	0.536919	1
MLF1	4.08362	6	0.665361	1
CMBL	4.07632	2	0.130268	1
MYO1F	4.05421	5	0.541638	1
NCALD	4.05006	6	0.669901	1
AC073140.2	4.04526	6	0.670551	1
DSC1	4.03673	2	0.132872	1
CAPN12	4.01545	6	0.674586	1
PDGFD	4.00793	4	0.404934	1
LINC02580	4.00707	6	0.67572	1
TBC1D8B	4.00001	5	0.549415	1
TRBV12-3	3.99847	6	0.676883	1
HIST1H3F	3.99006	6	0.678021	1
MYB	3.97625	6	0.67989	1
MTRNR2L1	3.95857	2	0.138168	1
LRRN3	3.95853	5	0.555403	1
AC005083.1	3.95609	6	0.682619	1
FKBP5	3.95468	6	0.68281	1
CEP126	3.95289	6	0.683052	1
RIN3	3.9491	6	0.683564	1
BDNF-AS	3.94298	5	0.557654	1
AL158071.1	3.94282	2	0.13926	1
METTL7A	3.9427	6	0.684431	1
AC017002.3	3.93791	5	0.558389	1
PARPBP	3.93698	6	0.685205	1
RAI14	3.92913	2	0.140217	1
SPON1	3.92125	5	0.560809	1
PLAAT3	3.91662	6	0.687959	1
HIST2H3D	3.90745	4	0.418676	1
PPFIBP2	3.90729	6	0.689221	1
RHOB	3.89594	6	0.690756	1
FXYD1	3.89006	6	0.691552	1
SPAG6	3.8837	2	0.143438	1
ATP9A	3.88142	3	0.274556	1
AC009163.7	3.8801	6	0.692898	1
CD81	3.87421	6	0.693695	1
CCR5	3.87192	3	0.275631	1
MIR31HG	3.86532	5	0.568966	1
GRASP	3.85497	6	0.696296	1
PF4	3.84242	3	0.278991	1
KIR3DL3	3.8208	2	0.148021	1
VCL	3.82038	5	0.575556	1
ERICH3	3.81551	3	0.282087	1
ASRGL1	3.80727	6	0.702739	1
TPO	3.77528	4	0.437272	1
EVI5	3.77519	6	0.707068	1
LRRC34	3.77068	6	0.707676	1
AC147067.1	3.77037	6	0.707718	1
LAMP3	3.7642	6	0.708551	1
TCEAL3	3.76017	6	0.709093	1
BCL3	3.74666	6	0.710915	1
MMP23B	3.72267	5	0.589994	1
TUBB1	3.71319	2	0.156204	1
TYMS	3.70965	3	0.294571	1
LONRF3	3.70787	6	0.716138	1
BX664615.2	3.69748	6	0.717538	1
CCDC152	3.69586	6	0.717755	1
AKAP3	3.69074	2	0.157967	1
ZFR2	3.68389	2	0.158509	1
TRAV41	3.68287	6	0.719502	1
AC002310.2	3.68005	4	0.451035	1
RAB15	3.67109	6	0.721085	1
AFDN	3.66336	6	0.722124	1
SERHL2	3.64849	6	0.72412	1
PSMC3IP	3.6446	6	0.724642	1
UBALD2	3.64308	6	0.724846	1
TLCD2	3.63951	6	0.725325	1
IKZF4	3.63877	6	0.725425	1
CPB2-AS1	3.63859	6	0.725449	1
FAM161A	3.63821	6	0.7255	1
MND1	3.62538	4	0.459072	1
AC104041.1	3.61438	2	0.164115	1
AC009831.3	3.61379	6	0.728774	1
KNL1	3.61166	6	0.729059	1
AC092418.2	3.60537	5	0.607507	1
FAM216A	3.59476	6	0.731323	1
ZSCAN23	3.57236	5	0.612468	1
ITSN1	3.54894	6	0.737447	1
AC018816.1	3.5466	6	0.73776	1
UCP2	3.54613	6	0.737823	1
CRB3	3.54573	6	0.737876	1
CHRNA1	3.54132	6	0.738465	1
HPCAL4	3.53405	6	0.739435	1
HIST1H2AB	3.52557	6	0.740565	1
FAM13A	3.52546	6	0.740579	1
MUC1	3.51398	6	0.742108	1
SNED1	3.51316	5	0.621397	1
CRYBG3	3.49421	6	0.744739	1
ZNF629	3.49393	4	0.478802	1
MACC1	3.49283	4	0.478969	1
SNAI3	3.48971	6	0.745338	1
PDLIM1	3.48459	5	0.62572	1
DAZAP1	3.4819	6	0.746376	1
PDE7B	3.48062	6	0.746546	1
ANKRD6	3.47679	6	0.747056	1
TSHR	3.47491	6	0.747305	1
TGFBR3	3.46923	5	0.628049	1
NET1	3.46771	6	0.748261	1
AGPAT4	3.46592	6	0.748498	1
AF274853.1	3.44081	6	0.751827	1
S1PR5	3.41955	4	0.490215	1
AP000547.3	3.41654	6	0.755039	1
TRIO	3.39677	6	0.75765	1
ZNF844	3.38972	6	0.75858	1
TMEM63A	3.38734	6	0.758893	1
SIRPB1	3.38101	2	0.184426	1
UBXN10-AS1	3.38015	6	0.759841	1
HIST1H2AH	3.37715	6	0.760236	1
AC005920.1	3.37689	2	0.184806	1
LINC01504	3.35827	5	0.644934	1
ERAP2	3.35189	6	0.763559	1
AC234582.1	3.34703	4	0.501515	1
ZBTB3	3.344	2	0.187871	1
LINC02694	3.34333	6	0.764683	1
ANP32E	3.33382	6	0.765931	1
IL18R1	3.32814	6	0.766677	1
CEP68	3.32652	6	0.766889	1
BUB1	3.31653	6	0.768197	1
PAQR8	3.31508	6	0.768388	1
LINC00426	3.31272	6	0.768696	1
GAS7	3.31239	3	0.345922	1
AC103563.9	3.30506	6	0.769699	1
RB1-DT	3.30067	5	0.653739	1
SPAG5	3.29453	6	0.771075	1
LRR1	3.29207	6	0.771396	1
CXXC4	3.28977	3	0.34907	1
HIST1H1C	3.2851	6	0.772306	1
TNFSF9	3.2775	6	0.773298	1
HIST1H4H	3.27572	6	0.77353	1
SMPD3	3.26796	2	0.195151	1
XKR9	3.26723	6	0.774636	1
HRH2	3.2656	5	0.659112	1
LGR6	3.25613	3	0.353795	1
PRRT1	3.24138	5	0.662828	1
AL662884.3	3.24094	6	0.778055	1
FITM2	3.23816	6	0.778417	1
PLSCR1	3.23566	6	0.778741	1
TRDC	3.21384	4	0.522699	1
FUT7	3.20822	6	0.782296	1
CEBPA	3.18928	4	0.526665	1
APBA2	3.18893	6	0.784788	1
TRBV5-3	3.18733	4	0.52698	1
CNFN	3.17516	6	0.786563	1
COL18A1	3.17173	6	0.787005	1
GPRASP1	3.16899	6	0.787357	1
IGFBP6	3.168	6	0.787485	1
PYCARD	3.16713	6	0.787596	1
GPSM2	3.16703	6	0.78761	1
CD2BP2-DT	3.15503	6	0.789153	1
CDT1	3.14756	5	0.677248	1
CENPP	3.14686	6	0.790201	1
CENPE	3.13352	6	0.791912	1
NCF4	3.12848	6	0.792558	1
AL592166.1	3.1227	2	0.209853	1
METTL27	3.11983	5	0.681517	1
GP9	3.11164	5	0.68278	1
HECW2-AS1	3.10975	6	0.794952	1
EPAS1	3.10845	6	0.795117	1
CA11	3.09608	6	0.796694	1
SPEF2	3.09601	6	0.796703	1
CALML4	3.09466	3	0.377259	1
FNDC10	3.09247	6	0.797154	1
DYNLRB2	3.07907	4	0.544682	1
ANLN	3.07762	6	0.799044	1
BSPRY	3.07495	4	0.545363	1
SORBS3	3.07354	6	0.799562	1
MAMDC4	3.06945	4	0.546271	1
RNF144B	3.06027	6	0.801245	1
WAKMAR2	3.0494	6	0.802621	1
PHGDH	3.04582	6	0.803074	1
CCDC88A	3.04435	5	0.693149	1
RAB13	3.04292	4	0.550669	1
DNAH6	3.04244	6	0.803501	1
HOXB7	3.03565	6	0.804359	1
ZNF35	3.03255	6	0.80475	1
TRAV39	3.02617	6	0.805555	1
PRC1	3.02581	6	0.805601	1
C19orf38	3.0243	6	0.805791	1
ECT2	3.0153	6	0.806924	1
ZNF460	3.01501	6	0.80696	1
HDAC4	3.00319	6	0.808446	1
ZFHX3	2.98653	4	0.560083	1
ITGA2	2.9805	6	0.81129	1
AC023794.3	2.9773	5	0.703486	1
ORC1	2.97696	6	0.811733	1
SPEG	2.97545	6	0.811922	1
KALRN	2.97361	6	0.812151	1
SOCS3	2.96817	6	0.812832	1
WWTR1	2.96805	6	0.812847	1
CPNE7	2.96635	6	0.813059	1
AL049828.1	2.96543	2	0.22702	1
FBXL13	2.957	2	0.227979	1
LINC02762	2.95211	5	0.707369	1
GCNA	2.95121	2	0.22864	1
KLF8	2.94812	6	0.81533	1
TNIP3	2.94589	6	0.815606	1
PDE9A	2.94355	4	0.567317	1
IGHV3-21	2.94182	2	0.229716	1
GINS2	2.93785	6	0.816606	1
TGIF1	2.93652	6	0.816771	1
HPGD	2.93461	6	0.817009	1
IGKV3-15	2.9266	5	0.7113	1
AC006033.2	2.92053	5	0.712237	1
TRAV36DV7	2.91462	6	0.819485	1
ZBED3	2.91296	6	0.819689	1
MCOLN2	2.90869	6	0.820217	1
CDKN1A	2.90412	6	0.820782	1
TPTE	2.90001	5	0.715398	1
AC096642.1	2.89103	2	0.235624	1
AL354707.1	2.88984	6	0.822541	1
CRTAM	2.88432	6	0.823219	1
ZDHHC23	2.88353	5	0.717936	1
PLCH2	2.88066	6	0.82367	1
AF129075.2	2.87514	6	0.824347	1
TM4SF19	2.87144	2	0.237943	1
MZB1	2.86786	6	0.82524	1
AC005064.1	2.8656	6	0.825517	1
PMAIP1	2.86079	6	0.826106	1
CAPG	2.8536	6	0.826984	1
BACE1-AS	2.85055	5	0.723013	1
AL022162.1	2.84803	6	0.827665	1
MT-ND4L	2.84624	6	0.827883	1
PCBD1	2.84466	6	0.828076	1
TMEM220	2.84316	6	0.828259	1
CXCR2	2.83883	4	0.585148	1
FOXP3	2.8305	6	0.8298	1
TP53INP1	2.82815	6	0.830086	1
KIF20B	2.82484	6	0.830488	1
ST8SIA6	2.82393	4	0.587708	1
JADE2	2.8225	6	0.830772	1
AC015819.2	2.8204	6	0.831028	1
OTOF	2.81428	5	0.728592	1
MS4A7	2.80758	2	0.245664	1
AL158212.3	2.80489	2	0.245995	1
STYK1	2.79728	6	0.833826	1
DSCR9	2.79724	4	0.59231	1
DNAJC6	2.79659	2	0.247018	1
RAB31	2.79492	2	0.247224	1
AC009053.2	2.79406	5	0.731699	1
CCR9	2.79263	3	0.424715	1
E2F2	2.78945	6	0.834771	1
AC008443.5	2.78742	6	0.835015	1
KLF3	2.7794	6	0.835982	1
RHOBTB3	2.77381	6	0.836654	1
LKAAEAR1	2.76435	6	0.837789	1
AC023908.3	2.76127	5	0.736732	1
ARHGAP11A	2.75734	5	0.737336	1
CD28	2.75719	6	0.838646	1
SKAP2	2.75452	6	0.838966	1
AC108134.3	2.75208	6	0.839257	1
CTSL	2.75118	6	0.839365	1
AC108488.1	2.74406	6	0.840216	1
DUSP6	2.73672	6	0.841092	1
ZNF727	2.72735	4	0.604437	1
CCDC113	2.72283	5	0.742625	1
TRBV5-7	2.7181	6	0.843304	1
TRBV27	2.71593	6	0.843562	1
PRKAR2A-AS1	2.71496	2	0.257308	1
SYDE2	2.70667	4	0.608048	1
WDR86-AS1	2.70157	6	0.845261	1
CDCA3	2.69287	5	0.747208	1
SCML1	2.68724	6	0.846953	1
ITGA10	2.68644	5	0.748191	1
TMEM204	2.68472	6	0.847249	1
AP000766.1	2.68286	5	0.748739	1
SOGA3	2.68273	6	0.847483	1
SLC4A4	2.68191	3	0.44331	1
NLRP2	2.68089	5	0.74904	1
CORO2A	2.67599	6	0.848275	1
AC021037.1	2.67068	3	0.445233	1
ANTXR2	2.65957	6	0.850199	1
AC092821.3	2.64991	6	0.851328	1
HK2	2.64237	2	0.266818	1
BCAR3	2.64155	6	0.852301	1
CRYBG2	2.63448	6	0.853124	1
AF213884.3	2.63423	6	0.853153	1
ANKRD28	2.62772	6	0.853909	1
DST	2.62712	6	0.853978	1
AL590652.1	2.62262	5	0.757925	1
SIGLEC10	2.61813	6	0.85502	1
C1orf198	2.61813	2	0.270073	1
IL4	2.61785	6	0.855053	1
CIB2	2.60432	6	0.856614	1
LYST	2.59984	6	0.857131	1
SERPINB9P1	2.5988	6	0.857251	1
FAM111B	2.59419	3	0.45851	1
PCCA-DT	2.59416	6	0.857784	1
RAB9B	2.58	6	0.859409	1
SGPP2	2.57372	6	0.860128	1
TRAV34	2.57361	6	0.86014	1
AC105137.2	2.56862	2	0.276842	1
TRAV24	2.56537	5	0.76662	1
SERPINE2	2.56221	6	0.861442	1
S100Z	2.55637	6	0.862106	1
C5AR2	2.55345	3	0.465709	1
CIT	2.54364	6	0.863552	1
AC010996.1	2.5435	2	0.280341	1
F5	2.54285	6	0.863642	1
FER	2.53448	5	0.771293	1
CH25H	2.53221	6	0.864845	1
SCML2	2.53064	5	0.771873	1
PSMA8	2.52954	6	0.865148	1
MTSS1	2.51491	6	0.866795	1
SPIB	2.51196	5	0.774694	1
KPNA2	2.51179	6	0.867146	1
DEPDC1B	2.50131	5	0.776298	1
ODF3B	2.50057	6	0.868404	1
CD200	2.49468	5	0.777297	1
UBE2E2	2.49163	6	0.869403	1
AC108488.3	2.49008	5	0.777989	1
TMEM132E	2.48825	6	0.86978	1
ABCA10	2.48333	5	0.779003	1
AC109322.1	2.4715	5	0.780781	1
ZNF879	2.47112	2	0.290672	1
GLUL	2.46704	6	0.872138	1
DYNC2H1	2.46643	4	0.650657	1
IRF4	2.46423	6	0.872449	1
TSPAN10	2.46235	6	0.872657	1
DYSF	2.45789	2	0.292601	1
LAYN	2.45246	6	0.873749	1
CPVL	2.45238	6	0.873758	1
MID1IP1	2.44982	6	0.874041	1
CDHR1	2.449	3	0.484579	1
KCNAB1	2.4483	2	0.294007	1
FCMR	2.42709	6	0.876537	1
SLC1A7	2.42676	2	0.29719	1
RAB36	2.42362	4	0.658363	1
ARID3A	2.4222	6	0.877071	1
IGKV3-11	2.4215	6	0.877148	1
TIMP2	2.41696	5	0.788945	1
AC036108.2	2.41687	3	0.490502	1
FAM222B	2.41489	5	0.789255	1
AC048337.1	2.40704	2	0.300137	1
SKA1	2.39567	6	0.879956	1
BAIAP2L1	2.39469	4	0.663586	1
KIFC1	2.39173	5	0.792705	1
LINC02332	2.38396	6	0.881221	1
AC022007.1	2.38103	5	0.794296	1
CDC20	2.37957	3	0.497449	1
AC036176.1	2.37857	6	0.881803	1
AL162253.2	2.37782	6	0.881883	1
CDA	2.37452	5	0.795263	1
RNASE6	2.37226	6	0.882481	1
SKA3	2.36995	6	0.882729	1
BHLHE40	2.36691	5	0.796392	1
KIF5A	2.36163	4	0.669573	1
ANKRD18A	2.36037	6	0.883756	1
MYLPF	2.35717	5	0.797834	1
SPTBN5	2.35354	4	0.671039	1
CHST2	2.35252	6	0.884595	1
LINC00996	2.34601	4	0.672405	1
AC108718.1	2.34488	6	0.885408	1
MOK	2.34263	2	0.309959	1
FAM102A	2.34031	6	0.885894	1
PYHIN1	2.33072	6	0.886911	1
LINC01132	2.32998	5	0.801853	1
CXCR6	2.32286	5	0.802903	1
MAP3K20	2.32061	6	0.887979	1
DLGAP4-AS1	2.31787	6	0.888268	1
POMGNT2	2.30742	4	0.679418	1
EOMES	2.3048	6	0.889643	1
TUFT1	2.30309	6	0.889821	1
PLGLB1	2.3027	2	0.31621	1
AC002116.2	2.29663	6	0.890498	1
MYO9A	2.29638	6	0.890524	1
AC022098.4	2.29552	6	0.890614	1
AC007066.3	2.294	3	0.513671	1
AC027031.2	2.29365	6	0.890809	1
IGHV1-2	2.28976	2	0.318262	1
INPP5A	2.28405	2	0.319173	1
LAPTM4B	2.27352	5	0.810148	1
IQCA1	2.27296	2	0.320947	1
BFSP2	2.26465	6	0.893821	1
PAG1	2.26437	6	0.89385	1
HDGFL3	2.26246	6	0.894048	1
VWDE	2.25908	3	0.520406	1
AC092902.4	2.25471	6	0.894846	1
BAIAP2L2	2.25032	6	0.895298	1
IGSF22	2.24865	6	0.895469	1
ABCA1	2.2306	3	0.525947	1
AC008074.2	2.22671	3	0.526706	1
TRIQK	2.22482	2	0.328766	1
AC091564.2	2.22229	2	0.329182	1
CCR8	2.21797	3	0.528417	1
BATF3	2.21658	5	0.818437	1
KIF2C	2.20905	2	0.331369	1
PPP2R3B	2.20649	5	0.819899	1
SPI1	2.20506	6	0.899907	1
CASP6	2.20308	6	0.900106	1
HIST1H3D	2.1972	6	0.900698	1
MAML3	2.19569	2	0.333589	1
FAM184B	2.19433	2	0.333816	1
AL603756.1	2.19427	4	0.700078	1
LMCD1	2.19283	6	0.901137	1
HIST1H3G	2.19225	2	0.334164	1
LINC02295	2.1896	5	0.822337	1
NPHP4	2.18857	6	0.901564	1
GAS2	2.18734	6	0.901688	1
HLA-DOA	2.17791	6	0.90263	1
TRGC1	2.17558	6	0.902862	1
FAM92A	2.1649	6	0.903925	1
AASS	2.16384	6	0.904031	1
TRBV7-2	2.16228	6	0.904185	1
KLHL13	2.16151	5	0.826376	1
TRIP13	2.15341	6	0.905062	1
FTCDNL1	2.1464	2	0.341913	1
KLHL4	2.1382	5	0.829711	1
AC108673.3	2.1282	6	0.907538	1
LINC00167	2.12611	3	0.546648	1
DOCK7	2.12465	6	0.907885	1
VWA8-AS1	2.11869	2	0.346683	1
TXNRD3	2.11843	5	0.832527	1
AC068196.1	2.118	5	0.832588	1
CR1	2.11006	6	0.909303	1
CHMP7	2.10559	6	0.909735	1
DUXAP8	2.09784	6	0.910484	1
C15orf65	2.09357	2	0.351065	1
LINC02777	2.09319	3	0.553291	1
SH3PXD2A	2.0905	2	0.351604	1
AP000919.2	2.09039	6	0.9112	1
PTK2	2.08997	6	0.911241	1
FOSL2	2.08946	6	0.91129	1
TRBV7-7	2.08813	2	0.352021	1
HOXA9	2.08458	4	0.720206	1
ZBED4	2.08334	6	0.911876	1
TGFBI	2.07964	6	0.912231	1
MAP7	2.0794	6	0.912254	1
AC136475.5	2.07678	6	0.912503	1
ZNF415	2.07561	4	0.721854	1
AC243829.4	2.07541	3	0.556904	1
SPC24	2.07499	5	0.838674	1
DSCAML1	2.07216	4	0.722488	1
ZBTB20-AS4	2.06865	2	0.355467	1
CNTLN	2.06804	4	0.723247	1
PLEKHG3	2.06653	4	0.723523	1
E2F1	2.06369	5	0.840264	1
VSIG8	2.06105	6	0.913999	1
CBR3-AS1	2.05966	5	0.84083	1
HOXB2	2.05515	6	0.914557	1
TCEAL2	2.05043	2	0.35872	1
HERC5	2.04857	6	0.915178	1
LERFS	2.04448	2	0.359789	1
ARMCX1	2.04397	3	0.56333	1
AL121933.2	2.03965	3	0.564217	1
BCL2	2.03913	6	0.916065	1
PTPN20	2.03187	4	0.729897	1
RFX7	2.02703	6	0.917196	1
AP002852.1	2.024	5	0.845814	1
SERPINF1	2.02097	6	0.91776	1
HOTAIRM1	2.01936	6	0.917909	1
AC004982.2	2.01594	6	0.918226	1
AL359636.2	2.01515	3	0.569269	1
GASAL1	2.00616	5	0.848292	1
LINC01891	2.00542	6	0.9192	1
LUCAT1	2.00531	4	0.734782	1
RTL8B	2.00376	6	0.919353	1
CCDC171	2.00315	5	0.848708	1
CRLF1	1.99943	2	0.367984	1
KCNK5	1.99925	6	0.919768	1
MFAP3L	1.99839	4	0.736055	1
CXCR5	1.99129	5	0.850349	1
AC104035.1	1.98929	6	0.920681	1
MIS18A	1.98906	6	0.920702	1
PTGER2	1.98469	6	0.921101	1
BCL7A	1.97982	6	0.921545	1
CCR6	1.97877	6	0.921641	1
ZNF571-AS1	1.97717	6	0.921787	1
CD9	1.97637	6	0.921859	1
AC009495.3	1.97601	4	0.740171	1
AC105020.3	1.97533	2	0.372446	1
DDX43	1.97369	6	0.922102	1
KCNK12	1.9685	6	0.922573	1
DISP1	1.96554	2	0.374274	1
SAC3D1	1.96475	6	0.922912	1
FCGR3A	1.96412	4	0.742358	1
TRBV18	1.96384	6	0.922994	1
GPR171	1.96219	6	0.923143	1
VPS9D1-AS1	1.95522	5	0.855307	1
ITGB1BP2	1.95364	2	0.376506	1
AC022182.1	1.95232	6	0.924031	1
MPP2	1.95199	2	0.376818	1
AC239799.2	1.94934	6	0.924298	1
MXD3	1.94878	6	0.924349	1
SLC9A7	1.9481	6	0.924409	1
MB21D2	1.94668	6	0.924537	1
SEMA4G	1.94403	2	0.37832	1
AC104971.3	1.94222	6	0.924935	1
FAAP24	1.93941	6	0.925186	1
AC007569.1	1.92447	2	0.382038	1
AC080112.4	1.92418	6	0.926538	1
AC233755.1	1.92386	2	0.382155	1
CDC42EP1	1.92069	2	0.382761	1
AC068724.3	1.91464	6	0.92738	1
MARCH1	1.91415	6	0.927422	1
MAP9	1.9127	6	0.92755	1
ARHGAP33	1.91097	2	0.384625	1
SULT1A3	1.90656	6	0.928089	1
AL450352.1	1.90293	4	0.753606	1
CLDN5	1.90229	2	0.386298	1
MIR210HG	1.90156	2	0.38644	1
SULF2	1.9014	2	0.38647	1
CD3EAP	1.89904	6	0.928745	1
HIF1A-AS3	1.89892	2	0.38695	1
AL359513.1	1.89861	6	0.928783	1
BIRC5	1.89635	2	0.387448	1
LINC01252	1.89582	2	0.38755	1
MATN1	1.89565	5	0.863388	1
PLEK2	1.89305	3	0.594898	1
AL110114.1	1.89145	2	0.388397	1
AK5	1.89076	6	0.929466	1
ZNF233	1.8768	5	0.865915	1
TTK	1.87166	6	0.931115	1
SOCS2	1.87072	6	0.931196	1
TTYH1	1.86406	5	0.867618	1
SNX32	1.86141	6	0.931993	1
PIPOX	1.86045	6	0.932075	1
ERBB3	1.85719	2	0.395108	1
BTBD8	1.84802	6	0.933132	1
AC092490.1	1.83782	4	0.765556	1
NHSL2	1.83584	6	0.93416	1
MCTP1	1.83498	5	0.871475	1
CHRNA5	1.83289	5	0.871751	1
IFI27	1.83135	6	0.934537	1
MT-ATP6	1.82888	6	0.934745	1
NLRP3	1.82836	6	0.934788	1
TM6SF1	1.82619	4	0.767687	1
KATNAL2	1.82582	2	0.401354	1
SGK1	1.82414	2	0.401691	1
PECAM1	1.82397	6	0.935155	1
ZDBF2	1.82094	4	0.768649	1
HIST1H3E	1.81878	5	0.873608	1
AC010883.1	1.81404	6	0.935982	1
S100A13	1.81313	2	0.40391	1
AL033528.2	1.81053	5	0.874691	1
WEE2-AS1	1.80933	6	0.936373	1
MATK	1.80256	6	0.936932	1
RMDN2	1.80238	6	0.936947	1
ARL11	1.79972	5	0.876104	1
ARHGAP35	1.79129	6	0.937858	1
AC011043.1	1.78732	6	0.938183	1
POU2AF1	1.78365	6	0.938482	1
TPM4	1.77433	6	0.93924	1
PPP5D1	1.77421	2	0.411847	1
IL18RAP	1.7731	3	0.620806	1
AC018754.1	1.7698	2	0.412755	1
GMNN	1.75402	6	0.940875	1
IQSEC3	1.75163	5	0.882332	1
CLEC12A	1.75107	3	0.625641	1
FBXL19	1.74942	4	0.781721	1
AC091153.3	1.74921	5	0.882642	1
SCD5	1.74625	6	0.941495	1
KIF19	1.74528	5	0.883146	1
PBX1	1.74372	4	0.782762	1
HIST1H2BJ	1.74236	6	0.941805	1
ZNF793-AS1	1.74144	6	0.941877	1
LRP12	1.73798	2	0.419376	1
PODXL2	1.73394	3	0.629414	1
AC004938.2	1.73371	5	0.884626	1
MAPK12	1.73261	3	0.629709	1
LRRC25	1.73059	4	0.785154	1
HIST1H3J	1.72747	2	0.421584	1
CEP57L1	1.72581	6	0.943112	1
NRN1	1.7251	4	0.786154	1
ZCCHC24	1.72279	2	0.422573	1
NEK3	1.72276	6	0.94335	1
SMIM24	1.71447	5	0.887071	1
HKDC1	1.7134	6	0.944082	1
FAAH2	1.70955	6	0.944382	1
RASGRP3	1.70397	5	0.888399	1
TRBV10-2	1.70225	6	0.944948	1
LINC01635	1.69863	2	0.427707	1
CFP	1.69533	3	0.637973	1
CHN1	1.69532	6	0.945482	1
GNG8	1.68936	2	0.429696	1
GFI1	1.68911	6	0.945959	1
AC007405.3	1.68267	3	0.640794	1
AHR	1.68138	6	0.94655	1
SLC14A2	1.68095	2	0.431506	1
HMGN3-AS1	1.67747	2	0.432257	1
MYO1C	1.67522	6	0.947018	1
TBX1	1.67513	2	0.432764	1
FAM30A	1.67362	6	0.947139	1
PCAT6	1.67347	5	0.892225	1
MPZL2	1.67341	4	0.795541	1
NECTIN1	1.673	2	0.433225	1
HHEX	1.66507	5	0.89327	1
TRAV22	1.66232	6	0.947993	1
AP001267.1	1.6622	5	0.893627	1
IER5	1.66217	6	0.948005	1
ZNF775	1.65565	5	0.894439	1
AC127024.6	1.65523	2	0.43709	1
GPR137C	1.6508	4	0.799635	1
PRDM5	1.64954	6	0.94895	1
KIF23	1.64859	2	0.438543	1
TPST1	1.64839	6	0.949036	1
PAWR	1.64544	6	0.949255	1
SMIM14	1.64435	6	0.949336	1
TGFBR1	1.6425	6	0.949473	1
BACE1	1.64172	5	0.896159	1
HERC6	1.64018	2	0.440392	1
SATB2	1.63678	4	0.802166	1
IDH1-AS1	1.63658	5	0.896791	1
PPM1K-DT	1.6361	6	0.949947	1
AC116337.3	1.63596	6	0.949957	1
LINC01976	1.63004	2	0.442631	1
CYSLTR1	1.62942	6	0.950439	1
MDS2	1.62532	3	0.653662	1
AL390198.1	1.62335	2	0.444113	1
AL160006.1	1.61333	3	0.656372	1
KCNIP4	1.60959	5	0.900087	1
TNF	1.60691	6	0.952079	1
TLE6	1.60623	4	0.807673	1
TTLL7	1.59399	4	0.809872	1
GPRC5C	1.59259	3	0.66107	1
CD180	1.59165	2	0.451208	1
SCRN1	1.59009	2	0.45156	1
MALINC1	1.5868	6	0.953522	1
RNF32	1.58333	6	0.953768	1
RFPL2	1.58032	3	0.663859	1
AL358777.1	1.57969	4	0.812438	1
MYO6	1.57567	6	0.954311	1
SHCBP1	1.57484	2	0.455017	1
ATP2B1-AS1	1.5748	6	0.954372	1
BRSK1	1.57313	5	0.90448	1
ZNF441	1.56945	2	0.456246	1
AC093535.1	1.56782	4	0.814564	1
AC009133.3	1.56714	6	0.954911	1
HLA-DMA	1.56291	6	0.955207	1
AC026471.3	1.5601	5	0.906031	1
PODN	1.55953	4	0.816047	1
NPTN-IT1	1.55449	4	0.816948	1
PANK1	1.5533	5	0.906838	1
AC027682.4	1.55204	5	0.906987	1
KDM4A-AS1	1.54816	6	0.956231	1
AL161725.1	1.54526	6	0.956431	1
CIP2A	1.54478	6	0.956464	1
GSTZ1	1.54394	6	0.956523	1
QRICH2	1.54116	2	0.462744	1
MAP1A	1.54062	6	0.956751	1
LINC01136	1.54012	2	0.462986	1
PON2	1.53727	5	0.908729	1
LINC01644	1.53564	4	0.82031	1
ZNF470	1.53498	6	0.957137	1
SMC4	1.53448	6	0.957172	1
AC239800.2	1.5336	3	0.674537	1
PLK4	1.52851	6	0.957578	1
FAM167B	1.52752	6	0.957645	1
AC002553.2	1.52594	3	0.676296	1
GAPT	1.51867	5	0.910905	1
DEPDC4	1.51815	5	0.910966	1
TMEM220-AS1	1.51656	2	0.468472	1
CALCB	1.51491	2	0.468858	1
PRCD	1.51363	5	0.911492	1
ANKDD1B	1.51231	6	0.958673	1
TMEM72-AS1	1.51043	6	0.958799	1
TOGARAM2	1.5098	6	0.958841	1
FBXO27	1.50649	4	0.82549	1
RARA	1.5011	6	0.959421	1
LINC01220	1.50109	4	0.826448	1
TIGD6	1.50064	2	0.472215	1
KRTAP5-2	1.49916	4	0.82679	1
GSTM1	1.49781	6	0.95964	1
DHRS11	1.49664	2	0.473161	1
PLEKHN1	1.49331	6	0.959938	1
RAB23	1.49274	2	0.474084	1
VSIG10	1.49215	5	0.913973	1
ADD2	1.48972	3	0.684645	1
MEST	1.48692	6	0.960359	1
C11orf74	1.48552	6	0.960451	1
EGLN3	1.4833	5	0.914989	1
NRG2	1.48143	2	0.476772	1
SIGLEC9	1.4806	5	0.915297	1
PINK1-AS	1.47135	5	0.916353	1
SLC12A9-AS1	1.4713	6	0.961378	1
EXO1	1.47106	2	0.479251	1
NIBAN2	1.47098	6	0.961399	1
MAF	1.46759	6	0.961618	1
CADM4	1.46654	2	0.480336	1
AL078622.1	1.46517	2	0.480665	1
SYCP2	1.46287	6	0.961923	1
LINC02594	1.45833	2	0.482313	1
FP236383.3	1.4525	2	0.483719	1
AL034397.2	1.44833	2	0.484729	1
MESP1	1.44586	6	0.963009	1
PLOD1	1.44504	5	0.919324	1
PRKG1	1.44358	3	0.695353	1
TRAV1-1	1.43929	2	0.486925	1
DICER1-AS1	1.43903	6	0.963441	1
CDH20	1.439	2	0.486995	1
AC244636.3	1.43529	2	0.4879	1
MXD1	1.43372	3	0.697649	1
P2RY11	1.43126	6	0.96393	1
EPN2	1.42925	6	0.964055	1
ADM2	1.42886	4	0.839163	1
AC083855.2	1.42726	2	0.489863	1
LINC01547	1.4263	2	0.490097	1
LPCAT1	1.42604	6	0.964255	1
HIST1H2BN	1.42393	6	0.964386	1
AC124016.2	1.42291	2	0.490928	1
AL451085.1	1.42174	6	0.964523	1
RASA4B	1.41544	6	0.964913	1
IGHV1-69D	1.41463	3	0.702108	1
TRAV12-3	1.41227	6	0.965108	1
AL096870.8	1.41196	2	0.493624	1
DOCK4	1.41089	4	0.8423	1
AL157813.1	1.41052	4	0.842365	1
ARAP2	1.4102	6	0.965235	1
AL355075.4	1.409	5	0.923327	1
PNLDC1	1.40672	2	0.49492	1
NFE2L3	1.40485	6	0.965563	1
C2orf92	1.40445	2	0.495483	1
RASA2-IT1	1.39768	5	0.924567	1
NBPF20	1.39601	6	0.966101	1
AC015921.1	1.39455	3	0.706814	1
HIST3H2BB	1.38906	6	0.966521	1
AL158198.2	1.38429	5	0.926024	1
AC008063.1	1.38353	2	0.500692	1
AL021155.5	1.38283	6	0.966894	1
TSPYL2	1.38106	6	0.967	1
BEND4	1.37564	5	0.926959	1
FIRRE	1.37271	6	0.967497	1
RHOD	1.37237	5	0.927312	1
AC244472.1	1.36946	5	0.927625	1
AC021016.2	1.36862	2	0.504438	1
PIP4P2	1.36703	6	0.967833	1
CDC6	1.36657	6	0.96786	1
PLA2G1B	1.36586	6	0.967902	1
FANCI	1.36523	6	0.96794	1
CDKN2A	1.36336	6	0.968049	1
NALT1	1.35982	4	0.851148	1
HILPDA	1.3592	6	0.968294	1
CENPI	1.35662	5	0.928999	1
PHLDA2	1.35455	6	0.968564	1
IRS1	1.35286	6	0.968663	1
ZMYND10	1.35263	5	0.929424	1
HMOX1	1.34767	4	0.853238	1
AL034397.3	1.34751	6	0.968974	1
NAPSA	1.34721	6	0.968991	1
PRTFDC1	1.34709	6	0.968998	1
TCL1A	1.34644	3	0.718135	1
AC104984.1	1.34535	2	0.510342	1
PPP1R14C	1.34458	2	0.510538	1
MARCH10	1.34299	6	0.969234	1
TSHZ3	1.3417	5	0.930583	1
ARMCX2	1.34109	2	0.511429	1
USP27X	1.33822	3	0.720079	1
PALLD	1.33642	4	0.855166	1
ZNF554	1.33631	6	0.969618	1
GPR68	1.33502	5	0.931287	1
HEG1	1.33251	6	0.969835	1
AC097534.2	1.33171	6	0.96988	1
STT3B	1.32847	6	0.970065	1
AC135507.1	1.32813	2	0.514754	1
WDR34	1.3214	6	0.970465	1
TSPAN2	1.31598	5	0.933279	1
HSF4	1.31578	2	0.517943	1
B3GNT7	1.31468	4	0.858879	1
C1orf112	1.313	6	0.970936	1
AC022167.3	1.31065	5	0.933832	1
HMGCS1	1.31049	6	0.971076	1
ARHGAP18	1.3081	6	0.971209	1
CEP55	1.30596	2	0.520492	1
NETO2	1.30513	6	0.971374	1
FAM153A	1.30505	3	0.727935	1
COL5A3	1.30408	3	0.728164	1
TAF1A	1.29867	6	0.971731	1
ADGRE1	1.29706	5	0.935234	1
PRKG2	1.29558	5	0.935385	1
AC100786.1	1.29542	4	0.862152	1
MTHFD1L	1.29463	6	0.971953	1
DNAAF4	1.29371	3	0.730627	1
LINC02562	1.29355	2	0.523733	1
ANKRD29	1.29338	6	0.972022	1
GLIS3	1.29303	2	0.523868	1
ZNF726	1.29122	6	0.972139	1
SPARC	1.28928	4	0.863191	1
PSAT1	1.28897	6	0.972262	1
AL133410.2	1.28851	6	0.972287	1
LINC01001	1.28745	2	0.525332	1
TRIP10	1.28535	4	0.863857	1
APOBEC3B	1.28278	3	0.733226	1
ERCC6L	1.27449	6	0.973046	1
CRYGN	1.27402	3	0.735311	1
ITGAD	1.27316	6	0.973117	1
IFNGR2	1.27259	6	0.973148	1
GFPT2	1.27044	6	0.973263	1
SMARCA1	1.26598	2	0.531001	1
CLSTN3	1.26325	6	0.973645	1
SPIRE1	1.26262	6	0.973679	1
ANXA1	1.25607	6	0.974025	1
UHRF1	1.25218	2	0.534677	1
HIST1H2AJ	1.25133	5	0.939859	1
DRAIC	1.25022	3	0.740987	1
OGN	1.24942	2	0.535418	1
RIC3	1.24897	6	0.974397	1
TMEM65	1.2487	6	0.974411	1
AC036108.1	1.24749	2	0.535933	1
FAM229B	1.24363	6	0.974675	1
AP001372.2	1.23731	2	0.538669	1
UBE2T	1.23345	6	0.9752	1
BFSP1	1.23083	4	0.872997	1
BCL11A	1.22984	6	0.975385	1
IL23A	1.22939	6	0.975408	1
AC139887.1	1.22881	2	0.540962	1
PNMT	1.225	2	0.541995	1
TMEM255A	1.22411	3	0.747228	1
HIST1H2AL	1.22351	6	0.975708	1
SMIM10	1.22219	2	0.542757	1
TTF2	1.21923	6	0.975924	1
AC109454.2	1.21834	2	0.543801	1
ZNF429	1.21788	6	0.975992	1
AL159972.1	1.21571	2	0.544518	1
AL928970.1	1.21466	6	0.976154	1
BEX1	1.21196	2	0.545539	1
HOXC5	1.21002	2	0.546069	1
PPFIA3	1.20595	2	0.547183	1
FANK1	1.20571	5	0.944328	1
SUSD4	1.20514	2	0.547404	1
PCOTH	1.20177	4	0.877807	1
PRX	1.20004	4	0.878091	1
RGS9	1.19794	5	0.945074	1
AC010896.1	1.19678	2	0.549695	1
DCXR-DT	1.1944	3	0.754349	1
AL034550.2	1.19418	2	0.550412	1
RASIP1	1.19411	6	0.977174	1
SMIM35	1.19373	6	0.977193	1
KDM5C-IT1	1.19144	6	0.977305	1
CTSH	1.19089	6	0.977333	1
ESYT2	1.19071	6	0.977341	1
HPN	1.18969	6	0.977391	1
ALOX5	1.17942	6	0.977889	1
AL135818.1	1.17725	6	0.977993	1
PKMYT1	1.17702	2	0.555153	1
AP002360.1	1.17545	6	0.97808	1
AL392086.3	1.17503	4	0.882192	1
NOVA1	1.1746	5	0.94729	1
TNFRSF6B	1.17389	6	0.978155	1
OGDH	1.1732	6	0.978188	1
LINC02714	1.1725	2	0.556409	1
TLR3	1.17112	6	0.978287	1
DLL3	1.16709	2	0.557918	1
CDKN1C	1.16564	5	0.948131	1
NBL1	1.16516	6	0.97857	1
MATN1-AS1	1.1635	4	0.88407	1
CALY	1.1595	6	0.978838	1
PTGS1	1.15945	2	0.560051	1
TEPP	1.15902	6	0.978861	1
CCDC112	1.15763	6	0.978926	1
AL137060.3	1.15676	4	0.885165	1
IGHV1-3	1.15658	5	0.948974	1
ATP8A2	1.14849	6	0.979352	1
REXO5	1.14665	6	0.979438	1
CFAP36	1.14592	6	0.979471	1
RNF207	1.14506	5	0.950038	1
SLC7A11	1.14495	2	0.564128	1
LINC02315	1.14457	2	0.564235	1
CFH	1.14235	6	0.979637	1
S100A5	1.13682	4	0.888387	1
AP000320.1	1.13673	2	0.566451	1
SLC5A2	1.1338	5	0.951069	1
LINC02716	1.13328	5	0.951116	1
PDGFRB	1.12971	5	0.95144	1
PICK1	1.12966	2	0.568457	1
ID1	1.12391	2	0.570094	1
EXOC3	1.12365	6	0.980488	1
FOXM1	1.12295	2	0.570367	1
TCEAL4	1.12285	6	0.980524	1
BCAS1	1.1225	6	0.98054	1
ACSL1	1.12035	3	0.772164	1
MMP28	1.11687	6	0.980792	1
OBSCN-AS1	1.11626	2	0.572279	1
AL355312.2	1.1145	2	0.572781	1
COBLL1	1.11401	2	0.572923	1
TTC21A	1.10831	6	0.981171	1
AC104850.2	1.10598	4	0.893323	1
AC005842.1	1.10587	5	0.953582	1
SELP	1.10546	5	0.953619	1
IL2	1.10131	3	0.776758	1
KIF4A	1.10119	2	0.576606	1
AC005537.1	1.09804	3	0.777547	1
MAOA	1.09374	2	0.57876	1
GML	1.08879	6	0.982021	1
AC117382.2	1.08644	6	0.982122	1
LOXL2	1.0853	2	0.581207	1
PAN3-AS1	1.08418	2	0.581532	1
CDHR3	1.08355	6	0.982246	1
IL3RA	1.0834	2	0.581757	1
F7	1.0828	2	0.581932	1
SH3BGRL2	1.08138	4	0.897216	1
AURKA	1.08103	6	0.982353	1
AC009309.1	1.08085	2	0.582501	1
C16orf74	1.08042	6	0.982379	1
LGALS9B	1.07771	2	0.583415	1
FOXN3-AS1	1.07605	2	0.5839	1
TPPP	1.07565	3	0.782955	1
DLEU2	1.07409	6	0.982647	1
AC073046.4	1.07326	2	0.584714	1
AC246817.2	1.07162	6	0.982751	1
AIG1	1.06986	6	0.982825	1
CUEDC1	1.0673	4	0.899426	1
VSIG1	1.06677	5	0.957003	1
GEM	1.06571	2	0.586928	1
SLC18A2	1.06487	6	0.983033	1
TMPO-AS1	1.06437	6	0.983054	1
AFF1	1.06425	6	0.983059	1
PCDH9	1.0636	3	0.785868	1
TLE1	1.06231	2	0.587925	1
ZP3	1.06171	4	0.900298	1
AL132996.1	1.05802	2	0.589187	1
HMGA1P4	1.05755	6	0.983336	1
RNF157-AS1	1.05672	2	0.589573	1
AC005332.5	1.05486	5	0.95802	1
PAGE5	1.05466	2	0.590177	1
AC136604.3	1.05454	2	0.590215	1
CCDC184	1.05196	6	0.983566	1
GIHCG	1.05076	6	0.983615	1
GSDMA	1.0455	5	0.958813	1
CAMSAP2	1.04265	5	0.959053	1
PTPRN	1.04255	5	0.959062	1
ITPR1-DT	1.03972	2	0.594604	1
SLC26A1	1.03959	4	0.903735	1
LINC00910	1.03942	6	0.984074	1
GALNT4	1.03884	2	0.594866	1
CXCR3	1.03872	6	0.984102	1
BRCA2	1.03713	6	0.984166	1
AC079313.2	1.03551	2	0.595858	1
TP53TG3D	1.03529	3	0.792714	1
FBXO15	1.03454	2	0.596147	1
SEMA4A	1.03444	6	0.984273	1
GPR183	1.03389	6	0.984295	1
ICAM1	1.03257	6	0.984348	1
SORBS1	1.03217	4	0.904879	1
MYO1D	1.03082	6	0.984417	1
AL354710.2	1.03071	2	0.597288	1
KIF15	1.02988	5	0.96012	1
BEGAIN	1.02806	6	0.984526	1
AC067945.3	1.02631	2	0.598604	1
ACVR2A	1.02606	6	0.984605	1
PRKAR2B	1.02556	5	0.960478	1
ZBTB7A	1.02306	6	0.984723	1
RRM2	1.02146	2	0.600056	1
GAB3	1.01874	6	0.984892	1
EDN3	1.01718	2	0.601342	1
FAM117B	1.01686	6	0.984965	1
PIK3AP1	1.01294	4	0.907827	1
ASAP1-IT2	1.01276	6	0.985124	1
LDHB	1.00978	6	0.985239	1
CFAP70	1.00876	6	0.985278	1
AL049795.1	1.00732	2	0.604314	1
MCM2	1.00693	6	0.985348	1
ZNF827	1.00693	6	0.985348	1
AL356234.2	1.00557	2	0.604843	1
SCO2	1.00544	6	0.985405	1
AC024243.1	1.00526	4	0.908997	1
SLC14A1	1.00512	5	0.962151	1
SLC12A5	1.00329	4	0.909297	1
FBXL8	1.00245	6	0.985519	1
SERPINE1	1.00035	3	0.801168	1
IFNL1	0.999422	6	0.985634	1
TTC24	0.997022	6	0.985725	1
CASP9	0.996737	6	0.985736	1
SH3RF2	0.996536	2	0.607582	1
FOXB1	0.996048	5	0.962884	1
ASPH	0.996048	6	0.985762	1
Z93241.1	0.995822	6	0.98577	1
CMKLR1	0.993973	3	0.80271	1
AC092681.3	0.989824	6	0.985995	1
CDCA8	0.987523	6	0.986081	1
KLHL3	0.987213	5	0.963591	1
XRCC2	0.98709	6	0.986097	1
RAB25	0.984507	4	0.912136	1
MYL5	0.983345	6	0.986236	1
SPESP1	0.983262	5	0.963904	1
C9orf139	0.980393	6	0.986345	1
DNAH11	0.978627	5	0.964271	1
ZNF69	0.977202	6	0.986462	1
NIBAN1	0.976498	6	0.986488	1
GPR142	0.973833	2	0.614518	1
ZNF737	0.972826	4	0.913888	1
ALOX12B	0.972785	6	0.986623	1
GALNT3	0.972691	6	0.986626	1
TRAV8-5	0.971999	4	0.914012	1
FGD4	0.971122	6	0.986683	1
TMC2	0.968912	2	0.616032	1
BEST1	0.966357	4	0.914854	1
TTTY14	0.963955	4	0.915211	1
BX088651.4	0.962712	2	0.617945	1
Z94721.3	0.959304	6	0.987108	1
LINC02812	0.956652	6	0.987202	1
SMAD1	0.954729	3	0.812204	1
TRBV5-4	0.954318	6	0.987285	1
FBXO5	0.953419	6	0.987317	1
TRDV2	0.952767	3	0.812679	1
APP	0.951373	6	0.987389	1
AC004817.3	0.951089	6	0.987399	1
TNKS2-AS1	0.950712	4	0.917175	1
AC008549.2	0.949159	2	0.622147	1
SHF	0.94536	2	0.623329	1
MIR497HG	0.94536	6	0.987599	1
GTSF1L	0.944775	4	0.918051	1
RADX	0.94451	6	0.987629	1
AFF3	0.941247	4	0.91857	1
GRHL1	0.934601	2	0.626692	1
RAD9B	0.934472	6	0.987975	1
AC010754.1	0.934112	6	0.987987	1
ID2	0.933606	6	0.988004	1
MMAA	0.933586	5	0.967743	1
TNFRSF9	0.93281	4	0.919807	1
AC008957.1	0.931787	2	0.627574	1
PILRB	0.931011	6	0.988093	1
ARHGEF39	0.925812	6	0.988269	1
SEPTIN4-AS1	0.923766	6	0.988338	1
AC240274.1	0.920526	5	0.968718	1
CDCA2	0.917365	2	0.632116	1
SEPTIN10	0.916749	2	0.63231	1
ELL3	0.914787	2	0.632931	1
FRY	0.914179	6	0.988657	1
AC120024.1	0.912795	4	0.922718	1
LINC02108	0.910561	2	0.63427	1
AC011997.1	0.910008	2	0.634445	1
TCERG1L	0.909671	2	0.634552	1
AL662844.4	0.90667	6	0.988904	1
AC087284.1	0.905365	3	0.824133	1
FBXO2	0.90394	6	0.988993	1
LMO1	0.900278	3	0.825361	1
EPB41L4A	0.899731	5	0.970241	1
PLXNA4	0.899363	2	0.637831	1
AL117344.2	0.897394	2	0.63846	1
HUS1B	0.893397	6	0.989333	1
NKAPL	0.891245	6	0.989401	1
ZNF793	0.889551	2	0.640968	1
AP000317.1	0.88746	2	0.641639	1
CFAP69	0.884072	4	0.926835	1
MIAT	0.883744	6	0.989638	1
GSPT2	0.882808	6	0.989667	1
SP140	0.88117	6	0.989719	1
PLXNB2	0.878147	6	0.989813	1
CBLN3	0.876249	5	0.971917	1
AC090559.1	0.87515	4	0.928099	1
AC020550.2	0.874145	2	0.645925	1
AL133227.1	0.874058	4	0.928253	1
USP49	0.873124	6	0.989968	1
JAZF1	0.871977	6	0.990003	1
USP51	0.871772	2	0.646691	1
LINC02413	0.8716	4	0.928599	1
AL035661.1	0.870998	3	0.832421	1
TEX28	0.868846	5	0.972436	1
NDC80	0.86648	6	0.990172	1
NOG	0.863734	2	0.649296	1
KIAA0895	0.861967	2	0.64987	1
FNBP1L	0.861504	3	0.834706	1
NID2	0.860265	3	0.835005	1
AL158212.2	0.860132	2	0.650466	1
FAM122A	0.86004	5	0.973047	1
ZNF177	0.859693	2	0.650609	1
AL078459.1	0.858757	4	0.930402	1
PINLYP	0.857617	2	0.651285	1
ZFY-AS1	0.856174	2	0.651755	1
GNGT2	0.855483	5	0.97336	1
IGKV1-5	0.854853	2	0.652185	1
SERINC5	0.854126	6	0.990543	1
CCDC122	0.852954	6	0.990578	1
SAMD3	0.852913	6	0.990579	1
AC145285.6	0.851623	2	0.65324	1
CST3	0.851407	4	0.931426	1
AL162493.1	0.843935	2	0.655755	1
AC127496.5	0.84	4	0.933007	1
AC008403.3	0.839951	3	0.839889	1
TEDC2	0.839278	3	0.840051	1
CKAP2L	0.838469	2	0.65755	1
ZNF891	0.837319	6	0.991035	1
SLC5A4-AS1	0.837137	2	0.657988	1
DEPDC1	0.828332	4	0.93461	1
NUDT12	0.82832	3	0.842682	1
SNHG22	0.827825	6	0.991307	1
PODXL	0.827777	2	0.661075	1
AL390957.1	0.825649	4	0.934977	1
AC006059.1	0.823982	2	0.66233	1
SNCA	0.823519	6	0.991428	1
AC138649.1	0.821751	3	0.844258	1
HMMR	0.820977	2	0.663326	1
DERL3	0.820446	6	0.991514	1
CREB3L3	0.818325	5	0.97585	1
RHBDL1	0.816417	5	0.975974	1
AC074366.1	0.816235	3	0.84558	1
AC090164.5	0.815762	3	0.845693	1
POLD1	0.814732	6	0.991673	1
NME9	0.81446	2	0.665491	1
STAM-AS1	0.812691	2	0.66608	1
SPX	0.811619	2	0.666437	1
MARVELD2	0.810449	5	0.976362	1
CD4	0.809797	6	0.991808	1
MYO1A	0.80786	5	0.976529	1
OR52A1	0.806252	2	0.668228	1
ZNF532	0.804269	6	0.991959	1
VSIG4	0.804038	3	0.848501	1
AC006369.1	0.79836	6	0.992118	1
GTSE1	0.797457	5	0.977195	1
CENPH	0.796623	6	0.992164	1
AL121972.1	0.795983	2	0.671668	1
AC096920.1	0.794634	2	0.672121	1
TNFRSF11A	0.792475	2	0.672847	1
ARHGAP44	0.792468	2	0.672849	1
ANKRD20A4	0.792281	2	0.672912	1
LTK	0.786656	2	0.674807	1
LINC02604	0.786377	2	0.674902	1
ZNF799	0.784548	6	0.992482	1
TRDV3	0.784004	4	0.94058	1
MBOAT2	0.782202	6	0.992542	1
PXDN	0.781118	2	0.676679	1
PDE5A	0.780754	2	0.676802	1
AC121761.2	0.779329	2	0.677284	1
ACY3	0.777484	5	0.978447	1
CASC1	0.772621	2	0.679559	1
RAMP1	0.769799	2	0.680519	1
CUBN	0.765143	6	0.992976	1
CAVIN2	0.764543	4	0.943137	1
TLR5	0.760887	6	0.993082	1
CA2	0.759091	6	0.993126	1
ZRANB2-AS2	0.757169	6	0.993173	1
AL357033.4	0.75512	2	0.685532	1
SMIM25	0.754334	6	0.993243	1
AACS	0.753907	6	0.993253	1
GNB4	0.752061	6	0.993298	1
SPRY2	0.751928	2	0.686627	1
BRIP1	0.750381	6	0.993339	1
FSCN1	0.746787	4	0.945436	1
DTL	0.744792	4	0.945692	1
AL022151.1	0.743607	2	0.68949	1
KIF11	0.742249	6	0.993533	1
DSCC1	0.74068	6	0.993571	1
ATP6V0E2-AS1	0.740295	2	0.690632	1
TRBV11-1	0.739076	2	0.691054	1
AC009318.1	0.738558	2	0.691233	1
E2F7	0.735822	6	0.993685	1
AL160313.1	0.735327	5	0.980974	1
MTRNR2L12	0.733819	6	0.993732	1
RORC	0.732129	4	0.947308	1
MAMLD1	0.731767	6	0.99378	1
LINC02731	0.730081	6	0.993819	1
CCNB3	0.729043	5	0.981337	1
RDM1	0.728613	6	0.993853	1
LINC02608	0.728545	4	0.947763	1
C19orf73	0.727693	6	0.993874	1
AL033397.2	0.727569	3	0.866701	1
TRAJ52	0.727409	2	0.695097	1
LINC00612	0.725998	5	0.981511	1
PPP1R14B	0.725485	6	0.993924	1
GLTPD2	0.724081	6	0.993957	1
CTSZ	0.723311	6	0.993974	1
AC079341.1	0.722223	2	0.696901	1
JCHAIN	0.721611	2	0.697115	1
CATSPER2	0.718572	2	0.698175	1
AC022075.1	0.718282	6	0.994088	1
CYP4F12	0.717701	3	0.869033	1
SCLT1	0.715657	6	0.994147	1
JHY	0.713029	6	0.994206	1
RGS17	0.712782	6	0.994211	1
DPYD	0.712377	6	0.99422	1
RBM20	0.712365	2	0.700345	1
AC007038.2	0.711733	2	0.700566	1
PTAFR	0.711282	2	0.700724	1
BX649632.1	0.710751	2	0.70091	1
LINC00858	0.710207	4	0.950064	1
PEG10	0.709707	6	0.994279	1
LDHC	0.709104	6	0.994292	1
RASSF4	0.708472	3	0.87121	1
MKLN1-AS	0.707083	4	0.950453	1
PHLDB2	0.706833	6	0.994342	1
FNIP2	0.705754	6	0.994366	1
TSACC	0.702026	6	0.994447	1
ZNF219	0.701615	2	0.704119	1
FAS	0.700773	6	0.994474	1
KDM4D	0.698733	5	0.983038	1
OSBPL5	0.697418	5	0.98311	1
AL356417.1	0.695978	6	0.994577	1
FZD6	0.692851	6	0.994644	1
PYCR1	0.692554	6	0.99465	1
GPRIN1	0.691859	2	0.707562	1
ENO1-AS1	0.687263	6	0.994762	1
AL158071.4	0.686917	4	0.952932	1
CCR10	0.6855	5	0.983755	1
RGS16	0.684413	2	0.710202	1
AL160408.2	0.683482	2	0.710532	1
NRGN	0.680973	2	0.711424	1
C20orf197	0.678093	6	0.994952	1
ANK1	0.677477	4	0.954077	1
TNFRSF25	0.676227	6	0.99499	1
NEFL	0.675266	2	0.713457	1
PPARGC1B	0.674931	5	0.984316	1
STIL	0.671966	6	0.995076	1
TCF4	0.669711	3	0.880304	1
AC023813.3	0.666557	2	0.71657	1
AC020928.1	0.666553	6	0.995185	1
TMEM123	0.665114	6	0.995213	1
ZNF469	0.664752	2	0.717218	1
NBR2	0.664216	6	0.995231	1
NMUR1	0.662908	4	0.955823	1
E2F8	0.662543	2	0.71801	1
EPS8	0.66168	6	0.995281	1
OIP5	0.661251	6	0.995289	1
SERPINB8	0.659647	2	0.719051	1
TRAV40	0.658833	4	0.956307	1
FASLG	0.657073	5	0.985241	1
CORO6	0.655363	2	0.720593	1
C5orf34	0.65306	6	0.995449	1
PDZD4	0.651532	6	0.995478	1
UBE2C	0.65119	2	0.722098	1
TIPIN	0.650095	6	0.995505	1
SARS2	0.649407	6	0.995519	1
KRT73-AS1	0.648374	5	0.985681	1
LINC01857	0.647956	2	0.723266	1
POLE2	0.647234	6	0.99556	1
GSAP	0.645543	6	0.995592	1
PPFIBP1	0.645259	5	0.985837	1
POLR3G	0.645254	6	0.995597	1
KDM6B	0.645186	6	0.995598	1
PTPRJ	0.644823	6	0.995605	1
C3orf52	0.644225	4	0.958025	1
TFAP2A	0.643845	6	0.995624	1
HIST1H3C	0.64263	3	0.886608	1
SMAD5-AS1	0.642123	2	0.725378	1
LINC01117	0.642003	4	0.958284	1
TTN-AS1	0.641926	6	0.99566	1
AP006565.1	0.640836	5	0.986057	1
WNT7A	0.638964	5	0.98615	1
B3GALT6	0.638797	6	0.995718	1
ZNF516	0.638775	2	0.726594	1
PSRC1	0.638673	6	0.99572	1
RTKN	0.638473	6	0.995724	1
AIRE	0.637891	2	0.726915	1
IGLC2	0.637124	2	0.727194	1
SYT11	0.636157	6	0.995767	1
SGO2	0.634745	6	0.995793	1
AC007298.1	0.633178	2	0.72863	1
MSC-AS1	0.630863	6	0.995863	1
AP002813.1	0.630714	5	0.986554	1
PCNT	0.63019	6	0.995876	1
CKS1B	0.629791	6	0.995883	1
AL133467.1	0.629216	2	0.730075	1
JAKMIP2	0.628096	6	0.995913	1
AL731569.1	0.627223	6	0.995929	1
HIST1H2AE	0.625142	6	0.995966	1
IGHV1-46	0.623935	2	0.732005	1
CORO1C	0.623159	2	0.732289	1
AFAP1	0.622429	5	0.986953	1
LINC01765	0.62009	6	0.996056	1
EMP1	0.619016	2	0.733808	1
ALCAM	0.618149	6	0.99609	1
AL513008.1	0.616892	3	0.892555	1
MYO1E	0.614265	3	0.893159	1
THNSL2	0.61415	2	0.735595	1
PHLDB3	0.613305	2	0.735906	1
GRK3	0.613237	5	0.987389	1
AC015712.1	0.611386	2	0.736613	1
ZNF426-DT	0.611092	2	0.736721	1
DDX11	0.60903	6	0.996248	1
AC007773.1	0.607995	6	0.996266	1
LRRC46	0.606988	2	0.738234	1
AL353597.1	0.606733	2	0.738328	1
FOXRED2	0.60479	6	0.99632	1
AC104389.5	0.603961	6	0.996334	1
RAD54L	0.603423	2	0.739552	1
MICAL2	0.60305	6	0.996349	1
PPP1R2C	0.603008	6	0.99635	1
TSPAN33	0.602895	6	0.996352	1
LINC01675	0.602494	2	0.739895	1
TRAM2-AS1	0.600201	5	0.987994	1
SYTL2	0.599113	6	0.996415	1
AC020916.1	0.598028	6	0.996433	1
FYN	0.597503	6	0.996442	1
USP46-AS1	0.597496	6	0.996442	1
PLEKHG2	0.596223	5	0.988176	1
AC083880.1	0.593907	4	0.963738	1
SIGLEC6	0.593377	4	0.963797	1
NEK6	0.59229	6	0.996528	1
ENDOD1	0.59185	6	0.996535	1
XPNPEP2	0.591684	4	0.963983	1
AL136295.2	0.591485	2	0.743979	1
TNFAIP2	0.591065	3	0.898475	1
LBX2	0.589746	5	0.988468	1
CHI3L2	0.589679	6	0.99657	1
ANKS1B	0.588896	2	0.744943	1
AD000090.1	0.588499	6	0.996589	1
LSMEM1	0.5879	2	0.745314	1
IL9R	0.587673	2	0.745398	1
SYNGR1	0.586493	6	0.996621	1
OSBPL1A	0.586482	6	0.996622	1
RBPMS2	0.586417	3	0.899535	1
AP001830.1	0.5842	2	0.746694	1
AGAP5	0.583182	5	0.98876	1
KIF26A	0.582793	2	0.747219	1
KLF6	0.582439	6	0.996686	1
DMXL2	0.580152	2	0.748207	1
AC087854.1	0.580026	6	0.996724	1
SYCE2	0.579321	2	0.748518	1
MCF2L-AS1	0.578467	5	0.988968	1
AC083973.1	0.577911	3	0.90147	1
CCER2	0.577514	2	0.749194	1
LILRA2	0.573192	3	0.902541	1
PPM1N	0.572195	6	0.996846	1
AC005052.2	0.571288	4	0.9662	1
RECQL4	0.570697	6	0.996869	1
USP28	0.569991	6	0.99688	1
AL031599.1	0.569712	2	0.752123	1
CD79B	0.56843	6	0.996903	1
STK33	0.567298	6	0.996921	1
P2RY14	0.567021	2	0.753135	1
ANKRD31	0.566014	5	0.989506	1
SLC4A10	0.565332	3	0.904321	1
[truncated: 8,002 more rows]

## Sheet: condition_test_lineage_2
condition test lineage 2 (EX) results mild vs. severe COVID-19
gene	waldStat_lineage2	df_lineage2	pvalue_lineage2	padj_lineage2
MTRNR2L8	643.134	4	0	0
NKG7	362.219	3	0	0
CST7	276.405	3	0	0
GZMA	89.2661	3	0	0
FCRL6	73.5584	3	7.77156e-16	1.53768e-12
GZMH	66.8913	3	1.9762e-14	3.25842e-11
HLA-DRB5	56.7362	3	2.92577e-12	4.13495e-09
XCL1	54.2621	3	9.86533e-12	1.21997e-08
PSPH	50.2333	5	1.24154e-09	1.36473e-06
TRBV5-5	40.1133	2	1.9476e-09	1.92676e-06
PLEK	39.7014	3	1.23265e-08	1.1086e-05
LYAR	37.1074	3	4.36677e-08	3.60004e-05
XCL2	30.6257	3	1.01915e-06	0.000775575
FCRL3	28.8173	3	2.44635e-06	0.00172869
CLU	26.2007	3	8.65775e-06	0.00571008
KIR3DL2	23.1207	3	3.8109e-05	0.0235633
STOM	21.7684	3	7.28857e-05	0.0400588
TRBV7-3	21.0615	3	0.000102223	0.0532261
PTMS	20.7106	4	0.000361371	0.14896
TRGV7	20.6668	3	0.000123454	0.0610667
PTGDR	20.1263	3	0.000159815	0.0752883
SPART	19.1552	2	6.92647e-05	0.0400588
MAP3K8	18.9356	3	0.000281912	0.121259
IFNG-AS1	17.8829	3	0.000464994	0.184008
CD38	17.1895	3	0.00064607	0.228263
ZEB2	16.922	4	0.00200158	0.538445
HLA-DRA	16.523	2	0.000258276	0.116142
ZNF683	15.9308	3	0.00117164	0.378934
AL590550.1	15.6884	5	0.00779249	1
HOPX	15.6761	3	0.00132121	0.396083
TRAV1-2	15.5285	4	0.00372177	0.883311
MYBL1	15.0593	3	0.00176665	0.514043
C1orf162	15.0157	2	0.000548756	0.208802
ADRB2	14.9677	3	0.00184449	0.521358
SPINK2	14.7809	3	0.00201379	0.538445
NT5E	14.6644	2	0.00065414	0.228263
JUN	14.6191	2	0.000669123	0.228263
HLA-DQA2	14.4436	3	0.00235953	0.614286
PUS7	13.9708	3	0.00294515	0.747086
PDLIM1	13.8199	3	0.00316085	0.781758
FCGR3A	13.6801	4	0.00838913	1
SOX4	13.4838	4	0.00913859	1
ADGRE2	13.472	2	0.0011874	0.378934
TRGV8	13.413	3	0.00382345	0.883311
TRBV28	13.4042	3	0.00383932	0.883311
PLAC8	13.3443	2	0.00126566	0.391286
HMOX1	13.0785	4	0.0108985	1
ENC1	12.8141	4	0.0122209	1
CD160	12.5075	3	0.00583222	1
GZMB	12.1982	3	0.00673402	1
SPRY2	12.1112	3	0.00701172	1
SLAMF7	12.0811	3	0.00711039	1
TRBV14	11.9741	4	0.0175448	1
TRGV3	11.8972	3	0.00774362	1
TIGIT	11.6354	3	0.00874247	1
ADGRG1	11.5052	4	0.0214366	1
TOX2	11.382	5	0.0443102	1
MPST	11.3521	3	0.00996671	1
LINC02084	11.3254	3	0.0100904	1
TYROBP	11.3237	3	0.0100983	1
PRSS23	11.1258	4	0.0251857	1
F2R	11.1009	4	0.0254532	1
TRGV4	11.0953	3	0.0112217	1
RTKN2	11.0891	3	0.0112537	1
MYO1E	11.0601	3	0.0114054	1
NAP1L3	10.8684	3	0.0124589	1
C1orf21	10.6538	4	0.0307429	1
PELI1	10.3898	4	0.0343499	1
IGSF22	10.0833	3	0.0178708	1
ASCL2	10.0618	4	0.0393991	1
TRGV5P	10.0421	5	0.0740508	1
PDGFD	10.0337	3	0.0182819	1
KIR3DL1	9.92772	3	0.0191907	1
DHRS3	9.8101	4	0.043751	1
CCL3L1	9.51868	3	0.0231335	1
FGR	9.28217	4	0.0544207	1
RHOC	9.26925	3	0.0259172	1
NIBAN1	9.11274	3	0.027829	1
LERFS	9.07733	2	0.0106877	1
SCGB3A1	9.07699	3	0.0282846	1
RCAN2	9.01576	4	0.0607068	1
TRAV26-2	8.96535	3	0.0297552	1
TIMD4	8.93318	5	0.111759	1
IGLV2-14	8.81725	3	0.031822	1
S1PR5	8.71638	4	0.068593	1
SERPINA1	8.6577	4	0.0702488	1
CD81	8.33411	3	0.0395885	1
TKTL1	8.29765	5	0.140577	1
CFH	8.27626	3	0.0406343	1
TRBV6-1	8.17985	3	0.0424373	1
CCL4	8.12768	3	0.0434453	1
SESTD1	8.05898	2	0.0177834	1
SSBP2	7.86443	4	0.0966723	1
FEZ1	7.84025	5	0.165262	1
AC103702.2	7.8229	4	0.0982855	1
NCR3	7.7679	2	0.0205694	1
IFIT1	7.76253	4	0.100675	1
ATP6AP1L	7.70657	2	0.02121	1
KLRC2	7.58469	2	0.0225427	1
CCR9	7.54154	3	0.0565006	1
ERICH3	7.47765	3	0.0581355	1
CTLA4	7.44084	5	0.189864	1
TRAV41	7.43272	4	0.114713	1
CX3CR1	7.39162	4	0.116584	1
AC243829.2	7.38068	5	0.193833	1
PDGFB	7.28429	3	0.0633678	1
DSEL	7.25041	2	0.0266436	1
TCF7L2	7.2325	5	0.203915	1
KLRF1	7.22454	4	0.124488	1
AC016405.3	7.22309	4	0.124558	1
FOS	7.20498	2	0.0272558	1
AOAH	7.19376	3	0.0659719	1
FBP1	7.16763	4	0.127291	1
AL132996.1	7.13789	2	0.0281855	1
SOCS1	7.12008	3	0.0681674	1
AL158071.3	7.03904	5	0.217753	1
C5orf17	6.99374	4	0.13622	1
RGCC	6.99082	3	0.0721911	1
CCR5	6.88755	4	0.141951	1
CALHM6	6.86964	3	0.0761709	1
TMEM155	6.8662	5	0.230783	1
KLRG1	6.85969	3	0.0765068	1
ZBTB10	6.8359	4	0.144818	1
GAS7	6.80525	3	0.0783712	1
CDCA7	6.75342	3	0.0801865	1
FAM43A	6.74788	4	0.149827	1
PIK3AP1	6.70721	4	0.152194	1
STAC3	6.64313	3	0.0841856	1
OGN	6.63267	2	0.0362855	1
LINC02086	6.61198	5	0.251133	1
LAIR2	6.58959	4	0.159232	1
LAPTM4B	6.55857	3	0.0873809	1
CCL3	6.52511	4	0.163215	1
RHOB	6.45773	4	0.167473	1
CXXC5	6.448	4	0.168096	1
DYNC2H1	6.41884	3	0.092919	1
CEMIP2	6.3995	5	0.269262	1
ANXA1	6.3974	2	0.0408152	1
ZBTB20	6.38395	2	0.0410907	1
ABI3	6.36985	3	0.094939	1
TNFSF14	6.35064	3	0.0957425	1
LTC4S	6.34906	3	0.095809	1
CRTAM	6.22448	2	0.0445011	1
IFNG	6.2189	4	0.183386	1
WDR86-AS1	6.21402	3	0.101649	1
TMCC3	6.14906	4	0.188289	1
IL5RA	6.12456	3	0.105705	1
RTP5	6.1194	4	0.190407	1
UBE2E2	6.09539	3	0.107061	1
GPR68	6.0527	3	0.109074	1
SVIL	6.03512	3	0.109914	1
BCL2L11	6.02428	5	0.303864	1
LINC01980	6.02332	2	0.04921	1
BX284668.5	6.01201	4	0.198253	1
GCSAM	6.0104	2	0.0495288	1
EPOP	6.0025	2	0.0497249	1
AC007569.1	5.96761	2	0.0505999	1
AC079313.2	5.95167	2	0.0510047	1
HDGFL3	5.94887	3	0.114125	1
HPN	5.9456	5	0.311549	1
SNHG26	5.91407	4	0.205658	1
CHI3L2	5.9101	2	0.052076	1
GNB4	5.87451	5	0.318622	1
LILRB1	5.85512	3	0.118876	1
CCDC171	5.80756	4	0.213988	1
FHL1	5.79723	2	0.0550996	1
PPBP	5.73901	5	0.332448	1
CD68	5.70753	4	0.222081	1
CPPED1	5.70242	5	0.33626	1
CASP10	5.69901	4	0.222782	1
KLF6	5.68516	2	0.0582751	1
AIM2	5.68256	3	0.128118	1
ITGA6	5.58592	2	0.0612397	1
CCL4L2	5.55625	3	0.135312	1
CTBP2	5.53729	4	0.236471	1
TRBV29-1	5.51007	5	0.356843	1
CCDC184	5.50932	4	0.238912	1
IFI44L	5.39527	3	0.145039	1
C3orf62	5.3751	2	0.0680475	1
SPINT2	5.35627	2	0.0686911	1
AC009061.2	5.31831	4	0.256167	1
FOSB	5.30333	4	0.257566	1
LINC01547	5.28538	4	0.259249	1
TNFRSF18	5.19993	3	0.157729	1
SERTAD2	5.18443	4	0.268892	1
MT1G	5.14468	4	0.272772	1
KLRB1	5.14416	3	0.16154	1
FBLN2	5.13706	3	0.162032	1
EPHA4	5.12524	3	0.162853	1
CCDC180	5.11946	3	0.163256	1
PDZD4	5.11581	4	0.27562	1
SMIM14	5.10239	4	0.276952	1
ETV7	5.07929	4	0.279258	1
DTHD1	5.05996	3	0.167459	1
RGS1	5.05634	3	0.167718	1
S100B	5.05299	2	0.0799388	1
FUT7	5.03893	2	0.0805025	1
GSTM1	5.02525	4	0.284717	1
GADD45A	5.01591	5	0.413942	1
TMEM273	5.01156	3	0.170952	1
HOXB2	4.98109	3	0.173187	1
RPS4Y1	4.97676	2	0.0830443	1
IKZF2	4.94898	3	0.175572	1
FER	4.93632	3	0.17652	1
PPP2R2B	4.84	3	0.183895	1
PIP5K1B	4.79613	2	0.0908938	1
ZMAT1	4.78785	4	0.309766	1
ENTPD1	4.75675	5	0.446282	1
LINC00944	4.74989	3	0.191054	1
LRRC3	4.74934	2	0.0930454	1
ZFY	4.72456	4	0.316744	1
SH3BGRL2	4.71884	4	0.317381	1
FAM126A	4.66597	4	0.323319	1
LAT2	4.65316	3	0.199029	1
S100A10	4.62838	2	0.098846	1
SNX9	4.60809	3	0.202849	1
PLEKHG2	4.59504	4	0.331427	1
TPRG1	4.56668	3	0.206419	1
IFIT3	4.52051	5	0.477144	1
TMOD2	4.51374	4	0.340922	1
CYTOR	4.50932	3	0.211461	1
PADI4	4.50288	2	0.105248	1
MS4A1	4.49427	3	0.212802	1
AP001372.2	4.4875	2	0.10606	1
CISH	4.46837	2	0.107079	1
CD9	4.46596	2	0.107208	1
AC006369.1	4.46148	3	0.215752	1
AF165147.1	4.45009	3	0.216786	1
GCAT	4.44692	4	0.348888	1
LINC01943	4.43049	3	0.218574	1
AC007038.2	4.41824	2	0.109797	1
MGST2	4.41335	3	0.220151	1
AL450352.1	4.35743	4	0.359789	1
TCF7	4.34715	2	0.11377	1
AC116337.3	4.33774	3	0.227228	1
NUGGC	4.33029	3	0.227936	1
TP53INP1	4.31976	3	0.228942	1
MYRF	4.31721	2	0.115486	1
POU2AF1	4.30885	4	0.365818	1
VIPR2	4.3033	5	0.506624	1
SLCO4C1	4.29715	5	0.507473	1
LINC00467	4.27498	5	0.510542	1
PCSK1N	4.24693	2	0.119616	1
CXCR6	4.23261	3	0.237417	1
NEURL1	4.21506	5	0.518886	1
TTYH3	4.16867	4	0.38366	1
OR2A1-AS1	4.16209	2	0.1248	1
DNAJC3-DT	4.15462	4	0.385484	1
ZNF618	4.1263	4	0.389183	1
HLA-DQA1	4.11494	3	0.249317	1
ZBTB44-DT	4.10734	3	0.250104	1
LGALS3	4.1029	3	0.250565	1
RIN3	4.09304	4	0.393561	1
KLHDC1	4.08591	2	0.129645	1
ZBTB3	4.06742	2	0.130849	1
AL157394.3	4.06611	4	0.397133	1
CHMP7	4.05485	5	0.541546	1
LGR6	4.04196	4	0.400357	1
AL161725.1	4.03837	3	0.257351	1
CNR2	4.03719	3	0.257476	1
RADX	4.00913	4	0.404772	1
OASL	4.00365	3	0.26107	1
AL691432.2	3.95117	2	0.13868	1
NEFH	3.92084	5	0.560868	1
TRAV12-1	3.91758	4	0.417276	1
ISL2	3.91603	3	0.270675	1
VWDE	3.91146	3	0.271185	1
TRABD2A	3.90017	2	0.142262	1
LDHC	3.88045	4	0.422427	1
NPHP4	3.86894	4	0.424034	1
TRBV12-3	3.85832	4	0.42552	1
IQCA1	3.8339	4	0.428952	1
FBLN5	3.82709	3	0.280751	1
GPAT3	3.82406	4	0.430341	1
MASTL	3.79796	5	0.578855	1
TMEM171	3.78283	4	0.436193	1
TRAV29DV5	3.75286	5	0.585518	1
SRGAP3	3.75126	4	0.440714	1
TM6SF1	3.74965	4	0.440946	1
PICK1	3.74681	2	0.1536	1
HIST1H1B	3.74136	3	0.290781	1
ECRG4	3.69593	2	0.157557	1
RASSF4	3.67778	5	0.596674	1
HIST1H3H	3.67494	5	0.597098	1
PTPRCAP	3.67303	3	0.299004	1
NIPAL2	3.66806	4	0.452789	1
AC133644.2	3.65006	2	0.161213	1
KDSR	3.64469	3	0.302476	1
GNAQ	3.64441	3	0.302509	1
ZNF442	3.64174	3	0.302839	1
IL6R	3.64121	2	0.161928	1
AC136475.5	3.62801	3	0.304535	1
BMERB1	3.61884	4	0.46004	1
AC023794.3	3.61717	3	0.305881	1
LINC00685	3.61422	2	0.164128	1
TMIGD2	3.60877	3	0.306926	1
CST3	3.60693	3	0.307156	1
PLCG2	3.6023	4	0.462495	1
GPAT2	3.59239	2	0.165929	1
MYB	3.59079	4	0.464209	1
AC068193.1	3.58828	2	0.166271	1
STIL	3.58535	5	0.610514	1
PIK3CD-AS2	3.54961	4	0.470375	1
THORLNC	3.54852	2	0.169609	1
CLDN5	3.53032	2	0.171159	1
IGHV1-3	3.52926	4	0.473443	1
MAML3	3.50993	2	0.172913	1
RNF144B	3.50912	4	0.476494	1
LINC00891	3.49762	3	0.321071	1
S100A8	3.49578	2	0.174141	1
SNX32	3.48822	4	0.479671	1
DNAJC6	3.46701	2	0.176664	1
IGHD	3.45308	3	0.326899	1
TRBV10-1	3.429	4	0.488755	1
LINC01644	3.41534	3	0.33191	1
PROK2	3.41328	3	0.332185	1
AP001496.1	3.40726	2	0.182022	1
CD70	3.39999	3	0.333967	1
CHD4	3.39196	5	0.639795	1
YPEL4	3.38417	4	0.495707	1
RCBTB2	3.37365	3	0.337523	1
AEBP1	3.36449	2	0.185956	1
SIRPG	3.35628	2	0.186721	1
CDKN1A	3.35344	4	0.50051	1
MAGI3	3.34772	4	0.501407	1
HIST1H1A	3.33821	4	0.502901	1
AC243829.1	3.33269	4	0.50377	1
PDE9A	3.32671	3	0.343942	1
USP3-AS1	3.32498	2	0.189666	1
SLC40A1	3.28557	2	0.193441	1
AC005498.3	3.28325	2	0.193665	1
RNFT1-DT	3.28166	4	0.511843	1
HERC6	3.28148	2	0.193836	1
NFIA	3.27767	3	0.350762	1
CMKLR1	3.27383	5	0.657851	1
SPATC1L	3.27262	2	0.194697	1
FCN1	3.2722	4	0.513349	1
PODXL2	3.25905	2	0.196022	1
HLA-DPB1	3.25661	2	0.196262	1
PRR5L	3.25615	4	0.51591	1
GSDMA	3.25035	3	0.354614	1
URB1-AS1	3.23641	4	0.51907	1
PFN2	3.21221	2	0.200668	1
AC134772.1	3.21107	3	0.360214	1
STAG1	3.20465	3	0.361135	1
UCP2	3.19954	2	0.201943	1
SUSD3	3.19655	3	0.362302	1
KIF5A	3.19223	2	0.202682	1
EPHA1-AS1	3.18831	3	0.363493	1
STX3	3.17219	3	0.365831	1
EPHX4	3.17197	3	0.365864	1
AC124016.2	3.16843	2	0.205109	1
CD79A	3.16548	3	0.366808	1
ZFYVE16	3.16375	5	0.674757	1
CCR6	3.16297	3	0.367174	1
AL050344.1	3.16291	5	0.674887	1
DOCK7	3.15882	4	0.531608	1
AC000068.1	3.15285	3	0.368654	1
MRPS6	3.14832	3	0.369317	1
TST	3.14204	4	0.534344	1
GSTM3	3.13107	4	0.536135	1
FOSL2	3.12834	5	0.680207	1
PAX8-AS1	3.11997	3	0.373495	1
TTTY14	3.1188	2	0.210263	1
KRT18	3.10836	4	0.539859	1
TMEM217	3.10533	3	0.375669	1
SLC25A5	3.09791	2	0.21247	1
GSTZ1	3.09653	5	0.685107	1
SPATA6	3.09599	4	0.541893	1
HAVCR2	3.08346	3	0.378936	1
CERCAM	3.0685	5	0.689425	1
MSC	3.05716	3	0.382895	1
AC243829.4	3.04173	5	0.693552	1
EFNA1	3.03883	3	0.385677	1
KIR2DL1	3.02982	4	0.552848	1
ZNF629	3.02231	3	0.388198	1
THAP5	3.02198	4	0.554153	1
SPI1	3.01176	4	0.555859	1
AC138649.1	2.99776	3	0.39197	1
ZNF528-AS1	2.99706	4	0.558317	1
ERBB3	2.99482	2	0.223708	1
TENT5A	2.99228	5	0.701176	1
IKBKE	2.97614	3	0.395318	1
C15orf48	2.96364	2	0.227223	1
SERHL2	2.95789	5	0.706478	1
ALPK2	2.94717	4	0.566705	1
NELL2	2.92647	2	0.231486	1
PRX	2.92532	3	0.403284	1
CORO1B	2.92237	2	0.231961	1
AL662844.4	2.92228	5	0.711966	1
KLRC4	2.92175	3	0.403847	1
AC009093.2	2.91406	2	0.232927	1
POU6F1	2.91133	2	0.233245	1
MNDA	2.90815	3	0.406005	1
IFI6	2.90323	3	0.406788	1
MS4A7	2.9026	2	0.234266	1
HHEX	2.89896	4	0.574874	1
SESN1	2.89565	3	0.407995	1
FAM13A	2.89552	3	0.408016	1
GPRC5C	2.87392	3	0.411475	1
ELK3	2.85738	3	0.414141	1
PYHIN1	2.85584	4	0.582233	1
RENBP	2.84571	3	0.416031	1
PCLAF	2.8391	5	0.724775	1
SCRN1	2.83641	2	0.242148	1
LOXL1	2.825	3	0.419402	1
AL117344.2	2.82448	2	0.243597	1
SERPINE2	2.82202	4	0.588037	1
TRDC	2.8187	3	0.42043	1
AC015912.3	2.81658	2	0.244561	1
TRAV36DV7	2.80912	4	0.590259	1
HIST1H3D	2.80017	5	0.73076	1
TNFRSF9	2.80015	4	0.591807	1
IL18RAP	2.79785	3	0.423854	1
AC114811.2	2.79781	2	0.246867	1
TRBV1	2.79612	4	0.592503	1
BX284668.6	2.79468	2	0.247254	1
CD28	2.78733	2	0.248164	1
DYSF	2.78707	2	0.248197	1
SNED1	2.77694	3	0.42731	1
ZFP28	2.7709	3	0.428313	1
ADARB2	2.77041	3	0.428394	1
IGLV2-8	2.7528	4	0.600008	1
NRIP1	2.74852	2	0.253026	1
AC092902.4	2.74714	4	0.600992	1
DBN1	2.74583	3	0.432495	1
VPS9D1-AS1	2.74467	3	0.432689	1
SIRPB1	2.74439	2	0.253549	1
TRAV2	2.74315	5	0.739511	1
AIRE	2.74143	3	0.433233	1
CYTH3	2.7401	3	0.433456	1
MXD3	2.72894	4	0.60416	1
RSAD2	2.72705	5	0.741979	1
HINT2	2.72176	3	0.436542	1
LINC02315	2.7136	2	0.257483	1
CHD7	2.70968	4	0.607523	1
TP53I11	2.70741	3	0.438969	1
KCNK7	2.70644	4	0.608089	1
LPAR6	2.70375	3	0.439591	1
THNSL2	2.70294	2	0.258859	1
TCEAL4	2.69959	3	0.440297	1
FAM229A	2.68938	3	0.442034	1
DSCR9	2.68921	4	0.611104	1
RALGPS2	2.67793	4	0.613082	1
CADM1	2.67424	3	0.444622	1
ITGA2	2.67357	4	0.613847	1
SYNE2	2.66244	3	0.446648	1
ALG1L	2.65631	3	0.447704	1
XIST	2.65605	3	0.447748	1
MPP5	2.65414	3	0.448077	1
CTSW	2.64463	3	0.449719	1
NPIPA9	2.63949	2	0.267204	1
ZNF532	2.63945	5	0.755362	1
MDK	2.63301	2	0.26807	1
PGLYRP2	2.63107	4	0.62133	1
PCBP3	2.62746	3	0.452695	1
CAMKK1	2.62641	2	0.268957	1
ALOX12B	2.61706	4	0.623804	1
SOGA3	2.61455	3	0.454945	1
AL163051.1	2.60618	3	0.456408	1
AC017002.3	2.59506	5	0.762116	1
NCF4	2.59477	3	0.458407	1
ALOX5AP	2.59352	3	0.458627	1
FAM49A	2.59307	4	0.628052	1
SAMD3	2.59116	3	0.459042	1
RARG	2.58934	4	0.628712	1
LAYN	2.58761	2	0.274226	1
CD27	2.58714	2	0.274289	1
MT-ND2	2.58401	2	0.274719	1
AL078622.1	2.58319	2	0.274832	1
KAT14	2.58041	4	0.630298	1
MOSMO	2.57957	5	0.764466	1
AC027682.1	2.57572	2	0.275861	1
SSTR3	2.56795	4	0.632512	1
WDR63	2.56438	5	0.766769	1
TRGC1	2.5626	3	0.464084	1
COL6A1	2.56142	3	0.464293	1
PAQR4	2.5569	5	0.767903	1
PROB1	2.5538	4	0.635029	1
CHAF1A	2.55221	3	0.465929	1
EIF1AY	2.54781	3	0.466712	1
MLC1	2.54531	4	0.636542	1
LAG3	2.53927	3	0.468236	1
AL683813.1	2.53256	2	0.281879	1
GLUL	2.53235	3	0.469473	1
TFAP2A	2.52843	4	0.639552	1
FZD6	2.52773	4	0.639678	1
AC104041.1	2.52549	2	0.282876	1
MESP1	2.52536	4	0.6401	1
ENO1-AS1	2.52413	3	0.470945	1
CLIC2	2.50855	2	0.285283	1
PRKG2	2.50363	3	0.474636	1
SCAPER	2.50042	4	0.64456	1
TRIB1	2.49704	4	0.645166	1
DMKN	2.49344	3	0.476478	1
CCAR1	2.4911	5	0.777835	1
SPATA1	2.48729	2	0.288331	1
FAM241B	2.48383	4	0.647534	1
JAM3	2.48209	4	0.647846	1
SCML1	2.47699	2	0.28982	1
COCH	2.46889	5	0.781173	1
AP004608.1	2.46233	3	0.482137	1
LINC01480	2.45311	3	0.483825	1
AC092490.1	2.44424	3	0.485452	1
AC245452.1	2.44381	5	0.784932	1
AP000919.2	2.4369	4	0.65597	1
MIR646HG	2.42612	2	0.297286	1
ZFP36L1	2.42155	3	0.489636	1
AL021918.5	2.42155	2	0.297967	1
ITGAM	2.42076	3	0.489782	1
CHST2	2.42039	4	0.658946	1
AP006565.1	2.41962	4	0.659084	1
ADAM19	2.40973	3	0.491826	1
GTPBP8	2.40961	3	0.491849	1
CHAC1	2.40496	3	0.492711	1
EOMES	2.39844	3	0.493925	1
AC005052.2	2.39234	3	0.495061	1
HMGB2	2.38749	2	0.303085	1
PRXL2A	2.38008	4	0.66623	1
MTRNR2L1	2.37334	2	0.305236	1
TRAV10	2.37089	3	0.499076	1
TMEM202-AS1	2.36816	3	0.499589	1
TMEM255A	2.3659	5	0.796541	1
PDE7B	2.35631	4	0.670537	1
LDOC1	2.35309	3	0.502426	1
RPS29	2.35291	2	0.30837	1
EXOC3	2.35154	4	0.671401	1
AC005083.1	2.35132	4	0.671441	1
PFKFB4	2.35026	2	0.308778	1
LCNL1	2.3496	3	0.503085	1
ANKRD18A	2.34509	3	0.503938	1
CLDN7	2.34096	3	0.50472	1
GRASP	2.33811	4	0.67384	1
CCDC88A	2.33103	4	0.675126	1
SGO1	2.32461	3	0.507823	1
NEK3	2.32195	3	0.508328	1
RGPD2	2.32142	2	0.313264	1
VAV3	2.31752	3	0.509174	1
RNF207	2.31618	3	0.509429	1
SNX24	2.31182	2	0.31477	1
Z84485.1	2.30917	3	0.510766	1
DUSP1	2.3088	3	0.510837	1
CMC1	2.30374	2	0.316044	1
F12	2.30274	4	0.680271	1
BTG1	2.30265	2	0.316217	1
TMEM204	2.29734	4	0.681254	1
CTNNA1	2.28442	5	0.808552	1
AC123912.4	2.28026	2	0.319778	1
CALHM2	2.27731	3	0.516882	1
ZCCHC24	2.2768	2	0.320331	1
AL139246.3	2.27418	4	0.685475	1
MATK	2.2716	3	0.517983	1
FBXL19-AS1	2.2693	2	0.321534	1
RPS6KA2	2.26715	4	0.686756	1
EGLN3	2.2642	3	0.519415	1
CEBPA	2.26247	3	0.519749	1
Z93241.1	2.26232	4	0.687638	1
PDLIM7	2.26122	3	0.519991	1
CD200	2.25601	3	0.521001	1
AC134682.1	2.25361	2	0.324067	1
DGCR6	2.25361	3	0.521466	1
RAD51	2.24803	3	0.52255	1
INSIG1	2.24686	5	0.81404	1
TUBB1	2.2452	3	0.5231	1
CCR7	2.24477	2	0.325502	1
PRDM8	2.2384	5	0.815271	1
NEK8	2.23538	4	0.692557	1
FBXO27	2.23265	5	0.816107	1
RASGEF1A	2.23253	3	0.525569	1
HIST1H2AJ	2.22433	4	0.694578	1
TXK	2.22325	2	0.329024	1
S100A9	2.22217	2	0.329202	1
AC103760.1	2.21689	4	0.695939	1
NFATC1	2.2124	5	0.819043	1
DNAJC9	2.19868	3	0.532209	1
LINC01765	2.19139	4	0.700606	1
ESYT2	2.18496	4	0.701784	1
NSD2	2.17849	3	0.536197	1
SULT1B1	2.17715	2	0.336696	1
DYNLRB2	2.15987	3	0.539895	1
HS3ST3B1	2.1566	3	0.540547	1
CD320	2.15444	3	0.540979	1
C17orf97	2.15251	2	0.34087	1
MAP3K20	2.15014	4	0.708168	1
THEMIS	2.13903	2	0.343175	1
CMPK2	2.13807	5	0.829729	1
UPK2	2.13639	2	0.343627	1
KDM4D	2.13623	3	0.544618	1
ZFR2	2.13201	2	0.344382	1
ZNF239	2.1182	4	0.71403	1
CDC42-AS1	2.1129	2	0.347688	1
MDFIC	2.11167	3	0.549555	1
ANKRD6	2.1102	4	0.715498	1
ZNF486	2.10695	3	0.550509	1
TSPOAP1	2.10584	4	0.716299	1
EDA	2.10497	2	0.34907	1
SULT1A3	2.10476	4	0.716499	1
GPR174	2.09713	3	0.552493	1
U62317.1	2.09252	2	0.351249	1
LAMP3	2.08848	5	0.836772	1
CXADR	2.07996	4	0.721055	1
FADS2	2.06742	2	0.355685	1
FITM2	2.06634	4	0.723558	1
PPFIBP2	2.06573	4	0.723671	1
EPHB6	2.06494	4	0.723816	1
NINJ2	2.06485	3	0.559056	1
JAML	2.06231	5	0.840458	1
TPCN2	2.0611	5	0.840628	1
IL12RB1	2.05968	5	0.840827	1
ZBTB16	2.05474	2	0.357947	1
GP5	2.04551	2	0.359603	1
DKK3	2.04439	3	0.563245	1
AC100810.1	2.04141	4	0.728142	1
LINC01504	2.03906	3	0.564338	1
MAMLD1	2.0308	4	0.730094	1
ITGAE	2.03055	5	0.844902	1
NPAS1	2.02776	2	0.362809	1
PLEKHM3	2.02439	4	0.731273	1
LINC02413	2.02045	5	0.846309	1
DCXR-DT	2.00933	2	0.366167	1
LINC02762	2.00891	2	0.366244	1
AC008957.1	2.00244	2	0.367432	1
CTSZ	2.00081	4	0.73561	1
ADTRP	1.99569	2	0.368673	1
NCAPG	1.98536	4	0.738451	1
ABCD2	1.98386	5	0.851374	1
PPM1K	1.98262	5	0.851545	1
HIST1H4H	1.9799	5	0.85192	1
RAD51AP1	1.97581	4	0.740208	1
AC008467.1	1.97485	2	0.372534	1
AL441992.1	1.97334	4	0.740663	1
ITGB1-DT	1.96981	3	0.578697	1
RAB38	1.96956	4	0.741358	1
SPEG	1.96684	2	0.374029	1
NEFL	1.96487	2	0.374398	1
AC104794.3	1.95885	5	0.854809	1
FSD1	1.95748	3	0.581278	1
TRBV6-4	1.95619	4	0.743817	1
FSIP1	1.95121	2	0.376965	1
FAM27C	1.95086	5	0.855902	1
EMP1	1.94819	3	0.58323	1
KIFC1	1.94723	4	0.745465	1
ZNF219	1.94487	2	0.378162	1
SRRM2-AS1	1.94347	2	0.378425	1
AC013264.1	1.94322	4	0.746202	1
DBNDD1	1.9383	2	0.379405	1
GPR55	1.93179	5	0.8585	1
RAB13	1.92956	4	0.748713	1
CA11	1.92722	4	0.749144	1
ST8SIA1	1.927	5	0.859151	1
FAM92A	1.92544	4	0.74947	1
SMC4	1.92407	3	0.588314	1
SIGLEC9	1.92365	4	0.749799	1
FLT4	1.92328	3	0.588483	1
GEM	1.92001	2	0.382891	1
METTL7A	1.91915	4	0.750626	1
UNC5B-AS1	1.91659	4	0.751098	1
BCL9L	1.9157	3	0.590086	1
RNASE6	1.91403	3	0.590441	1
AFAP1	1.91342	4	0.751679	1
ANK1	1.90961	2	0.384887	1
BIRC3	1.90912	3	0.591481	1
DNAI2	1.90733	5	0.861814	1
AL137060.3	1.90726	3	0.591877	1
ARHGEF10	1.90709	3	0.591913	1
MFHAS1	1.9032	3	0.592738	1
AC011446.2	1.90259	4	0.753669	1
CASP8AP2	1.89954	4	0.754229	1
CORO1C	1.8957	2	0.387573	1
PPP1R2C	1.89482	4	0.755097	1
CDKN2A	1.89402	3	0.594692	1
FHAD1	1.892	5	0.863878	1
ZNF667-AS1	1.88951	2	0.388774	1
CAND2	1.88934	4	0.756102	1
AHNAK	1.88677	3	0.596237	1
AC017104.1	1.88639	4	0.756644	1
IL18R1	1.88445	3	0.596732	1
IFT81	1.8807	2	0.390492	1
SYCE1	1.88041	3	0.597595	1
AC074212.1	1.87606	2	0.391398	1
KNL1	1.87282	5	0.866448	1
ZNF441	1.87143	2	0.392306	1
CDC6	1.86958	3	0.599912	1
MIR181A2HG	1.86951	4	0.759744	1
SCIMP	1.86679	2	0.393216	1
NALT1	1.86673	4	0.760253	1
BUB1	1.8652	5	0.867465	1
LIMD2	1.86495	2	0.393579	1
LINC00426	1.85949	3	0.602075	1
STK10	1.85627	5	0.868654	1
NEIL1	1.85216	3	0.603651	1
MOK	1.85101	2	0.396331	1
CPNE7	1.85092	3	0.603918	1
B3GNT8	1.84349	5	0.87035	1
CD40LG	1.83937	2	0.398644	1
CD2BP2-DT	1.83902	4	0.765337	1
SLC14A1	1.83697	4	0.765713	1
MAPK1	1.83428	5	0.871568	1
ARL4A	1.83363	3	0.607645	1
AC009495.3	1.83343	5	0.87168	1
PDCD1	1.83064	3	0.608289	1
ALAS1	1.8299	5	0.872145	1
UBXN10-AS1	1.82815	5	0.872375	1
FAM71E1	1.82585	2	0.401349	1
ARF4-AS1	1.82482	4	0.767938	1
TNFSF10	1.81987	2	0.40255	1
ZNF35	1.81141	4	0.770394	1
SNAPC1	1.8098	4	0.77069	1
TCEAL9	1.80836	2	0.404873	1
TEC	1.8076	3	0.613284	1
SOX13	1.80539	5	0.875364	1
MT-ATP8	1.80283	3	0.61432	1
ZSCAN18	1.80164	3	0.614578	1
FAAH2	1.79989	3	0.614958	1
AC073475.1	1.79931	2	0.40671	1
RASA4B	1.79839	5	0.876278	1
IGKV1-5	1.7975	2	0.407079	1
ZNF496	1.79213	4	0.773922	1
PRAG1	1.79117	4	0.774098	1
PRKY	1.78914	3	0.617302	1
NDUFAF2	1.78636	5	0.877845	1
SELL	1.78357	2	0.409923	1
C1orf53	1.78246	2	0.410151	1
SNHG16	1.77901	4	0.77632	1
CPSF1	1.77691	4	0.776704	1
RFX2	1.77598	4	0.776874	1
LINC01635	1.77497	2	0.41169	1
AL627171.2	1.77329	5	0.87954	1
CCR8	1.77065	2	0.41258	1
PECAM1	1.77027	2	0.412659	1
PDS5A	1.76872	5	0.880131	1
GPR25	1.76867	3	0.621777	1
CYBB	1.76728	4	0.778462	1
TMEM154	1.76686	5	0.880371	1
PLA2G10	1.76295	4	0.779253	1
AC074032.1	1.75795	4	0.780165	1
ACVR1C	1.75002	4	0.781612	1
CASP9	1.74986	5	0.882559	1
TNIP3	1.74983	3	0.625912	1
CLCF1	1.74957	3	0.62597	1
SYK	1.74781	4	0.782015	1
MALT1	1.7452	3	0.626932	1
AL021707.2	1.74262	2	0.418404	1
TGFBI	1.74146	4	0.783174	1
NPTN-IT1	1.74053	4	0.783343	1
SOCS2-AS1	1.7382	2	0.419328	1
RRM2	1.73635	3	0.628884	1
TUFT1	1.73379	4	0.784571	1
ZNF775	1.72889	5	0.88524	1
CASP1	1.72731	5	0.885442	1
SCD5	1.72728	5	0.885445	1
CD244	1.72584	4	0.786019	1
AF274853.1	1.72553	4	0.786075	1
SORBS3	1.72526	3	0.631334	1
C17orf67	1.71812	2	0.42356	1
LINC01550	1.71595	3	0.633393	1
OBI1	1.71198	5	0.887387	1
LINC01205	1.71167	3	0.634343	1
SPIRE1	1.70981	4	0.788934	1
BBS2	1.70374	4	0.790038	1
BSPRY	1.70163	3	0.636571	1
NBDY	1.7014	3	0.636622	1
TMEM53	1.70123	5	0.888745	1
PIGZ	1.69624	2	0.42822	1
MPRIP	1.68509	3	0.640254	1
S100A2	1.68368	2	0.430917	1
SELENON	1.68134	4	0.794105	1
DERL3	1.67897	4	0.794533	1
MYO1F	1.67846	3	0.641733	1
MYL9	1.67303	4	0.79561	1
IRF4	1.66966	5	0.8927	1
PIPOX	1.66763	4	0.796589	1
IL7	1.66601	4	0.796881	1
TRAPPC10	1.6649	5	0.893291	1
NR1D1	1.66315	4	0.7974	1
SARS2	1.66181	5	0.893676	1
TMC2	1.66075	2	0.435887	1
CCR1	1.65804	5	0.894143	1
AC005224.2	1.65328	4	0.799186	1
TRAV34	1.6519	4	0.799436	1
IGHV1-2	1.64629	2	0.439049	1
LSMEM1	1.64559	2	0.439202	1
COTL1	1.64543	2	0.439238	1
VCAM1	1.64054	4	0.801487	1
C5AR1	1.63906	2	0.44064	1
ASPM	1.63871	4	0.801819	1
LIM2	1.6345	2	0.441644	1
SH2D1A	1.63357	2	0.441849	1
AC234582.1	1.63325	3	0.651874	1
RORC	1.63066	3	0.652458	1
TREML2	1.62988	2	0.442666	1
TRBV5-3	1.62888	3	0.652859	1
MYO6	1.62878	3	0.652883	1
CH25H	1.60862	3	0.657438	1
VSIG8	1.60526	4	0.807846	1
RFC3	1.60364	3	0.658564	1
ZDHHC5	1.6022	5	0.900983	1
UBR3	1.60118	4	0.808581	1
SVIP	1.60099	3	0.659165	1
CAPG	1.6003	2	0.449262	1
PLK1	1.59993	5	0.901258	1
AL157813.1	1.59985	3	0.659424	1
AC130324.2	1.59926	2	0.449495	1
ID2	1.59658	3	0.660166	1
HIST1H3E	1.59645	3	0.660196	1
RAD21	1.58924	3	0.661832	1
PNMA5	1.58866	4	0.810828	1
GALT	1.58639	3	0.66248	1
RAC3	1.58401	5	0.903176	1
SKA1	1.5836	3	0.663115	1
ATF3	1.58303	5	0.903294	1
AKAP5	1.5794	3	0.664069	1
SLC4A4	1.57854	4	0.812643	1
FAM53B	1.57734	5	0.903976	1
ALKBH7	1.57489	4	0.813298	1
BAG3	1.57476	4	0.813321	1
AL022341.1	1.57317	4	0.813606	1
GPR27	1.57153	3	0.665863	1
AC009065.4	1.57011	3	0.666187	1
IGKV3-15	1.56999	3	0.666213	1
SLAMF1	1.56878	3	0.66649	1
PERP	1.56847	3	0.666561	1
OTOF	1.56846	4	0.81445	1
NMUR1	1.5654	5	0.905401	1
LINC00221	1.56359	3	0.667673	1
MMACHC	1.56278	4	0.815465	1
HOOK1	1.5604	3	0.668403	1
NBPF19	1.56029	5	0.906009	1
LRP1	1.56026	2	0.458346	1
LRP6	1.55805	2	0.458854	1
IGKV1-17	1.55588	2	0.45935	1
AP001432.1	1.55196	2	0.460252	1
DSC1	1.55143	2	0.460375	1
CENPI	1.5508	3	0.670597	1
ID3	1.5442	2	0.462042	1
TSPAN2	1.54175	3	0.672669	1
TRDV2	1.54045	3	0.672966	1
KDM2B	1.53691	5	0.908771	1
PIM2	1.53138	4	0.82107	1
AL356804.1	1.53103	3	0.675128	1
PRC1	1.5308	4	0.821172	1
TRBV13	1.53064	3	0.675217	1
RC3H2	1.52964	5	0.909625	1
PCNX4	1.52769	5	0.909852	1
BAMBI	1.52748	2	0.46592	1
AC073655.2	1.52718	2	0.465991	1
TSPYL2	1.5265	3	0.676169	1
STOX1	1.52639	4	0.821957	1
SELP	1.526	4	0.822027	1
SLX4	1.5251	2	0.466475	1
KRT8	1.52469	2	0.466572	1
LIMS2	1.52411	4	0.822363	1
HERC3	1.52365	4	0.822443	1
PHLDA2	1.52079	3	0.677481	1
IDH1-AS1	1.51696	3	0.678361	1
CD59	1.51515	3	0.678778	1
TDG	1.51498	5	0.911335	1
ZCRB1	1.51449	5	0.911391	1
GCC2-AS1	1.51436	4	0.824094	1
MTFP1	1.51349	4	0.824249	1
CXorf21	1.50812	4	0.825203	1
TRGV1	1.50315	3	0.681543	1
AC007298.1	1.49867	2	0.472681	1
ZBTB32	1.49842	5	0.913253	1
PHLDB2	1.49709	5	0.913405	1
DHX37	1.49689	4	0.827193	1
OGFRP1	1.49566	2	0.473394	1
TRBV20-1	1.48743	2	0.475344	1
TRBV6-2	1.48588	3	0.685534	1
C19orf38	1.48451	4	0.829382	1
RNF130	1.48441	3	0.685873	1
CROCC	1.48263	4	0.829713	1
GYG1	1.47941	3	0.68703	1
SPAG5	1.47932	5	0.915444	1
QPRT	1.477	5	0.915709	1
AC025165.2	1.47553	2	0.478181	1
AC080112.4	1.4725	4	0.831501	1
NCR1	1.47211	4	0.83157	1
CFAP58-DT	1.47182	3	0.68879	1
AC116366.2	1.47145	4	0.831687	1
AL355001.2	1.46774	2	0.480048	1
SPAG6	1.46674	3	0.689967	1
LINC00612	1.46455	4	0.832902	1
AC007365.1	1.46381	2	0.480991	1
TRBV7-4	1.46348	5	0.917246	1
SERPINB9	1.46168	3	0.691143	1
SPIB	1.46088	3	0.691328	1
LINC00539	1.45649	5	0.918035	1
ARL11	1.45354	4	0.834838	1
ZDHHC9	1.4528	2	0.483648	1
VAMP5	1.44808	5	0.918982	1
AKAP7	1.44437	3	0.695167	1
AC011043.1	1.44347	5	0.9195	1
CD82	1.44188	2	0.486294	1
IRAK3	1.44081	2	0.486556	1
TM4SF19-AS1	1.44015	3	0.696151	1
NPW	1.43975	4	0.837258	1
NBL1	1.43449	4	0.838179	1
ARHGEF35	1.43307	4	0.838428	1
NPDC1	1.43259	2	0.488558	1
SYNM	1.42422	3	0.699867	1
C9orf139	1.42325	5	0.921754	1
EPB41L4A	1.42258	4	0.840261	1
MEIG1	1.41976	4	0.840754	1
PTGDR2	1.41917	2	0.491849	1
JHY	1.41475	5	0.922694	1
ATP6V1C2	1.41227	3	0.70266	1
HRH2	1.41149	2	0.493742	1
MGLL	1.41018	3	0.703151	1
SORBS1	1.40912	3	0.703399	1
BRIP1	1.40582	5	0.923676	1
TEN1	1.40321	5	0.923961	1
PLA2G4C	1.40285	4	0.8437	1
IGKC	1.40135	2	0.49625	1
MACC1	1.39963	2	0.496677	1
LINC02777	1.39735	4	0.844655	1
SULF2	1.39609	2	0.497557	1
AP000547.3	1.39525	3	0.706649	1
GPX7	1.3951	4	0.845047	1
IFITM3	1.39444	3	0.706839	1
AC104506.1	1.3943	2	0.498004	1
PRKAG2	1.39015	5	0.925387	1
DIPK2A	1.38742	3	0.708486	1
CALY	1.38719	4	0.846419	1
ZNF331	1.38603	3	0.708814	1
BCAT1	1.38548	5	0.925895	1
AL133467.1	1.38536	2	0.500234	1
TTLL7	1.38516	3	0.709017	1
PALM2-AKAP2	1.38309	5	0.926154	1
NPIPB11	1.38276	2	0.500884	1
CHMP4B	1.37995	5	0.926494	1
BACE1	1.37954	4	0.847743	1
MIR497HG	1.37808	4	0.847995	1
LYN	1.37484	5	0.927045	1
AC108134.2	1.37477	2	0.502888	1
ZDHHC15	1.3743	2	0.503008	1
LINC01976	1.37234	2	0.5035	1
AL136295.2	1.369	2	0.504343	1
ATL3	1.36848	4	0.849655	1
HIST1H3J	1.36842	2	0.504489	1
UTS2	1.36269	3	0.714303	1
SEPTIN4-AS1	1.35776	4	0.851502	1
B3GNTL1	1.35755	5	0.9289	1
HUS1B	1.35736	3	0.71556	1
DGKA	1.35729	3	0.715576	1
IGSF6	1.35435	5	0.929241	1
TRPS1	1.35403	5	0.929276	1
MIR181A1HG	1.3536	4	0.852218	1
LINC02256	1.35232	3	0.716747	1
MYH7B	1.35179	2	0.508702	1
ZNF382	1.35151	4	0.852577	1
TRBV23-1	1.34851	3	0.717647	1
LOXL2	1.34819	2	0.509618	1
SYNJ2	1.34543	3	0.718374	1
CTSL	1.34456	3	0.718581	1
AC008074.2	1.3438	4	0.853901	1
TRAV12-3	1.34233	3	0.719107	1
ABCB9	1.34066	4	0.854441	1
SNTG2	1.33902	3	0.719888	1
S1PR1	1.33541	3	0.720743	1
TRBV11-3	1.33496	4	0.855418	1
AL359198.1	1.33442	2	0.513137	1
USP44	1.33338	4	0.855688	1
C1RL-AS1	1.33333	5	0.931465	1
BANK1	1.32845	2	0.514673	1
ZSCAN23	1.32813	3	0.722465	1
PILRA	1.32764	3	0.722581	1
AL356488.3	1.32669	5	0.932161	1
AL355388.3	1.32575	4	0.856991	1
AC005476.2	1.32448	2	0.515694	1
ATP1B1	1.32364	2	0.515913	1
GPR141	1.32252	3	0.723792	1
LINC00384	1.32241	4	0.857563	1
SOBP	1.32186	4	0.857656	1
RASSF1-AS1	1.32132	2	0.51651	1
CCNB2	1.32122	3	0.724101	1
CHN1	1.31868	5	0.932998	1
AC002116.2	1.31737	4	0.858421	1
RPS10	1.31682	4	0.858516	1
HMGB3	1.31554	3	0.725447	1
PF4	1.31515	3	0.725539	1
FCHO2	1.31507	4	0.858814	1
CLSPN	1.31449	5	0.933434	1
MLLT6	1.31382	5	0.933503	1
LSR	1.3128	2	0.518715	1
AC073140.2	1.31191	3	0.726307	1
GPR65	1.31012	3	0.726732	1
GPR171	1.30993	3	0.726775	1
PON2	1.30863	4	0.85991	1
ATN1	1.30861	2	0.519803	1
CRNDE	1.30785	4	0.860042	1
FXYD1	1.30585	3	0.727745	1
ZNF280B	1.3055	4	0.860442	1
TGIF1	1.30483	3	0.727987	1
USP1	1.30306	3	0.728407	1
MTBP	1.30274	2	0.521332	1
HSF4	1.30026	2	0.521977	1
AC018742.1	1.29945	3	0.729264	1
AL160408.2	1.29938	2	0.522208	1
PHLDA1	1.29905	3	0.729358	1
AC026471.3	1.29594	3	0.730098	1
IGFBP4	1.29422	3	0.730505	1
CARD17	1.29243	3	0.730931	1
UTY	1.29038	4	0.863005	1
AHCTF1	1.28745	5	0.936218	1
RGS12	1.28458	3	0.732798	1
TSR1	1.28288	5	0.936684	1
AC013400.1	1.28272	2	0.526576	1
XRCC2	1.28011	5	0.936965	1
CAPN7	1.28007	3	0.733871	1
HLA-DMB	1.27947	3	0.734013	1
APOBEC3H	1.27868	3	0.734201	1
MXD4	1.27824	5	0.937154	1
BUB1B	1.27764	5	0.937215	1
RARA-AS1	1.27733	2	0.527998	1
LINC02132	1.27666	3	0.734682	1
NIBAN2	1.27568	4	0.865487	1
SLC27A2	1.27403	3	0.735309	1
CFAP70	1.27324	4	0.865898	1
RMI1	1.27124	5	0.937863	1
SOGA1	1.26856	2	0.530318	1
SESN3	1.26816	2	0.530422	1
AC009318.1	1.26621	2	0.53094	1
CEP55	1.26575	5	0.938416	1
NETO2	1.26498	3	0.737465	1
HIST1H2AM	1.26337	5	0.938655	1
TROAP	1.26171	4	0.867838	1
ERICH6-AS1	1.26133	4	0.867902	1
KLHL4	1.25994	3	0.738666	1
CENPX	1.25771	3	0.739198	1
CLDND1	1.25733	3	0.739288	1
USP27X	1.25542	2	0.533814	1
KIF15	1.25292	3	0.740342	1
SIX5	1.25124	4	0.869592	1
AL158071.4	1.25002	5	0.939989	1
ZNF426-DT	1.24991	2	0.535284	1
ZNF429	1.24613	4	0.870446	1
LSM11	1.24559	2	0.536443	1
ATP9A	1.24405	4	0.870795	1
CSRNP2	1.24332	2	0.537052	1
DUSP4	1.24097	3	0.743195	1
PLXND1	1.24068	5	0.940916	1
CCNE1	1.23967	5	0.941015	1
UBE2C	1.23821	4	0.871768	1
CLEC12A	1.23719	4	0.871938	1
PRDM2	1.23655	5	0.941323	1
FBXL8	1.23631	3	0.744311	1
AL358852.1	1.23526	2	0.539221	1
AFF3	1.23448	3	0.744747	1
AF196972.1	1.23443	3	0.74476	1
TIPARP	1.23405	3	0.74485	1
STYK1	1.23306	4	0.872626	1
NRN1L	1.23277	2	0.539892	1
RNF24	1.23181	4	0.872834	1
AMER1	1.23078	4	0.873006	1
MLLT3	1.23024	3	0.745761	1
NME9	1.22391	2	0.54229	1
CEBPD	1.22384	5	0.94257	1
CENPW	1.22137	3	0.747883	1
LINC01001	1.2207	2	0.54316	1
AC084809.1	1.21996	2	0.543362	1
EPB41L2	1.21896	4	0.874968	1
ATP8B4	1.2184	3	0.748594	1
NLRP3	1.21741	4	0.875223	1
AP5S1	1.21618	4	0.875428	1
NR4A1	1.20906	2	0.54633	1
TAGLN2	1.20881	2	0.546398	1
CDT1	1.2079	3	0.751111	1
MEAK7	1.20775	2	0.54669	1
CDKN2D	1.20763	3	0.751174	1
PER3	1.20611	4	0.877092	1
LACC1	1.20562	2	0.547271	1
CNN3	1.20298	2	0.547994	1
ZNF764	1.20267	5	0.944621	1
PLCH2	1.20258	3	0.752385	1
KCNAB1	1.20232	2	0.548175	1
TRIM73	1.20042	4	0.87803	1
B3GNT9	1.19846	3	0.753375	1
TSC22D1	1.19688	4	0.878612	1
IL7R	1.19674	2	0.549707	1
TRAFD1	1.19463	5	0.945392	1
MSRB2	1.19415	4	0.87906	1
MARCKSL1	1.19359	3	0.754543	1
MGA	1.1913	5	0.945709	1
LINC00239	1.19111	5	0.945727	1
PXDN	1.18893	2	0.551859	1
TIGD4	1.18553	3	0.756477	1
FAM161A	1.18506	5	0.946303	1
S100A11	1.18429	2	0.553141	1
NCAM1	1.18283	3	0.757125	1
GIHCG	1.18119	3	0.75752	1
CAPNS1	1.18035	4	0.881323	1
CEP97	1.17724	5	0.947042	1
CD79B	1.17689	3	0.758553	1
MAN1B1-DT	1.17513	3	0.758974	1
CNFN	1.17374	3	0.759309	1
AC020550.2	1.17313	2	0.556236	1
AC141424.1	1.17291	4	0.882538	1
SLC11A1	1.17224	3	0.75967	1
C15orf65	1.16981	2	0.557159	1
AL020998.1	1.1698	4	0.883046	1
WDR62	1.16908	5	0.94781	1
HLA-DOA	1.16846	3	0.760578	1
HPGD	1.16712	3	0.760901	1
TRIM58	1.16706	2	0.557926	1
PDE4D	1.16604	4	0.883657	1
ZSCAN30	1.16506	5	0.948185	1
GML	1.16317	5	0.948362	1
EXO1	1.16293	5	0.948384	1
GALNT2	1.16282	4	0.884182	1
WDR86	1.16211	3	0.762106	1
DCAF12	1.16186	5	0.948483	1
AC240274.1	1.16098	3	0.762377	1
HSBP1L1	1.16089	4	0.884494	1
FCGRT	1.15732	3	0.763257	1
IGFBP3	1.15638	3	0.763483	1
TCL1A	1.15549	3	0.763699	1
TMEM30B	1.15537	2	0.561197	1
COL18A1	1.15434	5	0.949182	1
GTSF1L	1.15417	3	0.764016	1
AC069224.1	1.15365	2	0.561678	1
LMCD1	1.15223	5	0.949377	1
TRAF3IP2	1.15055	4	0.886172	1
CD300A	1.14949	3	0.765141	1
AC004585.1	1.14944	3	0.765155	1
HOXA10	1.14867	4	0.886475	1
SLC2A3	1.14744	3	0.765635	1
AL928970.1	1.14668	4	0.886796	1
KIAA0753	1.14623	3	0.765927	1
TBX20	1.14594	2	0.563847	1
DEF8	1.14455	4	0.887141	1
MPP1	1.1445	3	0.766343	1
TRBV12-5	1.1441	2	0.564368	1
KANSL1-AS1	1.1424	4	0.887488	1
THBS1	1.14051	2	0.565381	1
GOLGA8O	1.1391	4	0.88802	1
BEX5	1.13825	4	0.888157	1
CD109	1.13538	2	0.566832	1
TFEB	1.13503	5	0.950956	1
KLHL3	1.13438	4	0.888779	1
PACSIN1	1.13404	3	0.768863	1
CIP2A	1.13192	4	0.889175	1
DHDH	1.1319	2	0.567819	1
AC104850.2	1.13184	4	0.889188	1
N4BP3	1.13059	2	0.568194	1
FAM167B	1.12988	5	0.951425	1
PDE4A	1.12922	5	0.951485	1
NME1	1.12915	3	0.770041	1
PHLPP1	1.12901	4	0.889643	1
RGS17	1.12896	3	0.770088	1
GGT7	1.12839	3	0.770225	1
CCDC153	1.12823	4	0.889768	1
MGAT5	1.12678	5	0.951706	1
AC099661.1	1.12628	3	0.770733	1
AC012467.2	1.12615	4	0.890101	1
ZDHHC14	1.1249	4	0.890302	1
NCALD	1.12448	3	0.771167	1
SSH2	1.12442	4	0.890379	1
AP002851.1	1.12327	4	0.890562	1
IFI44	1.12132	5	0.952199	1
FGF11	1.12031	2	0.571119	1
XPO5	1.11998	2	0.571215	1
ALOX5	1.11979	3	0.7723	1
ALPK1	1.11955	3	0.772357	1
PLD1	1.11949	2	0.571354	1
CHCHD10	1.11931	4	0.891196	1
ZDHHC8	1.11902	3	0.772486	1
KDM6B	1.11868	4	0.891298	1
ACTN1	1.11848	2	0.571642	1
HIST1H3G	1.11793	4	0.891418	1
LONRF3	1.11734	3	0.77289	1
LINC02604	1.11591	2	0.57238	1
CD101	1.11559	4	0.89179	1
LYST	1.11497	3	0.773462	1
AC004982.2	1.11449	5	0.952813	1
LINC00892	1.11295	3	0.773949	1
NR1D2	1.11266	5	0.952977	1
ARAP2	1.11223	3	0.774123	1
AIF1	1.112	2	0.573497	1
CUL3	1.11174	5	0.95306	1
AC016747.1	1.1115	2	0.573641	1
IKZF3	1.11103	3	0.774413	1
LRRC2	1.111	3	0.774419	1
PCNX2	1.10997	5	0.953217	1
YWHAH	1.10919	3	0.774855	1
EEF1AKMT3	1.10872	4	0.892886	1
AC009163.7	1.10563	5	0.953604	1
RAMP1	1.10419	4	0.893607	1
NR4A2	1.10416	3	0.776069	1
BX322234.1	1.10313	4	0.893775	1
RASD1	1.10063	4	0.894172	1
LRIG2-DT	1.09988	2	0.576984	1
LRRN1	1.09944	2	0.577113	1
FBXO2	1.0984	5	0.954246	1
DTL	1.09827	4	0.894547	1
ZNF175	1.09816	2	0.577481	1
RNF212	1.09721	3	0.777747	1
IL3RA	1.09536	2	0.578289	1
AC016074.2	1.09515	5	0.954532	1
FOXN3-AS1	1.09254	2	0.579105	1
AC108718.1	1.09191	4	0.895554	1
KRT1	1.09174	3	0.779068	1
LRRC25	1.09169	4	0.895588	1
ZNF677	1.08915	2	0.580089	1
LMO7-AS1	1.08866	2	0.580231	1
AC005306.1	1.08834	2	0.580323	1
AC015802.4	1.08569	2	0.581093	1
MAMDC4	1.08451	3	0.780814	1
AC005064.1	1.08286	3	0.781214	1
SLC5A2	1.08045	4	0.897361	1
ZNF445	1.07939	5	0.955912	1
TRGV5	1.07853	3	0.782258	1
SACS	1.07571	4	0.898106	1
AC034238.1	1.0746	3	0.78321	1
NFAT5	1.07459	5	0.956328	1
TRAT1	1.07245	2	0.584951	1
AL157912.1	1.07147	3	0.783965	1
MT1E	1.07115	3	0.784042	1
TOX	1.07013	3	0.78429	1
IFIH1	1.06953	5	0.956765	1
AL138824.1	1.06952	4	0.899077	1
CDC42BPG	1.06836	3	0.784716	1
MAP1A	1.0608	2	0.588369	1
PPM1K-DT	1.06075	4	0.900448	1
ITPR1-DT	1.05919	2	0.588843	1
DUT	1.05796	2	0.589207	1
ARMCX1	1.05409	4	0.901486	1
ABO	1.05406	3	0.788174	1
AC005034.6	1.04996	2	0.591569	1
TAPT1-AS1	1.04657	4	0.902655	1
CLECL1	1.04585	3	0.79016	1
LAX1	1.04553	5	0.958811	1
MORC2	1.04411	3	0.79058	1
MCM5	1.04349	3	0.790729	1
JAZF1	1.04339	5	0.95899	1
TBXAS1	1.04284	3	0.790889	1
AL121787.1	1.04246	4	0.903291	1
OCRL	1.0408	2	0.594283	1
SGCA	1.0389	2	0.594848	1
CFAP44	1.03761	2	0.595232	1
SETBP1	1.03565	5	0.95964	1
BEND4	1.03543	5	0.959658	1
DRAIC	1.03493	4	0.904454	1
DNMT1	1.03314	3	0.793233	1
GOLM1	1.03313	4	0.904732	1
RAPGEF6	1.03182	3	0.793554	1
FAM30A	1.03143	3	0.793647	1
CHRNE	1.03142	2	0.597075	1
HIST2H2BF	1.03087	5	0.960038	1
PAN3-AS1	1.03021	2	0.597437	1
SIGLEC10	1.03004	4	0.905207	1
AL354707.1	1.02979	4	0.905245	1
AP001610.2	1.02786	5	0.960287	1
TLR5	1.02734	2	0.598297	1
TNNC1	1.02694	2	0.598414	1
GPRC5D-AS1	1.0237	4	0.906181	1
ITGA1	1.02343	4	0.906222	1
LINC00926	1.02278	2	0.599662	1
TRAV12-2	1.02177	5	0.960791	1
AP000873.2	1.0193	4	0.906856	1
CCDC50	1.01839	3	0.796803	1
AP001830.1	1.0175	2	0.601247	1
RAI1	1.01635	2	0.601591	1
ZNF570	1.01454	4	0.907583	1
AC100786.1	1.01344	5	0.961475	1
EVC2	1.01232	5	0.961566	1
DNAH11	1.01216	3	0.79831	1
FLOT1	1.00996	4	0.908283	1
ZFP36	1.00979	3	0.798884	1
REC8	1.00801	5	0.961917	1
HIST3H2BB	1.0063	4	0.908839	1
HBQ1	1.00512	3	0.800014	1
SKAP2	1.00336	3	0.800438	1
ALDH6A1	1.00201	3	0.800765	1
DUSP6	1.002	5	0.962404	1
CDC25B	1.00119	3	0.800965	1
TAB2	0.999904	3	0.801275	1
TRBV18	0.999464	5	0.962609	1
IL12RB2	0.999401	3	0.801397	1
CIT	0.998836	5	0.96266	1
TBC1D8B	0.994332	4	0.910654	1
RASGRF2	0.994002	3	0.802703	1
FBXL16	0.993849	3	0.80274	1
C1orf61	0.993634	5	0.963078	1
NUAK2	0.993034	3	0.802937	1
ADGRF3	0.991966	3	0.803196	1
QKI	0.989567	2	0.609703	1
LINC00899	0.989471	2	0.609732	1
RPS6KL1	0.9866	2	0.610608	1
SLC12A9-AS1	0.986381	4	0.911854	1
AL158198.2	0.986328	5	0.963661	1
DDX3Y	0.986137	3	0.804606	1
CD2AP	0.983994	5	0.963846	1
CRIP2	0.983943	2	0.61142	1
CAMK4	0.983724	2	0.611487	1
THEM4	0.983224	2	0.61164	1
PRR12	0.982574	2	0.611839	1
ESCO2	0.981701	5	0.964028	1
ORC1	0.981522	3	0.805723	1
TNF	0.981239	3	0.805791	1
SURF6	0.980108	4	0.912797	1
BCL11A	0.97824	2	0.613166	1
KDM5D	0.977365	3	0.806729	1
DDX58	0.975674	5	0.964504	1
R3HDM1	0.975149	5	0.964545	1
NIPSNAP3A	0.974806	5	0.964572	1
SH3PXD2A	0.971961	2	0.615094	1
NFKBIA	0.970432	3	0.808406	1
DNAH6	0.970404	4	0.91425	1
AL359644.1	0.969311	2	0.615909	1
ITGB1BP2	0.966862	2	0.616664	1
LYL1	0.962733	4	0.915393	1
NEAT1	0.962672	3	0.810283	1
UTRN	0.95863	3	0.811261	1
TRAV9-2	0.9559	4	0.916408	1
S1PR4	0.955259	5	0.966093	1
LRRC46	0.954881	2	0.620369	1
AC139887.1	0.954101	2	0.620611	1
BMP1	0.952929	2	0.620975	1
TMEM131	0.952896	5	0.966275	1
ZNF701	0.952538	4	0.916905	1
GPRASP1	0.951433	4	0.917069	1
SPATA5	0.95137	5	0.966392	1
NECTIN1	0.94994	2	0.621904	1
ACRBP	0.948984	3	0.813593	1
SLC15A4	0.94866	5	0.9666	1
ASF1B	0.947405	4	0.917663	1
SWAP70	0.945178	4	0.917992	1
IRS1	0.944824	3	0.814599	1
AC024028.1	0.944628	5	0.966907	1
SUSD4	0.944572	2	0.623575	1
LIMA1	0.943202	3	0.814992	1
IDH2	0.942725	3	0.815107	1
IPO4	0.941145	4	0.918585	1
MCM7	0.940944	3	0.815538	1
APOBEC3G	0.939778	3	0.815819	1
AC018647.2	0.939598	4	0.918812	1
AC009060.1	0.93932	4	0.918853	1
MAL	0.938513	2	0.625467	1
SCML2	0.937781	2	0.625696	1
AL513534.2	0.936039	3	0.816723	1
AL139234.1	0.933049	2	0.627178	1
GFOD1	0.932957	4	0.919786	1
TIMM8B	0.932481	5	0.967826	1
MMS22L	0.931932	5	0.967867	1
FAM107B	0.931673	4	0.919973	1
UBN2	0.930279	4	0.920177	1
ADK	0.92981	3	0.818229	1
FAM160B2	0.927799	4	0.920539	1
PVT1	0.926875	2	0.629117	1
CD2BP2	0.926668	4	0.920704	1
CD3EAP	0.926373	5	0.968283	1
PLCB1	0.92475	4	0.920984	1
AC092428.1	0.92381	2	0.630082	1
HIST1H1D	0.923009	4	0.921237	1
CGAS	0.92194	3	0.82013	1
TRAV26-1	0.919194	5	0.968817	1
MARVELD2	0.918675	4	0.921866	1
ASCC1	0.917767	5	0.968922	1
SFR1	0.917305	4	0.922065	1
BTK	0.917207	2	0.632166	1
ZBTB25	0.916991	5	0.968979	1
KLF8	0.915702	4	0.922297	1
SMC5-AS1	0.914735	4	0.922437	1
CHEK1	0.914674	3	0.821885	1
AC012645.3	0.911456	3	0.822662	1
ACVR2A	0.911381	3	0.82268	1
KRT72	0.908129	2	0.635042	1
FOXM1	0.907489	3	0.82362	1
NPAT	0.906835	3	0.823778	1
AC136475.1	0.905382	4	0.923787	1
POLD1	0.904587	4	0.923902	1
AC036108.1	0.904355	2	0.636241	1
AP002852.1	0.904051	4	0.923979	1
TRAV13-1	0.902623	3	0.824795	1
AL499604.1	0.900057	4	0.924553	1
MYLPF	0.898589	5	0.970324	1
TIMM10	0.898529	4	0.924772	1
TNFRSF13B	0.898526	2	0.638098	1
PLA2G1B	0.898288	3	0.825841	1
TRBV7-5	0.895797	2	0.63897	1
BEST4	0.895581	4	0.925194	1
NRAV	0.893899	3	0.8269	1
APBA2	0.893217	2	0.639794	1
ATXN1	0.890978	3	0.827605	1
RASAL3	0.889259	3	0.828019	1
CCDC154	0.885562	2	0.642248	1
LINC01410	0.885516	4	0.92663	1
UGDH-AS1	0.884055	3	0.829274	1
AC136604.3	0.883832	4	0.926869	1
AL132639.2	0.883238	2	0.642995	1
PAM	0.882877	3	0.829558	1
BEGAIN	0.881907	4	0.927142	1
ZNF264	0.880627	4	0.927324	1
XPC	0.879286	3	0.830423	1
ANTKMT	0.876006	3	0.831214	1
ADAM29	0.875069	4	0.92811	1
ZNF827	0.874832	5	0.972017	1
H1F0	0.874403	4	0.928204	1
ZNF687	0.873743	4	0.928297	1
IL15	0.873625	4	0.928314	1
JPT1	0.873192	3	0.831892	1
TUBB3	0.87267	4	0.928449	1
TLE1	0.872116	2	0.64658	1
PILRB	0.869702	3	0.832733	1
GAL3ST2	0.869361	3	0.832815	1
RAB15	0.868927	4	0.928976	1
MIR210HG	0.867344	2	0.648125	1
MPP2	0.865863	2	0.648605	1
LYZ	0.865353	4	0.929478	1
TRAV22	0.865135	4	0.929509	1
HEMGN	0.86459	3	0.833964	1
ANK3	0.864067	3	0.834089	1
NRGN	0.863508	2	0.649369	1
RTKN	0.863446	4	0.929746	1
CCNB3	0.859901	3	0.835092	1
NBAT1	0.859412	3	0.83521	1
HCP5	0.858696	4	0.93041	1
ST8SIA6	0.855879	4	0.930804	1
PTPN20	0.85531	4	0.930883	1
AVEN	0.854059	2	0.652444	1
KIF19	0.851244	5	0.97365	1
TNFRSF11A	0.850358	2	0.653653	1
AKAP11	0.850063	5	0.973731	1
KIFC3	0.848085	4	0.931888	1
HIST1H2BK	0.846579	5	0.973968	1
SPNS3	0.846078	3	0.838417	1
ATXN7	0.846053	5	0.974003	1
AL359636.2	0.845362	2	0.655288	1
NMRK1	0.844238	3	0.838859	1
AL359962.2	0.844035	2	0.655722	1
SH2D1B	0.843721	4	0.932492	1
CDCA5	0.842925	4	0.932602	1
NPC1	0.841008	4	0.932867	1
TNFRSF10D	0.840674	2	0.656825	1
CCDC28B	0.840281	4	0.932968	1
MND1	0.839575	3	0.83998	1
MCF2L-AS1	0.838764	4	0.933177	1
RPS12	0.838324	2	0.657598	1
NIFK	0.836134	4	0.933539	1
AC093627.5	0.834706	3	0.841149	1
TSHZ2	0.834581	2	0.65883	1
PPP1R13B	0.834492	4	0.933765	1
NRIP3	0.834274	2	0.65893	1
USP28	0.833062	4	0.933961	1
AL133227.1	0.832049	3	0.841787	1
ZNF208	0.831205	4	0.934216	1
HCG18	0.830485	3	0.842162	1
AL024498.1	0.829252	4	0.934484	1
CDHR1	0.827752	3	0.842818	1
PTGDS	0.827478	3	0.842884	1
CCT6B	0.826983	2	0.661337	1
AKR1C3	0.825708	3	0.843309	1
TOP2A	0.825681	3	0.843315	1
AL359513.1	0.825477	4	0.935	1
CARHSP1	0.824615	3	0.843571	1
CEP126	0.824456	4	0.93514	1
GZMK	0.822318	2	0.662881	1
LINC00167	0.82093	4	0.93562	1
C8G	0.820814	4	0.935636	1
ARHGAP11A	0.820614	5	0.9757	1
ATP2A2	0.819397	4	0.935829	1
CFP	0.819384	2	0.663855	1
SPDL1	0.819359	4	0.935834	1
MAP3K10	0.818473	2	0.664157	1
SFT2D3	0.818451	2	0.664164	1
PLPPR2	0.818394	2	0.664183	1
TNFRSF25	0.818032	3	0.845149	1
ELOVL6	0.817317	2	0.664541	1
UBQLN2	0.815744	5	0.976018	1
AC092418.2	0.813913	4	0.936573	1
LINC01260	0.813322	4	0.936653	1
AC004938.2	0.812475	4	0.936768	1
TUBB2A	0.812296	5	0.976242	1
LARP4	0.811249	5	0.97631	1
CDCA2	0.811189	4	0.936942	1
CLUH	0.81067	5	0.976348	1
ZNF121	0.810258	5	0.976374	1
PHF19	0.808897	3	0.847338	1
AGAP5	0.808809	4	0.937263	1
PIM1	0.808515	2	0.667472	1
MCTP1	0.808251	2	0.66756	1
CCNB1IP1	0.807511	5	0.976552	1
C10orf95	0.806056	2	0.668294	1
ARMCX4	0.805789	2	0.668383	1
AL589843.1	0.804493	2	0.668816	1
CORO2A	0.801856	5	0.976915	1
CDA	0.801565	2	0.669796	1
AC008549.2	0.800774	2	0.670061	1
OSBPL5	0.80035	4	0.938401	1
LILRA5	0.800205	4	0.938421	1
HLA-DPA1	0.799391	2	0.670524	1
DLGAP4-AS1	0.799027	4	0.938578	1
LINC00381	0.79885	3	0.849742	1
AC009088.2	0.797299	4	0.93881	1
CXCR2	0.793718	4	0.939288	1
PAGE5	0.792355	2	0.672887	1
TEX2	0.792113	4	0.939502	1
AC021087.1	0.790258	2	0.673593	1
AC104035.1	0.790082	2	0.673652	1
HIST1H3I	0.789832	4	0.939806	1
LPGAT1	0.789709	3	0.851927	1
IGKV3-11	0.787936	4	0.940058	1
PKIA	0.787714	3	0.852403	1
GBP2	0.787644	3	0.85242	1
KIR2DL4	0.787316	3	0.852498	1
RELB	0.78728	4	0.940145	1
SLC16A10	0.785874	2	0.675071	1
AC093535.1	0.785727	2	0.675121	1
AL133410.2	0.78545	3	0.852944	1
MZT2B	0.785367	2	0.675242	1
MEOX1	0.785163	3	0.853013	1
AF129075.2	0.784325	3	0.853212	1
MRPL1	0.782678	5	0.978125	1
EIF2B2	0.782392	5	0.978143	1
COL6A2	0.779246	3	0.854425	1
GGCT	0.779043	4	0.941235	1
NAB1	0.77847	4	0.941311	1
AP001462.1	0.77839	3	0.854629	1
TYMSOS	0.77705	5	0.978474	1
RAP2A	0.776495	5	0.978508	1
PINLYP	0.774153	2	0.679039	1
BBC3	0.773903	5	0.978668	1
AL158825.2	0.773238	2	0.67935	1
MMEL1	0.772358	4	0.942115	1
AL356020.1	0.771123	3	0.856361	1
GSPT2	0.771057	5	0.978843	1
CCND2	0.770799	3	0.856438	1
DNAJC21	0.770681	4	0.942335	1
HIVEP2	0.770666	3	0.85647	1
FBXO17	0.770584	4	0.942348	1
AC007728.2	0.770374	4	0.942375	1
F5	0.769333	4	0.942511	1
AC009299.3	0.768072	2	0.681107	1
RPS6KA3	0.76713	4	0.9428	1
AC010894.2	0.764232	2	0.682416	1
NDFIP2	0.763367	3	0.858208	1
AC124068.2	0.763325	2	0.682725	1
SLC18A2	0.763184	2	0.682773	1
TMEM123	0.762489	2	0.683011	1
IFIT2	0.762136	5	0.979385	1
AC023908.3	0.76179	5	0.979406	1
POMGNT2	0.759827	3	0.85905	1
LINC01136	0.759596	2	0.684	1
RAB34	0.757785	4	0.944016	1
TGFBR3	0.757322	4	0.944076	1
ZNF506	0.757276	5	0.979678	1
ZMYND10	0.756363	4	0.944201	1
TYMS	0.756296	3	0.859889	1
MVB12B	0.756279	4	0.944212	1
MT3	0.756122	4	0.944232	1
TOP2B	0.754506	5	0.979844	1
WWC2	0.754414	3	0.860337	1
FOXRED2	0.752986	3	0.860676	1
GPAM	0.752053	4	0.944758	1
SIAH2	0.752049	4	0.944758	1
SMIM10	0.751572	3	0.861012	1
HIST1H2AL	0.749317	4	0.945111	1
C4orf46	0.747955	5	0.980233	1
CYP51A1	0.746934	5	0.980294	1
CEP70	0.745533	4	0.945597	1
DOK2	0.744109	3	0.862783	1
MTIF2	0.743299	5	0.980508	1
ICA1	0.74315	5	0.980517	1
TMPO-AS1	0.741579	5	0.980609	1
THAP12	0.741114	5	0.980636	1
TRIQK	0.74104	3	0.863511	1
CCNA2	0.740818	4	0.946201	1
PTPN23	0.740179	4	0.946283	1
FCER1G	0.739332	2	0.690965	1
ITPR3	0.737991	4	0.946562	1
MXRA8	0.736941	2	0.691792	1
RAG1	0.736001	2	0.692117	1
LNCTAM34A	0.734606	2	0.6926	1
TNFAIP3	0.734443	3	0.865074	1
LINC02580	0.733815	4	0.947094	1
AC144652.1	0.733484	2	0.692988	1
SLC16A1-AS1	0.733409	5	0.981085	1
CPNE2	0.731773	2	0.693581	1
MCM4	0.73177	3	0.865707	1
PPARGC1B	0.731129	3	0.865859	1
CLEC11A	0.730934	3	0.865905	1
CDK1	0.729943	4	0.947586	1
TTC21A	0.72934	5	0.98132	1
TTC36	0.727943	2	0.694911	1
ARID3A	0.727897	5	0.981403	1
STBD1	0.726814	4	0.947981	1
KIF18A	0.726549	5	0.98148	1
CELA1	0.726221	4	0.948056	1
ZRANB2-AS2	0.726086	3	0.867052	1
HIST1H1C	0.725644	3	0.867156	1
PRDM11	0.725009	4	0.948209	1
CCNG2	0.72459	4	0.948262	1
LST1	0.724011	3	0.867542	1
SPPL2A	0.72358	5	0.981649	1
AC104806.2	0.722916	2	0.69666	1
KLHL13	0.721993	4	0.948589	1
RIMS3	0.721817	4	0.948611	1
NCOA2	0.718415	5	0.981943	1
HIST2H3D	0.718298	4	0.949053	1
CCR4	0.717984	2	0.69838	1
LINC00618	0.716812	2	0.698789	1
P2RY14	0.716295	3	0.869365	1
CDK2	0.715816	5	0.982089	1
AP001318.2	0.715489	2	0.699252	1
RHPN2	0.714411	2	0.699629	1
SWI5	0.713956	4	0.949597	1
NOVA1	0.713257	4	0.949684	1
SEPTIN10	0.711933	2	0.700496	1
SMCO4	0.711908	3	0.8704	1
LYPLAL1-DT	0.711794	3	0.870426	1
COX10	0.710509	5	0.982387	1
SREBF2-AS1	0.709926	4	0.950099	1
MIR4435-2HG	0.70963	3	0.870937	1
SLC1A7	0.708815	3	0.871129	1
PPP1R14C	0.708009	4	0.950338	1
BEND3	0.707366	2	0.702097	1
PIP4P2	0.706908	4	0.950474	1
PDZK1	0.706135	4	0.95057	1
PAX5	0.706034	3	0.871784	1
FCGR2B	0.7042	5	0.982737	1
GPR22	0.703194	3	0.872453	1
HACD1	0.703042	4	0.950953	1
LINC00544	0.702996	2	0.703633	1
KCNK12	0.701606	4	0.951131	1
EEPD1	0.70118	3	0.872926	1
SKIL	0.701046	5	0.982911	1
MIER3	0.70042	2	0.70454	1
CASP4	0.69895	3	0.873451	1
AC108105.1	0.697417	4	0.951647	1
AC073046.4	0.696367	2	0.705969	1
BX255925.3	0.695824	2	0.706161	1
GNG8	0.695539	2	0.706262	1
PPFIA3	0.695418	2	0.706304	1
TPX2	0.694891	3	0.874405	1
PRKAR2A-AS1	0.694135	2	0.706758	1
SLC16A1	0.693695	4	0.952104	1
AC105446.1	0.693376	5	0.98333	1
AC008892.1	0.69306	2	0.707137	1
AL603756.1	0.69222	3	0.875032	1
ZNF274	0.691307	4	0.952397	1
LRRN3	0.68879	3	0.875837	1
HIST1H2BJ	0.687524	4	0.952858	1
N4BP2	0.684958	5	0.983784	1
PTP4A3	0.684715	3	0.876793	1
NOC3L	0.684547	4	0.953221	1
NOG	0.684304	2	0.71024	1
TRAV40	0.684297	3	0.876891	1
AC015819.1	0.681864	2	0.711107	1
RNF144A	0.68075	4	0.953681	1
FAM222B	0.680385	4	0.953726	1
NET1	0.679998	4	0.953772	1
MDC1-AS1	0.679863	4	0.953789	1
PTPRM	0.678433	4	0.953962	1
AC022182.1	0.676956	4	0.95414	1
TRAV3	0.676568	3	0.878701	1
TRAV6	0.676201	3	0.878787	1
C11orf74	0.675676	4	0.954294	1
ZNF711	0.674783	2	0.713629	1
ACAT2	0.674604	4	0.954423	1
AC005076.1	0.673843	2	0.713965	1
LINC02716	0.673815	4	0.954518	1
SBF2	0.67353	4	0.954553	1
GAL3ST4	0.672783	2	0.714343	1
P4HA2	0.67188	4	0.954751	1
HIPK2	0.671772	4	0.954764	1
RHOBTB3	0.671037	5	0.98452	1
EVI5	0.665342	4	0.955533	1
ABHD17A	0.664485	5	0.984861	1
LINC01970	0.664025	3	0.881631	1
SEMA4A	0.663205	4	0.955788	1
MYLK	0.66153	2	0.718374	1
HIST1H2BH	0.660998	4	0.95605	1
ELFN1-AS1	0.660654	4	0.956091	1
AGMAT	0.659793	4	0.956193	1
PEG10	0.659445	3	0.882699	1
ZNF580	0.657502	5	0.985219	1
AC069287.2	0.656962	4	0.956528	1
TP53INP2	0.65688	3	0.883296	1
AC004816.1	0.655949	4	0.956648	1
ZNF217	0.654655	3	0.883814	1
ADAM23	0.653136	2	0.721395	1
MT-ND3	0.652875	2	0.721489	1
LZTR1	0.652194	4	0.957091	1
ACTN3	0.649756	4	0.957377	1
ATP2B4	0.648287	3	0.885295	1
AC025171.2	0.647859	5	0.985707	1
FYN	0.647494	3	0.885479	1
FAS	0.646452	3	0.885721	1
ARRDC3	0.646416	5	0.98578	1
CIB2	0.646369	4	0.957774	1
ANKS1A	0.643659	4	0.958091	1
AC026979.2	0.643181	3	0.88648	1
NME2	0.642931	2	0.725086	1
SSBP4	0.642899	3	0.886545	1
AL139289.2	0.641882	3	0.886781	1
PARP10	0.641479	5	0.986025	1
EDARADD	0.640427	3	0.887118	1
AL135818.1	0.640398	4	0.958471	1
LINC00910	0.639046	4	0.958627	1
AFDN	0.638962	4	0.958637	1
ICAM4	0.637931	4	0.958757	1
DSCC1	0.63757	5	0.986219	1
GTSF1	0.637475	5	0.986223	1
LINC01144	0.637262	2	0.727144	1
DIAPH3	0.636169	4	0.958961	1
MAPK12	0.635997	3	0.888144	1
AC116535.1	0.632764	2	0.728781	1
ABLIM1	0.632542	2	0.728862	1
TNFSF9	0.62931	5	0.986622	1
SLC35G1	0.629103	4	0.959775	1
POLR3G	0.628568	4	0.959837	1
PLEKHF1	0.628036	3	0.889985	1
KHDC1	0.627668	5	0.986701	1
SYDE2	0.627172	3	0.890185	1
HOXB-AS1	0.624989	5	0.986831	1
USP49	0.624882	5	0.986836	1
LINC01063	0.624751	2	0.731707	1
AC244636.3	0.624267	2	0.731884	1
HIST1H2AE	0.624102	5	0.986873	1
AC005523.1	0.623321	2	0.73223	1
NBPF10	0.62315	3	0.891113	1
ARHGAP45	0.622445	3	0.891275	1
AGRN	0.621908	4	0.960598	1
LY96	0.621812	3	0.891421	1
POLE2	0.621347	3	0.891528	1
SPATS2L	0.621231	4	0.960675	1
GATA3-AS1	0.620268	2	0.733349	1
NIN	0.619711	3	0.891905	1
ADD3-AS1	0.619504	2	0.733629	1
CA2	0.618348	4	0.961003	1
AC019171.1	0.61803	2	0.73417	1
AC007364.1	0.617874	2	0.734227	1
FBXL19	0.617826	3	0.89234	1
ODF3B	0.615005	5	0.987306	1
MMP25	0.61445	2	0.735485	1
RAB33A	0.613947	5	0.987356	1
PPP5C	0.613333	5	0.987385	1
PPP1R3F	0.613302	4	0.961574	1
USP9Y	0.613275	3	0.893387	1
AC103563.9	0.612851	3	0.893484	1
MTSS1	0.611638	3	0.893763	1
RPRM	0.610802	2	0.736828	1
PSRC1	0.61062	5	0.987512	1
CTSA	0.61054	2	0.736924	1
TRGV9	0.610213	3	0.894091	1
TUBB4A	0.610061	3	0.894125	1
TTC39C	0.609845	3	0.894175	1
AC093010.2	0.609188	5	0.987579	1
TTK	0.609096	5	0.987583	1
TMEM44	0.608333	2	0.737738	1
APOM	0.607962	5	0.987636	1
CR1	0.607565	2	0.738021	1
IGHM	0.606606	3	0.894919	1
GALK1	0.606515	5	0.987703	1
PCSK5	0.606359	3	0.894975	1
NFATC2	0.606248	3	0.895001	1
ST6GALNAC1	0.605819	2	0.738666	1
CHAC2	0.605359	5	0.987757	1
SLC41A2	0.605247	2	0.738877	1
PATL2	0.603745	3	0.895575	1
AC011815.1	0.603645	4	0.962658	1
MB21D2	0.603304	2	0.739595	1
AC007066.3	0.602569	2	0.739867	1
MMP25-AS1	0.601233	4	0.962927	1
CBWD3	0.598155	4	0.963269	1
NEFM	0.597729	2	0.74166	1
IL2RA	0.597574	2	0.741717	1
CAPN3	0.597096	5	0.988136	1
AC006213.3	0.592569	2	0.743576	1
TRERF1	0.592182	4	0.963928	1
PFDN4	0.592023	5	0.988366	1
SORL1	0.592001	3	0.898261	1
CYSLTR2	0.591204	4	0.964036	1
CMSS1	0.590336	4	0.964132	1
LINC00511	0.589969	2	0.744543	1
BLMH	0.589803	4	0.96419	1
SOCS6	0.589378	4	0.964237	1
LINC02586	0.589291	2	0.744796	1
DUXAP8	0.589001	4	0.964278	1
PLAAT3	0.58792	4	0.964397	1
MIR302CHG	0.58637	3	0.899546	1
CCL5	0.586244	2	0.745931	1
STXBP1	0.58611	3	0.899605	1
ENO1	0.585341	3	0.89978	1
TRAV8-4	0.584704	3	0.899925	1
RGS16	0.584357	3	0.900004	1
PLPP2	0.584251	3	0.900028	1
KCTD15	0.58393	4	0.964833	1
BAZ1B	0.583686	4	0.964859	1
AL137009.1	0.583475	3	0.900205	1
RABGAP1L-DT	0.583293	3	0.900246	1
BCAS1	0.583114	3	0.900287	1
YEATS4	0.582875	4	0.964948	1
ZNF529-AS1	0.581697	4	0.965076	1
AL731569.1	0.580453	5	0.988881	1
PLCD1	0.58032	3	0.900923	1
AC092119.3	0.579658	3	0.901073	1
SAMD4A	0.578774	2	0.748722	1
BFSP1	0.578545	3	0.901326	1
CAVIN2	0.578154	4	0.96546	1
GGH	0.577853	3	0.901483	1
C3orf35	0.577513	4	0.965529	1
AC027031.2	0.577488	4	0.965532	1
HABP4	0.577402	4	0.965541	1
LYRM4	0.576903	5	0.989036	1
AC010247.2	0.575814	2	0.749831	1
HEG1	0.575197	4	0.96578	1
ATP6V1D	0.574387	5	0.989146	1
SLC38A2	0.570983	4	0.966233	1
HMMR	0.570537	3	0.903143	1
AC113382.1	0.570475	2	0.751836	1
RABEP2	0.569583	2	0.752171	1
PTAFR	0.568342	2	0.752638	1
LINC01675	0.567043	2	0.753127	1
INF2	0.565209	3	0.904349	1
ITGB5	0.565069	3	0.90438	1
AGPAT3	0.564919	4	0.966881	1
PREX1	0.563783	3	0.904671	1
SERPINB6	0.563645	3	0.904702	1
ADPRHL1	0.563299	2	0.754538	1
HIST1H4F	0.562387	4	0.96715	1
B4GALT1	0.562153	3	0.905039	1
TBXA2R	0.561629	4	0.967231	1
ABCA10	0.561213	4	0.967275	1
BLNK	0.561188	3	0.905257	1
ZNF737	0.557319	3	0.90613	1
ASPH	0.557198	4	0.967699	1
XAF1	0.557173	3	0.906163	1
BCL2	0.557096	3	0.90618	1
RAP1GAP2	0.556962	4	0.967724	1
MUC1	0.5564	2	0.757145	1
ERI1	0.556235	5	0.989919	1
ZNF793-AS1	0.555932	4	0.967832	1
FYCO1	0.555264	4	0.967903	1
LINC00299	0.554931	3	0.906668	1
KDM7A	0.553223	5	0.990045	1
TSACC	0.552766	4	0.968165	1
KCNK5	0.55248	5	0.990075	1
MARCH9	0.55208	4	0.968237	1
ARID5B	0.551907	3	0.907348	1
JAKMIP2	0.551095	5	0.990133	1
SENP2	0.550885	4	0.968362	1
FAM184A	0.550618	4	0.96839	1
TMEM237	0.549942	5	0.99018	1
CCDC18	0.549613	5	0.990194	1
MAST4	0.549609	3	0.907865	1
PLXNB2	0.549333	3	0.907927	1
NUFIP2	0.549149	5	0.990213	1
GPR142	0.549	4	0.968559	1
TBX21	0.547023	3	0.908446	1
PTGER4	0.545638	4	0.968909	1
BBOF1	0.545331	2	0.761347	1
C10orf25	0.543393	4	0.969141	1
LINC02018	0.542439	2	0.762449	1
AC011481.2	0.542256	2	0.762519	1
SPATS2	0.541457	3	0.909694	1
ZNF385A	0.539841	4	0.969508	1
AC011603.2	0.539604	5	0.990601	1
IL9R	0.538947	3	0.910255	1
KALRN	0.53853	3	0.910349	1
FGFBP2	0.53815	3	0.910434	1
ZNF710-AS1	0.537437	4	0.969756	1
LPAR2	0.535011	3	0.911135	1
NCF2	0.534881	4	0.970018	1
ELL3	0.534387	2	0.765525	1
C16orf46	0.534031	2	0.765661	1
ARNT	0.533644	5	0.99084	1
AC132938.6	0.5336	2	0.765826	1
SPTBN5	0.533469	3	0.911479	1
RRAS	0.533309	4	0.970178	1
SLC4A10	0.532605	3	0.911672	1
EZH2	0.532576	3	0.911679	1
GPSM1	0.532565	2	0.766223	1
TRAV24	0.532119	4	0.9703	1
LPCAT1	0.530989	5	0.990945	1
AL096794.1	0.528763	5	0.991032	1
RBBP8	0.52858	3	0.912569	1
KCNIP4	0.528292	2	0.767861	1
C20orf197	0.528181	5	0.991055	1
RMRP	0.527566	2	0.76814	1
ZNF185	0.527096	4	0.97081	1
AP005482.1	0.526344	5	0.991127	1
TLCD2	0.525739	3	0.913201	1
PRR4	0.525323	2	0.769002	1
BLK	0.525092	5	0.991176	1
MDM4	0.52429	5	0.991207	1
MAP3K5	0.523958	5	0.99122	1
ZNF699	0.523866	5	0.991223	1
SPECC1	0.523368	3	0.913728	1
RAB3GAP1	0.52262	4	0.971262	1
FBXO5	0.522009	4	0.971323	1
MX2	0.521909	3	0.914052	1
SLC5A3	0.521735	4	0.971351	1
THG1L	0.521133	4	0.971411	1
AC006213.1	0.52033	4	0.971492	1
IGLC2	0.520015	2	0.771046	1
AC015819.2	0.519511	5	0.991391	1
HSPD1	0.519465	2	0.771258	1
AL160313.1	0.51945	4	0.97158	1
SNHG9	0.517625	4	0.971763	1
HRH4	0.517302	2	0.772092	1
DBNDD2	0.517245	4	0.971801	1
OSBPL3	0.516613	3	0.915227	1
CTPS1	0.515657	5	0.991539	1
CAMSAP2	0.515396	3	0.915496	1
IL4	0.51531	4	0.971994	1
OXT	0.51424	4	0.9721	1
AC104170.1	0.513747	2	0.773466	1
CRYBG2	0.512886	4	0.972234	1
HIST1H4E	0.51276	5	0.991649	1
HMGN2	0.511605	2	0.774295	1
ABHD17B	0.511123	4	0.972409	1
ZNF793	0.510971	2	0.77454	1
AL109955.1	0.510217	3	0.916641	1
CCDC121	0.507449	3	0.917252	1
ORC6	0.506973	4	0.972819	1
DPYD	0.506828	4	0.972833	1
NACC2	0.505153	4	0.972997	1
RAP2B	0.504674	3	0.917863	1
MERTK	0.504566	2	0.777025	1
AC091271.1	0.50434	5	0.991964	1
AC010883.1	0.504043	4	0.973106	1
CBR3	0.502719	2	0.777743	1
AC006115.2	0.502224	2	0.777935	1
TGFBR3L	0.50121	4	0.973383	1
CXCR5	0.500945	3	0.918684	1
PPM1L	0.500483	5	0.992106	1
PTPN12	0.499813	5	0.99213	1
RNF40	0.498548	5	0.992176	1
TK1	0.49819	4	0.973677	1
MS4A6A	0.497626	3	0.919413	1
SMAD5	0.497211	3	0.919504	1
ATP8A2	0.496845	4	0.973807	1
AC027097.2	0.496791	2	0.780051	1
LRRC34	0.496291	4	0.973861	1
BACH2	0.494179	2	0.781071	1
AC007773.1	0.492913	5	0.99238	1
LINC02696	0.492495	4	0.974228	1
TFRC	0.491844	2	0.781983	1
ASAP1-IT2	0.491642	5	0.992426	1
VRK1	0.491339	4	0.974339	1
OGDH	0.48934	3	0.921227	1
PYM1	0.488467	3	0.921418	1
MRTO4	0.48839	4	0.974621	1
SLC4A5	0.48832	4	0.974628	1
TLE6	0.488194	4	0.97464	1
MPP7	0.48784	4	0.974674	1
TSC22D3	0.487637	2	0.78363	1
FLT3LG	0.487626	2	0.783634	1
LTB	0.486866	2	0.783932	1
BATF3	0.486823	4	0.974771	1
VIM-AS1	0.48677	4	0.974776	1
SERP2	0.485277	5	0.992652	1
KDF1	0.483182	3	0.92257	1
MANF	0.482905	3	0.922631	1
SCN8A	0.481428	2	0.786067	1
CBR4	0.480315	2	0.786504	1
FAM122A	0.479831	4	0.975434	1
C16orf54	0.478295	3	0.923633	1
GALNT6	0.478289	5	0.992897	1
MTRNR2L12	0.476987	2	0.787814	1
EEF1B2	0.47613	2	0.788152	1
NEK2	0.476118	4	0.975784	1
TRAV20	0.474257	4	0.975958	1
CRYGN	0.472033	3	0.924991	1
IFNL1	0.471856	5	0.993118	1
GATA3	0.471594	2	0.789941	1
KIR2DL3	0.471458	3	0.925116	1
HERC5	0.471443	3	0.925119	1
TCEAL3	0.468008	3	0.925862	1
ZNF799	0.466629	5	0.993294	1
AL391056.1	0.465515	2	0.792346	1
SYT11	0.464914	3	0.926529	1
CSKMT	0.464682	5	0.993359	1
ZFHX3	0.464559	2	0.792725	1
EFHD2	0.464427	3	0.926634	1
AC068633.1	0.463968	3	0.926733	1
CD2	0.463408	3	0.926854	1
TNFSF13B	0.463094	4	0.976993	1
TPD52	0.462633	3	0.927021	1
AP002381.2	0.462425	2	0.793571	1
FAM169A	0.462256	4	0.97707	1
ZBTB2	0.461531	5	0.993464	1
AC100812.1	0.461311	2	0.794013	1
ZNF726	0.461165	5	0.993476	1
GPR137C	0.46097	3	0.927379	1
FAM85B	0.460567	2	0.794309	1
TTN	0.460316	2	0.794408	1
EDN3	0.459926	2	0.794563	1
IGHV4-39	0.45981	3	0.927628	1
SPC24	0.459739	4	0.9773	1
SPTAN1	0.459651	3	0.927662	1
PLOD1	0.458881	5	0.993552	1
HDAC9	0.458693	5	0.993558	1
ANO8	0.458686	2	0.795056	1
AL110114.1	0.458574	2	0.7951	1
EGFL6	0.458159	5	0.993575	1
[truncated: 8,002 more rows]
