# Supplementary material for: Dissecting CD8+ T cell pathology of severe SARS-CoV-2 infection by single-cell immunoprofiling
Source: Front Immunol. 2022 Dec 16;13:1066176. doi: 10.3389/fimmu.2022.1066176 (PMC9800604; doi:10.3389/fimmu.2022.1066176)
Supplement: Supplementary Table 6 — Marker genes differentially expressed in CD16+ CD8+ T cell subtypes and differential gene expression analysis results in CD16+ CD8+ T cell subtypes between the conditions. [file Table_4.xlsx]

## Sheet: NK_TEMRA_subcluster_marker_gene
CD8+ NK-like TEMRA subcluster marker genes
gene	p_val	avg_log2FC	pct.1	pct.2	p_val_adj	cluster
GZMK	8.1516e-56	1.85797	0.609	0.187	2.98357e-51	CD16+_CD8+_TEMRA_1
RPS12	2.27108e-35	0.328978	1	1	8.31237e-31	CD16+_CD8+_TEMRA_1
DUSP2	3.13319e-27	0.998971	0.78	0.539	1.14678e-22	CD16+_CD8+_TEMRA_1
BTG1	6.00749e-24	0.649032	0.963	0.908	2.1988e-19	CD16+_CD8+_TEMRA_1
RPL8	8.2395e-23	0.32448	1	0.999	3.01574e-18	CD16+_CD8+_TEMRA_1
RPL13	4.04238e-22	0.2717	1	1	1.47955e-17	CD16+_CD8+_TEMRA_1
RPS14	1.78374e-21	0.255079	1	1	6.52866e-17	CD16+_CD8+_TEMRA_1
RPS28	2.84615e-19	0.259962	1	1	1.04172e-14	CD16+_CD8+_TEMRA_1
LYAR	6.85194e-18	0.634259	0.766	0.626	2.50788e-13	CD16+_CD8+_TEMRA_1
SARAF	7.38052e-18	0.439443	0.963	0.907	2.70135e-13	CD16+_CD8+_TEMRA_1
ZFP36L2	1.11623e-15	0.613438	0.883	0.814	4.08551e-11	CD16+_CD8+_TEMRA_1
RPLP2	1.15334e-15	0.259243	1	1	4.22135e-11	CD16+_CD8+_TEMRA_1
DUSP1	1.32254e-15	0.760717	0.549	0.333	4.84063e-11	CD16+_CD8+_TEMRA_1
MT-ND1	7.35605e-15	0.427989	0.957	0.925	2.69239e-10	CD16+_CD8+_TEMRA_1
MT-CYB	4.29794e-14	0.337527	1	1	1.57309e-09	CD16+_CD8+_TEMRA_1
MCUB	9.65921e-14	0.583078	0.543	0.343	3.53537e-09	CD16+_CD8+_TEMRA_1
JUNB	2.94479e-13	0.779539	0.711	0.588	1.07782e-08	CD16+_CD8+_TEMRA_1
MT-ND2	7.5477e-13	0.459002	0.954	0.913	2.76253e-08	CD16+_CD8+_TEMRA_1
RPL9	2.34232e-12	0.282714	0.991	0.993	8.57314e-08	CD16+_CD8+_TEMRA_1
MT-ND4L	2.40177e-12	0.346308	0.997	0.98	8.79072e-08	CD16+_CD8+_TEMRA_1
RPL22	7.38568e-12	0.272039	0.997	0.998	2.70323e-07	CD16+_CD8+_TEMRA_1
RPL13A	1.79159e-11	0.253952	0.997	0.992	6.5574e-07	CD16+_CD8+_TEMRA_1
PABPC1	2.32051e-11	0.308036	0.994	0.989	8.49329e-07	CD16+_CD8+_TEMRA_1
MT-CO3	5.56122e-10	0.273193	1	0.997	2.03546e-05	CD16+_CD8+_TEMRA_1
MT-ND4	3.07897e-09	0.331434	0.966	0.947	0.000112693	CD16+_CD8+_TEMRA_1
CD160	2.30831e-07	0.459662	0.526	0.393	0.00844866	CD16+_CD8+_TEMRA_1
PDCD4	4.22953e-07	0.341672	0.654	0.549	0.0154805	CD16+_CD8+_TEMRA_1
MT-ND5	8.29302e-07	0.276982	0.969	0.952	0.0303533	CD16+_CD8+_TEMRA_1
PNRC1	1.36133e-06	0.264601	0.869	0.785	0.0498262	CD16+_CD8+_TEMRA_1
PIK3R1	6.31644e-06	0.404013	0.566	0.467	0.231188	CD16+_CD8+_TEMRA_1
CXCR4	7.65341e-06	0.388505	0.597	0.502	0.280122	CD16+_CD8+_TEMRA_1
CD69	9.41365e-06	0.433828	0.529	0.435	0.344549	CD16+_CD8+_TEMRA_1
CD7	1.44233e-05	0.307508	0.88	0.843	0.527906	CD16+_CD8+_TEMRA_1
MT-ND3	2.15555e-05	0.293054	0.966	0.94	0.788952	CD16+_CD8+_TEMRA_1
GPX4	3.28972e-05	0.301956	0.594	0.491	1	CD16+_CD8+_TEMRA_1
ZFP36L1	6.56501e-05	0.262605	0.58	0.496	1	CD16+_CD8+_TEMRA_1
RPS26	0.000174944	0.335821	0.977	0.979	1	CD16+_CD8+_TEMRA_1
IL10RA	0.000460921	0.263127	0.563	0.509	1	CD16+_CD8+_TEMRA_1
ELF1	0.00176916	0.289634	0.589	0.545	1	CD16+_CD8+_TEMRA_1
GZMB	9.91823e-30	0.725717	0.95	0.66	3.63017e-25	CD16+_CD8+_TEMRA_2
GZMH	2.27331e-25	0.647686	0.981	0.752	8.32056e-21	CD16+_CD8+_TEMRA_2
NKG7	6.61639e-25	0.419438	1	1	2.42167e-20	CD16+_CD8+_TEMRA_2
FGFBP2	4.72606e-14	0.684602	0.714	0.515	1.72979e-09	CD16+_CD8+_TEMRA_2
PRF1	6.6492e-14	0.369927	0.963	0.897	2.43367e-09	CD16+_CD8+_TEMRA_2
GNLY	1.133e-13	0.747918	0.826	0.626	4.14688e-09	CD16+_CD8+_TEMRA_2
SH3BGRL3	1.82246e-12	0.295686	0.994	0.996	6.6704e-08	CD16+_CD8+_TEMRA_2
CTSW	1.88719e-12	0.311444	0.991	0.981	6.90732e-08	CD16+_CD8+_TEMRA_2
S100A6	1.64616e-11	0.33652	0.988	0.963	6.02512e-07	CD16+_CD8+_TEMRA_2
ITGB2	1.68853e-11	0.325761	0.975	0.941	6.18018e-07	CD16+_CD8+_TEMRA_2
IFITM1	3.93926e-11	0.315013	1	0.997	1.44181e-06	CD16+_CD8+_TEMRA_2
FCGR3A	5.32667e-11	0.472583	0.792	0.632	1.94961e-06	CD16+_CD8+_TEMRA_2
C12orf75	8.63615e-10	0.368106	0.773	0.602	3.16092e-05	CD16+_CD8+_TEMRA_2
TYROBP	1.27978e-08	0.530823	0.677	0.547	0.000468411	CD16+_CD8+_TEMRA_2
LGALS1	1.35288e-08	0.599494	0.615	0.458	0.000495166	CD16+_CD8+_TEMRA_2
ARPC2	1.36682e-08	0.270388	0.988	0.954	0.000500268	CD16+_CD8+_TEMRA_2
CX3CR1	1.16832e-07	0.339185	0.655	0.487	0.00427616	CD16+_CD8+_TEMRA_2
ADGRG1	1.74287e-07	0.443035	0.596	0.454	0.00637908	CD16+_CD8+_TEMRA_2
LSP1	3.71393e-07	0.261248	0.963	0.936	0.0135934	CD16+_CD8+_TEMRA_2
CTSC	7.59085e-07	0.318505	0.832	0.771	0.0277833	CD16+_CD8+_TEMRA_2
UCP2	4.06638e-06	0.308307	0.829	0.744	0.148834	CD16+_CD8+_TEMRA_2
ATP5MC2	5.39104e-06	0.256673	0.96	0.936	0.197317	CD16+_CD8+_TEMRA_2
TTC38	1.66945e-05	0.297822	0.59	0.459	0.611037	CD16+_CD8+_TEMRA_2
CD63	4.25258e-05	0.293078	0.727	0.665	1	CD16+_CD8+_TEMRA_2
S1PR5	0.000203008	0.266451	0.584	0.47	1	CD16+_CD8+_TEMRA_2
AP2M1	0.000388217	0.27885	0.618	0.545	1	CD16+_CD8+_TEMRA_2
LY6E	0.000905116	0.320877	0.811	0.788	1	CD16+_CD8+_TEMRA_2
FKBP1A	0.00101016	0.273875	0.519	0.432	1	CD16+_CD8+_TEMRA_2
RPS27L	0.00184918	0.330249	0.587	0.541	1	CD16+_CD8+_TEMRA_2
FGFBP21	1.79092e-12	0.616117	0.76	0.524	6.55494e-08	CD16+_CD8+_TEMRA_3
TXNIP	5.50513e-09	0.273724	1	0.998	0.000201493	CD16+_CD8+_TEMRA_3
MT-ND31	3.04607e-05	0.254648	0.968	0.943	1	CD16+_CD8+_TEMRA_3
SYNE2	0.000166986	0.279365	0.715	0.64	1	CD16+_CD8+_TEMRA_3
S1PR51	0.00194125	0.344897	0.566	0.484	1	CD16+_CD8+_TEMRA_3
PNRC11	0.00390045	0.256038	0.833	0.802	1	CD16+_CD8+_TEMRA_3
MT-ND6	7.49715e-10	0.558003	0.733	0.474	2.74403e-05	CD16+_CD8+_TEMRA_4
CX3CR11	2.48432e-09	0.53268	0.733	0.499	9.09286e-05	CD16+_CD8+_TEMRA_4
MYH9	4.94634e-08	0.499837	0.83	0.654	0.00181041	CD16+_CD8+_TEMRA_4
ZEB2	7.59647e-08	0.460976	0.667	0.417	0.00278039	CD16+_CD8+_TEMRA_4
AHNAK	1.92707e-07	0.50646	0.818	0.635	0.00705328	CD16+_CD8+_TEMRA_4
SAMHD1	1.43899e-06	0.398131	0.715	0.48	0.0526684	CD16+_CD8+_TEMRA_4
RBBP4	1.72705e-06	0.411565	0.648	0.402	0.0632119	CD16+_CD8+_TEMRA_4
SPTAN1	2.6024e-06	0.419913	0.521	0.31	0.0952505	CD16+_CD8+_TEMRA_4
HNRNPU	4.08605e-06	0.427572	0.703	0.53	0.149553	CD16+_CD8+_TEMRA_4
LCP1	1.08414e-05	0.27802	0.976	0.888	0.396808	CD16+_CD8+_TEMRA_4
FLNA	1.21035e-05	0.456375	0.776	0.625	0.442999	CD16+_CD8+_TEMRA_4
SYNE1	1.73115e-05	0.419056	0.648	0.488	0.633619	CD16+_CD8+_TEMRA_4
ABI3	2.26794e-05	0.419453	0.582	0.394	0.830087	CD16+_CD8+_TEMRA_4
MTRNR2L12	2.59108e-05	0.515068	1	0.987	0.948362	CD16+_CD8+_TEMRA_4
STAT1	2.93896e-05	0.425452	0.503	0.32	1	CD16+_CD8+_TEMRA_4
EFHD2	3.27611e-05	0.381541	0.552	0.357	1	CD16+_CD8+_TEMRA_4
DDX5	3.36519e-05	0.330841	0.945	0.915	1	CD16+_CD8+_TEMRA_4
ADGRG11	3.748e-05	0.336495	0.655	0.465	1	CD16+_CD8+_TEMRA_4
UTRN	6.44669e-05	0.303588	0.594	0.376	1	CD16+_CD8+_TEMRA_4
RNF213	6.61378e-05	0.38003	0.83	0.672	1	CD16+_CD8+_TEMRA_4
ITGA4	7.77087e-05	0.419363	0.697	0.526	1	CD16+_CD8+_TEMRA_4
DNAJA1	8.85681e-05	0.296019	0.503	0.319	1	CD16+_CD8+_TEMRA_4
ACTN4	0.000147623	0.398938	0.515	0.349	1	CD16+_CD8+_TEMRA_4
IQGAP1	0.000204051	0.347992	0.739	0.565	1	CD16+_CD8+_TEMRA_4
MACF1	0.000252475	0.38292	0.503	0.332	1	CD16+_CD8+_TEMRA_4
CDC42SE1	0.000438548	0.310958	0.636	0.452	1	CD16+_CD8+_TEMRA_4
CYFIP2	0.000442991	0.317858	0.582	0.417	1	CD16+_CD8+_TEMRA_4
MSN	0.000451459	0.284332	0.861	0.716	1	CD16+_CD8+_TEMRA_4
AKAP13	0.000552756	0.342167	0.703	0.52	1	CD16+_CD8+_TEMRA_4
DDX6	0.000842953	0.309794	0.515	0.366	1	CD16+_CD8+_TEMRA_4
RIPOR2	0.00101499	0.286435	0.715	0.592	1	CD16+_CD8+_TEMRA_4
ITGAL	0.0010566	0.255005	0.527	0.36	1	CD16+_CD8+_TEMRA_4
AKNA	0.00155084	0.287133	0.503	0.341	1	CD16+_CD8+_TEMRA_4
NONO	0.00160424	0.27225	0.509	0.361	1	CD16+_CD8+_TEMRA_4
DENND2D	0.00180829	0.315608	0.709	0.581	1	CD16+_CD8+_TEMRA_4
STK10	0.00214416	0.308517	0.503	0.35	1	CD16+_CD8+_TEMRA_4
CD247	0.00230697	0.269028	0.855	0.744	1	CD16+_CD8+_TEMRA_4
EIF4G2	0.00307801	0.327739	0.667	0.533	1	CD16+_CD8+_TEMRA_4
BTN3A2	0.00311515	0.267314	0.667	0.513	1	CD16+_CD8+_TEMRA_4
ARHGAP30	0.00323221	0.26444	0.636	0.512	1	CD16+_CD8+_TEMRA_4
PYHIN1	0.00398008	0.339286	0.594	0.463	1	CD16+_CD8+_TEMRA_4
KLRF1	0.00445905	0.25517	0.697	0.547	1	CD16+_CD8+_TEMRA_4
TRIM22	0.00533543	0.311323	0.63	0.483	1	CD16+_CD8+_TEMRA_4
PTGDR	0.0055546	0.266015	0.594	0.464	1	CD16+_CD8+_TEMRA_4
STAT3	0.00599771	0.265978	0.527	0.381	1	CD16+_CD8+_TEMRA_4
CYTH1	0.00608357	0.261308	0.552	0.401	1	CD16+_CD8+_TEMRA_4
ACTB	2.4554e-51	0.912205	1	1	8.987e-47	CD16+_CD8+_TEMRA_5
PFN1	1.21364e-44	0.683941	1	0.999	4.44203e-40	CD16+_CD8+_TEMRA_5
ACTG1	9.66258e-36	0.854403	1	0.989	3.5366e-31	CD16+_CD8+_TEMRA_5
TPM4	2.7065e-26	1.05737	0.655	0.252	9.90607e-22	CD16+_CD8+_TEMRA_5
CTSW1	1.0618e-24	0.621578	1	0.981	3.88629e-20	CD16+_CD8+_TEMRA_5
CFL1	3.22804e-24	0.541595	1	0.995	1.18149e-19	CD16+_CD8+_TEMRA_5
NKG71	4.93163e-21	0.463518	1	1	1.80503e-16	CD16+_CD8+_TEMRA_5
PRF11	5.71613e-20	0.717087	0.993	0.903	2.09216e-15	CD16+_CD8+_TEMRA_5
CALR	7.5379e-20	0.93287	0.905	0.665	2.75895e-15	CD16+_CD8+_TEMRA_5
GZMH1	7.0145e-18	0.681273	0.98	0.786	2.56738e-13	CD16+_CD8+_TEMRA_5
ARPC1B	1.04777e-17	0.526436	1	0.939	3.83493e-13	CD16+_CD8+_TEMRA_5
EMP3	5.0674e-17	0.569945	0.993	0.934	1.85472e-12	CD16+_CD8+_TEMRA_5
GZMB1	6.23457e-16	0.704413	0.973	0.701	2.28191e-11	CD16+_CD8+_TEMRA_5
S100A4	1.2164e-15	0.490188	1	0.983	4.45214e-11	CD16+_CD8+_TEMRA_5
MYL6	3.02588e-15	0.438799	1	0.991	1.1075e-10	CD16+_CD8+_TEMRA_5
ARPC21	1.12318e-14	0.523822	0.993	0.958	4.11097e-10	CD16+_CD8+_TEMRA_5
IFITM2	2.55255e-14	0.567851	0.993	0.958	9.34258e-10	CD16+_CD8+_TEMRA_5
RAC2	2.91338e-14	0.440904	1	0.973	1.06633e-09	CD16+_CD8+_TEMRA_5
SH3BGRL31	4.93048e-14	0.389472	1	0.995	1.8046e-09	CD16+_CD8+_TEMRA_5
CORO1A	1.44491e-13	0.486524	0.993	0.975	5.28851e-09	CD16+_CD8+_TEMRA_5
CISD3	4.01555e-13	0.697172	0.676	0.36	1.46973e-08	CD16+_CD8+_TEMRA_5
S100A61	1.65516e-12	0.482748	0.986	0.967	6.05804e-08	CD16+_CD8+_TEMRA_5
ARHGDIB	1.74457e-12	0.352047	1	0.993	6.38529e-08	CD16+_CD8+_TEMRA_5
ADGRE5	3.22864e-12	0.673241	0.838	0.607	1.18171e-07	CD16+_CD8+_TEMRA_5
IFITM11	3.85788e-12	0.420716	1	0.997	1.41202e-07	CD16+_CD8+_TEMRA_5
CD3D	3.94777e-12	0.46284	1	0.97	1.44492e-07	CD16+_CD8+_TEMRA_5
TMSB4X	4.84179e-12	0.291311	1	0.999	1.77214e-07	CD16+_CD8+_TEMRA_5
LCP11	5.27851e-12	0.502603	0.966	0.891	1.93199e-07	CD16+_CD8+_TEMRA_5
CLIC1	7.43327e-12	0.416019	1	0.961	2.72065e-07	CD16+_CD8+_TEMRA_5
ITGB21	8.46254e-12	0.498341	0.993	0.944	3.09737e-07	CD16+_CD8+_TEMRA_5
CAP1	1.15861e-11	0.447245	0.966	0.828	4.24062e-07	CD16+_CD8+_TEMRA_5
CYBA	1.23743e-11	0.444571	1	0.968	4.52912e-07	CD16+_CD8+_TEMRA_5
HSPA5	4.33689e-11	0.704592	0.845	0.695	1.58734e-06	CD16+_CD8+_TEMRA_5
HCST	4.43246e-11	0.359968	1	0.983	1.62232e-06	CD16+_CD8+_TEMRA_5
GNLY1	5.7558e-11	0.72945	0.892	0.648	2.10668e-06	CD16+_CD8+_TEMRA_5
LGALS11	6.13775e-11	0.795626	0.73	0.467	2.24648e-06	CD16+_CD8+_TEMRA_5
IL32	7.36709e-11	0.322264	0.993	0.984	2.69643e-06	CD16+_CD8+_TEMRA_5
CX3CR12	1.45231e-10	0.71887	0.77	0.497	5.31558e-06	CD16+_CD8+_TEMRA_5
EIF4A1	1.80726e-10	0.594244	0.865	0.654	6.61475e-06	CD16+_CD8+_TEMRA_5
TTC381	3.64393e-10	0.58883	0.709	0.463	1.33371e-05	CD16+_CD8+_TEMRA_5
APOBEC3G	4.12827e-10	0.544088	0.784	0.572	1.51099e-05	CD16+_CD8+_TEMRA_5
SDF2L1	5.29847e-10	0.693607	0.507	0.284	1.93929e-05	CD16+_CD8+_TEMRA_5
TUBA1B	5.57503e-10	0.62868	0.743	0.549	2.04051e-05	CD16+_CD8+_TEMRA_5
TUBB	6.17901e-10	0.61369	0.845	0.666	2.26158e-05	CD16+_CD8+_TEMRA_5
PDIA3	6.72208e-10	0.487326	0.932	0.841	2.46035e-05	CD16+_CD8+_TEMRA_5
MYL12A	6.8814e-10	0.356056	1	0.993	2.51866e-05	CD16+_CD8+_TEMRA_5
PPIB	1.68399e-09	0.448884	0.966	0.903	6.16358e-05	CD16+_CD8+_TEMRA_5
GAPDH	2.39369e-09	0.359852	0.993	0.991	8.76116e-05	CD16+_CD8+_TEMRA_5
RBM3	2.4363e-09	0.462281	0.804	0.585	8.9171e-05	CD16+_CD8+_TEMRA_5
ACTR3	2.69287e-09	0.492997	0.905	0.776	9.85617e-05	CD16+_CD8+_TEMRA_5
PSME2	3.68405e-09	0.465186	0.926	0.784	0.00013484	CD16+_CD8+_TEMRA_5
XBP1	6.03534e-09	0.550402	0.709	0.481	0.0002209	CD16+_CD8+_TEMRA_5
ROMO1	7.62332e-09	0.533974	0.635	0.381	0.000279021	CD16+_CD8+_TEMRA_5
VAMP8	7.67727e-09	0.439462	0.872	0.693	0.000280996	CD16+_CD8+_TEMRA_5
ARPC5	9.1166e-09	0.477888	0.872	0.691	0.000333677	CD16+_CD8+_TEMRA_5
CDK2AP2	9.48317e-09	0.608545	0.743	0.509	0.000347094	CD16+_CD8+_TEMRA_5
ANXA2	2.35987e-08	0.478346	0.723	0.504	0.000863736	CD16+_CD8+_TEMRA_5
CD631	3.02899e-08	0.445466	0.872	0.656	0.00110864	CD16+_CD8+_TEMRA_5
ZYX	3.34813e-08	0.514638	0.649	0.422	0.00122545	CD16+_CD8+_TEMRA_5
FLNA1	3.92268e-08	0.460767	0.838	0.619	0.00143574	CD16+_CD8+_TEMRA_5
KIR2DL3	4.4951e-08	0.403626	0.527	0.276	0.00164525	CD16+_CD8+_TEMRA_5
S100A11	5.12682e-08	0.476784	0.811	0.608	0.00187647	CD16+_CD8+_TEMRA_5
HSP90AB1	5.89667e-08	0.446022	0.926	0.842	0.00215824	CD16+_CD8+_TEMRA_5
RHOA	1.11909e-07	0.341049	0.986	0.954	0.00409597	CD16+_CD8+_TEMRA_5
CALM1	1.14878e-07	0.277388	1	0.989	0.00420463	CD16+_CD8+_TEMRA_5
CCND3	1.46632e-07	0.426671	0.905	0.812	0.00536689	CD16+_CD8+_TEMRA_5
TPM3	2.27638e-07	0.312702	0.966	0.916	0.00833178	CD16+_CD8+_TEMRA_5
RHOC	2.30937e-07	0.52087	0.777	0.561	0.00845252	CD16+_CD8+_TEMRA_5
VIM	3.68253e-07	0.361891	0.98	0.937	0.0134784	CD16+_CD8+_TEMRA_5
PPP1CA	3.94703e-07	0.347653	0.919	0.828	0.0144465	CD16+_CD8+_TEMRA_5
CD53	6.25915e-07	0.354475	0.932	0.862	0.0229091	CD16+_CD8+_TEMRA_5
ARPC3	6.80277e-07	0.274812	0.986	0.932	0.0248988	CD16+_CD8+_TEMRA_5
ANXA6	8.23581e-07	0.364842	0.932	0.833	0.0301439	CD16+_CD8+_TEMRA_5
WDR1	9.34016e-07	0.459378	0.838	0.681	0.0341859	CD16+_CD8+_TEMRA_5
PRELID1	1.54787e-06	0.430573	0.838	0.683	0.0566537	CD16+_CD8+_TEMRA_5
ATP5F1E	2.08835e-06	0.279435	1	0.987	0.0764356	CD16+_CD8+_TEMRA_5
PRKCB	2.14283e-06	0.427565	0.52	0.323	0.0784299	CD16+_CD8+_TEMRA_5
LSP11	2.19361e-06	0.263278	0.966	0.939	0.0802882	CD16+_CD8+_TEMRA_5
G6PD	2.26288e-06	0.410731	0.588	0.387	0.0828238	CD16+_CD8+_TEMRA_5
ADGRG12	3.39143e-06	0.437701	0.669	0.466	0.12413	CD16+_CD8+_TEMRA_5
AGTRAP	3.51346e-06	0.465096	0.574	0.36	0.128596	CD16+_CD8+_TEMRA_5
PPP1R18	5.66485e-06	0.398863	0.885	0.695	0.207339	CD16+_CD8+_TEMRA_5
GNPTAB	5.87171e-06	0.358942	0.547	0.331	0.214911	CD16+_CD8+_TEMRA_5
FCGR3A1	9.42652e-06	0.362227	0.872	0.646	0.34502	CD16+_CD8+_TEMRA_5
GZMA	9.56242e-06	0.346352	0.993	0.956	0.349994	CD16+_CD8+_TEMRA_5
MYO1G	1.14951e-05	0.385182	0.743	0.573	0.420733	CD16+_CD8+_TEMRA_5
HSPA8	1.28025e-05	0.2858	0.993	0.973	0.468585	CD16+_CD8+_TEMRA_5
TMCO1	1.42403e-05	0.35785	0.568	0.361	0.52121	CD16+_CD8+_TEMRA_5
FERMT3	2.25623e-05	0.3731	0.649	0.446	0.825804	CD16+_CD8+_TEMRA_5
HSP90B1	2.76625e-05	0.297769	0.919	0.759	1	CD16+_CD8+_TEMRA_5
CNN2	3.05598e-05	0.373759	0.73	0.602	1	CD16+_CD8+_TEMRA_5
APOBEC3C	4.3691e-05	0.425709	0.547	0.372	1	CD16+_CD8+_TEMRA_5
NDUFB2	4.4732e-05	0.346202	0.804	0.695	1	CD16+_CD8+_TEMRA_5
SPN	4.59851e-05	0.45053	0.689	0.539	1	CD16+_CD8+_TEMRA_5
RAP1B	4.62331e-05	0.303574	0.932	0.831	1	CD16+_CD8+_TEMRA_5
ACAA2	5.7169e-05	0.388164	0.574	0.407	1	CD16+_CD8+_TEMRA_5
GNG2	6.84926e-05	0.382255	0.696	0.535	1	CD16+_CD8+_TEMRA_5
COX8A	8.60472e-05	0.339078	0.838	0.727	1	CD16+_CD8+_TEMRA_5
HCLS1	0.000125824	0.278645	0.899	0.843	1	CD16+_CD8+_TEMRA_5
NDUFB9	0.000126514	0.282139	0.811	0.594	1	CD16+_CD8+_TEMRA_5
CTSC1	0.000126943	0.33783	0.885	0.773	1	CD16+_CD8+_TEMRA_5
PDIA6	0.000130991	0.41043	0.716	0.576	1	CD16+_CD8+_TEMRA_5
FUNDC2	0.000132329	0.308943	0.52	0.328	1	CD16+_CD8+_TEMRA_5
FAM49B	0.000135386	0.288684	0.777	0.619	1	CD16+_CD8+_TEMRA_5
NDUFB7	0.0001355	0.359317	0.669	0.501	1	CD16+_CD8+_TEMRA_5
PSMA7	0.000148829	0.299566	0.845	0.732	1	CD16+_CD8+_TEMRA_5
PSMA6	0.000153449	0.335222	0.696	0.52	1	CD16+_CD8+_TEMRA_5
DBI	0.000156845	0.343223	0.845	0.675	1	CD16+_CD8+_TEMRA_5
ABI31	0.000158659	0.344087	0.554	0.4	1	CD16+_CD8+_TEMRA_5
RBX1	0.000164657	0.312697	0.568	0.375	1	CD16+_CD8+_TEMRA_5
TXN	0.00016502	0.335031	0.689	0.515	1	CD16+_CD8+_TEMRA_5
OSTF1	0.000191142	0.350843	0.689	0.549	1	CD16+_CD8+_TEMRA_5
PKM	0.000265515	0.337208	0.791	0.663	1	CD16+_CD8+_TEMRA_5
CD99	0.000278374	0.252623	0.993	0.959	1	CD16+_CD8+_TEMRA_5
NOP10	0.000279905	0.332629	0.574	0.401	1	CD16+_CD8+_TEMRA_5
VASP	0.00030437	0.39971	0.561	0.392	1	CD16+_CD8+_TEMRA_5
RPN1	0.000320332	0.300285	0.696	0.526	1	CD16+_CD8+_TEMRA_5
GSTP1	0.00033807	0.362992	0.865	0.787	1	CD16+_CD8+_TEMRA_5
DOK2	0.000353397	0.340084	0.824	0.675	1	CD16+_CD8+_TEMRA_5
SELENOT	0.000449671	0.344181	0.534	0.367	1	CD16+_CD8+_TEMRA_5
NME2	0.000452264	0.285188	0.831	0.711	1	CD16+_CD8+_TEMRA_5
OTUB1	0.000456555	0.303328	0.601	0.419	1	CD16+_CD8+_TEMRA_5
TYROBP1	0.000546599	0.365109	0.696	0.564	1	CD16+_CD8+_TEMRA_5
ICAM3	0.000636134	0.255271	0.818	0.68	1	CD16+_CD8+_TEMRA_5
RNF167	0.000660465	0.359179	0.696	0.56	1	CD16+_CD8+_TEMRA_5
FGFBP22	0.000733611	0.310373	0.73	0.543	1	CD16+_CD8+_TEMRA_5
POMP	0.000745449	0.267182	0.662	0.506	1	CD16+_CD8+_TEMRA_5
C17orf49	0.000749993	0.332575	0.52	0.361	1	CD16+_CD8+_TEMRA_5
CASP1	0.000791975	0.336492	0.588	0.423	1	CD16+_CD8+_TEMRA_5
ARPC5L	0.000887328	0.282674	0.804	0.683	1	CD16+_CD8+_TEMRA_5
CRIP1	0.000903756	0.458506	0.885	0.84	1	CD16+_CD8+_TEMRA_5
TOMM6	0.000948146	0.278098	0.75	0.606	1	CD16+_CD8+_TEMRA_5
PSMA5	0.00098772	0.297136	0.615	0.467	1	CD16+_CD8+_TEMRA_5
NDUFS8	0.00120474	0.284733	0.514	0.36	1	CD16+_CD8+_TEMRA_5
PSMB10	0.00123371	0.281041	0.858	0.759	1	CD16+_CD8+_TEMRA_5
DYNLL1	0.00127197	0.296962	0.649	0.476	1	CD16+_CD8+_TEMRA_5
TES	0.00134389	0.279545	0.541	0.369	1	CD16+_CD8+_TEMRA_5
UBE2V1	0.00149674	0.291272	0.757	0.59	1	CD16+_CD8+_TEMRA_5
HMOX2	0.00156928	0.29946	0.628	0.482	1	CD16+_CD8+_TEMRA_5
ENO1	0.00163273	0.282415	0.797	0.699	1	CD16+_CD8+_TEMRA_5
ATP5MF	0.00183442	0.281173	0.838	0.705	1	CD16+_CD8+_TEMRA_5
CIB1	0.00184128	0.377657	0.689	0.553	1	CD16+_CD8+_TEMRA_5
MATK	0.0019955	0.311172	0.635	0.482	1	CD16+_CD8+_TEMRA_5
TECR	0.00207637	0.250227	0.568	0.407	1	CD16+_CD8+_TEMRA_5
GPI	0.00226677	0.278709	0.595	0.474	1	CD16+_CD8+_TEMRA_5
BRK1	0.00230181	0.287004	0.743	0.629	1	CD16+_CD8+_TEMRA_5
RPN2	0.00236116	0.281163	0.635	0.485	1	CD16+_CD8+_TEMRA_5
PTPRCAP	0.00239794	0.273538	0.649	0.513	1	CD16+_CD8+_TEMRA_5
PYCARD	0.00242501	0.291036	0.588	0.444	1	CD16+_CD8+_TEMRA_5
ANXA1	0.00273879	0.310932	0.912	0.796	1	CD16+_CD8+_TEMRA_5
C12orf751	0.00287043	0.314285	0.757	0.63	1	CD16+_CD8+_TEMRA_5
TMED10	0.00295698	0.279829	0.541	0.398	1	CD16+_CD8+_TEMRA_5
CCT2	0.00327541	0.27234	0.541	0.387	1	CD16+_CD8+_TEMRA_5
TMBIM4	0.003284	0.259542	0.682	0.517	1	CD16+_CD8+_TEMRA_5
NAA38	0.00380668	0.286618	0.52	0.378	1	CD16+_CD8+_TEMRA_5
PSMB1	0.00426327	0.253813	0.689	0.608	1	CD16+_CD8+_TEMRA_5
TSPO	0.00435838	0.25755	0.723	0.555	1	CD16+_CD8+_TEMRA_5
BSG	0.00446738	0.271762	0.716	0.579	1	CD16+_CD8+_TEMRA_5
BANF1	0.00586585	0.301994	0.534	0.426	1	CD16+_CD8+_TEMRA_5
MRPL41	0.00745687	0.271765	0.608	0.446	1	CD16+_CD8+_TEMRA_5
COX5A	0.00799244	0.256834	0.703	0.582	1	CD16+_CD8+_TEMRA_5
COTL1	2.7332e-32	1.55776	0.693	0.231	1.00038e-27	CD16+_CD8+_TEMRA_6
GZMK1	1.97382e-30	1.49912	0.754	0.255	7.22437e-26	CD16+_CD8+_TEMRA_6
CD74	2.21832e-19	0.948547	1	0.968	8.11928e-15	CD16+_CD8+_TEMRA_6
HLA-DQB1	1.86439e-16	0.880563	0.57	0.234	6.82385e-12	CD16+_CD8+_TEMRA_6
HLA-DRA	2.84803e-16	1.15696	0.605	0.268	1.04241e-11	CD16+_CD8+_TEMRA_6
HLA-DRB1	1.64949e-14	0.849521	0.904	0.619	6.03728e-10	CD16+_CD8+_TEMRA_6
RPS15A	1.46594e-09	0.255388	1	1	5.36548e-05	CD16+_CD8+_TEMRA_6
RPLP1	1.15792e-08	0.334625	1	1	0.00042381	CD16+_CD8+_TEMRA_6
HLA-DPA1	1.59979e-08	0.609874	0.921	0.841	0.00058554	CD16+_CD8+_TEMRA_6
LIME1	7.08934e-08	0.523066	0.833	0.645	0.00259477	CD16+_CD8+_TEMRA_6
DUSP21	8.38281e-08	0.616294	0.798	0.585	0.00306819	CD16+_CD8+_TEMRA_6
GZMA1	1.29601e-07	0.387083	0.991	0.957	0.00474352	CD16+_CD8+_TEMRA_6
LEPROTL1	1.58118e-07	0.487897	0.553	0.327	0.00578727	CD16+_CD8+_TEMRA_6
HLA-DRB5	3.23947e-07	0.768517	0.728	0.523	0.0118568	CD16+_CD8+_TEMRA_6
CNN21	6.76886e-07	0.48348	0.807	0.599	0.0247747	CD16+_CD8+_TEMRA_6
CD691	9.59969e-07	0.55783	0.658	0.441	0.0351358	CD16+_CD8+_TEMRA_6
ANXA5	2.06943e-06	0.526146	0.526	0.333	0.0757432	CD16+_CD8+_TEMRA_6
GYPC	7.41002e-05	0.339171	0.807	0.665	1	CD16+_CD8+_TEMRA_6
ITM2A	8.86064e-05	0.511016	0.702	0.533	1	CD16+_CD8+_TEMRA_6
CD2	9.88915e-05	0.414901	0.816	0.686	1	CD16+_CD8+_TEMRA_6
ARL4C	0.000106408	0.399643	0.711	0.56	1	CD16+_CD8+_TEMRA_6
CXCR41	0.00010837	0.479142	0.658	0.515	1	CD16+_CD8+_TEMRA_6
XCL2	0.000149661	0.443319	0.596	0.421	1	CD16+_CD8+_TEMRA_6
HLA-DQA2	0.000184383	0.390434	0.588	0.397	1	CD16+_CD8+_TEMRA_6
HDAC1	0.000269943	0.356615	0.588	0.405	1	CD16+_CD8+_TEMRA_6
CD52	0.000289482	0.282874	0.991	0.913	1	CD16+_CD8+_TEMRA_6
JPT1	0.000300965	0.373713	0.605	0.467	1	CD16+_CD8+_TEMRA_6
GAPDH1	0.000351758	0.26155	1	0.991	1	CD16+_CD8+_TEMRA_6
HINT1	0.000604055	0.283389	0.912	0.87	1	CD16+_CD8+_TEMRA_6
PSMA51	0.00116289	0.31598	0.614	0.471	1	CD16+_CD8+_TEMRA_6
NDUFB4	0.00130965	0.352673	0.57	0.458	1	CD16+_CD8+_TEMRA_6
HLA-DPB1	0.00146665	0.316868	0.86	0.839	1	CD16+_CD8+_TEMRA_6
KLRG1	0.00202637	0.289203	0.789	0.703	1	CD16+_CD8+_TEMRA_6
RESF1	0.00238291	0.356143	0.64	0.517	1	CD16+_CD8+_TEMRA_6
ATP5IF1	0.00345815	0.275497	0.781	0.628	1	CD16+_CD8+_TEMRA_6
TPR	0.00396926	0.332916	0.588	0.464	1	CD16+_CD8+_TEMRA_6
NCOR1	0.00407136	0.289944	0.64	0.508	1	CD16+_CD8+_TEMRA_6
RPS261	0.00581557	0.389401	0.982	0.978	1	CD16+_CD8+_TEMRA_6
ARF5	0.00596771	0.252152	0.649	0.531	1	CD16+_CD8+_TEMRA_6
ZFP36	0.0065897	0.263226	0.816	0.712	1	CD16+_CD8+_TEMRA_6
CLEC2B	0.00685676	0.262971	0.711	0.599	1	CD16+_CD8+_TEMRA_6
DUSP11	0.0068654	0.361792	0.5	0.38	1	CD16+_CD8+_TEMRA_6
PPP4C	0.00806395	0.310197	0.605	0.497	1	CD16+_CD8+_TEMRA_6
C9orf16	0.00814278	0.276137	0.754	0.62	1	CD16+_CD8+_TEMRA_6

## Sheet: subcluster_1_mild_vs_healthy
CD16+ CD8+ TEMRA 1 mild vs. healthy
gene	p_val	avg_log2FC	pct.1	pct.2	p_val_adj
TRBV6-2	3.2036e-30	-3.39481	0.005	0.62	1.17255e-25
TRAV13-2	2.44595e-22	-2.38159	0.021	0.54	8.95241e-18
RPS4Y1	1.42829e-21	-1.77832	0.192	0.96	5.22769e-17
RPS4X	1.36934e-10	0.587142	1	1	5.01193e-06
IFITM3	1.55874e-09	1.85473	0.518	0.02	5.70514e-05
IGLV2-14	1.80377e-08	-0.87781	0.073	0.38	0.000660197
CAMK4	2.97189e-08	-0.758874	0.041	0.3	0.00108774
FCGR3A	7.89773e-08	1.88587	0.508	0.1	0.00289065
TYROBP	1.13272e-07	1.92868	0.606	0.22	0.00414585
RPS2	1.17542e-07	0.553979	1	1	0.00430216
IL7R	1.72713e-07	-1.02695	0.342	0.8	0.00632146
SLC35E2B	1.85357e-07	-0.645339	0.041	0.28	0.00678426
RPL28	2.07708e-07	0.335457	1	1	0.00760232
RASAL3	3.41555e-07	-0.906439	0.212	0.6	0.0125013
CXCR4	5.78011e-07	1.13733	0.617	0.18	0.0211558
RALGAPA1	9.3933e-07	-0.63819	0.057	0.3	0.0343804
XCL1	1.08231e-06	-0.877217	0.44	0.8	0.0396136
HLA-DRB5	1.56987e-06	1.36759	0.497	0.14	0.0574589
MT-CYB	1.81024e-06	-0.420651	1	1	0.0662565
HLA-DQA2	3.15449e-06	1.5959	0.332	0	0.115457
CST7	3.40318e-06	0.573	0.995	1	0.12456
RPS26	3.47779e-06	1.11813	0.984	0.94	0.127291
ARHGAP45	4.60935e-06	-0.896859	0.197	0.52	0.168707
TRBV28	1.49012e-05	3.06732	0.295	0	0.545397
AHNAK	1.82816e-05	-0.636029	0.596	0.86	0.669124
JUNB	1.89902e-05	1.02583	0.803	0.56	0.695059
KLRB1	2.39385e-05	1.79713	0.311	0.02	0.876172
MT-ND4L	3.05074e-05	-0.329101	1	1	1
HBP1	3.46072e-05	-0.607908	0.14	0.4	1
EOMES	3.61219e-05	-0.707689	0.269	0.56	1
GZMH	4.74794e-05	1.58355	0.487	0.2	1
TRBC1	5.23714e-05	1.16585	0.57	0.3	1
MT2A	0.000117738	1.17858	0.72	0.58	1
GPR68	0.000133167	-0.616914	0.088	0.3	1
TBK1	0.000143255	-0.479188	0.098	0.32	1
PXN	0.000156008	-0.672509	0.218	0.48	1
FLI1	0.000157721	-0.597802	0.347	0.68	1
MT-ATP6	0.000163206	-0.479143	1	1	1
PRKD2	0.000164632	-0.43796	0.067	0.26	1
GZMB	0.000171072	1.42378	0.321	0.06	1
RPS27	0.000173073	-0.254917	1	1	1
MT-ND2	0.000180226	-0.461277	0.984	1	1
MS4A1	0.000187293	-0.80194	0.176	0.42	1
MT-ND3	0.000213586	-0.403421	0.964	1	1
INPP4B	0.000213595	-0.611966	0.249	0.52	1
WHAMM	0.000225198	-0.69138	0.124	0.34	1
TRAV12-2	0.000242711	2.00453	0.316	0.06	1
ZFP36L2	0.000254373	-0.549481	0.886	0.96	1
MAZ	0.000306727	-0.484945	0.109	0.32	1
ARHGEF1	0.00036624	-0.775736	0.409	0.66	1
FOS	0.000420451	1.29381	0.295	0.06	1
GRAMD1A	0.000423167	-0.575611	0.104	0.3	1
CAPN2	0.000433155	-0.457374	0.523	0.84	1
SYNGR2	0.000442894	0.70546	0.482	0.2	1
GLRX	0.000480364	-0.530951	0.161	0.38	1
TXNIP	0.000499359	-0.346704	0.995	1	1
CD69	0.000537343	0.82635	0.554	0.32	1
PLEK	0.000556308	0.641929	0.788	0.6	1
P2RY8	0.000605049	-0.534625	0.15	0.38	1
DIP2A	0.000626608	-0.509658	0.104	0.3	1
TRA2A	0.000631795	-0.507284	0.135	0.34	1
RASA3	0.000684785	-0.78707	0.166	0.36	1
TPD52	0.000728194	-0.453914	0.093	0.28	1
XCL2	0.000839043	0.749921	0.513	0.26	1
CALM1	0.000841134	0.366213	0.984	0.96	1
NKG7	0.000851495	0.519473	1	1	1
MAP4	0.000931949	-0.572675	0.187	0.42	1
SUN2	0.000979651	-0.544026	0.383	0.66	1
TIA1	0.00111552	-0.404004	0.093	0.28	1
ITM2A	0.00119545	0.785133	0.575	0.34	1
NELL2	0.00124262	-0.409011	0.093	0.28	1
AC004687.1	0.00129948	-0.558587	0.14	0.34	1
NLRC3	0.00145733	-0.511368	0.124	0.3	1
IFITM1	0.00156264	0.474475	1	1	1
SDF4	0.0016308	-0.546554	0.295	0.54	1
LCP1	0.00175916	-0.351745	0.813	0.96	1
DDX39B	0.00185893	-0.580812	0.373	0.6	1
CITED2	0.00189079	-0.633176	0.161	0.36	1
LPCAT1	0.00198388	-0.46406	0.109	0.28	1
ATF7IP	0.00203904	-0.497306	0.187	0.4	1
CD74	0.00207514	-0.492649	0.99	1	1
SELENOM	0.00238728	-0.431332	0.254	0.5	1
C1orf43	0.00246438	-0.513325	0.202	0.38	1
CMC1	0.00250762	0.727279	0.71	0.56	1
OGA	0.00274375	-0.471991	0.202	0.4	1
FNTA	0.00278541	-0.425098	0.311	0.54	1
ZFP36	0.00297019	0.770808	0.725	0.6	1
SNHG16	0.0029968	-0.475811	0.197	0.42	1
TCIRG1	0.00310452	-0.403683	0.145	0.34	1
CLN3	0.00327523	-0.408081	0.155	0.34	1
TMEM43	0.00328505	-0.423762	0.13	0.32	1
CCDC18-AS1	0.00348601	-0.455812	0.249	0.48	1
SLC2A3	0.00349969	-0.382451	0.238	0.46	1
DNAJB1	0.00358926	0.606808	0.518	0.3	1
GMCL1	0.00368013	-0.4381	0.114	0.28	1
LY75	0.00368478	-0.521945	0.124	0.3	1
ITGB7	0.00384335	-0.538902	0.368	0.56	1
TSC22D4	0.00387733	-0.454931	0.373	0.56	1
HSP90AB1	0.00394951	0.39504	0.912	0.84	1
TMEM14B	0.00395461	-0.465306	0.275	0.5	1
MYL6	0.003983	0.313465	0.969	0.98	1
SACM1L	0.00415156	-0.457533	0.145	0.32	1
TC2N	0.00428834	-0.574451	0.326	0.56	1
TRGV2	0.00440136	-0.304868	0.233	0.46	1
COX6C	0.00441094	0.419654	0.793	0.76	1
QRICH1	0.00449858	-0.418178	0.098	0.26	1
NBDY	0.004504	-0.502437	0.202	0.4	1
SYNCRIP	0.004561	-0.426228	0.223	0.42	1
ID2	0.00460332	0.820339	0.477	0.32	1
MYH9	0.00486425	-0.590217	0.575	0.74	1
MGST3	0.00486453	-0.521983	0.373	0.56	1
THOC7	0.00487779	0.604135	0.337	0.14	1
MARCH7	0.00495932	-0.408094	0.155	0.34	1
STK25	0.00502476	-0.343259	0.104	0.26	1
DDIT4	0.00502947	0.701809	0.264	0.08	1
MT-ND4	0.00503133	-0.273897	0.969	0.96	1
STX16	0.00543241	-0.492288	0.124	0.28	1
DUSP2	0.00546037	0.868149	0.762	0.64	1
NKTR	0.00572621	-0.495902	0.264	0.48	1
ACAA1	0.00607061	-0.400117	0.15	0.32	1
TAP1	0.00611091	0.514543	0.627	0.48	1
FXYD5	0.0064523	0.292211	0.953	0.94	1
NDUFB11	0.00649891	0.457611	0.679	0.52	1
SRGN	0.00663229	0.3207	0.959	0.96	1
IKZF1	0.00665271	-0.409028	0.332	0.56	1
TAGAP	0.00686913	-0.57434	0.254	0.46	1
CCL4	0.00704782	0.744996	0.565	0.42	1
MCRS1	0.00713372	-0.399146	0.161	0.34	1
API5	0.00730919	-0.380927	0.161	0.34	1
SNHG5	0.00758137	-0.547038	0.394	0.58	1
SETD5	0.0076297	-0.403447	0.145	0.32	1
TRIM27	0.00767761	-0.336309	0.124	0.28	1
RPL15	0.00772454	0.253526	0.99	1	1
OGFR	0.00787882	-0.422468	0.181	0.38	1
VPS26B	0.00795502	-0.507577	0.145	0.3	1
PDXDC1	0.00816133	-0.377664	0.119	0.28	1
MORC3	0.00839658	-0.33911	0.187	0.38	1
NSG1	0.00845249	-0.378208	0.238	0.46	1
GRK6	0.0084601	-0.50644	0.197	0.36	1
ISG20	0.00858774	0.500683	0.637	0.46	1
AKNA	0.00874506	-0.535172	0.316	0.5	1
ANXA2	0.00884762	-0.509435	0.373	0.58	1
HOPX	0.00889387	0.473804	0.741	0.62	1
TCF12	0.00889964	-0.312623	0.104	0.26	1
TMEM179B	0.00910208	0.608921	0.347	0.18	1
KLRG1	0.00916735	0.343105	0.741	0.54	1
TNFRSF1B	0.00918818	-0.313927	0.244	0.48	1
ZNF766	0.00923401	-0.363365	0.109	0.26	1
CD8B	0.00925414	-0.318249	0.912	0.94	1
UBC	0.00930426	0.308309	1	1	1
MRPL41	0.00948557	0.501698	0.482	0.28	1
CYLD	0.0095586	-0.351991	0.197	0.38	1
IL10RA	0.0096201	-0.415141	0.565	0.76	1
SYTL1	0.00962194	-0.423919	0.326	0.54	1
FBXL5	0.00987329	-0.400657	0.192	0.36	1
EIF3G	0.0103647	0.382059	0.725	0.54	1
OGT	0.0104824	-0.423988	0.187	0.36	1
SMDT1	0.0105032	0.476015	0.518	0.36	1
SYNE1	0.0105534	-0.398148	0.451	0.7	1
PCBP1	0.0106762	-0.390083	0.741	0.88	1
PPP1CA	0.0107845	0.419021	0.772	0.62	1
BAG6	0.0108658	-0.533717	0.15	0.3	1
CRIP1	0.0112866	-0.302037	0.741	0.94	1
HIST1H1E	0.011316	-0.983868	0.394	0.58	1
ANXA2R	0.0116789	-0.37817	0.192	0.36	1
HNRNPA1	0.0117913	0.304441	0.969	0.94	1
PTGER4	0.0118995	-0.403639	0.155	0.32	1
SCAF11	0.0119762	-0.461863	0.415	0.62	1
RSRC2	0.0120176	-0.400369	0.223	0.42	1
PCBP2	0.0120211	-0.253035	0.964	1	1
NDUFS2	0.0122383	-0.40357	0.202	0.38	1
GCSAM	0.0124927	0.529706	0.285	0.1	1
ARL8B	0.012557	-0.367989	0.135	0.28	1
CCNL2	0.0126132	-0.387798	0.124	0.28	1
GZMK	0.0126538	-0.25544	0.575	0.86	1
KAT7	0.0127406	-0.289902	0.124	0.28	1
DEF6	0.0127995	-0.363965	0.29	0.5	1
THOC2	0.0128217	-0.358079	0.233	0.42	1
CD3D	0.0131336	0.261637	0.938	0.96	1
PRR13	0.0132879	-0.344348	0.788	0.94	1
FIS1	0.013317	-0.365874	0.394	0.64	1
STK38	0.0136486	-0.48679	0.285	0.46	1
ALKBH5	0.0137697	-0.287879	0.161	0.34	1
CLK3	0.0141657	-0.431804	0.114	0.26	1
HNRNPUL1	0.014183	-0.390601	0.197	0.36	1
BET1L	0.0145596	-0.325564	0.187	0.36	1
TFDP2	0.01461	-0.393525	0.135	0.28	1
S100A10	0.0152027	-0.369301	0.912	0.94	1
RNF34	0.0152758	-0.41514	0.119	0.26	1
TMED5	0.0153486	-0.44857	0.223	0.38	1
PNKP	0.0157904	-0.362726	0.14	0.28	1
UBA3	0.0159299	-0.305276	0.114	0.26	1
CAPZA1	0.0160635	-0.419798	0.368	0.56	1
DUSP1	0.0160637	0.674804	0.591	0.48	1
FPGS	0.0165544	-0.327832	0.135	0.28	1
STAT5A	0.0166917	-0.303366	0.14	0.3	1
ECH1	0.0168313	0.331185	0.611	0.42	1
TRGV9	0.0170516	-0.570679	0.15	0.3	1
VIM	0.0173203	-0.346636	0.922	0.96	1
PLP2	0.0174857	-0.430294	0.269	0.44	1
GSTK1	0.017755	-0.455323	0.642	0.76	1
SF3A1	0.0179639	-0.335926	0.321	0.52	1
AL138963.4	0.0183412	-0.531166	0.228	0.4	1
POLR2B	0.0188153	-0.306622	0.192	0.36	1
PARL	0.0189607	-0.369435	0.166	0.32	1
ZYX	0.0190204	-0.316622	0.259	0.44	1
RSRP1	0.0190702	-0.337208	0.472	0.66	1
PCF11	0.0190957	-0.333124	0.197	0.38	1
ITGB1	0.0193019	-0.422072	0.358	0.54	1
CUL4A	0.0196203	-0.348736	0.135	0.28	1
UTRN	0.0197284	-0.535684	0.306	0.48	1
SETX	0.0198275	-0.302133	0.249	0.44	1
CASP8	0.0198745	-0.291051	0.212	0.4	1
SP110	0.0198991	0.498103	0.368	0.22	1
CD52	0.019946	-0.270984	0.886	0.98	1
GCLM	0.0199833	-0.414911	0.13	0.26	1
GTF3A	0.0204316	0.460902	0.591	0.4	1
TMED10	0.0207457	-0.390392	0.326	0.5	1
TRAPPC3	0.0207665	-0.312375	0.171	0.34	1
HNRNPA2B1	0.0207863	-0.261949	0.948	0.96	1
RAB11A	0.0210923	0.467865	0.275	0.12	1
ACAP1	0.0214192	-0.434316	0.617	0.78	1
ATP2A3	0.02143	-0.308727	0.135	0.28	1
HMOX2	0.0215704	0.418722	0.477	0.32	1
GANAB	0.0216813	-0.263164	0.114	0.26	1
MZT2B	0.0217702	0.517256	0.29	0.14	1
TRBC2	0.0217763	0.463467	0.86	0.74	1
PUM1	0.0218708	-0.300822	0.14	0.28	1
HLA-DQB1	0.0219257	-0.337299	0.218	0.38	1
ANKHD1	0.0219846	-0.417872	0.197	0.34	1
DARS	0.0220176	-0.316438	0.254	0.42	1
RPS10	0.0220906	-0.300074	0.187	0.34	1
TSC22D3	0.0222378	0.426271	0.705	0.6	1
REEP5	0.0222793	0.462231	0.528	0.36	1
MYO1G	0.0226589	-0.422311	0.43	0.62	1
CD244	0.0227602	-0.32683	0.244	0.42	1
KLF12	0.0227708	-0.309473	0.145	0.3	1
ASAH1	0.0231524	0.420551	0.29	0.14	1
WSB1	0.0233438	-0.483788	0.295	0.44	1
ARPC2	0.0233845	0.30947	0.922	0.92	1
ATP6V1F	0.0234298	0.406745	0.513	0.34	1
SNAP23	0.0234555	-0.344849	0.197	0.36	1
SUGT1	0.0240454	-0.311224	0.176	0.34	1
ARID4B	0.0241519	-0.390903	0.326	0.48	1
EMG1	0.0244725	-0.29422	0.135	0.28	1
TNRC6B	0.0244826	-0.358734	0.238	0.4	1
NDUFA5	0.0246301	-0.295144	0.233	0.4	1
AGK	0.0246491	-0.349148	0.135	0.26	1
CREB1	0.0246871	-0.32641	0.124	0.26	1
RHOF	0.0248628	0.403624	0.472	0.32	1
KDELR1	0.0250718	0.434126	0.415	0.28	1
SLC25A1	0.0250956	-0.385303	0.15	0.28	1
EHMT1	0.025359	-0.316177	0.166	0.32	1
ARMC8	0.0258667	-0.321783	0.124	0.26	1
PHF1	0.0259045	-0.35119	0.249	0.42	1
JOSD2	0.0260917	-0.283452	0.119	0.26	1
MRPS18B	0.0263443	-0.321561	0.223	0.4	1
PAFAH1B1	0.0270173	-0.360923	0.275	0.46	1
UBE2D2	0.0277156	0.400905	0.642	0.58	1
ADD1	0.0277822	-0.391791	0.176	0.32	1
FYN	0.028007	-0.344779	0.575	0.8	1
KLRC2	0.0280829	-0.309649	0.772	0.96	1
PPID	0.0281239	-0.357186	0.197	0.36	1
PPP1CB	0.0281977	-0.296805	0.13	0.26	1
MRPS26	0.0283091	-0.398856	0.181	0.32	1
RHOH	0.0284764	-0.259135	0.264	0.46	1
IL27RA	0.0287626	-0.355173	0.264	0.44	1
C9orf16	0.0291546	0.367926	0.606	0.52	1
CD160	0.0291796	0.445088	0.596	0.38	1
DHX15	0.0292179	-0.2932	0.15	0.28	1
DBI	0.0292226	0.366188	0.642	0.5	1
GADD45B	0.0292593	-0.347173	0.332	0.52	1
PPP1R21	0.0299075	-0.26674	0.13	0.26	1
RRAS2	0.0301567	-0.34375	0.14	0.28	1
LGALS1	0.0305802	-0.408686	0.228	0.38	1
ZNF148	0.0306874	-0.256742	0.14	0.28	1
TTC17	0.0306874	-0.277659	0.14	0.28	1
ATXN7L3B	0.0308399	-0.298767	0.187	0.34	1
CD47	0.0310413	0.514459	0.352	0.22	1
MECP2	0.0312885	-0.430148	0.15	0.28	1
TRIM14	0.0312998	-0.37671	0.135	0.26	1
TIMMDC1	0.0323273	-0.277926	0.14	0.28	1
CALM2	0.0323561	0.282729	0.819	0.76	1
BTN3A3	0.0324963	0.338983	0.316	0.16	1
EIF4G1	0.0326443	-0.309483	0.176	0.32	1
NPC2	0.0327307	0.477546	0.326	0.18	1
UBE2E3	0.0327713	-0.393369	0.332	0.5	1
UQCR11	0.0331675	0.289894	0.87	0.78	1
ATP5F1A	0.0332789	0.393188	0.627	0.46	1
SAT2	0.0336996	-0.330657	0.176	0.32	1
KIR3DL1	0.0337298	-0.318864	0.301	0.52	1
MICOS13	0.0337844	0.495479	0.352	0.22	1
MITD1	0.0340458	-0.326135	0.13	0.26	1
CORO1B	0.0341662	-0.297119	0.197	0.34	1
AURKAIP1	0.0341944	0.299011	0.44	0.26	1
LEPROTL1	0.0348063	-0.377655	0.342	0.5	1
SF3B2	0.0363464	0.253991	0.71	0.68	1
SIVA1	0.0366951	0.38557	0.352	0.2	1
DEGS1	0.0370423	-0.346562	0.176	0.32	1
MT-ATP8	0.0374883	-0.288673	0.321	0.52	1
BTG2	0.0378272	0.400638	0.378	0.22	1
MTCH1	0.0380814	-0.389985	0.269	0.42	1
IFI6	0.0382579	0.662743	0.306	0.18	1
DYNLT3	0.0389365	-0.265241	0.223	0.36	1
LINC01871	0.0392595	0.510991	0.29	0.16	1
PPDPF	0.0396066	0.319176	0.964	0.92	1
PTBP1	0.0399311	-0.444373	0.238	0.38	1
NT5C3A	0.0400467	-0.268896	0.15	0.28	1
GTF2I	0.0400998	-0.382837	0.155	0.28	1
PIK3IP1	0.0404757	-0.351179	0.249	0.42	1
DCAF8	0.0404915	-0.443332	0.176	0.3	1
KPNB1	0.0409078	-0.36981	0.404	0.54	1
KIF21A	0.041001	-0.341563	0.187	0.34	1
TRAF5	0.0416658	-0.253788	0.166	0.3	1
TSPO	0.0417186	-0.252123	0.461	0.66	1
LYST	0.0417412	0.419616	0.316	0.16	1
SHKBP1	0.0421171	-0.268889	0.306	0.48	1
SQSTM1	0.0426658	0.397935	0.632	0.54	1
CWC15	0.0430493	-0.336204	0.223	0.38	1
PRDX5	0.0432689	0.334828	0.435	0.28	1
ERAP2	0.0440088	-0.395118	0.249	0.38	1
HNRNPA3	0.0440449	0.300694	0.736	0.7	1
EML4	0.0440605	-0.308925	0.316	0.48	1
EIF3L	0.0442923	0.331035	0.694	0.6	1
PPP4C	0.0443153	0.344722	0.477	0.3	1
GHITM	0.0448605	0.330808	0.601	0.56	1
ARHGAP25	0.0448884	-0.367779	0.394	0.54	1
CHURC1	0.0453741	-0.302744	0.513	0.7	1
ZNF428	0.0454304	0.341305	0.358	0.22	1
HECTD1	0.0456275	-0.385103	0.171	0.3	1
POLR2K	0.0459251	0.42494	0.337	0.2	1
HNRNPH1	0.0462908	-0.327022	0.264	0.42	1
CRTAP	0.0465898	-0.270334	0.181	0.32	1
CDIPT	0.0467052	-0.257864	0.135	0.26	1
ANXA1	0.0468197	-0.2524	0.71	0.84	1
CCAR1	0.0488847	-0.407143	0.171	0.3	1
VAPA	0.0489721	0.357113	0.466	0.34	1
TOX4	0.0497156	-0.337359	0.249	0.38	1
RCSD1	0.0501302	-0.324256	0.451	0.64	1
TPI1	0.050145	0.271962	0.819	0.76	1
ADD3	0.0503123	0.325817	0.544	0.44	1
KCNA3	0.0506644	-0.260918	0.285	0.46	1
ENY2	0.0509457	-0.277966	0.275	0.44	1
ABI1	0.0511358	-0.288684	0.311	0.48	1
TMBIM4	0.0512184	0.354373	0.539	0.44	1
EIF3J	0.0518652	-0.330345	0.161	0.28	1
EIF4B	0.0518937	-0.283064	0.611	0.8	1
STK10	0.0522954	-0.352119	0.285	0.46	1
ASH1L	0.0523302	-0.439752	0.192	0.32	1
TNKS2	0.0524797	-0.302277	0.176	0.3	1
XBP1	0.0534571	-0.377518	0.513	0.64	1
TRPC4AP	0.0538547	-0.273457	0.14	0.26	1
TMC6	0.054445	-0.303851	0.332	0.52	1
PTGER2	0.0544976	-0.280406	0.389	0.56	1
SH3BP1	0.0546728	-0.367088	0.285	0.42	1
RBIS	0.0548426	-0.33463	0.446	0.6	1
LCP2	0.0554354	-0.341739	0.528	0.7	1
BATF	0.0556617	-0.34869	0.145	0.26	1
LYAR	0.0556963	-0.299839	0.736	0.78	1
ABTB1	0.0558154	0.436819	0.29	0.18	1
COPB2	0.0558155	-0.34812	0.238	0.38	1
PCID2	0.0562452	-0.308002	0.166	0.3	1
CYFIP2	0.0565036	-0.279831	0.342	0.52	1
LTB	0.0565458	-0.523876	0.425	0.58	1
CCDC124	0.0580749	0.305756	0.264	0.14	1
RBL2	0.0581608	-0.251319	0.549	0.72	1
RBM22	0.0584826	0.329351	0.352	0.22	1
CACYBP	0.0587545	0.403662	0.342	0.22	1
SDAD1	0.0589551	0.437933	0.306	0.2	1
P2RY10	0.0590307	-0.317799	0.155	0.28	1
RPL36AL	0.0592435	0.294141	0.948	0.9	1
TCEAL4	0.0592879	-0.288842	0.14	0.26	1
SEPTIN7	0.0603428	0.275834	0.891	0.9	1
CCT7	0.0614805	0.348886	0.466	0.36	1
FRYL	0.0617914	-0.296083	0.155	0.28	1
CTNNB1	0.0635355	-0.324813	0.176	0.3	1
METAP2	0.0635723	0.364514	0.269	0.16	1
GOLGA4	0.0637454	-0.404467	0.275	0.42	1
CDC25B	0.0640185	-0.419823	0.301	0.44	1
KLRF1	0.0641087	0.535903	0.466	0.36	1
TAF7	0.0643781	0.431934	0.435	0.34	1
SDHD	0.0647593	0.389299	0.383	0.28	1
RAB6A	0.0649001	-0.308726	0.295	0.44	1
SSR3	0.0655184	0.345839	0.321	0.2	1
SLC9A3R1	0.0656455	-0.306203	0.808	0.86	1
PSMB9	0.0658764	0.282173	0.922	0.9	1
C11orf58	0.065897	0.296715	0.689	0.6	1
ARID5B	0.0659289	0.395154	0.321	0.2	1
NEDD8	0.0664124	0.289981	0.642	0.52	1
USP28	0.0665197	-0.300159	0.15	0.26	1
PTGES3	0.0670902	0.311765	0.746	0.72	1
ACADVL	0.0671931	-0.473071	0.295	0.42	1
SPOCK2	0.0676372	-0.305596	0.415	0.58	1
SF1	0.0683856	0.250614	0.637	0.48	1
GTF2A2	0.0688978	0.357282	0.404	0.28	1
ZBTB38	0.069124	0.380194	0.575	0.5	1
RRP7A	0.0707728	0.338171	0.254	0.14	1
DOCK8	0.0710182	-0.310117	0.352	0.52	1
SF3B1	0.0720108	-0.449179	0.508	0.6	1
THYN1	0.0720476	0.391828	0.332	0.22	1
PPP1R12A	0.0728594	0.354929	0.477	0.36	1
ORMDL1	0.0748205	-0.307694	0.228	0.36	1
MAP3K8	0.0748631	0.277377	0.259	0.14	1
AAK1	0.0751192	-0.312684	0.254	0.38	1
PSMD8	0.0753053	0.367916	0.399	0.32	1
CTSC	0.0762834	0.375393	0.653	0.6	1
VDAC3	0.0770112	-0.269123	0.301	0.44	1
SURF4	0.0774568	0.384572	0.373	0.26	1
NPEPPS	0.077519	-0.323963	0.212	0.34	1
GTF2H5	0.0775627	-0.316785	0.176	0.28	1
CALR	0.0778611	0.398697	0.617	0.52	1
PSMA6	0.0781463	0.419366	0.451	0.34	1
SAMHD1	0.0785789	-0.291193	0.425	0.58	1
SLBP	0.0789757	0.389395	0.28	0.18	1
IRAK4	0.0793262	-0.269403	0.155	0.26	1
UBA2	0.079794	-0.271397	0.311	0.44	1
IL2RB	0.0807206	-0.312581	0.404	0.52	1
HLA-F	0.0826948	-0.265291	0.777	0.88	1
HSPA9	0.0828667	0.337642	0.456	0.36	1
NAP1L1	0.0829898	0.274022	0.497	0.4	1
YIPF5	0.0832132	-0.269162	0.166	0.28	1
CLPP	0.0840217	0.354173	0.295	0.18	1
VEZF1	0.0859951	-0.29369	0.176	0.3	1
C14orf119	0.0861941	-0.286528	0.166	0.28	1
SLTM	0.0866631	-0.278639	0.238	0.36	1
HSPA4	0.0871714	0.313334	0.269	0.16	1
GRSF1	0.0875181	-0.285555	0.316	0.48	1
ERGIC3	0.087684	0.354095	0.404	0.28	1
COX14	0.0891356	0.351043	0.404	0.28	1
RAP2B	0.0891927	-0.312228	0.161	0.26	1
BCAP31	0.0892178	0.341305	0.622	0.52	1
HMGB2	0.0898732	-0.306107	0.332	0.48	1
TMEM9B	0.0901217	0.314682	0.383	0.28	1
ABT1	0.0904272	0.270323	0.259	0.14	1
CHD9	0.0907576	-0.289317	0.238	0.36	1
LINC02446	0.0910249	-0.368752	0.264	0.38	1
LYSMD2	0.0910483	0.274988	0.306	0.18	1
NCBP2AS2	0.0924155	0.270726	0.311	0.18	1
SENP6	0.0926014	-0.352653	0.295	0.44	1
ZRANB2	0.0929002	-0.417477	0.415	0.56	1
BST2	0.0933772	0.299294	0.58	0.54	1
HSPA5	0.0934526	0.371648	0.731	0.66	1
ABHD14B	0.0941093	0.372773	0.404	0.32	1
RBM4	0.0941649	0.357388	0.326	0.22	1
ATP5F1D	0.0946616	0.253746	0.694	0.58	1
EPRS	0.0947024	-0.291493	0.264	0.42	1
TM9SF2	0.0959837	-0.368293	0.207	0.32	1
CRBN	0.0962409	-0.307925	0.275	0.4	1
AP1M1	0.0966987	-0.261202	0.212	0.34	1
S1PR1	0.0970587	-0.343941	0.394	0.54	1
CCT3	0.0971638	0.344329	0.394	0.28	1
PRKCH	0.0983553	-0.335114	0.585	0.66	1
CIB1	0.100994	-0.329207	0.472	0.56	1
MRPL34	0.101332	0.327399	0.347	0.24	1
SYNE2	0.102233	-0.347634	0.513	0.62	1
RAB5IF	0.102315	0.30289	0.425	0.34	1
UBE2F	0.10246	0.322926	0.337	0.22	1
MRPS36	0.10375	0.341159	0.29	0.2	1
CDC42EP3	0.104525	-0.295554	0.363	0.52	1
NONO	0.106261	-0.339475	0.368	0.48	1
ZFR	0.106409	-0.324297	0.238	0.34	1
CLEC2D	0.106446	0.341709	0.57	0.5	1
SNRNP70	0.107026	-0.26436	0.202	0.3	1
MOB1A	0.107154	0.258644	0.342	0.24	1
SEPTIN1	0.108073	-0.303908	0.658	0.7	1
MAPRE2	0.108236	-0.298311	0.259	0.38	1
NUCB2	0.108814	-0.287653	0.482	0.66	1
RER1	0.108827	-0.256121	0.301	0.44	1
HLA-DRB1	0.109626	-0.373603	0.549	0.64	1
NIN	0.109906	-0.396375	0.332	0.42	1
IFI16	0.111718	-0.269431	0.285	0.4	1
CDC42SE1	0.112564	-0.319828	0.394	0.52	1
ACTN4	0.112657	-0.356704	0.316	0.44	1
CUTA	0.113192	0.321503	0.591	0.56	1
RCBTB2	0.113388	-0.270322	0.176	0.28	1
MRFAP1	0.113678	0.276958	0.352	0.24	1
PRPF8	0.114082	-0.388148	0.301	0.42	1
UBE2D3	0.115006	0.261304	0.658	0.6	1
STARD3NL	0.115257	-0.274241	0.218	0.32	1
EIF1AX	0.115548	0.387294	0.409	0.3	1
LASP1	0.117356	-0.292688	0.187	0.28	1
GLO1	0.119694	-0.290554	0.223	0.32	1
EPS15	0.119858	-0.307283	0.218	0.32	1
SRRM2	0.119925	-0.264748	0.378	0.52	1
MYBL1	0.119984	0.3518	0.254	0.16	1
CENPC	0.12203	-0.284727	0.218	0.32	1
TOMM20	0.123549	-0.286348	0.394	0.54	1
ENO1	0.124368	0.324875	0.663	0.64	1
PPM1G	0.125041	0.283333	0.43	0.3	1
CDC42SE2	0.125546	-0.2664	0.383	0.52	1
CHCHD10	0.126613	0.352469	0.42	0.34	1
ISCU	0.126834	0.260993	0.684	0.66	1
AP3S1	0.127398	0.334132	0.254	0.16	1
HMGN1	0.127726	0.252667	0.741	0.72	1
DYNLL1	0.128063	0.390891	0.43	0.34	1
COPS5	0.130086	0.29975	0.347	0.28	1
CHCHD7	0.130112	-0.351688	0.228	0.32	1
OLA1	0.13206	0.36187	0.269	0.18	1
TUBB	0.133566	-0.286121	0.611	0.72	1
FKBP8	0.13366	-0.261261	0.461	0.58	1
TMEM160	0.134172	0.282383	0.326	0.22	1
DNAJB6	0.135358	0.275814	0.347	0.24	1
MFSD10	0.136609	-0.265087	0.368	0.52	1
RBX1	0.137622	0.310777	0.363	0.28	1
HSD17B11	0.137894	-0.387322	0.394	0.5	1
POLE4	0.138158	0.291141	0.28	0.18	1
ANP32A	0.13824	0.353607	0.399	0.34	1
ARF5	0.138425	-0.29575	0.44	0.56	1
SEC11C	0.138886	0.299952	0.29	0.2	1
RRAGA	0.13908	-0.269862	0.176	0.28	1
MCL1	0.141879	-0.281372	0.44	0.58	1
SEC61G	0.143697	-0.25082	0.565	0.66	1
EIF4A2	0.144744	0.280001	0.658	0.58	1
TSEN54	0.14493	-0.2642	0.337	0.48	1
BSG	0.145648	0.264438	0.57	0.56	1
POLR2F	0.145859	0.311124	0.358	0.26	1
ISG15	0.146171	0.445745	0.285	0.2	1
RBM6	0.147152	0.327296	0.254	0.18	1
MAGOH	0.148224	-0.262331	0.301	0.42	1
POLR2E	0.151751	0.267278	0.378	0.28	1
POLR2G	0.152969	0.274418	0.332	0.22	1
CCDC25	0.154204	-0.261494	0.197	0.3	1
UBTF	0.154409	-0.250279	0.212	0.32	1
PNPLA2	0.15527	-0.390216	0.285	0.36	1
ZC3H13	0.155291	0.276705	0.254	0.16	1
SF3B5	0.15554	0.266332	0.534	0.44	1
UQCRFS1	0.155792	0.299249	0.42	0.36	1
RPA2	0.155898	-0.311817	0.352	0.44	1
IK	0.156531	0.308339	0.332	0.26	1
CD300A	0.157644	0.259254	0.368	0.28	1
IFNAR2	0.158132	-0.252621	0.176	0.26	1
ODF2L	0.158635	-0.326947	0.233	0.32	1
GLIPR1	0.158671	0.280219	0.342	0.24	1
PPP1R15A	0.158856	0.290382	0.254	0.16	1
NDUFB9	0.159061	0.337929	0.528	0.46	1
COX7A2L	0.159195	-0.333468	0.461	0.56	1
LSM8	0.160967	0.256313	0.301	0.2	1
NDUFS5	0.160988	0.298943	0.549	0.46	1
EIF2AK2	0.161064	0.465106	0.259	0.18	1
CAST	0.162359	-0.30958	0.528	0.62	1
PLSCR3	0.163252	0.285748	0.285	0.18	1
DDX3X	0.163757	0.392181	0.321	0.24	1
PRDX6	0.164023	-0.281255	0.409	0.54	1
SH2D2A	0.165451	0.290042	0.534	0.48	1
EIF3M	0.16598	0.346336	0.482	0.44	1
TTC1	0.168811	0.295007	0.311	0.24	1
SKAP2	0.168878	-0.268587	0.187	0.28	1
SMAP1	0.169354	-0.317218	0.326	0.42	1
ANKRD49	0.169463	-0.282932	0.197	0.28	1
TUBA1A	0.17272	0.310307	0.461	0.36	1
ARL6IP1	0.175619	0.295	0.565	0.56	1
ABI3	0.176197	-0.256082	0.295	0.4	1
USP15	0.177703	0.363209	0.383	0.3	1
NOP10	0.177898	0.254446	0.373	0.28	1
AGTRAP	0.180698	0.311232	0.378	0.28	1
GSTO1	0.181229	0.277289	0.259	0.18	1
TTC39C	0.182502	-0.333993	0.181	0.26	1
PTPN2	0.183332	0.32784	0.337	0.26	1
UBE2I	0.183493	0.273638	0.528	0.44	1
NDUFV1	0.187368	0.328026	0.363	0.28	1
KMT2E	0.188118	-0.316446	0.585	0.78	1
RPS19BP1	0.188538	0.256003	0.358	0.26	1
RBM25	0.189738	0.351612	0.435	0.42	1
TMEM256	0.190206	-0.321112	0.223	0.32	1
RNF19A	0.192592	-0.374597	0.238	0.3	1
BABAM1	0.192952	0.261481	0.264	0.18	1
CYB561D2	0.193075	-0.258492	0.197	0.28	1
TBX21	0.193892	-0.303925	0.264	0.34	1
SDF2L1	0.195161	0.284874	0.311	0.22	1
PSMB2	0.196171	-0.255998	0.337	0.44	1
RPS27L	0.201824	0.305396	0.492	0.44	1
LDHA	0.20373	0.31644	0.56	0.52	1
PPP3CC	0.204455	-0.331116	0.358	0.44	1
TASOR	0.204468	0.310854	0.28	0.2	1
TMX4	0.204911	0.299737	0.435	0.38	1
NDUFA12	0.208263	0.298524	0.446	0.4	1
NHP2	0.208599	0.306162	0.383	0.32	1
PLAC8	0.209948	0.288097	0.653	0.58	1
MYO1F	0.211582	-0.278272	0.326	0.42	1
CCDC115	0.213546	0.271661	0.275	0.2	1
TAGLN2	0.213913	0.286567	0.813	0.7	1
C5orf56	0.215315	0.262142	0.394	0.34	1
HLA-DQA1	0.219238	-0.319543	0.207	0.28	1
LUC7L3	0.220083	-0.26301	0.368	0.46	1
C7orf50	0.220849	0.275605	0.285	0.2	1
ZC3H15	0.228548	0.252557	0.456	0.4	1
SNRPF	0.229522	-0.261741	0.311	0.42	1
KMT2C	0.232018	-0.275497	0.202	0.28	1
CLIC3	0.232297	0.292937	0.254	0.18	1
WASF2	0.235721	0.286339	0.378	0.32	1
TADA3	0.236135	0.294131	0.316	0.26	1
ANXA11	0.236564	-0.281772	0.653	0.72	1
BCL7B	0.240399	-0.296456	0.233	0.32	1
WDR33	0.240673	-0.292382	0.202	0.28	1
HIST1H1D	0.24398	-0.408926	0.238	0.3	1
S1PR5	0.25202	0.292716	0.358	0.3	1
YPEL3	0.254993	0.299892	0.311	0.24	1
HNRNPU	0.258192	-0.32475	0.513	0.62	1
RPN2	0.259435	-0.267242	0.492	0.56	1
STAU1	0.26009	-0.325563	0.207	0.28	1
SAT1	0.261907	0.309006	0.311	0.26	1
N4BP2L2	0.267376	-0.300095	0.472	0.56	1
STMN1	0.267997	-0.258778	0.202	0.28	1
ITGA4	0.270625	-0.256564	0.456	0.52	1
ANKRD12	0.271099	-0.268023	0.56	0.62	1
ANXA5	0.274425	-0.254514	0.352	0.42	1
PPP2R5C	0.285128	-0.269905	0.482	0.56	1
EFHD2	0.285853	0.269592	0.264	0.2	1
CIRBP	0.295851	-0.259175	0.689	0.76	1
PSMB4	0.298605	0.252594	0.259	0.2	1
GPR174	0.301202	-0.278135	0.368	0.44	1
GRB2	0.30916	-0.272383	0.358	0.44	1
IKZF2	0.314117	0.297569	0.259	0.2	1
NEAT1	0.314718	-0.251605	0.295	0.38	1
EIF2S3	0.324414	0.259662	0.42	0.38	1
ANAPC11	0.325593	0.303566	0.42	0.36	1
SRI	0.325778	0.267347	0.456	0.44	1
USP16	0.327159	0.276834	0.254	0.2	1
ROCK1	0.329052	-0.34179	0.383	0.44	1
ARL4C	0.334237	0.288352	0.523	0.48	1
GIT2	0.340493	-0.266916	0.218	0.28	1
RAC1	0.358942	-0.26997	0.461	0.52	1
XAF1	0.367165	0.284489	0.275	0.22	1
GOLGA7	0.381935	0.260901	0.373	0.36	1
SLC3A2	0.39144	0.289304	0.295	0.26	1
F2R	0.393546	0.250817	0.264	0.22	1
RNASEH2C	0.400298	-0.271825	0.238	0.28	1
PTPN4	0.413041	0.251852	0.44	0.42	1
MTDH	0.438921	0.277362	0.497	0.52	1
CD27	0.44755	0.293979	0.394	0.38	1
GNLY	0.952548	0.347264	0.482	0.5	1

## Sheet: subcluster_1_severe_vs_healthy
CD16+ CD8+ TEMRA 1 severe vs. healthy
gene	p_val	avg_log2FC	pct.1	pct.2	p_val_adj
XCL1	3.04226e-22	-2.26592	0.047	0.8	1.1135e-17
TRBV6-2	1.75313e-14	-2.48248	0.056	0.62	6.41664e-10
TRAV13-2	4.97614e-13	-2.09795	0.037	0.54	1.82132e-08
MT-CYB	1.42564e-12	-0.767996	1	1	5.218e-08
MT-ND2	4.35223e-12	-1.18938	0.879	1	1.59296e-07
HLA-DRB5	5.46951e-12	2.11523	0.71	0.14	2.0019e-07
RPS26	8.53885e-12	1.71853	0.981	0.94	3.1253e-07
CXCR4	1.13393e-10	1.68154	0.757	0.18	4.1503e-06
NSG1	2.24306e-10	-1.08204	0.037	0.46	8.20982e-06
GZMB	5.37661e-10	2.33078	0.589	0.06	1.96789e-05
HLA-DQA2	1.21027e-09	1.75893	0.514	0	4.42972e-05
GZMH	2.84556e-09	2.29413	0.664	0.2	0.00010415
MT-ND4L	3.58637e-09	-0.639114	0.991	1	0.000131265
MT-ATP6	3.66921e-09	-0.919249	0.991	1	0.000134297
RASAL3	7.33973e-09	-1.09813	0.131	0.6	0.000268641
MT-ND3	7.39304e-09	-0.834802	0.953	1	0.000270593
CST7	1.87227e-08	0.751267	1	1	0.000685271
DDIT4	3.01084e-08	1.58317	0.542	0.08	0.001102
SH3BGRL3	4.62488e-08	0.613415	1	0.98	0.00169275
MS4A1	4.68792e-08	-1.1358	0.065	0.42	0.00171582
HLA-B	1.18619e-07	-0.336761	1	1	0.00434159
CMC1	1.26249e-07	1.05354	0.85	0.56	0.00462082
RPS8	1.48698e-07	0.404803	1	1	0.00544248
NKG7	1.61367e-07	0.670561	1	1	0.00590619
C16orf54	5.3232e-07	-0.746869	0.047	0.36	0.0194834
DUSP2	5.78157e-07	1.15665	0.879	0.64	0.0211611
TSC22D3	7.04538e-07	0.93763	0.85	0.6	0.0257868
EOMES	7.23295e-07	-0.999766	0.168	0.56	0.0264733
MT-ND1	7.56358e-07	-0.714076	0.888	1	0.0276834
WHAMM	1.33005e-06	-0.8712	0.047	0.34	0.0486812
IL7R	1.46338e-06	-1.30966	0.374	0.8	0.0535611
ARHGAP45	2.95792e-06	-1.03421	0.159	0.52	0.108263
ISG20	3.29993e-06	1.13681	0.757	0.46	0.120781
ZFP36	3.43574e-06	0.98818	0.832	0.6	0.125751
PCBP1	4.79561e-06	-0.846818	0.533	0.88	0.175524
STAT5A	5.37947e-06	-0.664171	0.037	0.3	0.196894
IGLV2-14	5.51141e-06	-0.827639	0.075	0.38	0.201723
MT2A	5.56189e-06	1.12463	0.804	0.58	0.203571
RPL18	7.02012e-06	0.347359	1	1	0.256943
FCGR3A	7.85419e-06	1.68547	0.449	0.1	0.287471
RPL28	8.01351e-06	0.289237	1	1	0.293302
MT-ND4	9.96929e-06	-0.540074	0.963	0.96	0.364886
RPS4X	9.97482e-06	0.461833	1	1	0.365088
MTRNR2L12	1.75961e-05	-0.554282	0.972	1	0.644036
RPLP1	1.82045e-05	0.449673	1	1	0.666302
RPS15A	1.82045e-05	0.259375	1	1	0.666302
IL27RA	1.86797e-05	-0.581315	0.112	0.44	0.683695
BEX2	1.92567e-05	-0.684696	0.056	0.32	0.704814
RPS27	2.1193e-05	-0.315734	1	1	0.775685
CD69	3.1201e-05	1.2174	0.579	0.32	1
PXN	3.13886e-05	-0.842298	0.159	0.48	1
MT-CO3	3.51842e-05	-0.438206	1	1	1
TRGV9	4.10598e-05	-1.25775	0.056	0.3	1
AC004687.1	4.14175e-05	-0.780879	0.075	0.34	1
TRGV2	5.19921e-05	-0.507317	0.131	0.46	1
TRAV20	5.558e-05	2.79673	0.299	0.02	1
XBP1	6.60369e-05	-0.906522	0.308	0.64	1
SLC35E2B	7.06491e-05	-0.591625	0.047	0.28	1
GRAMD1A	7.07721e-05	-0.746741	0.065	0.3	1
OGA	8.04971e-05	-0.729049	0.112	0.4	1
ITM2A	8.77221e-05	1.02701	0.617	0.34	1
FLI1	8.77676e-05	-0.698139	0.28	0.68	1
ZFP36L2	8.99187e-05	-0.638919	0.841	0.96	1
HLA-DPA1	9.84065e-05	0.731642	0.86	0.76	1
GPR68	0.000121752	-0.6867	0.065	0.3	1
CCL4	0.000128214	0.998783	0.654	0.42	1
NELL2	0.000139939	-0.533415	0.056	0.28	1
S1PR1	0.000142414	-0.804474	0.224	0.54	1
MGST3	0.00014657	-0.725021	0.252	0.56	1
CCL5	0.000147027	0.481826	1	1	1
IL10RA	0.000168971	-0.760401	0.467	0.76	1
IKZF1	0.000180793	-0.637204	0.224	0.56	1
ATP2A3	0.000196309	-0.557015	0.056	0.28	1
LTB	0.000225192	-1.19599	0.271	0.58	1
TRGV4	0.000232755	1.47736	0.383	0.1	1
SDF4	0.000246549	-0.705746	0.224	0.54	1
RPL11	0.000251826	0.276014	1	1	1
FNTA	0.000260847	-0.594027	0.196	0.54	1
GCLM	0.000281721	-0.636913	0.056	0.26	1
RPS13	0.000304532	0.326452	1	1	1
TMSB4X	0.000349395	-0.267952	1	1	1
MT-ND5	0.00038292	-0.535721	0.925	0.96	1
TCF7	0.000400944	-0.69039	0.187	0.46	1
PILRB	0.000406633	-0.5391	0.093	0.34	1
GAPDH	0.000414912	0.50943	0.991	0.98	1
RACK1	0.000445467	0.366342	1	1	1
HNRNPA1	0.000505387	0.464019	0.953	0.94	1
KLRC2	0.000524647	-0.437621	0.598	0.96	1
MAP4	0.000562921	-0.662258	0.15	0.42	1
UBC	0.000565761	0.414134	0.991	1	1
PRKD2	0.000584584	-0.478269	0.056	0.26	1
FGFBP2	0.000674562	1.26267	0.346	0.1	1
XCL2	0.000688331	0.704982	0.542	0.26	1
SYNGR2	0.000723855	0.733932	0.458	0.2	1
PTBP1	0.000738438	-0.717791	0.131	0.38	1
INPP4B	0.0007634	-0.593684	0.224	0.52	1
PPDPF	0.000770846	0.485712	0.953	0.92	1
SYTL1	0.000806012	-0.622559	0.243	0.54	1
PDXDC1	0.000828388	-0.515803	0.075	0.28	1
TSC22D4	0.0008303	-0.636272	0.299	0.56	1
FBXO3	0.000898716	-0.524045	0.065	0.26	1
RCBTB2	0.000906129	-0.586881	0.075	0.28	1
COX6C	0.000935409	0.560665	0.776	0.76	1
TRA2A	0.000962993	-0.511886	0.112	0.34	1
RRAS2	0.000968814	-0.538519	0.075	0.28	1
AHNAK	0.00102006	-0.56229	0.607	0.86	1
TRBC1	0.00104617	1.01671	0.514	0.3	1
ACTN4	0.00105611	-0.698702	0.168	0.44	1
NDUFB9	0.00111418	0.666305	0.598	0.46	1
GRK6	0.00115168	-0.681582	0.14	0.36	1
MT1F	0.0011519	0.859955	0.327	0.1	1
RPA1	0.00124539	-0.458556	0.084	0.3	1
TRBV27	0.00129659	1.35433	0.299	0.06	1
TBX21	0.00137922	-0.668222	0.121	0.34	1
UBAC2	0.00140244	-0.518763	0.187	0.46	1
OGFR	0.00145023	-0.557847	0.131	0.38	1
PABPC1	0.00148232	-0.421439	0.981	1	1
PIM1	0.00148818	-0.501941	0.215	0.52	1
MYL6	0.00151148	0.394604	0.991	0.98	1
CALM1	0.0015213	0.422159	1	0.96	1
CD3D	0.00154112	0.423949	0.991	0.96	1
TCIRG1	0.00156716	-0.456564	0.112	0.34	1
SELENOM	0.00162681	-0.504241	0.196	0.5	1
BET1L	0.00169018	-0.544296	0.131	0.36	1
PSMD8	0.00169679	0.672144	0.477	0.32	1
CD244	0.00175325	-0.597836	0.168	0.42	1
THOC2	0.00178311	-0.497901	0.168	0.42	1
TNKS2	0.00178791	-0.488765	0.093	0.3	1
SRGN	0.00183225	0.418001	0.944	0.96	1
KLRG1	0.00186252	0.519615	0.738	0.54	1
DIP2A	0.00189877	-0.509383	0.093	0.3	1
HOPX	0.0019267	0.659301	0.738	0.62	1
SEC11C	0.00200701	0.704303	0.421	0.2	1
AL138963.4	0.00205653	-0.947305	0.178	0.4	1
HLA-DRA	0.002072	1.15989	0.467	0.28	1
APH1A	0.00227551	-0.536915	0.271	0.56	1
GTF2H5	0.00230541	-0.555907	0.084	0.28	1
C1QBP	0.00234011	-0.579214	0.206	0.48	1
LDLRAP1	0.00236176	-0.441323	0.112	0.32	1
ABI1	0.00236687	-0.552011	0.215	0.48	1
ITGB1	0.00240128	-0.535103	0.252	0.54	1
ZFP36L1	0.0024041	-0.69593	0.43	0.64	1
CAMK4	0.00259617	-0.535538	0.103	0.3	1
GADD45B	0.00261951	-0.554922	0.234	0.52	1
KCNA3	0.00272193	-0.518716	0.187	0.46	1
RPS29	0.00275778	-0.383276	0.963	1	1
RPL7A	0.0029876	0.250104	1	1	1
GIMAP6	0.00303769	-0.552238	0.234	0.52	1
C1orf162	0.00304966	-0.748454	0.112	0.3	1
SYNC	0.00305638	-0.437892	0.084	0.28	1
SUPT16H	0.00310319	-0.468087	0.121	0.34	1
PPP1R21	0.00319112	-0.417837	0.075	0.26	1
TMEM14B	0.00323325	-0.586875	0.215	0.5	1
RNASEK	0.00324534	0.473138	0.86	0.84	1
SNHG5	0.00325187	-0.642444	0.299	0.58	1
ZNF22	0.00326745	-0.52289	0.252	0.52	1
NONO	0.00348295	-0.635385	0.224	0.48	1
CHURC1	0.00349841	-0.492878	0.364	0.7	1
HERC5	0.00353577	-0.387103	0.075	0.26	1
SCAMP3	0.00358021	-0.451928	0.103	0.3	1
CXCR3	0.00363052	-0.469083	0.224	0.5	1
TMEM43	0.00373931	-0.479429	0.112	0.32	1
MICOS13	0.00375989	0.718859	0.402	0.22	1
DHX15	0.00391061	-0.484894	0.093	0.28	1
HNRNPA2B1	0.00406521	-0.310044	0.953	0.96	1
MTCH1	0.00421314	-0.546054	0.178	0.42	1
ERG28	0.00421653	0.632753	0.262	0.08	1
TNFAIP3	0.00428829	0.948554	0.262	0.08	1
SCAF11	0.00451545	-0.523935	0.336	0.62	1
SACM1L	0.00459077	-0.446785	0.112	0.32	1
MAP3K8	0.00460847	0.601456	0.346	0.14	1
NIN	0.00460847	-0.670218	0.215	0.42	1
BTF3	0.00463055	0.394565	0.972	0.9	1
LITAF	0.00465356	0.375023	0.935	0.92	1
EIF4E2	0.00474741	-0.426204	0.15	0.38	1
ITGB7	0.00474891	-0.632764	0.355	0.56	1
DCAF8	0.00481099	-0.604528	0.112	0.3	1
TAPBP	0.00503055	-0.709656	0.421	0.64	1
DNAJB6	0.00510993	0.601412	0.439	0.24	1
MAZ	0.00514642	-0.414217	0.112	0.32	1
ACADVL	0.00517268	-0.680269	0.206	0.42	1
ID2	0.0052708	0.831808	0.467	0.32	1
ODF2L	0.00531851	-0.611771	0.131	0.32	1
MECP2	0.00538605	-0.519424	0.093	0.28	1
CITED2	0.00544036	-0.711728	0.159	0.36	1
TMC6	0.00558173	-0.524032	0.252	0.52	1
ZNF766	0.00573551	-0.416845	0.084	0.26	1
CCNL2	0.00579926	-0.425508	0.093	0.28	1
SUN2	0.00580933	-0.548698	0.364	0.66	1
RALGAPA1	0.00605244	-0.451078	0.112	0.3	1
LCP1	0.00609129	-0.3654	0.785	0.96	1
LYST	0.00612249	0.65785	0.383	0.16	1
IL2RB	0.0061241	-0.624524	0.29	0.52	1
PHF1	0.00616802	-0.49323	0.178	0.42	1
HLA-DPB1	0.00627567	0.417312	0.897	0.8	1
HERPUD1	0.00628253	0.743803	0.486	0.38	1
POLR2B	0.0062916	-0.414787	0.14	0.36	1
MT-ATP8	0.00648524	-0.536256	0.252	0.52	1
KLF12	0.00662605	-0.397141	0.103	0.3	1
SLC9A3R1	0.00663546	-0.480585	0.692	0.86	1
KIF21A	0.00680504	-0.522413	0.14	0.34	1
ATP5F1D	0.00683221	0.471431	0.72	0.58	1
NINJ1	0.00732073	-0.544462	0.112	0.3	1
DDX54	0.00733209	-0.363633	0.084	0.26	1
EBLN3P	0.00743392	-0.450395	0.103	0.28	1
HLA-DRB1	0.00744022	0.678067	0.757	0.64	1
SLA2	0.00759607	0.821295	0.271	0.1	1
NR1H2	0.00768121	-0.344117	0.084	0.26	1
ATP5F1A	0.00769367	0.535118	0.654	0.46	1
EEF1D	0.0077693	0.305778	0.991	1	1
TCEAL4	0.00784279	-0.488375	0.093	0.26	1
PLEK	0.00788792	0.569449	0.738	0.6	1
C12orf65	0.00810875	-0.319752	0.112	0.3	1
FPGS	0.0081167	-0.423172	0.103	0.28	1
FDFT1	0.008141	0.625072	0.29	0.12	1
CD3G	0.00824252	0.531005	0.813	0.78	1
ARPC3	0.00872048	0.418117	0.944	0.9	1
RER1	0.0088515	-0.461198	0.215	0.44	1
DNAJB1	0.00904954	0.568578	0.495	0.3	1
KANSL1-AS1	0.0091402	0.680938	0.271	0.1	1
IDS	0.00934804	-0.492552	0.252	0.5	1
ZNF148	0.00935845	-0.376213	0.112	0.28	1
RHOF	0.00957343	0.590331	0.477	0.32	1
SNRPF	0.00960177	-0.540566	0.206	0.42	1
ARF1	0.00960736	0.349271	0.757	0.82	1
IER2	0.00963674	-0.504538	0.467	0.72	1
GRSF1	0.00973319	-0.426128	0.234	0.48	1
KDELR1	0.00986939	0.528164	0.439	0.28	1
SMAP1	0.0101503	-0.473345	0.206	0.42	1
PRR13	0.010296	-0.400131	0.71	0.94	1
UBE2D2	0.0104085	0.599501	0.664	0.58	1
CDC42EP3	0.0104332	-0.368096	0.252	0.52	1
ARPC2	0.0106048	0.462645	0.907	0.92	1
BAG6	0.0107846	-0.545037	0.131	0.3	1
KHDRBS1	0.0110676	-0.456116	0.178	0.4	1
EMG1	0.0112517	-0.382109	0.103	0.28	1
GANAB	0.0114025	-0.370335	0.093	0.26	1
RPL36AL	0.0114473	0.404839	0.935	0.9	1
CYLD	0.0115662	-0.330749	0.159	0.38	1
NDUFS5	0.0120118	0.484681	0.617	0.46	1
SORL1	0.0120139	-0.295838	0.093	0.26	1
ANTKMT	0.0125971	-0.436674	0.196	0.4	1
TRGV7	0.0128742	0.399484	0.093	0.26	1
CTSC	0.0129418	0.582649	0.664	0.6	1
ARHGAP25	0.0129421	-0.520992	0.327	0.54	1
ZAP70	0.0130567	-0.460723	0.533	0.7	1
TBK1	0.0131551	-0.389322	0.131	0.32	1
FXYD5	0.013229	0.294933	0.944	0.94	1
TRAF5	0.0132906	-0.290243	0.121	0.3	1
RBL2	0.0137803	-0.409034	0.421	0.72	1
TRAC	0.0137885	0.399369	0.523	0.34	1
CLPP	0.0139874	0.557366	0.346	0.18	1
PABPC4	0.0140259	-0.366752	0.093	0.26	1
RPS19	0.0143231	0.264412	1	1	1
PRDX5	0.0144154	0.424248	0.458	0.28	1
TMEM123	0.0147446	-0.463182	0.252	0.48	1
KLF6	0.0148124	-0.346089	0.664	0.9	1
PLP2	0.0151208	-0.396414	0.224	0.44	1
MORC3	0.015187	-0.353045	0.159	0.38	1
DARS	0.0152976	-0.391118	0.196	0.42	1
CCDC18-AS1	0.0154215	-0.440291	0.243	0.48	1
DDX39B	0.0154331	-0.549549	0.364	0.6	1
PPM1M	0.0155037	-0.42495	0.14	0.32	1
TMEM258	0.015513	0.363057	0.71	0.64	1
CD47	0.0155968	0.724519	0.374	0.22	1
XPA	0.0156948	-0.393452	0.103	0.26	1
CTSW	0.0158059	-0.262304	0.935	1	1
GPR174	0.0162071	-0.546311	0.243	0.44	1
GMCL1	0.0170214	-0.368855	0.112	0.28	1
MYH9	0.0170504	-0.532352	0.579	0.74	1
AGK	0.0173205	-0.366769	0.103	0.26	1
ATP5MG	0.0175391	0.344848	0.879	0.92	1
ARID5B	0.0176977	0.5503	0.355	0.2	1
CENPC	0.0179239	-0.511142	0.159	0.32	1
SCML4	0.0181451	-0.517261	0.243	0.44	1
RPN2	0.0181908	-0.462399	0.327	0.56	1
MAD1L1	0.0181958	0.626465	0.364	0.24	1
GZMM	0.0182542	0.331721	0.841	0.76	1
CLN3	0.0183611	-0.367791	0.14	0.34	1
NME2	0.0184442	0.470814	0.729	0.72	1
PPID	0.0184603	-0.470846	0.168	0.36	1
MZT2B	0.0188083	0.644422	0.29	0.14	1
CYFIP2	0.0191337	-0.39847	0.29	0.52	1
ERGIC3	0.0192358	0.564256	0.421	0.28	1
CHD9	0.019427	-0.402508	0.178	0.36	1
STX16	0.0195333	-0.442149	0.121	0.28	1
HLA-F	0.0196971	-0.364724	0.664	0.88	1
OAZ1	0.0197709	-0.289206	0.907	1	1
UQCRH	0.0202759	0.421354	0.636	0.6	1
BLOC1S1	0.0206477	0.331174	0.617	0.5	1
UBE2J2	0.0207218	-0.323239	0.131	0.3	1
GZMK	0.0207338	-0.28129	0.551	0.86	1
NDUFB11	0.0207681	0.524614	0.617	0.52	1
TRA2B	0.0212302	-0.446647	0.327	0.6	1
CLK3	0.0213573	-0.381696	0.103	0.26	1
PSMB9	0.0216586	0.366588	0.879	0.9	1
ME2	0.0217213	-0.288881	0.121	0.3	1
EDF1	0.0220241	0.271467	0.748	0.68	1
EIF3K	0.0220559	0.337475	0.879	0.86	1
ALKBH5	0.0221466	-0.323054	0.15	0.34	1
KPNB1	0.0222085	-0.429043	0.327	0.54	1
MAX	0.0222503	-0.436972	0.215	0.42	1
KIR3DL2	0.0223124	-0.314854	0.28	0.52	1
SLC25A6	0.0223763	0.420603	0.907	0.94	1
STARD3NL	0.0224125	-0.388867	0.15	0.32	1
YWHAB	0.0226195	0.305501	0.925	0.96	1
ASAH1	0.0226609	0.471179	0.29	0.14	1
UBE2N	0.0228758	-0.372124	0.168	0.34	1
POMP	0.0232962	0.440792	0.477	0.34	1
RPS4Y1	0.0234339	-0.3409	0.645	0.96	1
TLE5	0.023455	0.45979	0.636	0.56	1
PRKCH	0.0237446	-0.444883	0.458	0.66	1
MAPRE2	0.0240441	-0.43419	0.196	0.38	1
STMN1	0.0241355	-0.422158	0.121	0.28	1
DBI	0.0241419	0.413241	0.589	0.5	1
BCAP31	0.0242007	0.433618	0.598	0.52	1
LASP1	0.0244467	-0.488419	0.131	0.28	1
YIPF3	0.0245129	-0.349534	0.131	0.3	1
MYO1G	0.0249074	-0.420711	0.383	0.62	1
PPP4C	0.0251871	0.445549	0.467	0.3	1
PCID2	0.0255878	-0.386269	0.14	0.3	1
SNHG29	0.0256933	0.336249	0.785	0.74	1
SENP6	0.0257163	-0.47371	0.234	0.44	1
RAP2B	0.0260016	-0.452968	0.121	0.26	1
NKTR	0.026198	-0.419202	0.262	0.48	1
ANKRD44	0.0262334	-0.325065	0.252	0.44	1
SPTAN1	0.0264892	-0.379713	0.252	0.48	1
NOP56	0.0265341	-0.410563	0.112	0.26	1
SH2D2A	0.0269082	0.84585	0.533	0.48	1
PPP1CA	0.0271354	0.380511	0.729	0.62	1
HPCAL1	0.0271507	-0.405711	0.159	0.34	1
NT5C3A	0.0271662	-0.341697	0.121	0.28	1
PNKP	0.0275669	-0.344061	0.121	0.28	1
LPCAT1	0.0275672	-0.337123	0.121	0.28	1
RAB11A	0.0277704	0.544557	0.271	0.12	1
PYCR2	0.027817	-0.388319	0.206	0.38	1
TMED5	0.0279942	-0.404104	0.196	0.38	1
EPRS	0.0280507	-0.407735	0.206	0.42	1
LYRM2	0.0283421	0.576671	0.271	0.14	1
SHFL	0.0288285	-0.365372	0.224	0.44	1
HNRNPA0	0.0290906	-0.441955	0.336	0.56	1
SELENOT	0.029273	-0.385823	0.215	0.4	1
KLF2	0.0293431	0.511393	0.411	0.26	1
GYPC	0.0293915	0.278647	0.766	0.74	1
FUS	0.0298904	-0.352985	0.514	0.7	1
LSM5	0.0301739	-0.303415	0.206	0.42	1
TNFRSF1B	0.0302268	-0.253413	0.243	0.48	1
P2RY10	0.0305195	-0.406473	0.121	0.28	1
GPR108	0.0310289	-0.334357	0.168	0.36	1
PTGES3	0.0311148	0.373782	0.748	0.72	1
SCAPER	0.0314115	-0.313791	0.121	0.28	1
MOB3A	0.0314118	-0.32204	0.121	0.28	1
HCP5	0.0315136	-0.371204	0.121	0.26	1
NLRC3	0.0315525	-0.359946	0.14	0.3	1
DCAF5	0.0317679	-0.341668	0.112	0.26	1
SUB1	0.0317783	0.278107	0.757	0.74	1
LSM8	0.0325625	0.492062	0.346	0.2	1
ARHGAP1	0.0327917	-0.347087	0.121	0.28	1
LY9	0.0328216	-0.417936	0.336	0.54	1
PKN1	0.0329994	-0.330775	0.131	0.3	1
RPL31	0.0332698	0.309388	0.972	0.98	1
PDLIM2	0.033404	-0.353582	0.271	0.48	1
PTPN22	0.0339255	-0.308327	0.131	0.3	1
HPS1	0.0339565	-0.290462	0.206	0.4	1
CD2BP2	0.0341271	-0.255062	0.159	0.32	1
NT5C	0.0342223	-0.359191	0.215	0.4	1
PIAS1	0.0349173	-0.36688	0.15	0.32	1
NUCB2	0.0350877	-0.390793	0.411	0.66	1
ARHGEF1	0.0352421	-0.538571	0.458	0.66	1
PSME1	0.035347	0.258998	0.963	0.96	1
H3F3B	0.0353514	0.331861	0.981	0.98	1
NDUFB5	0.0356754	-0.308265	0.14	0.3	1
SF3B1	0.0357944	-0.543303	0.439	0.6	1
EIF4G1	0.0360885	-0.312477	0.15	0.32	1
TNRC6B	0.0361036	-0.410875	0.224	0.4	1
RNF181	0.0368496	0.418792	0.336	0.2	1
TANK	0.0369034	-0.29569	0.159	0.32	1
TIMMDC1	0.0372467	-0.318129	0.121	0.28	1
ACAP1	0.0373218	-0.48959	0.542	0.78	1
PTP4A2	0.0375786	0.315896	0.514	0.38	1
VAMP5	0.0376586	0.32271	0.458	0.36	1
SEPTIN1	0.0376772	-0.410834	0.579	0.7	1
ASB8	0.0378632	-0.277162	0.112	0.26	1
C9orf16	0.0386801	0.290479	0.598	0.52	1
MT-ND6	0.0387441	-0.54172	0.411	0.66	1
TOX4	0.0390859	-0.428037	0.206	0.38	1
UQCR11	0.0390886	0.291657	0.869	0.78	1
POLDIP2	0.0396473	-0.314708	0.121	0.26	1
LAMP1	0.0410524	-0.379113	0.346	0.6	1
API5	0.0410742	-0.319097	0.168	0.34	1
EPS15	0.041672	-0.451389	0.168	0.32	1
ATP5MC2	0.0416828	0.264701	0.953	0.92	1
ATF7IP	0.0417594	-0.451372	0.215	0.4	1
RWDD1	0.0422778	0.357597	0.551	0.44	1
CAPN2	0.0425632	-0.287817	0.533	0.84	1
JTB	0.0428499	0.366537	0.636	0.56	1
KCNAB2	0.043282	-0.427944	0.159	0.3	1
PRRC2B	0.0443641	-0.426206	0.168	0.32	1
TRIM27	0.0445846	-0.262179	0.121	0.28	1
PRPSAP1	0.0449259	-0.256431	0.112	0.26	1
ECH1	0.0452204	0.371753	0.533	0.42	1
GTF2I	0.0453278	-0.338945	0.131	0.28	1
SEC31A	0.0454699	-0.361304	0.15	0.3	1
SVIP	0.0459663	-0.406559	0.14	0.28	1
ARL2BP	0.0460747	0.379057	0.402	0.26	1
UBE2D3	0.0463612	0.413368	0.636	0.6	1
BRD2	0.0465568	-0.479801	0.29	0.5	1
CTSA	0.046578	-0.320963	0.206	0.38	1
ASH1L	0.0466221	-0.455244	0.168	0.32	1
RTN4	0.0469809	-0.378725	0.243	0.46	1
SERPINB1	0.0470845	0.359785	0.505	0.42	1
LCP2	0.0470943	-0.45365	0.477	0.7	1
TOP1	0.0473398	0.480928	0.28	0.16	1
RCSD1	0.047749	-0.264514	0.383	0.64	1
CLEC2B	0.0477968	0.293126	0.598	0.5	1
ZFAND6	0.0479374	-0.308939	0.206	0.38	1
AAK1	0.0484904	-0.412924	0.206	0.38	1
BAX	0.0486236	0.59938	0.421	0.3	1
P2RY8	0.048725	-0.317797	0.196	0.38	1
RASA3	0.04898	-0.530966	0.234	0.36	1
SF3A1	0.049133	-0.251178	0.299	0.52	1
RBM4	0.0493672	0.436565	0.346	0.22	1
CEP57	0.0493955	0.47037	0.252	0.12	1
SH3BGRL	0.0496667	0.375412	0.598	0.58	1
NOP10	0.0497305	0.379859	0.402	0.28	1
LBH	0.0502027	-0.295443	0.421	0.66	1
TMBIM4	0.0502029	0.306966	0.523	0.44	1
TRIM14	0.0508619	-0.341087	0.121	0.26	1
CCDC69	0.050898	-0.277742	0.178	0.36	1
EZR	0.0509531	0.391175	0.654	0.6	1
LDHA	0.0509794	0.407051	0.589	0.52	1
SNHG16	0.0509923	-0.316288	0.234	0.42	1
GLIPR1	0.0510594	0.38344	0.374	0.24	1
MOB1A	0.0511017	0.393912	0.355	0.24	1
CLEC2D	0.0512212	0.376652	0.589	0.5	1
MKRN1	0.0513692	-0.3432	0.131	0.26	1
NDUFA12	0.051477	0.459489	0.477	0.4	1
EIF3A	0.0515581	-0.286379	0.308	0.52	1
CASP4	0.0520611	0.444829	0.458	0.36	1
RPLP0	0.0521021	0.288764	1	1	1
FGD3	0.0522418	-0.355439	0.224	0.4	1
EIF5B	0.0524	-0.477569	0.243	0.4	1
PARK7	0.052585	0.263536	0.701	0.7	1
TRAF3IP3	0.052636	-0.484386	0.505	0.7	1
RNF213	0.053614	-0.418115	0.495	0.68	1
SECISBP2	0.0536303	-0.27378	0.15	0.3	1
GABARAPL2	0.0538037	0.310136	0.505	0.4	1
SERF2	0.0539525	0.285507	1	1	1
SPSB3	0.0544709	-0.385623	0.187	0.36	1
RSRP1	0.055116	-0.311175	0.458	0.66	1
TMEM179B	0.0552566	0.453949	0.29	0.18	1
SYTL3	0.055309	0.596277	0.355	0.24	1
REEP5	0.0557029	0.518116	0.458	0.36	1
HM13	0.0557109	-0.285013	0.252	0.48	1
SKAP2	0.0558504	-0.358811	0.14	0.28	1
DUSP1	0.0558956	0.758841	0.505	0.48	1
TYROBP	0.0558979	1.2156	0.336	0.22	1
TM9SF2	0.0559687	-0.343592	0.168	0.32	1
FRYL	0.0572932	-0.250574	0.14	0.28	1
IL2RG	0.0573217	0.255627	0.981	0.98	1
PSMC4	0.0578058	-0.359252	0.206	0.36	1
TUBA1B	0.0582813	-0.34424	0.374	0.56	1
DYNLT3	0.0583598	-0.257459	0.187	0.36	1
HMGB2	0.0584285	-0.346145	0.28	0.48	1
SRP72	0.0595149	-0.260371	0.14	0.28	1
SPPL2A	0.0597735	-0.250881	0.168	0.34	1
MRPL20	0.0605417	-0.402247	0.336	0.52	1
MRPL41	0.0614289	0.39706	0.402	0.28	1
PTPRCAP	0.0619996	-0.368052	0.355	0.56	1
HNRNPA3	0.0621448	0.377276	0.664	0.7	1
TMEM109	0.0622639	-0.396908	0.374	0.56	1
ALKBH7	0.0638612	0.327	0.336	0.2	1
SSH2	0.0639334	0.522458	0.28	0.18	1
PSMA4	0.0643465	0.393816	0.308	0.18	1
CDIPT	0.0646195	-0.251404	0.121	0.26	1
NDUFC1	0.0656386	-0.318551	0.271	0.48	1
KMT2E	0.0656908	-0.398539	0.486	0.78	1
WDR33	0.0662095	-0.390667	0.15	0.28	1
NCBP2AS2	0.0664667	0.422464	0.308	0.18	1
CYTH1	0.0669834	-0.33746	0.318	0.54	1
SNAP23	0.0672062	-0.315732	0.196	0.36	1
THOC7	0.0676078	0.40506	0.252	0.14	1
TWF2	0.0681047	0.364979	0.458	0.34	1
SERPINB6	0.068283	-0.286065	0.14	0.28	1
PTGER4	0.068397	-0.331807	0.168	0.32	1
PSMA5	0.0684173	-0.283181	0.355	0.62	1
KLRK1	0.0689773	-0.321174	0.804	0.98	1
RIC8A	0.0691306	-0.251376	0.14	0.28	1
CRTAP	0.0691936	-0.343965	0.168	0.32	1
PTRHD1	0.069611	0.365447	0.346	0.24	1
CCNG1	0.0699979	0.490431	0.252	0.14	1
PRKCSH	0.0703666	-0.406513	0.15	0.28	1
FAAP20	0.0705156	0.483239	0.29	0.18	1
CSNK1A1	0.0711951	-0.27512	0.327	0.54	1
SLC25A36	0.0712343	-0.317408	0.14	0.26	1
HACD4	0.0720925	-0.389578	0.168	0.3	1
ANP32A	0.0722616	0.310134	0.411	0.34	1
ANP32E	0.0723483	0.36072	0.327	0.22	1
STK38	0.072371	-0.386998	0.308	0.46	1
BLOC1S4	0.0724742	-0.287686	0.159	0.3	1
ATP6AP1	0.0739531	-0.31681	0.206	0.4	1
HBP1	0.0740169	-0.265916	0.224	0.4	1
NEDD8	0.074986	0.267522	0.617	0.52	1
ARL6IP1	0.0752052	0.410711	0.579	0.56	1
LAT	0.0758374	0.405562	0.486	0.44	1
ALDOA	0.0758504	-0.470875	0.514	0.7	1
MRPL3	0.0759452	-0.266347	0.159	0.3	1
GPR171	0.076724	0.485668	0.271	0.16	1
LMAN2	0.0767484	-0.332679	0.449	0.62	1
TPST2	0.0778102	-0.400215	0.43	0.62	1
SLC25A5	0.0779789	0.408671	0.57	0.54	1
FKBP5	0.0786756	0.488151	0.29	0.2	1
MEAF6	0.0791167	0.349497	0.467	0.38	1
MIEN1	0.0797897	0.508192	0.402	0.32	1
SRSF11	0.0802258	-0.295037	0.421	0.64	1
C1orf21	0.0803485	0.420961	0.29	0.2	1
SLBP	0.0805395	0.512252	0.271	0.18	1
INTS11	0.0805976	-0.348154	0.187	0.34	1
SNX3	0.0819881	0.26442	0.505	0.46	1
ANKHD1	0.0823695	-0.294926	0.187	0.34	1
SPN	0.0827825	-0.3272	0.308	0.48	1
MRPS21	0.0830036	0.353074	0.458	0.36	1
ITCH	0.0835192	-0.256236	0.131	0.26	1
GOLGA4	0.0836598	-0.403496	0.252	0.42	1
MPC2	0.0850784	0.295294	0.336	0.2	1
RSRC2	0.086199	-0.368413	0.262	0.42	1
RBX1	0.0868131	0.488978	0.355	0.28	1
MRPS18B	0.0871945	-0.261162	0.224	0.4	1
MTLN	0.0874054	-0.374419	0.196	0.32	1
COX5A	0.0878305	0.30677	0.579	0.5	1
ARL8B	0.0881572	-0.304665	0.15	0.28	1
UBE2E3	0.0887365	-0.300617	0.318	0.5	1
FCRL3	0.0888212	-0.314567	0.187	0.34	1
SYF2	0.0891797	-0.295242	0.308	0.5	1
FKBP8	0.0895376	-0.329143	0.383	0.58	1
TAX1BP1	0.0897614	0.284039	0.505	0.42	1
TRPC4AP	0.0898407	-0.290671	0.131	0.26	1
SRSF9	0.0904779	0.387533	0.336	0.24	1
BIN2	0.090791	0.376713	0.654	0.6	1
PLSCR3	0.0933136	0.379633	0.29	0.18	1
PUM1	0.0933977	-0.279557	0.15	0.28	1
HECTD1	0.0935683	-0.336012	0.168	0.3	1
ARPC1B	0.093639	0.289061	0.888	0.84	1
S1PR5	0.0937971	0.341269	0.393	0.3	1
RABGAP1L	0.0941389	0.389599	0.383	0.28	1
AC243960.1	0.0941678	-0.288158	0.224	0.38	1
DEDD2	0.0953979	-0.253748	0.131	0.26	1
TALDO1	0.0955496	0.286613	0.458	0.42	1
STAT3	0.0957853	-0.330941	0.299	0.44	1
RPS27L	0.0962865	0.44615	0.486	0.44	1
IFNAR2	0.0963476	-0.311122	0.14	0.26	1
ZEB2	0.0967855	0.419826	0.336	0.22	1
SETD5	0.0968588	-0.283847	0.168	0.32	1
DOCK8	0.0968757	-0.250717	0.327	0.52	1
HSPA5	0.0973194	0.436962	0.664	0.66	1
AP2M1	0.0978773	0.305048	0.514	0.48	1
ATP6V0D1	0.0979149	0.357154	0.252	0.14	1
EID1	0.0985946	0.328682	0.589	0.54	1
MTDH	0.0988359	0.339531	0.523	0.52	1
PRRC2C	0.0992441	-0.281647	0.467	0.64	1
DDX5	0.100359	-0.25124	0.916	0.94	1
FAM49B	0.100442	0.351789	0.551	0.5	1
ADAM8	0.100682	-0.334507	0.206	0.34	1
TMEM35B	0.101332	-0.364863	0.299	0.48	1
RAB11B	0.10139	-0.367837	0.243	0.38	1
VIM	0.101587	-0.273628	0.944	0.96	1
LSM3	0.10162	0.378133	0.346	0.28	1
EHMT1	0.102756	-0.291399	0.178	0.32	1
CUTA	0.103209	0.385657	0.542	0.56	1
BAZ1A	0.103729	0.292475	0.355	0.24	1
CTNNB1	0.104382	-0.26544	0.168	0.3	1
PTGDR	0.10449	-0.423752	0.364	0.5	1
RAB5IF	0.104934	0.379514	0.383	0.34	1
ACSL5	0.106811	-0.337389	0.159	0.28	1
ZC3H15	0.106898	0.400024	0.486	0.4	1
ERH	0.106898	-0.274451	0.402	0.58	1
MATK	0.107314	-0.304878	0.355	0.54	1
TMEM173	0.107913	0.297253	0.374	0.32	1
MRPS12	0.10802	0.381608	0.271	0.18	1
ZMYM5	0.108194	-0.292329	0.14	0.26	1
RNF34	0.110697	-0.309079	0.14	0.26	1
VEZF1	0.111333	-0.308113	0.168	0.3	1
CIR1	0.111862	0.349425	0.308	0.2	1
MRPS5	0.112354	0.311946	0.271	0.16	1
RNF44	0.112603	-0.257381	0.14	0.26	1
GPS2	0.112638	0.354654	0.421	0.34	1
SRSF4	0.112819	0.284891	0.383	0.3	1
CDKN1B	0.112834	-0.286534	0.29	0.46	1
POLR2I	0.112955	0.338616	0.336	0.26	1
SPG21	0.113095	0.330882	0.28	0.18	1
EWSR1	0.113425	-0.388423	0.364	0.52	1
SMU1	0.114068	-0.2626	0.159	0.28	1
SZRD1	0.114125	-0.291467	0.178	0.32	1
KRAS	0.114295	0.33904	0.374	0.26	1
PEBP1	0.114826	-0.315159	0.467	0.66	1
SRRM1	0.11512	-0.444284	0.579	0.74	1
GBP5	0.11535	0.442092	0.458	0.36	1
ANKRD12	0.115811	-0.321612	0.467	0.62	1
CCAR1	0.116166	-0.345368	0.168	0.3	1
CRIP1	0.116623	-0.320131	0.748	0.94	1
SHKBP1	0.116924	-0.260495	0.29	0.48	1
CHCHD7	0.117413	-0.353488	0.187	0.32	1
NAP1L1	0.117778	0.38576	0.477	0.4	1
NBDY	0.118137	-0.257361	0.243	0.4	1
CRBN	0.118262	-0.341215	0.271	0.4	1
SNRNP70	0.11833	-0.336548	0.187	0.3	1
STK10	0.120582	-0.358769	0.28	0.46	1
SH3BP1	0.120662	-0.287784	0.252	0.42	1
CUL4A	0.121708	-0.265318	0.159	0.28	1
PRPF8	0.121795	-0.481341	0.271	0.42	1
SPCS2	0.122734	0.25645	0.561	0.48	1
CLIC3	0.124305	0.417594	0.271	0.18	1
TPD52	0.124341	-0.250727	0.159	0.28	1
NDUFS2	0.124943	-0.260286	0.234	0.38	1
HIST1H4C	0.125261	-0.32425	0.589	0.72	1
GHITM	0.125376	0.272048	0.542	0.56	1
OSTC	0.125962	0.371812	0.374	0.3	1
SCAMP2	0.126985	0.265646	0.43	0.36	1
TCEA1	0.127553	0.317653	0.607	0.56	1
TPI1	0.128551	0.256761	0.72	0.76	1
COX14	0.129947	0.349638	0.364	0.28	1
MCL1	0.130101	-0.270793	0.402	0.58	1
ABHD14B	0.13082	0.508421	0.374	0.32	1
ENO1	0.131104	0.29781	0.636	0.64	1
CDC25B	0.131526	-0.426206	0.308	0.44	1
SSR1	0.13208	-0.258755	0.224	0.38	1
LY75	0.132341	-0.334699	0.187	0.3	1
OGT	0.133315	-0.339731	0.234	0.36	1
CAMLG	0.133568	0.281935	0.346	0.24	1
TOMM20	0.135537	-0.285564	0.364	0.54	1
FXR1	0.135556	0.406589	0.271	0.2	1
UBTF	0.135823	-0.252468	0.187	0.32	1
MRPL34	0.136611	0.3498	0.327	0.24	1
EIF3J	0.13738	-0.265756	0.168	0.28	1
SEPHS2	0.138182	-0.253267	0.159	0.28	1
RBM3	0.138596	0.401236	0.551	0.62	1
STOM	0.139238	-0.287509	0.383	0.58	1
RSAD1	0.13981	-0.298702	0.14	0.26	1
SLAMF6	0.139867	-0.263052	0.28	0.46	1
HMGB1	0.14005	0.262593	0.907	0.92	1
PSMG2	0.140499	-0.257709	0.206	0.36	1
RNF125	0.141275	0.370322	0.252	0.18	1
CCDC25	0.141905	-0.295756	0.187	0.3	1
TMEM9B	0.14662	0.338523	0.336	0.28	1
GATA3	0.14675	-0.269775	0.178	0.3	1
SP110	0.14751	0.408008	0.29	0.22	1
TKT	0.153649	0.416679	0.318	0.24	1
MPHOSPH8	0.153656	-0.289967	0.495	0.68	1
ZNF655	0.154123	-0.32109	0.159	0.26	1
SEPTIN2	0.154164	-0.318346	0.262	0.4	1
ZBTB38	0.154463	0.364248	0.505	0.5	1
ABI3	0.155503	-0.266731	0.262	0.4	1
GID8	0.155723	0.288132	0.252	0.16	1
ITGB1BP1	0.15665	0.285154	0.327	0.24	1
ETS1	0.157085	0.449477	0.439	0.38	1
IDH2	0.1581	0.285752	0.458	0.36	1
SMDT1	0.158139	0.316361	0.411	0.36	1
ANXA2	0.158241	-0.360172	0.402	0.58	1
ATP6V1G1	0.158266	-0.297366	0.654	0.72	1
CALR	0.158415	0.40365	0.598	0.52	1
SCP2	0.15894	0.314374	0.439	0.38	1
SELENOF	0.159561	-0.266104	0.374	0.52	1
CD7	0.160936	-0.285791	0.841	0.88	1
ARL4C	0.161199	0.293186	0.542	0.48	1
EIF3M	0.162962	0.328394	0.458	0.44	1
HNRNPH3	0.16333	-0.296825	0.252	0.38	1
PRPF40A	0.163824	-0.277869	0.271	0.42	1
SSNA1	0.163967	0.280656	0.439	0.38	1
WASF2	0.164317	0.311005	0.393	0.32	1
KLRF1	0.164813	0.384155	0.439	0.36	1
ACIN1	0.165704	-0.262061	0.15	0.26	1
RAB6A	0.166182	-0.277848	0.29	0.44	1
SNHG8	0.166567	-0.311286	0.308	0.46	1
HMOX2	0.167472	0.364839	0.383	0.32	1
PIN4	0.16835	0.294545	0.262	0.18	1
TC2N	0.16906	-0.363475	0.393	0.56	1
JPT1	0.169346	0.289038	0.43	0.38	1
MRPS26	0.169447	-0.30525	0.206	0.32	1
UBE2L3	0.169904	0.338383	0.467	0.42	1
CD164	0.170067	-0.266736	0.411	0.56	1
MCRS1	0.170504	-0.272337	0.215	0.34	1
PPP1CB	0.170624	-0.27257	0.159	0.26	1
APOBEC3C	0.171885	-0.297773	0.224	0.36	1
CCNDBP1	0.172423	-0.345913	0.374	0.56	1
VPS26B	0.172691	-0.251984	0.196	0.3	1
CISD3	0.172754	0.304825	0.271	0.2	1
DNAJC8	0.172938	0.263663	0.477	0.38	1
CCT3	0.173573	0.325054	0.346	0.28	1
FIP1L1	0.173595	-0.270337	0.215	0.34	1
LAMTOR5	0.174225	0.281246	0.364	0.3	1
POP5	0.174739	-0.261884	0.168	0.28	1
GDI1	0.174739	-0.268723	0.168	0.28	1
SSR3	0.175905	0.384264	0.271	0.2	1
COMT	0.175936	0.34919	0.252	0.18	1
CHMP4A	0.175937	0.271026	0.336	0.26	1
COX6B1	0.176151	0.313881	0.822	0.82	1
LINC00861	0.176656	-0.367315	0.364	0.52	1
WSB1	0.176661	-0.260252	0.308	0.44	1
PRDX6	0.176744	-0.289584	0.374	0.54	1
C1orf43	0.178156	-0.281446	0.271	0.38	1
VPS26A	0.180888	0.35078	0.252	0.18	1
SNU13	0.181285	0.294425	0.495	0.48	1
SLAMF7	0.182664	-0.254977	0.262	0.4	1
PAXX	0.184133	0.274277	0.645	0.6	1
NAA38	0.185602	0.262281	0.299	0.22	1
SPOCK2	0.186015	-0.286648	0.411	0.58	1
UQCRFS1	0.186405	0.31932	0.402	0.36	1
COPB2	0.186749	-0.255478	0.234	0.38	1
HSP90AB1	0.188087	0.251303	0.785	0.84	1
PSME2	0.189351	0.274618	0.729	0.74	1
CHD2	0.190223	-0.323934	0.187	0.28	1
TRBC2	0.191751	0.32988	0.822	0.74	1
PYURF	0.193237	0.289946	0.523	0.56	1
ISG15	0.194	0.325097	0.271	0.2	1
MBNL1	0.195209	-0.290991	0.551	0.7	1
UBE2I	0.19565	0.276749	0.505	0.44	1
LYPLA2	0.195956	0.271149	0.318	0.26	1
ADD1	0.19662	-0.25302	0.206	0.32	1
RBMX	0.201335	0.34607	0.374	0.32	1
HCLS1	0.203453	0.253567	0.748	0.82	1
ENOPH1	0.203548	0.301398	0.252	0.18	1
CNOT8	0.20428	0.296506	0.29	0.22	1
POLR2K	0.205453	0.445237	0.262	0.2	1
HNRNPH1	0.207613	-0.272807	0.271	0.42	1
CNIH1	0.209124	0.258078	0.262	0.18	1
FAM174C	0.209261	0.388556	0.336	0.28	1
SDHD	0.209575	0.291758	0.327	0.28	1
PSMC3	0.210657	0.284466	0.299	0.22	1
HLA-DQA1	0.211703	0.300579	0.355	0.28	1
SIVA1	0.212724	0.362861	0.262	0.2	1
TAGAP	0.213696	-0.381815	0.346	0.46	1
BCL7B	0.213751	-0.264918	0.196	0.32	1
ADGRG1	0.215206	0.444676	0.299	0.24	1
H2AFV	0.217047	0.259494	0.533	0.52	1
YWHAQ	0.217622	0.32979	0.514	0.48	1
PTPN7	0.218774	-0.283678	0.252	0.36	1
SMIM19	0.220352	0.321782	0.262	0.18	1
TRG-AS1	0.222576	-0.289803	0.383	0.5	1
SRSF1	0.224064	-0.331224	0.187	0.28	1
STAU1	0.224064	-0.368898	0.187	0.28	1
COPE	0.229632	0.263298	0.486	0.5	1
HIST1H1E	0.23065	-0.679914	0.467	0.58	1
BATF	0.230917	-0.262994	0.168	0.26	1
JUNB	0.232464	0.318188	0.617	0.56	1
SLFN5	0.234322	-0.305243	0.346	0.5	1
HLA-DQB1	0.236851	0.261818	0.402	0.38	1
PSMB4	0.239004	0.288461	0.252	0.2	1
RPL7L1	0.239004	0.296951	0.252	0.2	1
C5orf56	0.239225	0.30076	0.374	0.34	1
UCP2	0.240682	0.413343	0.654	0.66	1
GAS5	0.244013	0.269653	0.589	0.56	1
IQGAP2	0.244468	0.394211	0.271	0.22	1
ANXA7	0.246704	0.331968	0.327	0.28	1
SET	0.247501	0.260406	0.523	0.5	1
BSG	0.248998	0.250841	0.514	0.56	1
ALOX5AP	0.249372	0.393896	0.439	0.44	1
SF3B6	0.252049	-0.255805	0.29	0.42	1
F2R	0.253296	0.404929	0.262	0.22	1
DNAJB14	0.256374	0.329026	0.318	0.26	1
UTRN	0.257203	-0.341704	0.364	0.48	1
CALCOCO2	0.258327	-0.340584	0.262	0.38	1
GNAS	0.263337	-0.261483	0.28	0.42	1
TSTD1	0.264996	-0.28321	0.421	0.5	1
PIK3R1	0.266304	0.374313	0.607	0.68	1
HMGN3	0.267548	-0.266456	0.439	0.56	1
DDX3X	0.270319	0.308017	0.308	0.24	1
PRKCB	0.271249	-0.332842	0.234	0.34	1
STXBP2	0.275354	0.283775	0.318	0.26	1
PDCD6IP	0.281089	0.270211	0.346	0.3	1
RNF216	0.281612	0.269988	0.29	0.24	1
HSD17B11	0.284331	-0.406725	0.393	0.5	1
PDCD5	0.285277	-0.275353	0.187	0.26	1
DCTN3	0.286135	0.263604	0.327	0.28	1
LIME1	0.286158	0.257908	0.701	0.72	1
AKIRIN1	0.286665	0.273203	0.271	0.22	1
ARAP2	0.289789	-0.340338	0.252	0.34	1
RFTN1	0.301904	0.270824	0.318	0.28	1
COTL1	0.302519	0.560687	0.458	0.46	1
COX7A2L	0.303143	-0.298665	0.421	0.56	1
POLR2G	0.303385	0.28956	0.28	0.22	1
LINC02446	0.305621	-0.317805	0.318	0.38	1
SAP30BP	0.307796	-0.319583	0.178	0.26	1
MICOS10	0.30795	-0.269168	0.411	0.52	1
GNLY	0.316363	-0.395667	0.458	0.5	1
FOXP1	0.319637	-0.304714	0.206	0.28	1
MRPL10	0.323778	0.29955	0.271	0.22	1
ARPC5L	0.323861	0.259683	0.636	0.64	1
FOXN3	0.32539	0.305561	0.262	0.22	1
SAT1	0.326126	0.382898	0.299	0.26	1
EMC7	0.326918	0.335024	0.252	0.22	1
METTL26	0.332114	0.264729	0.346	0.3	1
PHB	0.332804	0.288357	0.374	0.36	1
MRFAP1	0.338665	0.257018	0.29	0.24	1
SKAP1	0.339079	-0.304296	0.486	0.6	1
UHMK1	0.340291	0.276526	0.308	0.28	1
MRPL57	0.340916	0.358186	0.393	0.38	1
ZRANB2	0.355271	-0.301123	0.43	0.56	1
PRF1	0.362497	0.266745	0.822	0.82	1
SLC3A2	0.369814	0.260897	0.29	0.26	1
GIT2	0.377908	-0.25222	0.196	0.28	1
PHF11	0.378898	0.254797	0.318	0.28	1
ARHGAP30	0.384963	-0.313365	0.421	0.54	1
N4BP2L2	0.395409	-0.270833	0.449	0.56	1
LAG3	0.398666	0.293458	0.262	0.24	1
CIAO2B	0.411045	0.266581	0.402	0.44	1
SH3BP5	0.416244	0.266707	0.308	0.3	1
NHP2	0.429101	0.366234	0.318	0.32	1
SF3B4	0.448491	-0.254193	0.355	0.42	1
XRN1	0.453452	0.254693	0.252	0.22	1
TECR	0.463293	0.250504	0.374	0.36	1
LGALS1	0.465829	0.469166	0.393	0.38	1
TRAM1	0.471157	0.266238	0.449	0.5	1
CCDC107	0.501043	-0.276407	0.215	0.26	1
SMS	0.504105	0.265218	0.252	0.24	1
UBE2B	0.534563	0.252645	0.421	0.44	1
HSPB11	0.558327	0.314494	0.262	0.26	1
PYCARD	0.567062	0.337555	0.364	0.38	1
PDAP1	0.576363	-0.315866	0.374	0.38	1
VSIR	0.67931	0.257492	0.299	0.32	1

## Sheet: subcluster_1_severe_vs_mild
CD16+ CD8+ TEMRA 1 severe vs. mild
gene	p_val	avg_log2FC	pct.1	pct.2	p_val_adj
RPS4Y1	1.17659e-14	1.43742	0.645	0.192	4.30643e-10
TRAV20	2.25412e-13	2.63746	0.299	0.016	8.25029e-09
XCL1	2.14601e-12	-1.3887	0.047	0.44	7.85461e-08
TRGV4	6.36888e-12	1.7262	0.383	0.073	2.33107e-07
SH3BGRL3	1.28532e-10	0.50737	1	0.99	4.70442e-06
IFITM3	2.27374e-10	-1.37483	0.168	0.518	8.3221e-06
TRBV27	2.90082e-10	1.75755	0.299	0.041	1.06173e-05
TRBV28	6.06008e-10	-3.06732	0	0.295	2.21805e-05
MT-ND2	2.62522e-09	-0.728104	0.879	0.984	9.60857e-05
MT-ND1	6.77651e-09	-0.634521	0.888	0.984	0.000248027
HLA-DRB1	8.7228e-09	1.05167	0.757	0.549	0.000319263
RPS7	2.76598e-08	0.297673	1	1	0.00101238
HLA-A	6.31134e-08	-0.312177	1	1	0.00231001
DDIT4	1.03817e-07	0.881358	0.542	0.264	0.00379979
HLA-DRA	1.52459e-07	1.26766	0.467	0.218	0.00558016
TMSB4X	2.16408e-07	-0.279266	1	1	0.00792075
GZMB	4.58003e-07	0.906993	0.589	0.321	0.0167634
HLA-C	2.9733e-06	-0.293019	1	1	0.108826
RPS26	3.9705e-06	0.600402	0.981	0.984	0.145324
NINJ1	4.40278e-06	-0.711624	0.112	0.358	0.161146
HLA-DRB5	8.01926e-06	0.747635	0.71	0.497	0.293513
HLA-DPA1	1.13647e-05	0.611627	0.86	0.767	0.415959
RPLP1	1.76003e-05	0.295381	1	1	0.64419
TYROBP	2.47481e-05	-0.713079	0.336	0.606	0.905805
FYN	2.83836e-05	0.580703	0.729	0.575	1
JUNB	3.42688e-05	-0.707645	0.617	0.803	1
MT1F	4.31105e-05	0.636901	0.327	0.14	1
TSC22D3	4.67543e-05	0.51136	0.85	0.705	1
MT-ATP6	5.67636e-05	-0.440107	0.991	1	1
RPS2	6.02111e-05	-0.306074	1	1	1
MT-CO3	6.51809e-05	-0.333904	1	1	1
HLA-DQB1	7.69627e-05	0.599117	0.402	0.218	1
IFITM1	7.69756e-05	-0.451138	0.981	1	1
CCL5	7.87766e-05	0.365537	1	0.964	1
FKBP5	7.97353e-05	0.641463	0.29	0.124	1
CD74	9.55894e-05	0.669755	0.991	0.99	1
MT-ND4L	0.000102687	-0.310013	0.991	1	1
GZMH	0.00010461	0.710584	0.664	0.487	1
TRAV12-2	0.00010626	-1.54339	0.131	0.316	1
MT-ND5	0.000107464	-0.380022	0.925	0.995	1
CAPZA1	0.000118268	0.605437	0.533	0.368	1
HLA-DPB1	0.000126024	0.490964	0.897	0.762	1
GAPDH	0.000136741	0.367843	0.991	0.99	1
GYPC	0.000136928	0.391964	0.766	0.622	1
TRGV3	0.000154548	0.612419	0.308	0.13	1
MT-CYB	0.000183259	-0.347345	1	1	1
ISG20	0.000191165	0.636129	0.757	0.637	1
CXCR4	0.000247978	0.544209	0.757	0.617	1
RPA1	0.000256405	-0.473494	0.084	0.269	1
CTSW	0.000302291	-0.320554	0.935	0.974	1
PLAC8	0.000303199	-0.478043	0.411	0.653	1
PCBP1	0.000314871	-0.456735	0.533	0.741	1
NPC2	0.000336313	-0.584048	0.131	0.326	1
PTRHD1	0.000414379	0.49008	0.346	0.176	1
GZMA	0.000433968	0.360106	0.944	0.855	1
EEF1D	0.000468937	0.278784	0.991	0.979	1
HERPUD1	0.000509025	0.601622	0.486	0.347	1
LGALS1	0.000509757	0.877852	0.393	0.228	1
IER2	0.000601363	-0.544946	0.467	0.689	1
TNFRSF1A	0.000652658	-0.436907	0.103	0.28	1
CCDC69	0.000754153	-0.499964	0.178	0.383	1
C1orf162	0.000756489	-0.721303	0.112	0.275	1
HLA-DQA1	0.000782007	0.620122	0.355	0.207	1
TPST2	0.000960433	-0.519084	0.43	0.658	1
CMC1	0.000991736	0.32626	0.85	0.71	1
ZNF24	0.00104467	-0.431749	0.178	0.378	1
TAPBP	0.00111031	-0.518051	0.421	0.622	1
SHFL	0.00112026	-0.487588	0.224	0.415	1
ZFP36L1	0.00112317	-0.496575	0.43	0.648	1
CD7	0.00115442	-0.414858	0.841	0.902	1
COX6B1	0.00117177	0.391919	0.822	0.756	1
CD8B	0.00119661	0.478806	0.879	0.912	1
TUBA1B	0.00120706	-0.461053	0.374	0.591	1
UBE2N	0.00129118	-0.442441	0.168	0.352	1
ITGB2	0.00135093	-0.339381	0.832	0.938	1
ATP5MG	0.00142091	0.323754	0.879	0.891	1
EZR	0.0014425	0.418823	0.654	0.513	1
BTN3A3	0.00145091	-0.479128	0.14	0.316	1
UBAC2	0.00150787	-0.434482	0.187	0.368	1
GMFG	0.00187885	0.326289	0.85	0.767	1
XBP1	0.00191306	-0.529004	0.308	0.513	1
ICAM2	0.00194965	-0.420501	0.308	0.492	1
HSPA8	0.00198656	-0.274671	0.963	0.969	1
TRAF3IP3	0.00214942	-0.348673	0.505	0.741	1
SLTM	0.00239705	0.425313	0.402	0.238	1
MT-ND3	0.002414	-0.431382	0.953	0.964	1
ISCU	0.00284887	-0.356626	0.449	0.684	1
JPT1	0.00301484	0.43521	0.43	0.295	1
HNRNPK	0.00307355	-0.336398	0.664	0.824	1
RRP7A	0.0030807	-0.383281	0.103	0.254	1
CD300A	0.00311048	-0.439026	0.196	0.368	1
VAPA	0.00313251	-0.401333	0.262	0.466	1
PIM1	0.00336353	-0.364533	0.215	0.404	1
S1PR1	0.00338053	-0.460533	0.224	0.394	1
TAF7	0.00404779	-0.515741	0.28	0.435	1
BTF3	0.00405818	0.273037	0.972	0.927	1
FOS	0.0040847	-0.676745	0.14	0.295	1
DUSP2	0.00432206	0.288499	0.879	0.762	1
UNC119	0.00451632	-0.396737	0.112	0.254	1
ENOPH1	0.00480764	0.4335	0.252	0.135	1
SYNE2	0.00504618	0.383347	0.617	0.513	1
KLRB1	0.0051381	-0.651996	0.159	0.311	1
CXCR3	0.00564051	-0.56532	0.224	0.373	1
MAD1L1	0.0056808	0.49029	0.364	0.249	1
LSM3	0.0057162	0.397508	0.346	0.218	1
GTF3A	0.00576163	-0.427017	0.43	0.591	1
KHDRBS1	0.00584453	-0.396334	0.178	0.342	1
HIST1H1D	0.0061346	0.476431	0.355	0.238	1
SSNA1	0.00616734	0.39695	0.439	0.332	1
PUF60	0.0062234	-0.334194	0.252	0.425	1
LYAR	0.00623386	0.298569	0.813	0.736	1
NCL	0.00630651	-0.297312	0.822	0.907	1
TCF7	0.00682523	-0.518846	0.187	0.326	1
PIK3R1	0.00691913	0.529218	0.607	0.513	1
MTRNR2L12	0.00743413	-0.361786	0.972	0.99	1
SEC11C	0.00747682	0.404351	0.421	0.29	1
OTUB1	0.00748798	0.360375	0.43	0.301	1
MT-ND4	0.0076676	-0.266177	0.963	0.969	1
TBX21	0.00774449	-0.364297	0.121	0.264	1
YIPF3	0.00825486	-0.360454	0.131	0.275	1
H2AFV	0.00825975	0.381357	0.533	0.389	1
NME2	0.00856857	0.257793	0.729	0.606	1
HPCAL1	0.00865116	-0.359953	0.159	0.321	1
PDCD6IP	0.0090691	0.392248	0.346	0.228	1
TXNIP	0.00912681	0.250832	1	0.995	1
EIF3I	0.00954117	0.366056	0.467	0.358	1
LAMP1	0.00989982	-0.389328	0.346	0.518	1
PTPN2	0.0101598	-0.40489	0.196	0.337	1
ZNF800	0.0101961	0.35349	0.308	0.192	1
SRP72	0.0104246	-0.366662	0.14	0.269	1
TALDO1	0.0105638	0.346793	0.458	0.347	1
LTB	0.0107158	-0.672115	0.271	0.425	1
ARPC3	0.0107882	0.286087	0.944	0.912	1
C12orf75	0.0108864	0.345069	0.533	0.44	1
APH1A	0.0108897	-0.357598	0.271	0.425	1
NDUFB9	0.0109127	0.328376	0.598	0.528	1
CD27	0.0109188	-0.513076	0.252	0.394	1
EIF5A	0.0111695	-0.264031	0.542	0.731	1
TMEM50A	0.0116317	0.284938	0.71	0.642	1
COTL1	0.0117231	0.585508	0.458	0.347	1
C1QBP	0.0117668	-0.333121	0.206	0.358	1
IDS	0.0120751	-0.334221	0.252	0.425	1
LIME1	0.0121445	0.401229	0.701	0.627	1
TUBA1A	0.0123191	-0.344307	0.29	0.461	1
CAMLG	0.0124525	0.357692	0.346	0.238	1
ACO2	0.0126769	0.367689	0.262	0.161	1
RABGAP1L	0.0131017	0.371699	0.383	0.264	1
TNFAIP3	0.013149	0.561771	0.262	0.161	1
ARL2BP	0.013591	0.33621	0.402	0.295	1
SARS	0.0136672	-0.267858	0.187	0.342	1
LEPROTL1	0.0138749	0.448881	0.449	0.342	1
POLR2I	0.0140304	0.309633	0.336	0.218	1
BUB3	0.0143352	-0.353465	0.364	0.518	1
ACTN4	0.0144371	-0.341998	0.168	0.316	1
PSMB8-AS1	0.014639	0.343164	0.43	0.316	1
CD48	0.0152306	-0.28352	0.785	0.881	1
YTHDF2	0.0156327	0.31792	0.402	0.295	1
SUPT16H	0.0163297	-0.27184	0.121	0.254	1
RNF213	0.0164102	-0.316625	0.495	0.648	1
PDAP1	0.0168566	-0.394287	0.374	0.513	1
MAGOH	0.0170354	0.303595	0.411	0.301	1
SCML4	0.0175771	-0.418652	0.243	0.378	1
SNX3	0.0178391	0.251243	0.505	0.425	1
TRAPPC6A	0.0178591	-0.320031	0.15	0.28	1
ARRB2	0.0182007	0.371335	0.533	0.461	1
HNRNPH3	0.0183404	-0.352752	0.252	0.409	1
JAK1	0.019065	-0.27372	0.645	0.813	1
FUS	0.0191696	-0.299775	0.514	0.642	1
SUGT1	0.01918	0.335867	0.28	0.176	1
DNAJB6	0.019269	0.325598	0.439	0.347	1
HSPB11	0.0194017	0.506632	0.262	0.171	1
SLC25A6	0.0195304	0.264283	0.907	0.876	1
MRPL16	0.0197137	0.359021	0.28	0.187	1
CASP4	0.0199922	0.351179	0.458	0.342	1
YY1	0.0204021	-0.274773	0.178	0.311	1
U2AF2	0.0206781	-0.282243	0.159	0.295	1
BLOC1S4	0.0207672	-0.363059	0.159	0.28	1
GSTK1	0.0209687	0.352451	0.664	0.642	1
CCDC59	0.021211	0.366324	0.262	0.166	1
ERG28	0.0214193	0.324435	0.262	0.161	1
CIAO2A	0.0218285	0.380347	0.318	0.212	1
SYTL3	0.0219644	0.511783	0.355	0.269	1
PRRC2C	0.0223084	-0.330354	0.467	0.637	1
TKT	0.0224003	0.416259	0.318	0.207	1
FAM174C	0.022784	0.397347	0.336	0.233	1
FCRL3	0.0227892	-0.374066	0.187	0.321	1
TRG-AS1	0.0230315	-0.316806	0.383	0.534	1
RPS11	0.0230684	0.252665	0.916	0.922	1
JTB	0.0237391	0.289766	0.636	0.513	1
SVIP	0.023844	-0.261354	0.14	0.259	1
MIEN1	0.0243101	0.419455	0.402	0.316	1
GIMAP6	0.0244782	-0.440624	0.234	0.363	1
SELENOT	0.024537	-0.25688	0.215	0.378	1
HMGN3	0.0251441	-0.371247	0.439	0.585	1
LSM4	0.0260554	-0.341476	0.178	0.301	1
CNOT7	0.0262332	0.328075	0.411	0.311	1
CIB1	0.0262427	0.318175	0.533	0.472	1
SPN	0.0266184	-0.277643	0.308	0.472	1
ALOX5AP	0.0266226	0.390024	0.439	0.358	1
RPL22L1	0.0273982	-0.382825	0.224	0.363	1
TRAPPC3	0.0280026	0.263222	0.271	0.171	1
RBM22	0.0283527	-0.346926	0.234	0.352	1
PSMD8	0.0288522	0.304228	0.477	0.399	1
SDHA	0.0289057	0.309023	0.449	0.358	1
SERPINB1	0.0299001	0.260911	0.505	0.43	1
CSDE1	0.0301585	-0.301547	0.477	0.632	1
FOXP1	0.0305546	-0.26311	0.206	0.347	1
POMP	0.0310457	0.310144	0.477	0.404	1
CCL4L2	0.0311732	0.322532	0.393	0.301	1
LUC7L2	0.0333628	-0.259682	0.159	0.285	1
MAP3K8	0.0333733	0.32408	0.346	0.259	1
CPNE3	0.0339103	-0.267215	0.206	0.358	1
RUNX3	0.0350615	0.382238	0.318	0.238	1
IFI16	0.0353145	0.372702	0.374	0.285	1
PRKCSH	0.0353765	-0.295816	0.15	0.264	1
MRPL9	0.0355986	0.277317	0.299	0.202	1
CHST12	0.0356598	-0.274098	0.196	0.326	1
NONO	0.0359053	-0.29591	0.224	0.368	1
EVL	0.0359989	-0.281054	0.748	0.782	1
CBLB	0.0360849	-0.289078	0.178	0.301	1
RAD23A	0.0363973	-0.339419	0.318	0.451	1
ARL2	0.0364243	-0.335683	0.168	0.275	1
ARID4B	0.0364874	0.284377	0.421	0.326	1
FCMR	0.0369553	-0.348908	0.533	0.684	1
SCAND1	0.037333	0.298238	0.523	0.466	1
RBM6	0.0378503	-0.298745	0.15	0.254	1
RSBN1	0.0381181	-0.267024	0.206	0.321	1
FGFBP2	0.0390481	0.330732	0.346	0.233	1
SAP30BP	0.0393559	-0.296556	0.178	0.295	1
CCL4	0.0396271	0.253786	0.654	0.565	1
HMGN2	0.0404941	0.297664	0.738	0.699	1
NOP53	0.0408376	-0.27464	0.523	0.674	1
TMEM123	0.0410778	-0.309294	0.252	0.389	1
THYN1	0.0412642	-0.314901	0.215	0.332	1
WAPL	0.0414276	0.324615	0.28	0.192	1
RBM3	0.0421784	0.394845	0.551	0.523	1
LAG3	0.042411	0.358624	0.262	0.181	1
KANSL1-AS1	0.0427219	0.316619	0.271	0.171	1
NUDT21	0.0428528	0.277065	0.28	0.202	1
PDLIM2	0.0431866	-0.277811	0.271	0.409	1
SLC25A5	0.0443975	0.262368	0.57	0.503	1
CD63	0.0454081	-0.253179	0.477	0.627	1
TMED10	0.047015	0.275938	0.402	0.326	1
LMBRD1	0.047397	-0.27627	0.159	0.269	1
CD69	0.0484307	0.391046	0.579	0.554	1
GPR174	0.0489151	-0.268176	0.243	0.368	1
TRAC	0.0492513	0.334869	0.523	0.456	1
AGTRAP	0.0499678	-0.271078	0.252	0.378	1
XAF1	0.0506721	-0.388214	0.178	0.275	1
CCDC12	0.0523334	-0.298594	0.196	0.321	1
DCTN2	0.0523402	0.296684	0.318	0.228	1
CYB561D2	0.0523648	0.276686	0.271	0.197	1
KLF2	0.0524137	0.36195	0.411	0.337	1
CTSA	0.0529457	-0.415614	0.206	0.311	1
NIN	0.0531918	-0.273843	0.215	0.332	1
TGOLN2	0.0532008	-0.304069	0.196	0.301	1
TLE5	0.053489	0.285692	0.636	0.565	1
EIF5B	0.054919	-0.271486	0.243	0.358	1
HSP90B1	0.0567171	-0.263248	0.701	0.788	1
FAM49B	0.0571705	0.279706	0.551	0.503	1
ZNF22	0.0574432	-0.311875	0.252	0.363	1
SNRPF	0.0586088	-0.278825	0.206	0.311	1
HSPA4	0.0587067	-0.25429	0.159	0.269	1
ARHGEF3	0.0602733	-0.255683	0.178	0.28	1
SH3BGRL	0.0607484	0.26464	0.598	0.565	1
YWHAQ	0.0617008	0.367212	0.514	0.472	1
UBXN4	0.0618164	0.264123	0.551	0.497	1
IQGAP2	0.0620742	0.390864	0.271	0.202	1
SLA2	0.062207	0.477847	0.271	0.202	1
IK	0.0628862	-0.274198	0.234	0.332	1
AC243960.1	0.0641131	-0.306911	0.224	0.337	1
TAP1	0.0649974	-0.342856	0.523	0.627	1
PAPOLA	0.0662865	-0.259749	0.318	0.451	1
PSMA4	0.0664566	0.258917	0.308	0.228	1
TMEM256	0.0665543	0.262931	0.299	0.223	1
HNRNPA0	0.0689042	-0.264538	0.336	0.472	1
PPP2R5C	0.0703094	0.288178	0.533	0.482	1
FDFT1	0.0710747	0.287603	0.29	0.207	1
BRD2	0.072202	-0.303018	0.29	0.42	1
KCNAB2	0.072492	-0.297629	0.159	0.254	1
EOMES	0.072968	-0.292077	0.168	0.269	1
GNAS	0.0743817	-0.269804	0.28	0.399	1
IFI6	0.074606	-0.353072	0.206	0.306	1
LYRM2	0.0753829	0.271134	0.271	0.197	1
CD3G	0.0758954	0.295527	0.813	0.767	1
APOBEC3C	0.0772449	-0.309715	0.224	0.326	1
TTC39C	0.0780158	0.252171	0.252	0.181	1
DDX6	0.0782767	0.31891	0.421	0.368	1
SMIM19	0.0787103	0.273598	0.262	0.181	1
APOBEC3G	0.0798812	0.282744	0.486	0.451	1
ABI1	0.0804153	-0.263327	0.215	0.311	1
OSTC	0.0838301	0.315962	0.374	0.306	1
GPS2	0.0846771	0.268216	0.421	0.358	1
FAAP20	0.0872807	0.283407	0.29	0.218	1
CD44	0.0899162	0.265383	0.458	0.383	1
IL10RA	0.0929982	-0.34526	0.467	0.565	1
SH2D2A	0.0941164	0.555808	0.533	0.534	1
LAMTOR4	0.0953514	0.252144	0.533	0.492	1
ANTKMT	0.0970664	-0.303086	0.196	0.28	1
CYCS	0.0987836	-0.300679	0.308	0.425	1
IL2RB	0.100234	-0.311943	0.29	0.404	1
KCNA3	0.10702	-0.257798	0.187	0.285	1
CYTOR	0.108071	0.291135	0.262	0.187	1
LY9	0.108227	-0.259118	0.336	0.451	1
HIST1H1E	0.110503	0.303955	0.467	0.394	1
UBE2L3	0.110611	0.275155	0.467	0.435	1
BAX	0.112777	0.378467	0.421	0.373	1
ARHGAP9	0.117847	0.257958	0.467	0.409	1
IDH2	0.119602	0.263366	0.458	0.399	1
RFTN1	0.122108	0.262117	0.318	0.264	1
WBP2	0.122317	-0.311133	0.243	0.326	1
GPR171	0.135514	0.262826	0.271	0.207	1
VPS26A	0.143081	0.28264	0.252	0.202	1
SEPTIN6	0.148489	0.255578	0.57	0.544	1
PRKCB	0.153753	-0.284257	0.234	0.332	1
CHD2	0.159466	-0.294938	0.187	0.259	1
MT-ND6	0.159994	-0.330566	0.411	0.513	1
CD160	0.16047	-0.276197	0.467	0.596	1
CWC15	0.171979	0.300381	0.262	0.223	1
ADGRG1	0.182697	0.296313	0.299	0.244	1
DNAJC19	0.185252	-0.267402	0.215	0.295	1
FBXW5	0.208246	0.278701	0.346	0.337	1
GNLY	0.210392	-0.742931	0.458	0.482	1
MED15	0.21133	0.252117	0.28	0.233	1
ERAP2	0.230892	0.26108	0.28	0.249	1
SSH2	0.236877	0.252862	0.28	0.244	1
EIF2AK2	0.240845	-0.300671	0.196	0.259	1
TRA2B	0.281677	-0.262886	0.327	0.404	1
ANXA5	0.290248	0.271703	0.364	0.352	1
RNF19A	0.304212	0.285024	0.262	0.238	1
ETS1	0.305746	0.275025	0.439	0.435	1
ZFR	0.345722	0.25521	0.271	0.238	1
ARF4	0.397899	0.258077	0.28	0.259	1
AKNA	0.46644	0.33799	0.327	0.316	1
PYCARD	0.686761	0.253661	0.364	0.378	1
IL7R	0.902255	-0.282706	0.374	0.342	1

## Sheet: subcluster_2_severe_vs_mild
CD16+ CD8+ TEMRA 2 severe vs. mild
gene	p_val	avg_log2FC	pct.1	pct.2	p_val_adj
RPS4Y1	5.35326e-39	2.67109	0.808	0.07	1.95935e-34
TRBV28	2.31969e-19	-3.98523	0	0.481	8.49029e-15
TYROBP	3.01237e-19	-1.34172	0.376	0.903	1.10256e-14
TRAV12-2	3.66588e-19	-3.48661	0.024	0.508	1.34175e-14
TRAV21	9.2582e-17	-1.98062	0.024	0.486	3.38859e-12
IFITM1	1.23899e-16	-0.721768	1	1	4.53482e-12
MT-CO3	3.67434e-16	-0.679791	0.992	0.995	1.34484e-11
TRGV4	1.12846e-14	1.92638	0.368	0.038	4.13029e-10
MT-ND3	5.10267e-14	-0.881535	0.824	0.989	1.86763e-09
TRBV6-2	1.77866e-13	2.23299	0.264	0	6.51009e-09
RPS26	1.56786e-12	1.23277	0.992	0.968	5.73852e-08
MT-ND1	1.01068e-11	-0.743308	0.808	0.962	3.69919e-07
IFITM3	1.10377e-11	-1.44243	0.216	0.568	4.03991e-07
TRAV9-2	2.27738e-11	1.43686	0.264	0.016	8.33544e-07
HLA-DRA	7.25273e-11	1.14045	0.456	0.135	2.65457e-06
KLRC2	1.11625e-10	-0.775612	0.616	0.908	4.08558e-06
RPS15A	1.42303e-10	0.301861	1	1	5.20843e-06
HLA-DRB1	1.99805e-10	1.08708	0.744	0.53	7.31307e-06
MT-CO1	4.70349e-10	-0.42359	1	1	1.72153e-05
MT-ND4L	1.24968e-09	-0.510388	0.96	0.984	4.57396e-05
HLA-DRB5	1.96151e-09	1.39254	0.688	0.492	7.1793e-05
MT-ATP6	5.6411e-09	-0.649721	0.928	0.995	0.00020647
RPS8	1.35434e-08	0.313929	1	1	0.000495701
HLA-A	1.35947e-08	-0.283741	1	1	0.000497581
MTRNR2L12	3.64414e-08	-0.605489	0.952	1	0.00133379
HLA-DPA1	3.83434e-08	0.656969	0.896	0.854	0.00140341
GYPC	4.72941e-08	0.632153	0.752	0.589	0.00173101
XCL1	5.08942e-08	-0.811568	0.024	0.259	0.00186278
TMSB4X	5.80863e-08	-0.288289	1	1	0.00212602
RPS13	9.00187e-08	0.307736	1	0.995	0.00329477
NACA	9.66667e-08	0.375003	1	0.995	0.0035381
MT-ND5	1.80038e-07	-0.570233	0.848	0.984	0.00658957
KIR3DL2	1.82575e-07	-0.8762	0.208	0.519	0.00668244
CD74	2.55695e-07	0.810462	0.96	0.962	0.0093587
MT-ND4	4.16685e-07	-0.595624	0.816	0.984	0.0152511
BTG1	4.43876e-07	0.614432	0.912	0.805	0.0162463
DDIT4	1.22194e-06	0.874972	0.552	0.411	0.0447243
TRAV13-1	1.81773e-06	1.97213	0.264	0.081	0.0665309
HLA-DPB1	2.36446e-06	0.568539	0.88	0.8	0.0865417
MT-ND2	4.14967e-06	-0.628183	0.792	0.941	0.151882
MX1	4.35011e-06	-0.908853	0.08	0.292	0.159219
GNLY	4.68556e-06	-0.997496	0.736	0.881	0.171496
MT-CYB	5.36213e-06	-0.402037	1	1	0.196259
NKG7	5.47855e-06	-0.270049	1	1	0.20052
EEF1D	6.28661e-06	0.357916	1	0.995	0.230096
RPS29	7.13855e-06	-0.358212	0.92	0.989	0.261278
HIGD2A	8.14371e-06	0.554449	0.752	0.643	0.298068
GMFG	9.92783e-06	0.516782	0.84	0.789	0.363369
RPL37A	1.04323e-05	-0.327439	0.984	0.989	0.381834
MT-CO2	1.23204e-05	-0.326221	1	1	0.45094
PCBP1	1.27615e-05	-0.555239	0.608	0.865	0.467082
RPS7	1.29936e-05	0.258942	1	1	0.475578
RPS2	1.36212e-05	-0.334242	1	0.995	0.498551
DUSP2	1.49602e-05	0.712359	0.584	0.395	0.54756
CD7	3.55457e-05	-0.40352	0.744	0.93	1
HIST1H4C	5.16354e-05	-0.440129	0.52	0.8	1
LDHB	5.25842e-05	0.537262	0.784	0.768	1
SH3BGRL3	5.77596e-05	0.296803	0.992	0.995	1
ARHGAP10	6.03523e-05	-0.577781	0.072	0.259	1
KIR2DL3	6.54881e-05	-0.874835	0.296	0.535	1
FGFBP2	6.7313e-05	-0.591847	0.6	0.784	1
SLC25A6	8.60017e-05	0.409622	0.872	0.827	1
RPL27A	9.5414e-05	-0.313678	0.776	0.935	1
SYTL3	0.000111058	0.641682	0.456	0.297	1
GAPDH	0.000137196	0.273789	1	0.989	1
KLRB1	0.000148616	-0.387127	0.328	0.627	1
SNHG29	0.000166859	0.481237	0.728	0.649	1
SUB1	0.000247297	0.428285	0.848	0.773	1
IFITM2	0.00028296	-0.355152	0.96	0.984	1
TAPBP	0.000334693	-0.49164	0.392	0.638	1
KDELR2	0.000341659	0.545514	0.464	0.357	1
UBA52	0.000353035	0.266546	0.992	0.995	1
NPC2	0.000376237	-0.500679	0.144	0.341	1
IL2RB	0.000417519	-0.415365	0.184	0.405	1
COX4I1	0.000418136	0.287153	0.992	0.968	1
NOP10	0.000432149	0.496792	0.48	0.368	1
BTF3	0.000485482	0.342991	0.928	0.951	1
MT-ND6	0.000500782	-0.482527	0.24	0.465	1
IRF9	0.000546618	-0.421209	0.208	0.438	1
CLEC2B	0.000560845	0.441901	0.648	0.573	1
HSP90AA1	0.000574965	-0.345607	0.752	0.876	1
BST2	0.000605579	-0.517947	0.472	0.697	1
DCXR	0.000619717	-0.396824	0.216	0.443	1
ERAP2	0.000664019	-0.453431	0.248	0.486	1
GNAI2	0.000674457	-0.410858	0.128	0.308	1
S1PR4	0.000678345	-0.277345	0.088	0.259	1
MT1F	0.000719634	0.57917	0.28	0.146	1
NINJ1	0.000764048	-0.475975	0.112	0.276	1
ERVK3-1	0.000950387	0.49275	0.296	0.162	1
PPDPF	0.000999462	0.402255	0.984	0.978	1
UBE2F	0.0010001	-0.474917	0.264	0.486	1
SSBP4	0.00100844	-0.430713	0.128	0.303	1
POLE3	0.00101176	-0.373736	0.104	0.276	1
LCK	0.0010839	0.343437	0.944	0.935	1
ABCF1	0.00109027	-0.410317	0.152	0.335	1
TRBC1	0.00109525	-0.407525	0.528	0.741	1
TAF7	0.00126834	-0.422147	0.224	0.443	1
DDX21	0.0012844	-0.424473	0.152	0.33	1
CD300A	0.0012858	-0.418973	0.224	0.438	1
KHDRBS1	0.00131014	-0.413565	0.184	0.389	1
LINC01871	0.00134962	-0.407855	0.168	0.357	1
FKBP5	0.00143163	0.534858	0.288	0.168	1
PLAC8	0.00163051	-0.441216	0.44	0.686	1
PTRHD1	0.00168668	0.562437	0.368	0.249	1
ATP5F1C	0.00174457	0.342944	0.624	0.551	1
TUBA4A	0.00176513	0.459037	0.456	0.346	1
GIMAP7	0.00177639	-0.290104	0.768	0.919	1
WDR45	0.00187374	-0.368703	0.112	0.276	1
EIF2S3	0.00189707	-0.420322	0.264	0.492	1
BTG2	0.00195594	-0.42551	0.12	0.27	1
RPS16	0.00201595	0.275875	0.976	0.989	1
NFKBIA	0.00205443	-0.514126	0.448	0.643	1
XAF1	0.00232643	-0.596947	0.232	0.4	1
ARL4C	0.00240865	-0.277883	0.392	0.649	1
VKORC1	0.00249799	-0.375258	0.192	0.395	1
CDKN2D	0.00250399	-0.306071	0.192	0.4	1
PYCR2	0.00251834	-0.325176	0.144	0.324	1
SUMO2	0.00261597	0.282303	0.912	0.881	1
ITM2A	0.0027298	0.622683	0.544	0.443	1
C12orf57	0.00280088	0.352654	0.88	0.822	1
SNW1	0.00311782	-0.395145	0.152	0.319	1
CCNL1	0.00322342	-0.306944	0.136	0.303	1
VPS4A	0.00331083	-0.355062	0.152	0.33	1
XBP1	0.00359632	-0.421614	0.4	0.595	1
PRF1	0.00361785	-0.27094	0.936	0.978	1
RGS10	0.00367035	0.428903	0.424	0.319	1
CD52	0.00373632	0.323719	0.928	0.854	1
COX5B	0.00381636	-0.300219	0.608	0.838	1
MT2A	0.00395795	-0.334399	0.744	0.876	1
ARHGAP9	0.00403526	0.400214	0.464	0.357	1
GSTP1	0.00414961	0.344248	0.88	0.843	1
SDF2	0.00417646	-0.273543	0.128	0.292	1
ATP5ME	0.00428906	-0.464398	0.376	0.568	1
NDUFB7	0.00446909	-0.400334	0.416	0.627	1
ITGB2	0.00453139	-0.255537	0.96	0.984	1
CFLAR	0.00457087	0.324373	0.504	0.4	1
RPS11	0.00493068	0.299184	0.936	0.908	1
ZFP36L1	0.00496565	-0.345617	0.304	0.524	1
EIF4A2	0.00499156	-0.336929	0.424	0.632	1
JPT1	0.00507619	0.295587	0.544	0.476	1
IDI1	0.0051176	-0.256448	0.152	0.314	1
LYAR	0.00538643	0.431256	0.608	0.562	1
NDUFB2	0.00570566	-0.306352	0.616	0.843	1
GPR108	0.00571738	-0.30764	0.112	0.254	1
JUNB	0.00613509	-0.524846	0.448	0.616	1
ADGRG1	0.00662168	-0.292769	0.464	0.686	1
CD320	0.00667369	-0.410779	0.184	0.351	1
KLRG1	0.00698941	0.329085	0.696	0.611	1
TKT	0.00704486	-0.349627	0.2	0.373	1
MMADHC	0.00705201	0.471655	0.328	0.232	1
NELFCD	0.00708239	0.363355	0.272	0.168	1
ASCL2	0.00717445	-0.323503	0.192	0.357	1
PRSS23	0.00741406	-0.403916	0.248	0.416	1
TMED9	0.00772424	-0.339671	0.352	0.557	1
STAT1	0.00795014	-0.430922	0.208	0.362	1
HACD4	0.00825032	0.440227	0.296	0.195	1
EIF5A	0.0083046	-0.272087	0.496	0.719	1
ANXA4	0.00831048	0.441972	0.272	0.178	1
MACF1	0.008669	-0.320016	0.176	0.341	1
TMBIM1	0.00927086	-0.331665	0.224	0.395	1
ZFAND6	0.00928234	-0.272936	0.192	0.368	1
SARS	0.00929183	-0.280069	0.216	0.4	1
CTR9	0.00937158	-0.299749	0.168	0.324	1
PTP4A2	0.00947556	-0.378275	0.376	0.551	1
ATP5F1D	0.00964385	0.254018	0.752	0.735	1
PPP1R11	0.0097015	-0.299031	0.232	0.405	1
RAB27A	0.00974212	0.431262	0.432	0.341	1
PARP9	0.00999753	-0.281395	0.128	0.259	1
NPRL2	0.0101999	-0.253712	0.136	0.286	1
ZYX	0.0102832	0.509066	0.504	0.47	1
MEA1	0.0105097	-0.352258	0.272	0.443	1
NSA2	0.0105661	0.430519	0.576	0.541	1
S1PR1	0.0112691	-0.320887	0.168	0.319	1
MANF	0.0114145	-0.312866	0.136	0.27	1
CAPN1	0.011517	-0.296347	0.128	0.259	1
DERL1	0.0117619	-0.327926	0.256	0.438	1
FGFR1OP2	0.0119637	0.354411	0.416	0.33	1
GLTP	0.0123378	0.39307	0.312	0.222	1
LINC01138	0.0124469	-0.264228	0.128	0.259	1
OSTC	0.0125032	0.367718	0.4	0.303	1
MCL1	0.0127384	-0.269664	0.224	0.395	1
ADIPOR1	0.0127946	-0.298232	0.144	0.286	1
TMEM160	0.0128439	-0.330646	0.288	0.476	1
PRDX2	0.0129086	-0.334109	0.248	0.416	1
TGFB1	0.0135069	-0.338173	0.208	0.362	1
TPM4	0.0135124	0.471142	0.36	0.286	1
PIK3R1	0.0142021	0.576354	0.392	0.335	1
PTPRA	0.0142159	-0.320831	0.184	0.33	1
HSP90AB1	0.0143314	-0.329637	0.744	0.876	1
DUT	0.0145197	-0.290879	0.32	0.503	1
PYHIN1	0.0146429	-0.342244	0.352	0.546	1
FYN	0.0148195	0.346285	0.56	0.53	1
TSPO	0.0150709	0.366597	0.608	0.589	1
VCP	0.01511	-0.290238	0.4	0.6	1
EIF1AX	0.0153806	-0.34786	0.2	0.357	1
ABI3	0.0157205	-0.335138	0.328	0.514	1
LAT	0.0157991	0.361735	0.592	0.535	1
EIF3K	0.016356	0.373538	0.864	0.854	1
ZMAT2	0.0164757	-0.2857	0.192	0.341	1
IQGAP2	0.0167767	-0.270377	0.16	0.292	1
NDUFS5	0.0167922	0.272893	0.592	0.535	1
MAP1LC3B	0.0167934	0.323232	0.496	0.465	1
MED4	0.0169659	-0.271931	0.136	0.265	1
RNF213	0.0170155	-0.334783	0.608	0.757	1
NDUFB8	0.0179196	0.290547	0.64	0.627	1
LAG3	0.01839	-0.288642	0.168	0.314	1
LAIR1	0.0184593	-0.368948	0.184	0.319	1
ANXA2	0.018771	-0.277175	0.448	0.654	1
SH3BP1	0.0191297	0.402155	0.408	0.346	1
DHPS	0.0193274	-0.270557	0.128	0.254	1
METTL9	0.0197072	0.305156	0.352	0.27	1
NARF	0.020054	0.291759	0.296	0.211	1
PRKCSH	0.0200997	-0.256875	0.16	0.303	1
POLR2K	0.0202127	0.39043	0.344	0.265	1
CHI3L2	0.0212066	0.539772	0.272	0.2	1
UBE2L6	0.0222391	-0.311467	0.488	0.659	1
TSC22D3	0.0239667	0.489218	0.656	0.659	1
DENR	0.024242	-0.291543	0.216	0.362	1
SNHG5	0.0242813	-0.334473	0.304	0.486	1
FKBP8	0.0243495	0.313852	0.52	0.486	1
NAP1L1	0.0244426	-0.310296	0.28	0.449	1
ARRB2	0.0244717	0.331295	0.544	0.53	1
SLFN5	0.0249028	-0.367541	0.296	0.454	1
TIGIT	0.0251304	0.329913	0.592	0.573	1
SOD1	0.0254008	-0.299944	0.552	0.73	1
PIM1	0.0255021	-0.373962	0.256	0.405	1
ERLEC1	0.0258174	-0.266228	0.184	0.33	1
CASP4	0.0259675	0.325019	0.472	0.416	1
SLC25A11	0.0261396	-0.292593	0.144	0.259	1
GATA3	0.0264952	0.342468	0.28	0.2	1
TAP1	0.0273646	-0.267802	0.544	0.692	1
MTLN	0.0274147	-0.398093	0.176	0.292	1
LSM14A	0.0276336	0.263149	0.536	0.497	1
RCN2	0.0277716	-0.26912	0.24	0.411	1
OFD1	0.0287195	-0.252694	0.184	0.319	1
MT-ATP8	0.0295879	-0.347214	0.168	0.286	1
CXCR4	0.029606	0.364227	0.504	0.47	1
CYFIP2	0.0296232	-0.324043	0.312	0.486	1
NDUFB1	0.0311145	-0.296517	0.264	0.427	1
ZFP36L2	0.0318255	0.40428	0.752	0.762	1
LGALS1	0.0321581	0.470356	0.672	0.578	1
HNRNPA3	0.0324969	0.265329	0.76	0.768	1
NKTR	0.0328507	-0.307973	0.144	0.259	1
EIF4A1	0.0331291	-0.251666	0.536	0.708	1
PRPF6	0.0333734	-0.255735	0.16	0.286	1
QARS	0.0340114	0.316599	0.272	0.195	1
ARHGEF3	0.0345008	-0.274102	0.208	0.346	1
F2R	0.0345272	0.288724	0.368	0.292	1
PSMB8	0.0421818	0.269016	0.736	0.676	1
CELF2	0.0424238	-0.305343	0.344	0.508	1
ADAR	0.0437625	-0.35718	0.184	0.314	1
MRPL41	0.0447318	-0.331708	0.336	0.476	1
JUN	0.0447538	-0.374898	0.2	0.319	1
STK38	0.0448055	-0.290137	0.264	0.416	1
ZEB2	0.045668	-0.262463	0.376	0.535	1
EBP	0.0456877	0.272891	0.296	0.222	1
UXT	0.04577	0.292257	0.584	0.568	1
SP110	0.0465528	-0.325499	0.28	0.422	1
AGTRAP	0.047928	0.265653	0.424	0.362	1
STK17A	0.0482117	0.300053	0.688	0.681	1
SMDT1	0.0494145	0.34664	0.48	0.476	1
IRF7	0.0495309	-0.336386	0.168	0.276	1
RBX1	0.0497697	0.316915	0.432	0.4	1
EGLN2	0.0499597	-0.251348	0.16	0.276	1
SH2D2A	0.050363	0.29176	0.6	0.568	1
PSMA5	0.0504104	-0.274677	0.36	0.546	1
HIST1H1D	0.050449	0.466559	0.272	0.205	1
SRSF7	0.0508014	-0.283176	0.328	0.481	1
EIF3F	0.0509015	0.286816	0.76	0.768	1
ALOX5AP	0.0523121	0.509684	0.472	0.427	1
SNRPB2	0.0529995	-0.311843	0.288	0.432	1
NDUFB10	0.0542506	0.254815	0.592	0.616	1
CCL4L2	0.0543131	0.899303	0.376	0.314	1
ATP6V0E1	0.0550317	-0.279897	0.624	0.805	1
SAMD9L	0.0553598	-0.271134	0.184	0.314	1
NSD3	0.055576	0.332752	0.384	0.335	1
SERINC1	0.0557628	-0.29104	0.248	0.389	1
IFI6	0.0563312	-0.5899	0.264	0.362	1
CORO1B	0.0588031	0.483547	0.28	0.216	1
M6PR	0.0607158	-0.289074	0.432	0.627	1
SS18L2	0.0625947	0.254953	0.368	0.33	1
RASSF1	0.0638472	0.308915	0.52	0.514	1
ACP1	0.0647724	0.360429	0.416	0.4	1
SMIM29	0.066531	-0.252098	0.168	0.27	1
CBLB	0.0675666	-0.269747	0.2	0.319	1
PPP1CC	0.0703337	0.301543	0.472	0.459	1
TRG-AS1	0.0705989	0.283602	0.52	0.449	1
CD8B	0.0719371	0.327666	0.864	0.87	1
IFI16	0.0720136	0.292219	0.456	0.405	1
CMC1	0.0742388	0.291503	0.784	0.719	1
GORASP2	0.0746868	0.25638	0.288	0.232	1
AKIRIN2	0.0756078	0.261746	0.264	0.2	1
SUN2	0.077308	-0.255193	0.256	0.395	1
COPB1	0.0785285	-0.304728	0.184	0.297	1
PTPN7	0.0815469	0.252181	0.36	0.308	1
ISG15	0.082577	-0.32564	0.208	0.324	1
GLOD4	0.0826571	-0.264777	0.2	0.303	1
EPSTI1	0.0829077	-0.279411	0.184	0.276	1
PGLS	0.083372	-0.26301	0.344	0.476	1
TAOK3	0.0842232	0.265111	0.4	0.351	1
CCL3	0.0849379	0.266946	0.32	0.265	1
ZFP36	0.0852039	0.518515	0.68	0.719	1
IAH1	0.0887497	0.260293	0.28	0.227	1
CD46	0.088939	0.349312	0.304	0.27	1
BAX	0.089094	0.406423	0.52	0.519	1
POLR2L	0.0894415	-0.252776	0.6	0.746	1
TRAC	0.0923946	-0.30539	0.312	0.454	1
EMB	0.0998122	0.260505	0.424	0.4	1
RPS27L	0.100643	0.361463	0.6	0.584	1
FAM133B	0.102456	-0.2549	0.192	0.286	1
RASAL3	0.102914	0.308443	0.272	0.222	1
EIF6	0.103501	0.283938	0.408	0.384	1
MRFAP1L1	0.104118	0.253817	0.36	0.335	1
JAZF1	0.107217	-0.270545	0.24	0.351	1
ERICH1	0.109755	0.308799	0.296	0.254	1
MCUB	0.111449	0.267623	0.328	0.27	1
EMD	0.112064	0.307027	0.432	0.438	1
ACO2	0.112705	0.257272	0.304	0.259	1
PDCD4	0.115467	0.31589	0.504	0.508	1
HIST1H1E	0.117009	0.383487	0.432	0.405	1
ROCK1	0.121233	0.261694	0.408	0.378	1
HENMT1	0.121967	0.272532	0.264	0.222	1
STK17B	0.124064	0.321358	0.312	0.281	1
EPB41	0.125288	0.272552	0.304	0.27	1
PSMB2	0.125539	0.252399	0.44	0.432	1
SPON2	0.126212	-0.379032	0.304	0.389	1
DNAJA1	0.12695	0.350318	0.336	0.319	1
HERPUD1	0.134031	0.253609	0.424	0.405	1
PRMT2	0.148341	-0.261984	0.392	0.514	1
NDUFA7	0.165947	0.257585	0.336	0.303	1
SERPINB6	0.180468	-0.260717	0.2	0.281	1
EML4	0.185139	0.344935	0.312	0.292	1
CYTOR	0.185243	0.257061	0.328	0.303	1
NDUFA10	0.185434	0.265618	0.28	0.254	1
FYTTD1	0.185528	-0.287206	0.224	0.308	1
NECAP2	0.188148	0.318007	0.264	0.243	1
SNHG8	0.19731	0.254309	0.256	0.216	1
ALKBH7	0.217424	0.260323	0.304	0.276	1
SPN	0.226272	-0.262821	0.536	0.595	1
CPNE3	0.228546	-0.254026	0.24	0.314	1
SMS	0.235197	0.310302	0.272	0.254	1
HOPX	0.244853	0.251812	0.8	0.827	1
CCL4	0.269141	0.542338	0.672	0.681	1
ZFAS1	0.374183	0.253833	0.352	0.362	1
UCP2	0.41275	0.273478	0.76	0.876	1
GABARAPL1	0.416522	0.252518	0.304	0.319	1
TPR	0.441935	0.256323	0.36	0.389	1
SCAMP2	0.449446	0.258929	0.352	0.368	1
TRGV7	0.523881	1.17411	0.272	0.314	1
SPOCK2	0.897756	0.260345	0.264	0.286	1

## Sheet: subcluster_3_mild_vs_healthy
CD16+ CD8+ TEMRA 3 mild vs. healthy
gene	p_val	avg_log2FC	pct.1	pct.2	p_val_adj
TRBV6-2	2.78975e-16	-3.04524	0	0.519	1.02108e-11
TRAV13-2	1.2886e-15	-2.5724	0.034	0.63	4.71639e-11
RPS4Y1	4.90693e-15	-2.00384	0.136	0.926	1.79599e-10
KDM2B	1.72908e-08	-0.852373	0.025	0.37	0.000632861
NKG7	3.32163e-08	0.645028	1	1	0.00121575
SNX20	1.45891e-07	-0.816113	0.059	0.444	0.00533977
IL7R	3.54601e-07	-1.70704	0.085	0.481	0.0129787
IGLV2-14	7.0915e-07	-1.02078	0.068	0.407	0.0259556
TRBC1	1.16901e-06	1.58337	0.763	0.259	0.0427869
TYROBP	1.17321e-06	1.84218	0.788	0.407	0.0429407
TRAV17	1.19249e-06	-1.42686	0.025	0.296	0.0436462
HLA-DQB1	2.82793e-06	-1.00217	0.085	0.444	0.103505
IFITM3	3.12482e-06	1.95916	0.559	0.037	0.114371
IFITM1	5.406e-06	0.890571	0.992	1	0.197865
ANKLE2	8.42362e-06	-0.88799	0.051	0.333	0.308313
PIK3R5	1.1975e-05	-0.823179	0.144	0.519	0.438296
PRR5L	1.21446e-05	-0.808664	0.102	0.444	0.444505
ARHGAP45	2.57492e-05	-0.815812	0.246	0.704	0.942447
ZFP36L2	2.82104e-05	-0.879345	0.822	0.963	1
CHORDC1	3.21565e-05	-0.778213	0.076	0.37	1
TRAV12-2	3.28606e-05	3.62914	0.441	0	1
CST7	3.4421e-05	0.571329	0.992	1	1
IL10RA	3.57675e-05	-1.00979	0.5	0.815	1
HLA-B	4.38528e-05	-0.323122	1	1	1
KLRB1	5.20344e-05	2.06524	0.466	0.037	1
TRGV2	5.30949e-05	-0.850157	0.178	0.556	1
ALKBH5	6.7667e-05	-0.783383	0.136	0.481	1
KDM5B	7.504e-05	-0.900627	0.051	0.296	1
SELL	7.60698e-05	-0.796519	0.203	0.593	1
HLA-DQA1	7.64637e-05	-1.15911	0.136	0.444	1
HLA-DQA2	8.52983e-05	1.78438	0.407	0	1
MOB2	0.000106999	-0.71622	0.178	0.556	1
AHNAK	0.000124174	-0.660896	0.669	0.926	1
TRBV28	0.000139649	3.28758	0.458	0.074	1
FCGR3A	0.000142683	1.03044	0.822	0.519	1
ZNF737	0.00014404	-0.590919	0.051	0.296	1
KIR2DL3	0.000169283	1.72034	0.381	0	1
DARS	0.000172646	-0.748666	0.161	0.519	1
DNAJB1	0.000178494	1.1132	0.534	0.148	1
LPAR6	0.000178836	-0.681054	0.11	0.407	1
SERF2	0.000179755	0.603529	0.983	0.963	1
MT-CYB	0.000187178	-0.439005	1	1	1
TRGV9	0.000207153	-0.422067	0.127	0.444	1
EOMES	0.000251145	-0.888966	0.237	0.593	1
CD74	0.000252377	-0.707434	0.932	1	1
RPS2	0.000284461	0.566088	1	1	1
DAPK3	0.000347538	-0.535574	0.042	0.259	1
SUPT5H	0.00036715	-0.747003	0.144	0.444	1
DDX3Y	0.000377101	-0.583025	0.059	0.296	1
SPTBN1	0.000420642	-0.49958	0.059	0.296	1
HLA-A	0.000423585	0.295544	1	1	1
TMUB2	0.000438386	-0.631085	0.076	0.333	1
PSMD5	0.000579538	-0.551556	0.068	0.296	1
RPS4X	0.000601424	0.431171	1	1	1
NFATC2	0.000655579	-0.879475	0.161	0.444	1
MTCH1	0.000745661	-0.612567	0.203	0.519	1
MRPS10	0.000752269	-0.641152	0.136	0.407	1
P2RY8	0.000793633	-0.695063	0.178	0.481	1
KCNA3	0.00082956	-0.683924	0.237	0.593	1
HLA-DRA	0.000864541	-0.88526	0.119	0.37	1
MT2A	0.00108973	1.00279	0.847	0.593	1
NIN	0.00114432	-0.831388	0.178	0.481	1
MOB3A	0.00121582	-0.711433	0.136	0.407	1
GAPDH	0.00126974	0.565513	0.983	1	1
HOPX	0.00130917	0.910005	0.797	0.519	1
CXCR4	0.0014064	1.08644	0.508	0.185	1
XCL2	0.00143377	1.03218	0.424	0.074	1
FTL	0.00143673	0.442261	0.992	1	1
DHX8	0.00143955	-0.507297	0.059	0.259	1
FLI1	0.00151299	-0.800081	0.288	0.593	1
WDR45	0.00158008	-0.63881	0.161	0.444	1
GZMB	0.0015821	0.755386	0.839	0.63	1
DERL1	0.00158773	0.829266	0.432	0.111	1
SUN2	0.00159322	-0.775722	0.398	0.667	1
ITGB7	0.00166914	-0.718961	0.424	0.741	1
PDCD10	0.00169245	-0.576028	0.212	0.519	1
ANXA11	0.00209481	-0.617412	0.568	0.815	1
CD84	0.00216518	-0.757504	0.203	0.481	1
PLEK	0.00218523	0.607565	0.924	0.852	1
PDCD7	0.00230493	-0.437269	0.059	0.259	1
CPSF3	0.00239277	-0.427248	0.076	0.296	1
CCT3	0.00274466	0.780934	0.483	0.185	1
ARID1B	0.00284664	-0.506629	0.068	0.259	1
TC2N	0.00291838	-0.652444	0.39	0.741	1
STK16	0.0029295	-0.512985	0.102	0.333	1
COTL1	0.00309197	-0.550563	0.102	0.333	1
RASAL3	0.00309519	-0.817373	0.237	0.519	1
THUMPD3	0.0031045	-0.515388	0.085	0.296	1
SMG7	0.00319496	-0.48487	0.085	0.296	1
LMF2	0.00319565	-0.558947	0.153	0.407	1
TRAV21	0.00327573	2.20485	0.305	0.037	1
PAFAH1B3	0.0032758	-0.50931	0.068	0.259	1
PUM1	0.00331017	-0.520369	0.153	0.407	1
DENND1C	0.00337245	-0.786869	0.237	0.481	1
NUP54	0.00343161	-0.491858	0.068	0.259	1
BTG1	0.00381963	-0.420124	0.949	1	1
CD7	0.00383087	0.66745	0.847	0.667	1
SEL1L	0.00400036	-0.470863	0.068	0.259	1
ESD	0.00407421	-0.605613	0.144	0.37	1
CD300A	0.00416666	0.734315	0.517	0.185	1
ITM2A	0.00431581	0.847176	0.483	0.185	1
FAM199X	0.00438163	-0.476623	0.068	0.259	1
RNF44	0.0044517	-0.654736	0.136	0.37	1
TPD52	0.00487203	-0.537743	0.076	0.259	1
DCAF10	0.00487203	-0.559222	0.076	0.259	1
GAPVD1	0.00487677	-0.569507	0.093	0.296	1
FGFBP2	0.00490196	0.96293	0.754	0.63	1
PPDPF	0.00501087	0.569542	0.966	0.926	1
PUM3	0.00501549	-0.691053	0.076	0.259	1
NSG1	0.00509641	-0.639823	0.212	0.481	1
EIF3M	0.00514594	-0.617846	0.373	0.667	1
ZNF277	0.00514617	-0.496805	0.093	0.296	1
YWHAG	0.00531391	-0.481433	0.076	0.259	1
MT-CO3	0.00550733	-0.251662	1	1	1
SRSF9	0.00560529	0.89521	0.381	0.111	1
TBC1D10A	0.00566801	-0.518109	0.102	0.296	1
ARPC5L	0.00571737	0.697993	0.695	0.519	1
GPCPD1	0.00573488	-0.483054	0.11	0.333	1
LDLRAP1	0.00579168	-0.55513	0.076	0.259	1
TANK	0.00618051	-0.533205	0.169	0.407	1
CAPZA1	0.00620747	-0.527752	0.432	0.667	1
TMEM216	0.00630785	-0.46167	0.076	0.259	1
HSP90AB1	0.00645737	0.580471	0.839	0.704	1
SRSF8	0.00646811	-0.614937	0.22	0.481	1
CD3G	0.0065949	0.511846	0.898	0.852	1
ARHGAP17	0.00665276	-0.504426	0.11	0.333	1
SLC35A1	0.00667459	-0.453539	0.076	0.259	1
MAP7D1	0.00669481	-0.496845	0.119	0.333	1
RPL28	0.00673384	0.284773	1	1	1
ATP5MC1	0.00679209	0.676805	0.39	0.111	1
UFL1	0.00702593	-0.635946	0.127	0.333	1
BTN3A3	0.0072327	-0.496799	0.254	0.556	1
ZFP36	0.00726711	0.875852	0.712	0.556	1
SEC61B	0.00751757	0.574472	0.661	0.481	1
GSS	0.00767668	-0.447334	0.076	0.259	1
GCC2	0.00788684	0.814798	0.475	0.222	1
CDK5RAP3	0.00805317	-0.648801	0.22	0.444	1
PRPF8	0.00837987	-0.456012	0.254	0.556	1
PIP4P1	0.00845929	-0.441421	0.093	0.296	1
OGDH	0.00873245	-0.505978	0.102	0.296	1
SCAF11	0.00883986	0.625803	0.534	0.296	1
LINC00944	0.00885463	-0.580522	0.169	0.407	1
API5	0.00893115	-0.466757	0.178	0.444	1
DDX19A	0.008952	-0.439301	0.102	0.296	1
PRMT2	0.00920217	-0.441729	0.5	0.741	1
RPL27A	0.00929969	-0.391501	0.924	1	1
ZFR	0.00932499	-0.725883	0.263	0.481	1
PTMS	0.00944274	-0.555327	0.144	0.37	1
HMGB1	0.00951083	0.498426	0.949	0.926	1
TRBC2	0.00951469	0.614185	0.831	0.519	1
DDX54	0.00962094	-0.600565	0.11	0.296	1
CDK4	0.00964053	-0.531613	0.102	0.296	1
SRGN	0.0096568	0.428584	0.966	0.963	1
UQCR11	0.00976007	0.645833	0.805	0.593	1
PHKG2	0.00977013	-0.458906	0.119	0.333	1
ANKRD49	0.00982042	-0.603329	0.186	0.444	1
ZNF263	0.00982501	-0.411314	0.076	0.259	1
KHDRBS1	0.00990623	-0.621273	0.297	0.556	1
NKAPD1	0.0101254	-0.508855	0.102	0.296	1
RPAP2	0.0102179	-0.465898	0.085	0.259	1
GZMH	0.010234	0.479057	0.949	0.889	1
MT-ATP6	0.0103942	-0.290266	1	1	1
CASC4	0.0106519	-0.382375	0.076	0.259	1
SF3B5	0.0106844	0.677751	0.559	0.333	1
SLC25A5	0.0107591	0.638643	0.669	0.444	1
TSEN34	0.0107666	-0.49789	0.085	0.259	1
ATP5MC2	0.0111699	0.463502	0.949	0.889	1
CARHSP1	0.0113798	-0.51816	0.127	0.333	1
TRAC	0.0114527	0.502645	0.441	0.148	1
CTSS	0.0115874	0.55871	0.475	0.222	1
SH3BP1	0.0117104	-0.596269	0.356	0.63	1
BAZ2A	0.0119085	-0.564741	0.229	0.444	1
TMX4	0.0120864	-0.452237	0.347	0.63	1
CD52	0.012177	-0.271438	0.915	1	1
TAF12	0.0122917	-0.453238	0.195	0.444	1
SRSF10	0.0126705	-0.508746	0.415	0.667	1
ATP1A1	0.0127681	-0.615839	0.398	0.63	1
KCNAB2	0.0129313	-0.548215	0.22	0.444	1
HARS	0.01311	-0.467873	0.153	0.37	1
EIF2S1	0.0131639	-0.462154	0.161	0.37	1
BIRC6	0.0136269	-0.414872	0.178	0.407	1
CD27	0.0142786	-0.399992	0.085	0.259	1
ZNF580	0.0142786	-0.412214	0.085	0.259	1
RTF1	0.0144031	-0.462446	0.246	0.519	1
PABPC1	0.0144601	-0.370186	0.975	1	1
ARPC2	0.0145589	0.392271	0.958	0.963	1
PLEKHF1	0.0146871	-0.482412	0.212	0.444	1
CYB561	0.0146961	-0.46547	0.11	0.296	1
MT-ND2	0.0148675	-0.349484	0.941	1	1
SELENOH	0.0151468	0.732939	0.559	0.333	1
PRRC2B	0.0153313	-0.517612	0.186	0.407	1
TTC39C	0.0154565	-0.429679	0.161	0.407	1
IFITM2	0.0157272	0.486454	0.966	0.963	1
TERF2IP	0.0161572	-0.643054	0.305	0.519	1
RPS10	0.0162298	-0.501677	0.186	0.407	1
SRSF11	0.0163215	0.526629	0.602	0.296	1
PSIP1	0.0163933	-0.324575	0.483	0.741	1
SMARCAD1	0.0164594	-0.426836	0.093	0.259	1
RER1	0.0168478	-0.652887	0.373	0.593	1
NDUFB10	0.0168796	0.588412	0.576	0.333	1
ZC3H13	0.0170822	-0.448363	0.153	0.37	1
TMED2	0.0174244	0.534393	0.551	0.37	1
TSPAN14	0.0174997	-0.496492	0.186	0.407	1
C11orf21	0.0179108	-0.574339	0.153	0.333	1
UBXN4	0.0179875	-0.598602	0.551	0.741	1
ITGA4	0.0183053	-0.647949	0.534	0.741	1
WHAMM	0.0189122	-0.451616	0.203	0.444	1
LYPLA1	0.0191453	-0.508697	0.195	0.407	1
TMBIM6	0.0195586	-0.281516	0.898	0.963	1
RRAS2	0.0197059	-0.395769	0.11	0.296	1
CD44	0.019729	-0.524477	0.381	0.593	1
STAT4	0.0199397	-0.452716	0.28	0.519	1
TBC1D10C	0.0201476	-0.459026	0.619	0.815	1
OST4	0.0203333	0.486598	0.873	0.741	1
MCUB	0.0206361	-0.470249	0.347	0.63	1
DDX5	0.0206849	-0.289906	0.949	0.963	1
ECD	0.0208199	-0.429113	0.136	0.333	1
UBA7	0.020894	-0.407188	0.093	0.259	1
TPR	0.0219141	-0.459281	0.373	0.63	1
KMT2E	0.0224556	-0.368827	0.542	0.815	1
RETREG3	0.0224614	-0.430179	0.119	0.296	1
SMG1	0.0225557	-0.437156	0.212	0.444	1
ATP6V0E1	0.0229051	0.446609	0.814	0.63	1
HMGN1	0.0231296	0.497927	0.72	0.481	1
TRAPPC4	0.0231572	-0.515042	0.169	0.37	1
CARD16	0.023244	0.625578	0.5	0.333	1
IDI1	0.0232718	0.519454	0.305	0.074	1
MIIP	0.0234391	-0.458093	0.119	0.296	1
NOP53	0.0234407	-0.469176	0.593	0.778	1
GART	0.0234784	-0.419513	0.093	0.259	1
NR3C1	0.0234855	-0.485566	0.331	0.556	1
LRBA	0.0234902	-0.382784	0.186	0.407	1
LINC01278	0.0245941	-0.45025	0.102	0.259	1
PRPF40A	0.0247855	-0.474511	0.347	0.556	1
LGALS1	0.0248347	-0.651373	0.407	0.63	1
HSD17B11	0.0250513	-0.486471	0.314	0.556	1
ATP5F1E	0.0250967	0.363488	0.992	0.963	1
STARD3NL	0.0253269	-0.536578	0.203	0.407	1
ACSS1	0.0254349	-0.405915	0.102	0.259	1
USP33	0.025506	-0.346597	0.119	0.296	1
AK3	0.025506	-0.445969	0.119	0.296	1
PTP4A2	0.0255415	0.578304	0.508	0.259	1
MRFAP1L1	0.0256407	-0.505077	0.263	0.481	1
COA6	0.0257401	-0.513815	0.161	0.333	1
FKBP8	0.0260873	-0.488902	0.347	0.593	1
SMNDC1	0.0261187	-0.433611	0.178	0.37	1
SNHG12	0.0263013	-0.570426	0.102	0.259	1
CIAPIN1	0.0263359	-0.391139	0.093	0.259	1
CCS	0.0265849	-0.440426	0.161	0.37	1
METTL23	0.0265929	-0.375832	0.254	0.481	1
PPP6R1	0.0265973	-0.414835	0.119	0.296	1
TPD52L2	0.0268927	-0.425359	0.102	0.259	1
EIF1AX	0.0272351	0.407613	0.458	0.222	1
PARP8	0.027432	-0.543201	0.271	0.519	1
RHOF	0.0274552	-0.516783	0.415	0.593	1
CYTH4	0.0274723	-0.385268	0.339	0.63	1
PLAC8	0.0277332	0.445914	0.636	0.407	1
RPL36A	0.0278576	-0.264004	0.975	1	1
TMEM258	0.0278826	0.525206	0.695	0.519	1
CD69	0.0279887	0.762021	0.373	0.185	1
POLR3K	0.0281099	-0.359676	0.102	0.259	1
KXD1	0.028301	-0.493758	0.246	0.444	1
MT-ND3	0.0284013	-0.33142	0.958	1	1
RNFT1	0.0287362	-0.493298	0.102	0.259	1
PTRHD1	0.0292697	-0.440137	0.212	0.407	1
SF3B2	0.0296878	-0.406453	0.703	0.926	1
NORAD	0.0297827	-0.530332	0.153	0.333	1
CCL4	0.0298367	0.625755	0.754	0.63	1
ZC3H15	0.0298871	0.562571	0.483	0.296	1
PFDN2	0.0300001	0.586508	0.314	0.111	1
AKNA	0.0300792	-0.42222	0.322	0.556	1
STT3A	0.0301183	-0.472672	0.127	0.296	1
ANKRD11	0.0301352	-0.414105	0.144	0.333	1
GSK3B	0.0304231	-0.559821	0.127	0.296	1
RALGDS	0.0305386	-0.690319	0.169	0.333	1
SEC31A	0.0311481	-0.481423	0.203	0.407	1
CAPRIN1	0.0313753	-0.450712	0.119	0.296	1
MRPS23	0.0321092	-0.446705	0.153	0.333	1
RBM48	0.032481	-0.411139	0.136	0.296	1
STX10	0.0330871	-0.458529	0.186	0.37	1
SF3A3	0.0333629	-0.548991	0.229	0.444	1
MRPS2	0.0337752	-0.381511	0.136	0.296	1
AIMP1	0.0340459	-0.413718	0.161	0.333	1
SYNE1	0.0342519	-0.403169	0.525	0.704	1
OGFR	0.0344382	-0.458546	0.136	0.296	1
TRIM38	0.0344386	-0.507092	0.136	0.296	1
FDPS	0.0345971	0.495452	0.347	0.185	1
ARHGEF1	0.0346765	-0.616359	0.458	0.593	1
UBE2N	0.0348054	0.575319	0.356	0.185	1
CMC1	0.0350121	0.509525	0.737	0.593	1
CRIP1	0.0353837	-0.477752	0.754	0.889	1
ANKRD44	0.0356638	-0.61358	0.28	0.481	1
MX1	0.0360792	0.863185	0.254	0.074	1
SNRPA	0.0362761	0.592654	0.381	0.185	1
PRPF19	0.0365561	-0.49949	0.153	0.333	1
TAGAP	0.0366333	-0.56271	0.331	0.556	1
PSMF1	0.0368465	-0.548473	0.339	0.556	1
CASP1	0.0369265	0.591198	0.432	0.222	1
DYNLT3	0.0371342	-0.392697	0.169	0.37	1
S1PR4	0.0371484	-0.372209	0.203	0.407	1
SH2D1A	0.0372398	-0.40239	0.28	0.519	1
SUPT4H1	0.0372431	-0.388325	0.364	0.63	1
MYADM	0.0373392	-0.463474	0.186	0.37	1
SMDT1	0.0374539	0.392824	0.398	0.185	1
LITAF	0.0375316	0.295946	0.975	1	1
DYNLL1	0.0377536	0.560382	0.492	0.296	1
C4orf3	0.0377745	-0.401872	0.644	0.778	1
CHD4	0.0377913	-0.459104	0.169	0.37	1
HLA-DPB1	0.0378509	-0.403081	0.78	0.963	1
GNPTG	0.0382723	-0.338266	0.22	0.444	1
CALM1	0.0387137	0.338531	1	1	1
SEPTIN7	0.0392786	0.428291	0.881	0.889	1
UBQLN1	0.0393461	-0.403338	0.161	0.333	1
CTDSP1	0.0395142	0.626066	0.297	0.111	1
SETX	0.0396023	-0.348269	0.305	0.519	1
UBE2L3	0.0396248	0.470586	0.627	0.407	1
R3HCC1	0.0396707	-0.335522	0.102	0.259	1
BPTF	0.0402159	-0.331373	0.271	0.519	1
NOSIP	0.0402159	-0.423224	0.271	0.519	1
BAZ1A	0.0404107	-0.411332	0.288	0.481	1
TMED9	0.0405425	0.387767	0.525	0.333	1
JPX	0.0407958	-0.43206	0.119	0.259	1
SUPT6H	0.0409268	-0.331182	0.136	0.296	1
EFHD2	0.0413592	0.499444	0.475	0.259	1
SNHG8	0.0413866	-0.461332	0.246	0.444	1
QRICH1	0.0422372	-0.421264	0.102	0.259	1
NDUFS5	0.0422494	0.394506	0.542	0.296	1
GAS5	0.0422827	-0.445155	0.525	0.63	1
CORO1A	0.0424451	0.303486	0.992	0.963	1
JUNB	0.0425613	0.663641	0.695	0.519	1
GNB2	0.0425831	-0.530058	0.466	0.667	1
GADD45B	0.0427577	0.659447	0.347	0.148	1
RSAD1	0.0427693	0.504862	0.297	0.111	1
FOXO3	0.0433025	-0.453429	0.11	0.259	1
MEI1	0.0433043	-0.359748	0.127	0.296	1
VPS72	0.0433079	-0.3497	0.136	0.296	1
NSMCE1	0.0441875	-0.384363	0.11	0.259	1
TMEM43	0.0446001	-0.265578	0.153	0.333	1
GANAB	0.0449595	-0.376517	0.136	0.296	1
TOMM22	0.0449688	0.603167	0.407	0.222	1
TMED7	0.0450586	-0.433763	0.119	0.259	1
SH3BGRL	0.0452525	-0.285507	0.551	0.741	1
PITPNC1	0.0454252	-0.487416	0.203	0.37	1
SNAP23	0.0461076	-0.45157	0.263	0.481	1
GOPC	0.0461304	-0.450303	0.161	0.333	1
MYCBP2	0.0462262	-0.494911	0.297	0.481	1
OSTC	0.0462514	0.56085	0.347	0.185	1
APOBEC3G	0.0463968	-0.524803	0.559	0.704	1
ARHGAP15	0.0465379	-0.403586	0.364	0.556	1
TPT1	0.0467575	0.257722	1	1	1
HNRNPUL2	0.0468659	-0.587703	0.119	0.259	1
TMC6	0.0473197	-0.399206	0.297	0.519	1
TCF7	0.047338	-0.454934	0.144	0.296	1
TNFAIP8	0.0474932	-0.410391	0.364	0.556	1
ARL4C	0.047541	-0.29347	0.483	0.704	1
COX7A2	0.0480477	0.370861	0.831	0.63	1
CLIC3	0.0489178	0.683203	0.314	0.148	1
PPP1R7	0.0496843	0.52038	0.331	0.148	1
TMC8	0.0499826	-0.533793	0.144	0.296	1
PCBP1	0.0500996	-0.467703	0.729	0.815	1
TMEM50A	0.0507132	0.422298	0.703	0.593	1
SYAP1	0.0508591	0.594689	0.288	0.111	1
ANXA2R	0.0511895	-0.490027	0.254	0.444	1
MGAT2	0.0516527	-0.406419	0.119	0.259	1
SNHG3	0.0518136	-0.39078	0.144	0.296	1
HLA-DRB1	0.0535974	-0.571279	0.475	0.667	1
WSB1	0.0537503	0.629361	0.407	0.222	1
HADHB	0.0540863	-0.279655	0.22	0.407	1
ATP6V1G1	0.0541192	0.33702	0.763	0.741	1
RSRC2	0.0543751	-0.482181	0.271	0.481	1
MYO1G	0.0544472	-0.492969	0.568	0.667	1
PRR5	0.0544845	-0.405957	0.195	0.37	1
ERP44	0.054633	-0.39507	0.254	0.481	1
FOXP1	0.0555641	-0.433627	0.288	0.519	1
PDE6D	0.0556107	-0.454557	0.186	0.37	1
DDX1	0.0557708	-0.450749	0.119	0.259	1
CENPC	0.05586	-0.413277	0.237	0.444	1
RANBP1	0.0571433	-0.400915	0.195	0.37	1
TMEM170A	0.0576488	-0.442276	0.161	0.333	1
ATM	0.0576585	-0.735024	0.339	0.481	1
SRRM1	0.0579722	-0.432433	0.627	0.815	1
SF3B3	0.0580701	-0.329267	0.136	0.296	1
RHEB	0.0583817	0.515637	0.322	0.148	1
UFM1	0.0583821	0.503945	0.322	0.148	1
CD244	0.0585462	0.43463	0.356	0.148	1
APH1A	0.0590739	0.489985	0.483	0.37	1
SH3BGRL3	0.0591726	0.253735	0.992	1	1
NDUFC2	0.0592445	0.473502	0.619	0.444	1
NPM1	0.059401	0.333655	0.915	0.852	1
SQSTM1	0.0595566	0.417627	0.636	0.481	1
PRKCH	0.0597485	-0.415815	0.602	0.778	1
PSMA1	0.0602351	-0.431036	0.347	0.593	1
SNX3	0.0602837	0.444321	0.542	0.37	1
LSM8	0.0609587	-0.417187	0.254	0.444	1
BRK1	0.061058	0.324181	0.661	0.407	1
UBE2G1	0.0612994	-0.332473	0.119	0.259	1
SYTL1	0.0615791	-0.577589	0.297	0.444	1
VPS26C	0.061814	-0.285253	0.195	0.37	1
DAD1	0.0618459	0.509681	0.576	0.481	1
RASSF7	0.0620015	-0.289905	0.153	0.333	1
LAPTM5	0.0621384	0.370955	0.907	0.815	1
MAEA	0.0621911	-0.349131	0.169	0.333	1
ZYX	0.0622218	-0.379191	0.314	0.556	1
C5orf56	0.0626327	-0.304198	0.424	0.667	1
TXNIP	0.062672	-0.268887	1	1	1
FLOT1	0.0627283	-0.275392	0.246	0.481	1
TBCB	0.062966	0.482428	0.585	0.444	1
EIF2S3	0.0633058	0.514721	0.517	0.407	1
LINC01871	0.0635661	0.475852	0.297	0.111	1
AC004687.1	0.0635661	-0.58673	0.237	0.37	1
SNRPD1	0.0637662	0.489357	0.373	0.185	1
UBE3A	0.0641469	-0.489704	0.237	0.407	1
TECR	0.0641967	0.538982	0.424	0.222	1
TPP2	0.0645093	-0.329022	0.229	0.407	1
LPCAT1	0.0646718	-0.45118	0.178	0.333	1
ELOA	0.0648292	-0.443176	0.119	0.259	1
PRF1	0.0652126	0.406307	0.958	0.963	1
FBXW5	0.0652864	-0.401254	0.271	0.481	1
RNF11	0.0653117	-0.326966	0.169	0.333	1
CHFR	0.0660425	-0.302711	0.119	0.259	1
RTF2	0.0667547	-0.308118	0.22	0.407	1
ZFP36L1	0.0670185	-0.402285	0.542	0.667	1
HSPA9	0.0672252	-0.414139	0.381	0.556	1
VPS4B	0.0672949	0.465466	0.373	0.185	1
SAP30BP	0.0673386	0.490521	0.322	0.148	1
BRD3	0.0674104	-0.3112	0.144	0.296	1
TVP23B	0.067411	-0.314997	0.144	0.296	1
ILKAP	0.0677309	-0.443154	0.127	0.259	1
ID2	0.0680542	0.618388	0.542	0.37	1
NLRC5	0.0680703	-0.406056	0.136	0.296	1
VPS36	0.0682934	-0.351227	0.254	0.444	1
PRDX6	0.0684022	0.460557	0.483	0.333	1
RASA2	0.0684792	-0.292077	0.246	0.407	1
TRGC2	0.0685251	-0.417757	0.119	0.259	1
LIME1	0.0688985	-0.467343	0.559	0.778	1
TM9SF2	0.0699414	-0.366833	0.195	0.37	1
TMX1	0.0700625	0.443875	0.28	0.111	1
TCIRG1	0.0702154	-0.57389	0.127	0.259	1
TRABD	0.0704242	-0.394179	0.203	0.37	1
NDUFB6	0.0705714	-0.512275	0.297	0.444	1
SHC1	0.0710839	-0.308904	0.119	0.259	1
RALGAPA1	0.0714854	-0.376045	0.127	0.259	1
TTC17	0.0717212	-0.446998	0.178	0.333	1
PRDM2	0.0733994	-0.290692	0.144	0.296	1
PNKD	0.073519	0.538504	0.305	0.148	1
TMEM165	0.0743069	-0.289622	0.212	0.407	1
AC008875.3	0.0744428	0.528122	0.314	0.148	1
VHL	0.0748015	-0.313717	0.186	0.333	1
U2SURP	0.0748528	0.534688	0.432	0.296	1
ZC3H18	0.0750686	-0.303322	0.119	0.259	1
RTRAF	0.0753197	-0.346083	0.364	0.593	1
MMADHC	0.0756661	-0.275227	0.229	0.407	1
LAT	0.0757992	-0.303573	0.449	0.63	1
KLRD1	0.0758227	0.375721	0.932	0.926	1
MIF4GD	0.0763386	-0.36474	0.254	0.444	1
NDUFA3	0.0769332	0.437593	0.627	0.519	1
TOMM40	0.0771967	-0.29578	0.144	0.296	1
EIF1B	0.0772258	-0.372623	0.22	0.407	1
BCAP31	0.077392	0.441776	0.678	0.556	1
HIST1H1D	0.0777658	0.725263	0.305	0.148	1
LASP1	0.0777658	-0.513706	0.246	0.407	1
TSG101	0.0781207	-0.396171	0.127	0.259	1
COX7A2L	0.0785016	0.302382	0.508	0.333	1
SPON2	0.0790367	0.735226	0.356	0.185	1
COA1	0.0792337	-0.291725	0.119	0.259	1
HADHA	0.0793677	-0.32629	0.466	0.704	1
SEPTIN9	0.0803935	-0.35296	0.5	0.667	1
SEC62	0.0805506	-0.342226	0.525	0.815	1
TSC22D4	0.0806167	-0.34096	0.373	0.556	1
CD6	0.0806254	-0.390482	0.178	0.333	1
KLRC2	0.0814589	-0.284057	0.737	0.926	1
ARMC1	0.0816528	-0.261885	0.11	0.259	1
PPHLN1	0.0822181	0.415412	0.339	0.185	1
CLK1	0.0825072	-0.371377	0.144	0.296	1
CIAO1	0.0826263	0.504801	0.271	0.111	1
ARPC5	0.0829492	0.397589	0.686	0.63	1
UVRAG	0.0831408	-0.532558	0.203	0.333	1
HSPE1	0.0833589	0.506015	0.39	0.222	1
FKBP11	0.0834261	0.396887	0.28	0.111	1
MGMT	0.0835524	0.463609	0.288	0.148	1
HMGB2	0.0839207	-0.289951	0.305	0.519	1
EMC4	0.0839211	0.522205	0.373	0.222	1
RBBP7	0.0839211	0.442841	0.373	0.222	1
TXNDC17	0.0840056	-0.455388	0.161	0.296	1
PHYKPL	0.084022	-0.29873	0.153	0.296	1
ARPP19	0.084022	-0.284662	0.153	0.296	1
TRGV7	0.085631	0.658845	0.254	0.111	1
LY6E	0.085821	0.490394	0.814	0.778	1
PSMD6	0.0862158	0.441829	0.441	0.259	1
EMC7	0.0866804	0.46358	0.339	0.185	1
RPS26	0.0869557	0.253796	0.992	1	1
LAMTOR1	0.0870095	0.419424	0.483	0.333	1
NFATC3	0.0872508	-0.451086	0.271	0.481	1
EML4	0.0878252	-0.336534	0.331	0.519	1
SCAF4	0.0878815	-0.415185	0.169	0.296	1
CDC42SE1	0.0887489	-0.376824	0.415	0.556	1
DMAC1	0.0895635	-0.313555	0.169	0.333	1
ATF1	0.0896149	-0.326924	0.153	0.296	1
EHD1	0.0896736	-0.258416	0.186	0.37	1
PRRC2A	0.0897259	-0.298098	0.178	0.333	1
SLC35C2	0.0897726	-0.283955	0.127	0.259	1
IFNAR2	0.0901326	-0.409889	0.195	0.37	1
LY9	0.0901884	-0.317158	0.347	0.556	1
FBL	0.0902313	0.432617	0.492	0.333	1
CFL1	0.0902847	0.29178	1	1	1
LILRB1	0.0908305	-0.337119	0.229	0.407	1
SEPTIN1	0.0908593	-0.359667	0.576	0.667	1
CCDC130	0.0910244	-0.289617	0.144	0.296	1
DNAJA2	0.091386	0.399246	0.373	0.259	1
PPP3CC	0.0924285	-0.288232	0.458	0.63	1
ECH1	0.0929746	0.405599	0.576	0.444	1
NCBP2AS2	0.0933874	0.416831	0.364	0.185	1
ATP6V0C	0.0940461	0.380465	0.636	0.481	1
CLIC1	0.0946599	0.313736	0.941	0.889	1
AMD1	0.0961385	-0.28035	0.119	0.259	1
BLOC1S1	0.0961653	0.425297	0.644	0.519	1
NAA50	0.0966447	-0.262689	0.136	0.259	1
EMC6	0.0970741	0.436742	0.297	0.148	1
PSMD7	0.097943	-0.317148	0.373	0.519	1
LAPTM4A	0.0981562	0.377137	0.415	0.259	1
EIF3H	0.0985545	-0.30929	0.669	0.741	1
FIP1L1	0.0989966	0.431666	0.254	0.111	1
HDAC3	0.0990744	-0.298902	0.136	0.259	1
SNRPF	0.0993816	0.440512	0.398	0.259	1
DPYD	0.0993987	-0.28047	0.127	0.259	1
ISG15	0.0994189	0.549647	0.271	0.111	1
CAPZB	0.099747	-0.337539	0.771	0.852	1
MRFAP1	0.0999658	0.41917	0.339	0.185	1
ERAP2	0.099984	-0.494698	0.356	0.481	1
CMTM3	0.100003	0.252586	0.331	0.185	1
IQGAP1	0.100038	-0.26884	0.653	0.704	1
DUSP12	0.100721	-0.279091	0.136	0.259	1
ZFAND5	0.100721	-0.532963	0.136	0.259	1
PATL2	0.100721	-0.377874	0.136	0.259	1
ZNF32	0.101006	-0.313372	0.186	0.333	1
PPP2R5C	0.101223	-0.422213	0.525	0.704	1
CRLF3	0.101549	-0.341366	0.22	0.37	1
IAH1	0.102086	-0.398835	0.246	0.407	1
TXN	0.103257	0.473367	0.542	0.333	1
ZCCHC17	0.104084	0.468717	0.288	0.148	1
ADRB2	0.104085	-0.399085	0.237	0.37	1
ROCK1	0.104144	-0.438203	0.432	0.593	1
NRBP1	0.104474	-0.314817	0.314	0.481	1
CS	0.104512	-0.27073	0.127	0.259	1
SPCS3	0.106138	0.582748	0.356	0.185	1
GABARAP	0.106543	0.283613	0.881	0.889	1
PBXIP1	0.106714	-0.288326	0.195	0.333	1
KLF6	0.106894	-0.311391	0.737	0.815	1
LYST	0.107171	0.464928	0.356	0.222	1
PRDX5	0.107399	0.47873	0.407	0.259	1
MBNL1	0.108185	-0.300894	0.602	0.741	1
EVL	0.108345	0.309102	0.864	0.741	1
HNRNPUL1	0.10869	-0.324007	0.263	0.444	1
C12orf57	0.108755	0.323562	0.797	0.815	1
DDOST	0.108937	-0.293783	0.432	0.667	1
CD2BP2	0.109028	0.368262	0.305	0.148	1
GIMAP7	0.109557	-0.372735	0.814	1	1
MRPL49	0.109887	-0.298406	0.153	0.296	1
GIMAP4	0.109928	-0.279108	0.746	0.815	1
C1QBP	0.110144	0.478473	0.424	0.296	1
DDRGK1	0.111586	-0.314452	0.153	0.296	1
UNC45A	0.111743	-0.447284	0.186	0.333	1
CNBP	0.112261	0.302907	0.907	0.852	1
INTS11	0.112933	-0.429307	0.195	0.333	1
SNRPE	0.113191	-0.404923	0.288	0.444	1
PRRC2C	0.113791	0.298564	0.686	0.481	1
SAMM50	0.113817	-0.482152	0.144	0.259	1
XCL1	0.114272	-0.632109	0.263	0.37	1
FAM107B	0.114768	-0.374179	0.22	0.37	1
PTPN2	0.114827	0.459157	0.339	0.185	1
TAPBP	0.115143	-0.307075	0.568	0.667	1
ARPC4	0.115165	-0.258358	0.661	0.815	1
CWC22	0.115362	-0.369909	0.127	0.259	1
BRWD1	0.115491	-0.305784	0.169	0.296	1
UBE2Q2	0.116535	-0.410024	0.136	0.259	1
POLR2E	0.116679	0.372772	0.424	0.296	1
SF3B1	0.118	-0.30924	0.542	0.704	1
REL	0.118098	0.336724	0.39	0.222	1
TNPO3	0.119297	-0.373468	0.144	0.259	1
LIX1L	0.119741	-0.430514	0.161	0.296	1
NDUFC1	0.120137	0.327686	0.398	0.259	1
SLC25A3	0.120435	0.353176	0.686	0.63	1
SNRNP200	0.121321	-0.274177	0.203	0.37	1
TXN2	0.122355	0.394442	0.331	0.185	1
RNF113A	0.123223	-0.251545	0.178	0.296	1
SEPTIN6	0.123431	-0.326313	0.5	0.63	1
CALR	0.123996	0.575615	0.619	0.519	1
DDIT4	0.124117	0.498029	0.305	0.185	1
HLA-DRB5	0.124118	0.640331	0.314	0.185	1
CALM2	0.124166	0.313399	0.805	0.778	1
HIST1H1E	0.124183	-0.433018	0.381	0.556	1
PIK3CD	0.124264	-0.343187	0.169	0.296	1
SDF2	0.124635	0.392462	0.254	0.111	1
FCRL3	0.124957	-0.377807	0.305	0.481	1
UTP3	0.124984	-0.3615	0.144	0.259	1
SENP6	0.1262	-0.402571	0.212	0.37	1
MRPL10	0.126352	0.477485	0.347	0.185	1
CIB1	0.126385	-0.382959	0.5	0.667	1
SKAP1	0.12659	0.378108	0.627	0.519	1
USP39	0.127025	-0.293738	0.161	0.296	1
RSU1	0.127201	-0.286992	0.203	0.333	1
UBE2A	0.127916	-0.349255	0.169	0.296	1
SARAF	0.128634	0.344112	0.907	0.852	1
FNTA	0.128839	-0.304002	0.322	0.444	1
FAM162A	0.129809	-0.311711	0.203	0.333	1
BORCS7	0.130966	-0.416757	0.186	0.296	1
OIP5-AS1	0.130967	-0.252597	0.178	0.333	1
PRPF38B	0.130998	-0.389714	0.305	0.481	1
SCAMP3	0.133047	-0.276513	0.212	0.37	1
REEP5	0.133174	0.325616	0.551	0.444	1
EAPP	0.133222	-0.255424	0.339	0.519	1
ALOX5AP	0.133258	0.800972	0.254	0.148	1
SEC61G	0.133869	-0.373544	0.508	0.63	1
ISG20	0.133879	0.459743	0.627	0.556	1
IFI16	0.134037	0.417249	0.466	0.296	1
SH3BP5	0.134182	0.412654	0.483	0.333	1
SRRM2	0.134632	0.354002	0.458	0.296	1
ZBTB7A	0.134648	-0.287848	0.161	0.296	1
ITCH	0.134648	-0.343806	0.161	0.296	1
PDCD5	0.134908	0.401786	0.331	0.185	1
POLR2F	0.135446	0.469701	0.305	0.185	1
ITGB1BP1	0.135467	-0.423553	0.169	0.296	1
EIF3L	0.135559	-0.303554	0.619	0.741	1
SMIM10L1	0.135738	-0.350699	0.229	0.37	1
DEDD2	0.136577	-0.254612	0.212	0.37	1
MORC3	0.136831	0.396732	0.254	0.148	1
CMAS	0.13844	-0.268107	0.136	0.259	1
ARHGEF6	0.138983	-0.399454	0.178	0.296	1
PTGER2	0.139555	-0.299483	0.475	0.63	1
NUCKS1	0.140243	-0.382528	0.508	0.63	1
BST2	0.140641	0.351715	0.644	0.556	1
ACAA2	0.141277	0.506218	0.381	0.259	1
PSMD9	0.142172	0.375861	0.28	0.185	1
ANTKMT	0.142336	-0.323668	0.254	0.37	1
PNN	0.143141	-0.42219	0.263	0.37	1
RPL23	0.143759	0.297996	0.822	0.815	1
DDX39A	0.144098	-0.472407	0.254	0.37	1
PSMB4	0.144284	-0.340631	0.297	0.444	1
POLR3GL	0.144975	0.324978	0.508	0.333	1
ADAR	0.145144	-0.394116	0.364	0.481	1
YWHAB	0.145554	0.289647	0.941	0.889	1
TUBA1B	0.145623	0.304133	0.593	0.444	1
CCDC124	0.145877	0.404063	0.305	0.148	1
DANCR	0.147435	-0.284984	0.169	0.296	1
ATP5MPL	0.148081	0.254804	0.61	0.556	1
GHITM	0.148759	0.356136	0.602	0.481	1
COX6B1	0.149125	0.35722	0.771	0.815	1
FAM133B	0.149506	-0.256521	0.169	0.296	1
SZRD1	0.149545	-0.262027	0.305	0.444	1
RNF145	0.149863	-0.255891	0.144	0.259	1
ABI3	0.150003	-0.355743	0.356	0.519	1
CIR1	0.150195	0.402123	0.331	0.185	1
FCMR	0.150585	-0.275812	0.636	0.778	1
UGP2	0.150588	-0.381306	0.28	0.444	1
NONO	0.150683	0.328153	0.398	0.259	1
CYFIP2	0.151292	-0.293675	0.534	0.63	1
C1D	0.151311	0.34523	0.288	0.148	1
DGKD	0.151315	-0.406956	0.246	0.407	1
GMPR2	0.151422	0.417549	0.263	0.148	1
AIP	0.151546	-0.311218	0.398	0.556	1
SNHG5	0.15165	-0.280481	0.356	0.519	1
RPF1	0.151657	-0.343167	0.136	0.259	1
RWDD1	0.15189	0.265867	0.534	0.333	1
EIF2S2	0.152653	0.455173	0.339	0.222	1
CABIN1	0.154353	-0.317633	0.144	0.259	1
RAB5B	0.154388	-0.256409	0.186	0.296	1
USP15	0.154424	-0.338452	0.288	0.444	1
STK38	0.154759	-0.426032	0.432	0.556	1
PSMA5	0.154787	-0.450646	0.407	0.519	1
GTF2I	0.155253	-0.259671	0.161	0.296	1
NDUFB9	0.155419	0.301499	0.534	0.444	1
GABARAPL2	0.155713	0.262852	0.551	0.519	1
DTX3L	0.155852	-0.274296	0.169	0.296	1
SDAD1	0.155924	0.380996	0.28	0.148	1
SOD1	0.157055	0.259443	0.703	0.519	1
PSAP	0.157348	0.368953	0.712	0.704	1
HNRNPM	0.157605	0.373829	0.585	0.444	1
EVI2A	0.158011	-0.303392	0.169	0.296	1
MCRS1	0.158583	-0.43232	0.186	0.296	1
ZNF655	0.160713	-0.323845	0.186	0.296	1
MAD2L2	0.161298	0.371204	0.254	0.111	1
ASH1L	0.161305	-0.266618	0.212	0.37	1
CD63	0.162139	0.381094	0.686	0.63	1
PTPN4	0.162249	0.417657	0.534	0.407	1
EIF2B5	0.163641	-0.316227	0.144	0.259	1
TDP2	0.163641	-0.26793	0.144	0.259	1
MRPS7	0.163791	-0.315081	0.246	0.37	1
CAP1	0.163945	0.301746	0.856	0.778	1
FAM174C	0.164861	0.331204	0.331	0.185	1
FRYL	0.164983	-0.32151	0.195	0.296	1
MLX	0.165992	-0.259274	0.153	0.259	1
WDR82	0.166027	-0.365761	0.144	0.259	1
RNF181	0.166117	-0.268815	0.288	0.407	1
RAB6A	0.166378	0.555665	0.314	0.222	1
BTF3	0.167874	0.325046	0.966	0.889	1
SF3A2	0.168883	-0.251803	0.347	0.556	1
HK1	0.169153	-0.304016	0.169	0.296	1
KMT2A	0.169154	-0.26872	0.169	0.296	1
HPCAL1	0.169736	-0.322017	0.203	0.333	1
ADSS	0.170904	-0.431259	0.288	0.407	1
STMP1	0.171211	0.338604	0.347	0.259	1
MIB2	0.171978	-0.26608	0.229	0.37	1
UTRN	0.172115	-0.367601	0.356	0.481	1
GRK6	0.173947	-0.341658	0.186	0.296	1
TRG-AS1	0.174781	0.311814	0.534	0.407	1
BAX	0.175114	0.430548	0.5	0.37	1
VAMP2	0.175279	-0.29989	0.797	0.889	1
RNF187	0.175631	-0.294994	0.153	0.259	1
FYTTD1	0.175792	0.379361	0.314	0.185	1
THOC2	0.175796	-0.425624	0.288	0.407	1
RAB14	0.175802	0.32075	0.407	0.259	1
DOK2	0.176069	0.282636	0.686	0.593	1
RILPL2	0.176264	-0.256396	0.178	0.296	1
MRPL51	0.176996	0.378025	0.347	0.222	1
LSM2	0.177427	0.312591	0.373	0.259	1
RBM25	0.178034	-0.368905	0.364	0.481	1
PSMB8-AS1	0.178331	-0.427352	0.254	0.407	1
CD320	0.17875	0.485965	0.297	0.185	1
ELOC	0.178964	-0.255688	0.297	0.444	1
PTK2B	0.17938	-0.407327	0.237	0.333	1
KPNB1	0.17987	-0.275896	0.381	0.593	1
DCTN2	0.180493	0.394185	0.398	0.296	1
ELAVL1	0.181415	-0.393308	0.22	0.333	1
CCND2	0.181941	0.409508	0.314	0.185	1
CD2	0.182247	-0.45937	0.636	0.778	1
SNRPA1	0.183008	-0.371955	0.203	0.333	1
IPO5	0.18313	-0.315401	0.153	0.259	1
FGD3	0.18357	-0.356085	0.237	0.37	1
CCT8	0.184026	0.452978	0.314	0.185	1
LPXN	0.184873	-0.347576	0.347	0.481	1
CDK17	0.185076	-0.368805	0.161	0.259	1
CANX	0.185259	-0.272286	0.441	0.593	1
COPB2	0.185585	-0.344652	0.186	0.296	1
SLC25A38	0.185681	-0.360205	0.153	0.259	1
SEC61A1	0.186796	-0.29436	0.212	0.333	1
SYNGR2	0.187187	0.307988	0.373	0.259	1
SF3A1	0.187204	-0.269977	0.381	0.519	1
GIMAP6	0.187615	-0.320353	0.195	0.296	1
KANSL1	0.18826	-0.255522	0.153	0.259	1
VIM	0.18827	-0.329859	0.924	0.963	1
GPN1	0.188693	-0.253784	0.144	0.259	1
NKAP	0.188693	-0.30251	0.144	0.259	1
ITGB1	0.189052	-0.348853	0.508	0.667	1
RNASEK	0.189169	0.336962	0.856	0.778	1
MRPS36	0.189241	0.369572	0.28	0.148	1
NSA2	0.189613	0.416606	0.644	0.556	1
ANAPC5	0.190103	-0.321226	0.297	0.407	1
SMIM15	0.190162	-0.295716	0.161	0.259	1
GATA3	0.190453	0.371551	0.271	0.148	1
GPR174	0.191111	-0.288317	0.297	0.444	1
APRT	0.191416	0.287183	0.686	0.593	1
WTAP	0.19203	0.401624	0.288	0.185	1
ATP5PB	0.192358	0.329147	0.508	0.407	1
ARHGAP4	0.19257	0.278547	0.254	0.148	1
SNRPG	0.193172	-0.279704	0.492	0.667	1
RNF130	0.196152	-0.304607	0.153	0.259	1
TCEA1	0.19654	0.419677	0.619	0.519	1
CWC25	0.197787	-0.280266	0.186	0.296	1
ACSL5	0.198125	-0.358206	0.178	0.296	1
GPATCH8	0.198292	-0.433619	0.28	0.37	1
PLEKHJ1	0.198735	0.316016	0.305	0.185	1
LNPEP	0.199538	-0.277816	0.297	0.444	1
MFSD10	0.199733	-0.299912	0.407	0.556	1
RASSF5	0.200326	-0.323786	0.475	0.593	1
VDAC2	0.202042	-0.277918	0.229	0.333	1
BAZ1B	0.202078	-0.319211	0.22	0.296	1
LMO4	0.202253	-0.313298	0.195	0.296	1
DCTN3	0.203977	0.480893	0.322	0.222	1
DOCK8	0.205799	-0.261336	0.356	0.556	1
FLOT2	0.205854	-0.25226	0.263	0.407	1
MRPL16	0.20604	-0.312819	0.161	0.259	1
UBE2B	0.206707	0.374059	0.449	0.37	1
STK17B	0.206741	-0.29765	0.339	0.481	1
HNRNPA1	0.207728	0.283701	0.949	0.852	1
ZNF706	0.208413	-0.366594	0.347	0.407	1
ETFA	0.208458	-0.254668	0.28	0.407	1
CISD3	0.209242	0.368445	0.398	0.259	1
NDUFB7	0.209482	0.255678	0.568	0.37	1
NUTF2	0.209961	-0.264095	0.373	0.481	1
MT-ATP8	0.21007	0.350836	0.424	0.296	1
EIF4A2	0.210887	-0.295051	0.542	0.63	1
TAP2	0.211129	-0.271604	0.331	0.444	1
ICAM3	0.211664	0.341065	0.661	0.593	1
DDX3X	0.212411	0.377177	0.347	0.259	1
TTC38	0.212599	0.416304	0.475	0.407	1
MTR	0.212971	-0.30771	0.169	0.259	1
LETMD1	0.213193	-0.277226	0.186	0.296	1
HSP90B1	0.213921	0.306449	0.797	0.741	1
RABAC1	0.215704	0.337351	0.593	0.519	1
DNTTIP2	0.216419	-0.263695	0.271	0.407	1
NLRC3	0.216452	-0.350771	0.178	0.296	1
ARF3	0.217147	-0.276942	0.161	0.259	1
ZNF600	0.217705	-0.278944	0.195	0.296	1
SRSF3	0.21776	-0.252255	0.407	0.593	1
PPWD1	0.218376	-0.298942	0.153	0.259	1
EIF5	0.218487	-0.260435	0.424	0.556	1
NT5C	0.218737	-0.347679	0.288	0.407	1
TMEM35B	0.219162	0.291793	0.356	0.222	1
EFR3A	0.219392	-0.265314	0.22	0.333	1
HNRNPC	0.21974	0.356764	0.568	0.556	1
CD8B	0.219867	-0.287051	0.924	0.926	1
LSM6	0.220006	0.300829	0.288	0.185	1
BRD8	0.22142	-0.341747	0.161	0.259	1
DRAP1	0.222046	0.343716	0.602	0.63	1
TUT4	0.222159	0.407869	0.356	0.259	1
HMOX2	0.222478	0.445714	0.449	0.333	1
SPG7	0.22467	-0.281886	0.178	0.296	1
APEX1	0.225046	0.273645	0.415	0.333	1
RAB4B	0.226745	0.260302	0.271	0.148	1
TINF2	0.229124	-0.277408	0.297	0.407	1
PDCD6IP	0.229504	-0.27492	0.271	0.37	1
CLTA	0.229504	0.344652	0.322	0.222	1
PPIB	0.229565	0.316209	0.932	0.889	1
NUDC	0.229683	0.279652	0.364	0.259	1
INPP5D	0.229951	-0.264999	0.254	0.333	1
OPTN	0.231927	0.258046	0.593	0.444	1
NMRAL1	0.231932	0.344846	0.322	0.222	1
GTF2F1	0.232002	0.347044	0.314	0.222	1
RNF149	0.233283	-0.250178	0.339	0.481	1
CCT4	0.233754	0.3282	0.441	0.296	1
LAMP1	0.234001	-0.434256	0.466	0.556	1
PRPF6	0.234196	0.444481	0.331	0.222	1
NINJ1	0.236961	0.356834	0.305	0.222	1
STAT6	0.237898	-0.343612	0.186	0.296	1
SDCBP	0.238479	0.313349	0.28	0.185	1
CCSER2	0.238792	-0.33262	0.297	0.407	1
VPS35	0.239038	0.26614	0.263	0.148	1
TMEM179B	0.239111	0.326238	0.364	0.259	1
IDH3G	0.239234	0.266582	0.271	0.185	1
RBM39	0.240515	-0.3185	0.644	0.667	1
DDX39B	0.240772	-0.316525	0.331	0.444	1
FCRL6	0.242489	0.321346	0.72	0.704	1
CD58	0.243696	-0.327761	0.161	0.259	1
KAT7	0.243696	-0.256526	0.161	0.259	1
USP34	0.244349	-0.352951	0.28	0.407	1
NFKBIA	0.244658	0.555961	0.559	0.519	1
PPP1CA	0.245901	0.289451	0.847	0.815	1
DNAJC19	0.245915	-0.25088	0.229	0.37	1
ACBD6	0.246303	0.274416	0.254	0.148	1
IQGAP2	0.247267	-0.323304	0.237	0.333	1
EVI2B	0.249952	0.376614	0.424	0.333	1
ATP6V0D1	0.249986	0.302	0.271	0.185	1
TAP1	0.251203	0.278227	0.636	0.593	1
CASP8	0.251345	-0.274738	0.364	0.444	1
NPC2	0.251807	0.346919	0.28	0.185	1
XRN1	0.253827	-0.311572	0.297	0.407	1
PPP4R3B	0.260157	0.353611	0.314	0.222	1
GLOD4	0.261072	0.356301	0.271	0.185	1
ABT1	0.262819	-0.252129	0.203	0.296	1
SYTL2	0.263424	-0.266467	0.212	0.333	1
CD96	0.263432	0.30479	0.356	0.259	1
PXN	0.263896	-0.432277	0.237	0.333	1
MRPL14	0.264038	-0.373484	0.178	0.259	1
GOLGA4	0.264798	0.27547	0.407	0.296	1
SBDS	0.265652	0.285342	0.28	0.185	1
MDH2	0.266918	0.271822	0.542	0.481	1
CCT2	0.267299	0.361622	0.39	0.296	1
S1PR5	0.267725	-0.252156	0.61	0.704	1
VPS29	0.26786	0.354861	0.322	0.222	1
MRPL3	0.269891	-0.29552	0.169	0.259	1
ARRB2	0.269946	-0.286563	0.568	0.778	1
HNRNPH2	0.270077	0.319443	0.288	0.185	1
EIF3K	0.271032	0.260618	0.873	0.889	1
PHF20	0.271624	0.342715	0.364	0.259	1
SON	0.27308	-0.250383	0.864	0.852	1
STARD7	0.273706	0.295864	0.314	0.222	1
PPP1R12A	0.27376	-0.316675	0.449	0.519	1
PYHIN1	0.273866	0.341942	0.559	0.519	1
RBM3	0.274655	-0.290359	0.542	0.704	1
ABRACL	0.275582	0.285315	0.508	0.444	1
OGA	0.277189	-0.333138	0.254	0.37	1
EMD	0.278043	0.288061	0.441	0.37	1
RAD21	0.278506	-0.3461	0.5	0.593	1
IK	0.278692	-0.282533	0.364	0.481	1
NOP58	0.278793	0.283032	0.322	0.222	1
IFI6	0.279259	0.393082	0.314	0.222	1
CKLF	0.280988	-0.267255	0.492	0.667	1
VPS13C	0.283995	-0.466134	0.364	0.444	1
RSRP1	0.285362	0.284809	0.61	0.556	1
LINC00861	0.28571	-0.273174	0.542	0.593	1
RCBTB2	0.285853	-0.254286	0.203	0.296	1
ACTN4	0.289137	-0.334785	0.398	0.481	1
DEF6	0.291919	0.28466	0.398	0.296	1
EIF3E	0.294164	0.307483	0.627	0.556	1
RIC8A	0.294314	0.256913	0.322	0.222	1
HNRNPH3	0.294657	0.348219	0.297	0.185	1
RPN1	0.29709	0.308036	0.576	0.593	1
YPEL3	0.298366	0.321819	0.356	0.259	1
C1orf162	0.29868	-0.294169	0.203	0.296	1
RGS14	0.302113	0.260866	0.254	0.185	1
GLIPR1	0.303842	0.386621	0.398	0.333	1
RECQL	0.30449	-0.318933	0.288	0.37	1
TOX4	0.305644	0.267111	0.271	0.185	1
GON4L	0.305794	0.354442	0.305	0.222	1
UPF2	0.307438	-0.27217	0.288	0.37	1
SMARCE1	0.308798	0.337824	0.305	0.222	1
TBCA	0.311789	-0.289523	0.593	0.667	1
GPR108	0.312386	0.268902	0.297	0.222	1
KLF10	0.313429	0.322176	0.28	0.185	1
GPS1	0.314012	0.258767	0.322	0.259	1
STK10	0.314353	-0.27344	0.415	0.556	1
THOC7	0.314971	0.288921	0.254	0.185	1
CFAP97	0.316738	0.303796	0.263	0.185	1
DGCR6L	0.31855	0.329173	0.297	0.222	1
ADGRG1	0.320214	-0.275271	0.593	0.593	1
TNIP1	0.322212	0.329523	0.288	0.222	1
PUF60	0.322416	0.264936	0.407	0.37	1
IFI27L2	0.322725	0.274479	0.381	0.296	1
MRPS18B	0.324112	-0.261496	0.314	0.407	1
CIAO2B	0.324167	0.411499	0.373	0.333	1
IKZF2	0.32553	0.35102	0.322	0.222	1
YARS	0.326205	0.328412	0.28	0.185	1
CHURC1	0.326466	0.256961	0.508	0.519	1
ARIH2	0.327254	0.275691	0.356	0.259	1
CAPZA2	0.332296	0.280578	0.28	0.222	1
SHISA5	0.332555	0.307661	0.678	0.667	1
BSG	0.332656	0.393018	0.585	0.556	1
RHOG	0.334498	0.255662	0.61	0.519	1
TMBIM4	0.335326	0.25721	0.508	0.333	1
KDM5A	0.335693	-0.269375	0.297	0.407	1
EPS15	0.33752	0.251024	0.297	0.222	1
ADAM10	0.341124	0.328973	0.314	0.259	1
GUK1	0.342111	0.31863	0.822	0.815	1
SSRP1	0.342475	-0.272199	0.195	0.296	1
SLC16A7	0.34271	-0.254507	0.186	0.259	1
SARS	0.343147	0.269013	0.475	0.407	1
PNPLA8	0.34403	-0.311392	0.169	0.259	1
NDUFA6	0.345787	0.312249	0.449	0.37	1
VASP	0.348033	0.310074	0.483	0.481	1
CYB5B	0.348666	0.268402	0.254	0.185	1
IKZF1	0.351631	-0.259038	0.314	0.407	1
PITHD1	0.352214	-0.277458	0.271	0.333	1
JUN	0.3525	0.379782	0.398	0.333	1
TRA2B	0.352931	0.344249	0.364	0.296	1
BCLAF1	0.353028	-0.363394	0.356	0.481	1
PRSS23	0.354708	0.263925	0.339	0.259	1
DNAJB14	0.354741	0.330034	0.288	0.222	1
MICOS10	0.359514	0.274004	0.517	0.444	1
CNN2	0.362798	0.411968	0.432	0.407	1
GBP5	0.364879	0.360223	0.483	0.407	1
CCDC12	0.368575	0.289822	0.364	0.296	1
CDC42EP3	0.373732	0.282831	0.432	0.333	1
MRPL54	0.381054	0.274518	0.297	0.222	1
SAFB2	0.382206	-0.53909	0.263	0.333	1
RELA	0.384539	0.329516	0.297	0.222	1
OTUD6B-AS1	0.385807	0.295524	0.263	0.185	1
CLEC2B	0.390684	0.26871	0.644	0.704	1
ARL5A	0.391714	0.262773	0.432	0.407	1
ANP32A	0.398802	0.27385	0.525	0.481	1
ERICH1	0.400015	-0.26321	0.263	0.333	1
AKAP9	0.400129	-0.301879	0.356	0.481	1
RBM27	0.402089	-0.262225	0.22	0.296	1
SMIM29	0.403636	0.275514	0.288	0.222	1
AATF	0.405861	0.27481	0.297	0.222	1
RIPOR2	0.406624	-0.349628	0.636	0.741	1
CCDC88C	0.4082	0.262604	0.263	0.185	1
ADGRE5	0.424713	0.334227	0.644	0.63	1
ABHD14A	0.42577	0.304428	0.288	0.222	1
LEPROTL1	0.426233	-0.284309	0.246	0.296	1
SMIM7	0.432039	0.264473	0.271	0.185	1
ZBTB38	0.433264	0.285447	0.568	0.519	1
METAP2	0.434481	0.257271	0.254	0.185	1
PSMC3	0.441037	0.263655	0.297	0.259	1
HNRNPH1	0.442109	-0.281795	0.203	0.259	1
HERPUD2	0.444963	0.279401	0.356	0.296	1
RSBN1	0.446487	0.263602	0.28	0.222	1
PPIG	0.447487	0.295163	0.347	0.296	1
OS9	0.454818	-0.354984	0.314	0.333	1
MTIF3	0.459118	-0.271177	0.203	0.259	1
UBXN1	0.459831	0.299924	0.576	0.593	1
KIR3DL2	0.46574	-0.303003	0.432	0.519	1
ZNHIT1	0.466678	0.271429	0.356	0.296	1
SDF2L1	0.470145	0.25679	0.28	0.222	1
EIF3A	0.47199	-0.319422	0.347	0.407	1
DDX46	0.47815	-0.256089	0.356	0.407	1
TOMM20	0.48091	-0.250953	0.483	0.593	1
DPP7	0.485154	-0.344052	0.373	0.444	1
IMP3	0.495721	0.268988	0.483	0.481	1
FGR	0.503983	-0.264721	0.542	0.593	1
ABCF1	0.519064	0.282765	0.305	0.259	1
CYTH1	0.529913	0.262643	0.424	0.407	1
SP110	0.535525	0.396941	0.314	0.296	1
RTN4	0.55021	-0.253852	0.356	0.407	1
MAP3K8	0.570355	0.293593	0.297	0.259	1
RNASET2	0.585795	0.278257	0.28	0.259	1
RAB5IF	0.595456	0.288064	0.331	0.333	1
TIGIT	0.601415	0.259283	0.627	0.593	1
CDC42SE2	0.627374	-0.306916	0.441	0.407	1
TGOLN2	0.677891	-0.286807	0.28	0.333	1
SAMD3	0.692135	-0.370719	0.576	0.593	1
TLN1	0.774164	-0.272557	0.525	0.556	1
MTRNR2L12	0.821184	0.664042	0.983	1	1
PDCD6	0.863543	-0.292268	0.424	0.444	1

## Sheet: subcluster_3_severe_vs_healthy
CD16+ CD8+ TEMRA 3 severe vs. healthy
gene	p_val	avg_log2FC	pct.1	pct.2	p_val_adj
TRAV13-2	2.68858e-11	-2.49814	0.039	0.63	9.84047e-07
MT-CYB	5.54768e-08	-0.777056	1	1	0.00203051
MT-ND2	1.02221e-07	-1.03636	0.868	1	0.00374139
MT-CO3	2.5316e-07	-0.632488	1	1	0.00926593
MT-ATP6	4.58607e-07	-0.85284	0.987	1	0.0167855
TRBV6-2	1.24055e-06	-1.68452	0.079	0.519	0.0454052
CST7	1.29567e-06	0.804846	1	1	0.047423
PIK3R5	1.54281e-06	-0.980911	0.079	0.519	0.0564685
XCL1	1.8296e-06	-1.2884	0.026	0.37	0.0669652
NSG1	1.89423e-06	-1.1577	0.066	0.481	0.0693308
CXCR4	2.38269e-06	1.63744	0.684	0.185	0.0872087
GAPDH	2.5332e-06	0.91598	0.974	1	0.0927175
TRAV17	1.11383e-05	-1.2656	0.013	0.296	0.407674
RETREG3	1.11383e-05	-0.783804	0.013	0.296	0.407674
ZNF737	1.11383e-05	-0.710423	0.013	0.296	0.407674
GZMB	1.14151e-05	1.18608	0.947	0.63	0.417806
IL10RA	1.80938e-05	-1.1315	0.487	0.815	0.662251
TRGV9	1.86814e-05	-0.63519	0.066	0.444	0.683757
ITM2A	2.27639e-05	1.51518	0.618	0.185	0.833183
ARHGAP45	2.48739e-05	-0.929482	0.211	0.704	0.91041
RPL18A	3.21015e-05	0.47712	1	1	1
DDIT4	3.33742e-05	1.66209	0.605	0.185	1
SRGN	3.54072e-05	0.845572	0.974	0.963	1
CD84	3.82969e-05	-1.00665	0.105	0.481	1
NCALD	3.92186e-05	-0.715082	0.013	0.259	1
FOXO3	4.20571e-05	-0.787204	0.013	0.259	1
MT-ND4	5.05057e-05	-0.780982	0.934	1	1
RPS26	5.05562e-05	1.22336	0.987	1	1
HLA-DQA2	5.61443e-05	1.44257	0.434	0	1
SH3BGRL3	6.31954e-05	0.608082	1	1	1
HLA-DRB5	7.2628e-05	2.19748	0.579	0.185	1
MT-ND3	7.63528e-05	-0.757542	0.974	1	1
FCGR3A	8.45877e-05	1.31803	0.829	0.519	1
PPDPF	9.49646e-05	0.847616	0.987	0.926	1
IL7R	9.89217e-05	-1.59473	0.132	0.481	1
TRGV2	0.000105807	-0.832967	0.145	0.556	1
NKG7	0.000127188	0.500848	1	1	1
RER1	0.000218664	-1.02993	0.197	0.593	1
ZNF263	0.000231486	-0.61758	0.026	0.259	1
KCNA3	0.000235614	-0.844299	0.171	0.593	1
SERF2	0.000256571	0.673394	1	0.963	1
ISG20	0.000272827	1.01272	0.789	0.556	1
PUM1	0.000289251	-0.561979	0.079	0.407	1
TC2N	0.000298954	-0.846654	0.263	0.741	1
NUP54	0.000311708	-0.621166	0.026	0.259	1
HOPX	0.000359896	1.0445	0.816	0.519	1
NFATC2	0.000373376	-0.996232	0.118	0.444	1
SMG7	0.000381161	-0.650901	0.039	0.296	1
NKAPD1	0.000381161	-0.697078	0.039	0.296	1
CCDC130	0.000381161	-0.586269	0.039	0.296	1
ZNF580	0.000393907	-0.556469	0.026	0.259	1
RAB5B	0.000401938	-0.666328	0.039	0.296	1
CYB561	0.000401938	-0.595463	0.039	0.296	1
SUN2	0.000413268	-0.841064	0.263	0.667	1
MOB3A	0.000416519	-0.758548	0.092	0.407	1
TRBC1	0.000425618	1.26807	0.632	0.259	1
CYFIP2	0.000441372	-0.859681	0.237	0.63	1
EOMES	0.000469435	-0.877174	0.211	0.593	1
CMC1	0.000593005	0.831373	0.842	0.593	1
ZC3H13	0.00065447	-0.6826	0.079	0.37	1
MOB2	0.000679036	-0.693132	0.158	0.556	1
DMAC1	0.000692836	-0.668773	0.066	0.333	1
PCBP1	0.000700853	-0.881712	0.526	0.815	1
PRRC2A	0.000725357	-0.611868	0.066	0.333	1
AC004687.1	0.000737194	-0.970339	0.092	0.37	1
RPL12	0.000749883	0.381301	1	1	1
SARAF	0.000769651	0.719727	0.974	0.852	1
BAZ2A	0.000829434	-0.737223	0.132	0.444	1
RTF1	0.000910816	-0.785303	0.158	0.519	1
LPAR6	0.000936771	-0.708046	0.105	0.407	1
S1PR1	0.000988563	-0.738887	0.197	0.556	1
WHAMM	0.00103354	-0.604199	0.118	0.444	1
SF3B2	0.00103825	-0.712267	0.645	0.926	1
DDX19A	0.00104773	-0.51742	0.053	0.296	1
QRICH1	0.00104936	-0.643623	0.039	0.259	1
CCL3	0.00105854	1.2282	0.316	0	1
ALKBH5	0.00105861	-0.625684	0.145	0.481	1
RPL28	0.00106346	0.392822	1	1	1
CLIC3	0.00108193	1.19123	0.461	0.148	1
TMBIM6	0.00116138	-0.508461	0.816	0.963	1
GZMH	0.00117996	0.553935	0.947	0.889	1
PDCD4	0.00121985	0.823981	0.697	0.519	1
SMARCAD1	0.0012243	-0.575662	0.039	0.259	1
API5	0.00129397	-0.616944	0.118	0.444	1
TCF7	0.00132694	-0.722391	0.053	0.296	1
PSMD5	0.00132694	-0.566409	0.053	0.296	1
SH3BP1	0.0014085	-0.834905	0.25	0.63	1
AHNAK	0.00140851	-0.627084	0.658	0.926	1
SLC35A1	0.00142584	-0.571843	0.039	0.259	1
DCAF10	0.00149955	-0.6256	0.039	0.259	1
PRPF8	0.00156585	-0.510487	0.184	0.556	1
HLA-B	0.00157392	-0.277038	1	1	1
C11orf21	0.00164737	-0.759927	0.079	0.333	1
RHOG	0.00166416	0.70112	0.75	0.519	1
CPSF3	0.00167345	-0.515338	0.053	0.296	1
CD3G	0.00172933	0.690829	0.895	0.852	1
ADAR	0.00176923	-0.862167	0.184	0.481	1
KHDRBS1	0.00179195	-0.871494	0.224	0.556	1
FTL	0.00183506	0.593916	0.987	1	1
ESD	0.0018799	-0.637747	0.092	0.37	1
ITGB2	0.00192748	-0.526673	0.908	1	1
HIST1H1D	0.00201718	1.06333	0.461	0.148	1
NDUFB10	0.00206519	0.733552	0.658	0.333	1
ROCK1	0.00235238	-0.755167	0.224	0.593	1
ANKLE2	0.00237189	-0.73893	0.092	0.333	1
APOBEC3G	0.00262971	-0.843154	0.368	0.704	1
TMEM109	0.00263009	-0.608571	0.211	0.556	1
LDLRAP1	0.00269719	-0.651716	0.053	0.259	1
CCL4	0.00279076	0.832973	0.829	0.63	1
MAP7D1	0.0028036	-0.555962	0.079	0.333	1
KCNAB2	0.00306954	-0.758481	0.158	0.444	1
CHORDC1	0.00316189	-0.649161	0.105	0.37	1
SELL	0.00327217	-0.682611	0.25	0.593	1
MIIP	0.00331078	-0.58051	0.066	0.296	1
TRAPPC4	0.00340182	-0.665299	0.105	0.37	1
MT-ND4L	0.00340889	-0.481773	0.987	1	1
SRSF10	0.00341745	-0.624192	0.316	0.667	1
TRAV20	0.00342463	2.75772	0.263	0	1
IFITM1	0.00349202	0.524388	1	1	1
ARPC5L	0.00351687	0.780664	0.658	0.519	1
SMDT1	0.00362508	0.762339	0.5	0.185	1
CARD16	0.00363829	0.925777	0.566	0.333	1
MRPL16	0.00370337	-0.609733	0.053	0.259	1
ZFP36	0.00372185	1.29363	0.684	0.556	1
SEL1L	0.00387214	-0.495281	0.053	0.259	1
MATK	0.0039355	-0.58442	0.329	0.704	1
FAM199X	0.00404787	-0.438662	0.053	0.259	1
RPS27	0.00412752	-0.26716	1	1	1
ATP5MC2	0.00417079	0.578545	0.947	0.889	1
FCRL3	0.00417455	-0.760189	0.171	0.481	1
COA6	0.0042258	-0.652891	0.092	0.333	1
XCL2	0.00429716	0.976161	0.382	0.074	1
TRGV4	0.00430428	1.81032	0.355	0.074	1
TDP2	0.00442121	-0.512325	0.053	0.259	1
CMAS	0.00442121	-0.487958	0.053	0.259	1
ACSS1	0.00442121	-0.495841	0.053	0.259	1
JPX	0.00442121	-0.573746	0.053	0.259	1
TLE5	0.0044993	0.709466	0.829	0.667	1
PDCD7	0.0048255	-0.459122	0.053	0.259	1
ERAP2	0.00497229	-0.749767	0.197	0.481	1
MT-ND6	0.00497789	-0.596076	0.368	0.778	1
ARID1A	0.00503993	-0.422107	0.053	0.259	1
ARID1B	0.00503993	-0.509278	0.053	0.259	1
PABPN1	0.00503993	-0.495628	0.053	0.259	1
FNTA	0.00508764	-0.689767	0.171	0.444	1
VHL	0.00528018	-0.510897	0.092	0.333	1
RASAL3	0.00528408	-0.760377	0.211	0.519	1
CANX	0.00532785	-0.725443	0.276	0.593	1
DUSP1	0.00545566	0.61483	0.526	0.259	1
PRPF19	0.00546943	-0.654894	0.105	0.333	1
MT-ND5	0.00552699	-0.514027	0.961	0.963	1
ZFP36L1	0.005553	-0.697638	0.395	0.667	1
UBXN4	0.00572011	-0.691837	0.408	0.741	1
LIX1L	0.00572708	-0.613251	0.079	0.296	1
PTMS	0.00577742	-0.650101	0.118	0.37	1
UBE3A	0.0058356	-0.695835	0.145	0.407	1
HMGN1	0.00584338	0.580557	0.75	0.481	1
ARPC2	0.00585478	0.483821	0.974	0.963	1
ANKRD11	0.00610954	-0.541068	0.092	0.333	1
ATP5PB	0.0063472	0.679233	0.632	0.407	1
TBX21	0.00642059	-0.64577	0.145	0.407	1
PDE6D	0.00643135	-0.469285	0.105	0.37	1
DYNLT3	0.00643135	-0.543224	0.105	0.37	1
SF3A1	0.006454	-0.603606	0.211	0.519	1
TBC1D10C	0.00646888	-0.622621	0.526	0.815	1
S1PR4	0.00649015	-0.480326	0.132	0.407	1
TMUB2	0.00656673	-0.500621	0.092	0.333	1
EIF5B	0.00658265	-0.548427	0.171	0.481	1
CD69	0.00659079	0.987036	0.434	0.185	1
EMC4	0.00682735	0.741301	0.461	0.222	1
MYADM	0.00683602	-0.556537	0.118	0.37	1
ACTN4	0.00695537	-0.715221	0.211	0.481	1
RPL11	0.00702244	0.300527	1	1	1
LILRB1	0.0071458	-0.500309	0.132	0.407	1
UTP3	0.00724933	-0.573702	0.066	0.259	1
GLIPR2	0.00724933	-0.565423	0.066	0.259	1
NLRC5	0.00747523	-0.595998	0.079	0.296	1
HLA-DQA1	0.00747644	-0.980876	0.211	0.444	1
TPD52	0.00754662	-0.536167	0.066	0.259	1
POLR2C	0.00761533	-0.451956	0.132	0.407	1
ARPC3	0.00784443	0.517855	0.961	0.852	1
FOXP1	0.00785198	-0.658307	0.211	0.519	1
GNPTG	0.00795986	-0.45538	0.145	0.444	1
SEC61B	0.00815568	0.537164	0.645	0.481	1
DUSP2	0.0082676	1.07176	0.658	0.519	1
GRK6	0.00836099	-0.519477	0.079	0.296	1
OGDH	0.00836099	-0.518109	0.079	0.296	1
PNPLA8	0.00850514	-0.601819	0.066	0.259	1
LINC00861	0.00872405	-0.755738	0.382	0.593	1
RNF216	0.00890673	-0.547672	0.105	0.333	1
RPL27A	0.00895691	-0.432853	0.908	1	1
TSPAN14	0.00904356	-0.578185	0.145	0.407	1
LMF2	0.00912111	-0.602355	0.158	0.407	1
POLR3K	0.00920323	-0.499388	0.066	0.259	1
SNRPA1	0.00921389	-0.683483	0.105	0.333	1
GPCPD1	0.00934682	-0.428136	0.092	0.333	1
GCC2	0.0094616	0.917137	0.461	0.222	1
LINC01278	0.00957109	-0.481161	0.066	0.259	1
PAFAH1B3	0.00995201	-0.497188	0.066	0.259	1
NFATC3	0.0100566	-0.553773	0.184	0.481	1
RNF187	0.0103464	-0.504689	0.066	0.259	1
C12orf76	0.0104032	0.827418	0.263	0.037	1
PIP4P1	0.0104189	-0.466379	0.079	0.296	1
PRDX5	0.0106996	0.651656	0.5	0.259	1
DDX1	0.0107546	-0.542266	0.066	0.259	1
TSEN34	0.0107546	-0.5376	0.066	0.259	1
ATP5MC1	0.0108994	0.716932	0.368	0.111	1
ANKRD49	0.0109064	-0.50872	0.158	0.444	1
PPP6R1	0.0110108	-0.572305	0.092	0.296	1
SMNDC1	0.0111338	-0.562736	0.118	0.37	1
RGS3	0.0111343	-0.527766	0.118	0.37	1
MT-ND1	0.0113305	-0.54409	0.882	0.926	1
SYTL1	0.011398	-0.768599	0.197	0.444	1
PLEKHF1	0.0116595	-0.516804	0.171	0.444	1
BTF3	0.0118629	0.455247	0.947	0.889	1
FGFBP2	0.0119713	0.789218	0.816	0.63	1
TBP	0.0120665	-0.411547	0.066	0.259	1
ACAA2	0.0122022	0.82345	0.461	0.259	1
SCAMP3	0.0123055	-0.477872	0.132	0.37	1
DERL1	0.0124036	0.775836	0.342	0.111	1
RPL10A	0.0126557	-0.269852	0.987	1	1
GNLY	0.0127296	-0.566548	0.684	0.815	1
CASP8	0.0127304	-0.581002	0.184	0.444	1
SSRP1	0.0130926	-0.556779	0.092	0.296	1
UTP23	0.0134856	0.83336	0.25	0.037	1
STT3A	0.0135484	-0.574729	0.092	0.296	1
TVP23B	0.0135484	-0.459622	0.092	0.296	1
OIP5-AS1	0.0137081	-0.461414	0.105	0.333	1
TRABD	0.0139007	-0.572337	0.132	0.37	1
RAD21	0.0140158	-0.713965	0.289	0.593	1
MRPS2	0.0145024	-0.500791	0.092	0.296	1
SUPT6H	0.0145024	-0.470863	0.092	0.296	1
PRR5L	0.0145847	-0.56615	0.171	0.444	1
RPLP1	0.0149609	0.428012	1	1	1
NCSTN	0.0155151	-0.453307	0.092	0.296	1
RRAS2	0.0155151	-0.465731	0.092	0.296	1
GANAB	0.0155151	-0.435582	0.092	0.296	1
ERP44	0.0155732	-0.394882	0.184	0.481	1
OGA	0.0165297	-0.691547	0.145	0.37	1
RNF44	0.0166358	-0.62259	0.132	0.37	1
SMIM10L1	0.0166358	-0.544801	0.132	0.37	1
POLR3GL	0.0167285	0.582699	0.605	0.333	1
CLK1	0.0171508	-0.482237	0.092	0.296	1
KLRD1	0.0172564	0.503331	0.934	0.926	1
CHD9	0.0176109	-0.499404	0.118	0.333	1
COX8A	0.0177925	0.60124	0.697	0.778	1
CENPC	0.0181048	-0.522651	0.184	0.444	1
COA8	0.0182888	0.617953	0.263	0.037	1
THUMPD3	0.0183236	-0.419478	0.092	0.296	1
PPP6R3	0.0183271	-0.456462	0.079	0.259	1
PNKP	0.0183271	-0.476617	0.079	0.259	1
TRBV27	0.018712	1.52977	0.25	0.037	1
KDM5B	0.0188086	-0.621848	0.105	0.296	1
RNF130	0.0189789	-0.520049	0.079	0.259	1
SON	0.0191198	-0.612589	0.803	0.852	1
FLI1	0.0192576	-0.657337	0.329	0.593	1
KDM2B	0.0192652	-0.44514	0.132	0.37	1
UBQLN1	0.0192988	-0.458564	0.118	0.333	1
AUP1	0.0193881	-0.56852	0.224	0.519	1
TANK	0.0193951	-0.464564	0.184	0.407	1
MGAT2	0.0196509	-0.401278	0.079	0.259	1
DHX8	0.0196509	-0.427778	0.079	0.259	1
DNAJB1	0.0198727	0.931988	0.355	0.148	1
TMC6	0.0199894	-0.560115	0.25	0.519	1
SUPT5H	0.0205051	-0.548141	0.197	0.444	1
TAF12	0.0206495	-0.44607	0.184	0.444	1
CAPRIN1	0.0208814	-0.454267	0.092	0.296	1
NDUFB9	0.0209123	0.582937	0.566	0.444	1
MRPS23	0.0211265	-0.458999	0.118	0.333	1
NDUFA11	0.0217926	0.543227	0.645	0.556	1
CYC1	0.0227068	-0.439227	0.158	0.407	1
PSMA6	0.022741	0.48879	0.618	0.481	1
PSMB4	0.0229046	-0.448417	0.184	0.444	1
SUB1	0.023117	0.496179	0.803	0.667	1
KLRG1	0.0232841	0.630174	0.789	0.556	1
DCTN3	0.0234385	0.626669	0.421	0.222	1
STARD3NL	0.0236808	-0.562211	0.171	0.407	1
KDM4C	0.023745	-0.392971	0.092	0.296	1
TTC39C	0.0239606	-0.40609	0.158	0.407	1
YWHAG	0.0241354	-0.40508	0.079	0.259	1
FCMR	0.0242637	-0.600721	0.5	0.778	1
ZC3H15	0.0244243	0.497483	0.5	0.296	1
CDK5RAP3	0.0245053	-0.542299	0.197	0.444	1
IQGAP1	0.0248366	-0.486313	0.513	0.704	1
SMARCC2	0.0248878	-0.37571	0.171	0.444	1
RPS4Y1	0.0249979	-0.443888	0.684	0.926	1
ECD	0.0252383	-0.462023	0.118	0.333	1
ARHGAP1	0.0252383	-0.40397	0.118	0.333	1
RNF145	0.0254617	-0.445426	0.092	0.259	1
ZFP36L2	0.0255428	-0.35074	0.842	0.963	1
TRIM69	0.0265238	-0.504454	0.105	0.296	1
RAB5IF	0.0265827	0.702062	0.461	0.333	1
C5orf56	0.0266037	-0.327536	0.355	0.667	1
SMG1	0.0268817	-0.380131	0.171	0.444	1
CHFR	0.0271642	-0.410749	0.092	0.259	1
CLIC1	0.0271953	0.416898	0.947	0.889	1
ATP1A1	0.0273932	-0.580155	0.342	0.63	1
FGR	0.0274664	-0.581655	0.329	0.593	1
TNFAIP3	0.0276396	0.687769	0.263	0.074	1
ITK	0.0278653	-0.387186	0.132	0.37	1
RPAP2	0.0280517	-0.439659	0.092	0.259	1
SYTL3	0.0281746	0.580972	0.513	0.333	1
PTPN22	0.0281877	-0.519718	0.105	0.296	1
CCNH	0.0283866	0.728991	0.263	0.074	1
RASSF5	0.0286795	-0.576029	0.329	0.593	1
DEDD2	0.0289668	-0.453596	0.145	0.37	1
SETX	0.0291919	-0.464743	0.224	0.519	1
EIF5	0.0299407	-0.524032	0.303	0.556	1
SECISBP2L	0.0299407	-0.479917	0.105	0.296	1
CDK17	0.0308658	-0.59305	0.092	0.259	1
TSC22D3	0.030965	0.567874	0.816	0.741	1
RPS4X	0.0310936	0.287965	1	1	1
HADHB	0.0311696	-0.33631	0.158	0.407	1
PSMF1	0.0312742	-0.629933	0.276	0.556	1
DGKD	0.031482	-0.623741	0.171	0.407	1
MTR	0.0318561	-0.513139	0.092	0.259	1
PUM3	0.0318561	-0.554101	0.092	0.259	1
TAGAP	0.0318944	-0.596499	0.263	0.556	1
GZMA	0.0319824	0.449983	0.987	0.963	1
SELENOH	0.0320463	0.701826	0.526	0.333	1
LAMTOR1	0.0320791	0.653007	0.487	0.333	1
HLA-DPA1	0.0321116	0.661049	0.895	0.815	1
CD6	0.0328548	-0.453561	0.132	0.333	1
C7orf50	0.0332965	0.671521	0.289	0.111	1
SRSF9	0.0333692	0.745328	0.303	0.111	1
SNX20	0.0333692	-0.449769	0.184	0.444	1
DAPK3	0.0335868	-0.354155	0.079	0.259	1
NLRC3	0.0337293	-0.459631	0.105	0.296	1
CTSS	0.0337839	0.663279	0.408	0.222	1
NIN	0.033937	-0.606777	0.237	0.481	1
HNRNPA1	0.0341016	0.381983	0.947	0.852	1
PRDX6	0.0341125	0.580025	0.487	0.333	1
SF1	0.0343093	-0.37673	0.447	0.815	1
CCT8	0.0347204	0.630255	0.382	0.185	1
ATF1	0.0347681	-0.458232	0.118	0.296	1
FLOT2	0.0348206	-0.48223	0.171	0.407	1
DDX39A	0.0348206	-0.635111	0.184	0.37	1
TPP2	0.0349834	-0.431234	0.184	0.407	1
DENND1C	0.0350557	-0.635944	0.25	0.481	1
PPCS	0.0354049	-0.406988	0.197	0.444	1
PPM1M	0.0357726	-0.430608	0.105	0.296	1
SF3B3	0.0357726	-0.382413	0.105	0.296	1
LINC00944	0.0358538	-0.46751	0.184	0.407	1
ITGB7	0.0360809	-0.548744	0.461	0.741	1
COX7C	0.0360874	0.328164	0.974	0.926	1
CNOT1	0.0360946	-0.438647	0.092	0.259	1
KLRC4	0.0361381	-0.448091	0.382	0.667	1
SZRD1	0.0362598	-0.415973	0.197	0.444	1
DAZAP2	0.0363418	0.400762	0.908	0.889	1
GPSM3	0.036521	0.496418	0.816	0.704	1
MIER1	0.0366615	-0.341308	0.132	0.333	1
MCL1	0.0366694	-0.416631	0.237	0.519	1
IL16	0.0368619	-0.462761	0.5	0.741	1
SNRPA	0.0369198	0.631557	0.368	0.185	1
CD27	0.0372264	-0.433268	0.092	0.259	1
NDUFS5	0.0374503	0.497898	0.526	0.296	1
YIPF3	0.0376699	-0.463852	0.132	0.333	1
EAPP	0.0379181	-0.379304	0.263	0.519	1
SENP6	0.0387953	-0.563417	0.158	0.37	1
SKAP1	0.0390694	0.588214	0.645	0.519	1
TMEM50A	0.0392023	0.524937	0.645	0.593	1
KMT2E	0.0395792	-0.408586	0.513	0.815	1
ILKAP	0.0395808	-0.428026	0.092	0.259	1
DYNC1LI1	0.0395808	-0.38868	0.092	0.259	1
TSG101	0.0395808	-0.368362	0.092	0.259	1
TNFSF14	0.0395808	-0.357272	0.092	0.259	1
PRPF40A	0.0396739	-0.502217	0.289	0.556	1
RBM48	0.0400674	-0.438551	0.118	0.296	1
AK3	0.0401773	-0.425541	0.105	0.296	1
GMPR2	0.0402263	0.684566	0.329	0.148	1
RALY	0.0402351	-0.454522	0.329	0.63	1
TSC22D4	0.0405735	-0.367264	0.276	0.556	1
SNHG16	0.0408377	-0.378812	0.132	0.333	1
BAZ1B	0.040843	-0.507442	0.132	0.296	1
P2RY8	0.0409826	-0.519084	0.25	0.481	1
LETMD1	0.0412057	-0.451462	0.118	0.296	1
TOMM40	0.0413477	-0.39368	0.105	0.296	1
MT2A	0.0418589	0.721102	0.75	0.593	1
CCT3	0.0421199	0.679642	0.368	0.185	1
SLA2	0.0421212	0.784361	0.342	0.148	1
LMO4	0.0423713	-0.458506	0.118	0.296	1
GIMAP6	0.0423713	-0.338208	0.118	0.296	1
IGLV2-14	0.0424237	-0.490675	0.197	0.407	1
MRPL49	0.0425468	-0.360191	0.105	0.296	1
S1PR5	0.0425717	-0.492276	0.447	0.704	1
PTGER2	0.0427855	-0.497606	0.395	0.63	1
CD320	0.0428245	0.626302	0.355	0.185	1
ELOA	0.0433488	-0.476475	0.092	0.259	1
GCLM	0.0433488	-0.345894	0.092	0.259	1
KLHL24	0.0433488	-0.349131	0.092	0.259	1
MPC1	0.0433488	-0.311814	0.092	0.259	1
SNHG3	0.0435646	-0.43387	0.118	0.296	1
SRSF8	0.0437714	-0.506873	0.25	0.481	1
MYO1G	0.0442711	-0.590943	0.566	0.667	1
SEC62	0.0442941	-0.391506	0.461	0.815	1
WDR37	0.0446703	-0.336071	0.092	0.259	1
SNX2	0.045032	-0.364511	0.105	0.296	1
HERC2	0.0454103	-0.376026	0.132	0.333	1
TPT1	0.0456733	0.262855	1	1	1
POLR2F	0.0457183	0.645305	0.355	0.185	1
SKAP2	0.0460366	-0.322923	0.118	0.296	1
PHKG2	0.0466186	-0.380368	0.132	0.333	1
SIT1	0.0471241	0.52963	0.276	0.074	1
COMMD8	0.0473162	-0.394963	0.118	0.296	1
EIF3L	0.0474961	-0.410757	0.526	0.741	1
TMEM43	0.0478538	-0.37161	0.132	0.333	1
ARHGAP17	0.0478538	-0.398529	0.132	0.333	1
ZFR	0.0479268	-0.553549	0.263	0.481	1
MTCH1	0.0479966	-0.418619	0.289	0.519	1
CD8A	0.0481595	-0.295796	0.947	1	1
SNRPN	0.0485555	-0.493938	0.276	0.519	1
DANCR	0.0486257	-0.382973	0.118	0.296	1
CASC4	0.0488403	-0.36033	0.092	0.259	1
MRPS10	0.0489556	-0.287521	0.184	0.407	1
PRKCH	0.0489755	-0.5211	0.526	0.778	1
STK38	0.0490443	-0.442134	0.329	0.556	1
MRPS7	0.0494593	-0.411064	0.171	0.37	1
ANKRD44	0.0495624	-0.529502	0.237	0.481	1
GTF2I	0.0499654	-0.431803	0.118	0.296	1
MRFAP1	0.0500061	0.623968	0.368	0.185	1
HNRNPUL1	0.0501972	-0.315555	0.197	0.444	1
DUSP12	0.050301	-0.364331	0.092	0.259	1
PRR5	0.0506628	-0.432374	0.171	0.37	1
COX6B1	0.0509763	0.466525	0.776	0.815	1
TMED4	0.0510257	-0.369907	0.158	0.37	1
ZNHIT3	0.0512484	-0.460883	0.145	0.333	1
SPG7	0.0513359	-0.432757	0.118	0.296	1
SUPT16H	0.0513568	-0.368277	0.171	0.407	1
FKBP5	0.0514731	0.751369	0.316	0.148	1
KPNA3	0.0517257	-0.404053	0.132	0.333	1
AMD1	0.0517982	-0.274943	0.092	0.259	1
PRMT2	0.0518923	-0.368387	0.408	0.741	1
LASP1	0.051927	-0.621302	0.211	0.407	1
KDM5A	0.0524929	-0.436066	0.184	0.407	1
NRBP1	0.0525158	-0.321898	0.224	0.481	1
RTF2	0.0525788	-0.329044	0.171	0.407	1
ZNF277	0.0527378	-0.392824	0.118	0.296	1
CWC25	0.0527378	-0.446622	0.118	0.296	1
DPYD	0.0533324	-0.346402	0.092	0.259	1
ZBTB38	0.0539381	0.518616	0.605	0.519	1
ZBTB7A	0.0541715	-0.370171	0.118	0.296	1
PCED1B-AS1	0.0541863	0.405192	0.882	0.852	1
GAPVD1	0.0547965	-0.440436	0.132	0.296	1
C12orf75	0.0555065	0.39388	0.697	0.778	1
RNF5	0.0562088	-0.347382	0.158	0.37	1
LRBA	0.0563914	-0.320293	0.171	0.407	1
NUTF2	0.0565796	-0.46421	0.25	0.481	1
EIF2S1	0.0570542	-0.378414	0.171	0.37	1
SCAMP2	0.0576795	-0.374005	0.276	0.556	1
OGFR	0.057719	-0.453601	0.132	0.296	1
LNPEP	0.0586645	-0.397982	0.224	0.444	1
BIRC6	0.0588621	-0.309909	0.184	0.407	1
UBC	0.0593057	0.283262	1	1	1
PPP1R18	0.0593348	-0.35159	0.539	0.815	1
TRBC2	0.0596922	0.469261	0.776	0.519	1
PPP1R12A	0.0597251	-0.602875	0.342	0.519	1
DNAJA2	0.0600386	0.550259	0.382	0.259	1
NCBP2AS2	0.0602282	0.593337	0.355	0.185	1
PIK3CD	0.0602355	-0.324276	0.118	0.296	1
CWC15	0.0610169	-0.336936	0.145	0.333	1
TXN2	0.0614883	0.56988	0.355	0.185	1
UVRAG	0.0615305	-0.581385	0.158	0.333	1
RASA2	0.0620158	-0.418041	0.211	0.407	1
BCAP31	0.062061	0.305112	0.658	0.556	1
SNAP23	0.0623036	-0.40139	0.224	0.481	1
TNPO3	0.0623236	-0.426491	0.105	0.259	1
PDE3B	0.0623236	-0.322367	0.105	0.259	1
CCNL1	0.0625553	-0.421878	0.224	0.444	1
PNKD	0.0626968	0.691238	0.303	0.148	1
ARHGEF1	0.0631676	-0.512087	0.408	0.593	1
IVD	0.0640597	-0.366769	0.105	0.259	1
GLIPR1	0.0641033	0.622196	0.461	0.333	1
EMB	0.0645059	0.376646	0.434	0.296	1
PLAC8	0.0645428	0.307567	0.592	0.407	1
PARP4	0.065144	-0.353207	0.118	0.296	1
MRPS18B	0.0653844	-0.424339	0.197	0.407	1
EEF1D	0.0656321	0.279349	1	1	1
SMAP2	0.0661886	0.609407	0.276	0.111	1
METTL23	0.0663433	-0.330119	0.224	0.481	1
TTC38	0.0664201	0.521898	0.526	0.407	1
UGP2	0.0666572	-0.46469	0.224	0.444	1
MT1X	0.0669139	0.687009	0.303	0.148	1
POP4	0.0669139	0.619041	0.303	0.148	1
SYTL2	0.0672601	-0.442938	0.145	0.333	1
RBBP7	0.0674524	0.536	0.355	0.222	1
PITHD1	0.0676922	-0.430333	0.158	0.333	1
SLU7	0.0685962	-0.290327	0.118	0.296	1
PCMT1	0.0687349	0.430361	0.461	0.37	1
RASSF7	0.0689004	-0.300899	0.145	0.333	1
SH2D2A	0.0690164	0.745512	0.618	0.481	1
ALOX5AP	0.0698104	1.24445	0.289	0.148	1
POMP	0.0700598	0.426446	0.5	0.407	1
CARHSP1	0.0709584	-0.415943	0.158	0.333	1
HMGB1	0.0710372	0.430754	0.855	0.926	1
ZGPAT	0.0710466	0.561456	0.263	0.111	1
RALGDS	0.0711079	-0.582128	0.171	0.333	1
EIF4A2	0.0713475	-0.451862	0.434	0.63	1
MOAP1	0.0714083	-0.368949	0.105	0.259	1
NCOA7	0.0715261	-0.511626	0.118	0.259	1
TMX4	0.0716188	-0.420758	0.355	0.63	1
PDCD2	0.0718549	-0.364541	0.171	0.37	1
ANTKMT	0.0718549	-0.407271	0.171	0.37	1
TERF2IP	0.0722453	-0.538786	0.329	0.519	1
COX4I1	0.0725016	0.295256	0.961	1	1
LPP	0.0725179	-0.388795	0.132	0.296	1
NORAD	0.0726393	-0.509787	0.158	0.333	1
AIP	0.07293	-0.376676	0.316	0.556	1
NDUFA4	0.0731419	0.354916	0.697	0.741	1
SMIM15	0.0733496	-0.322975	0.105	0.259	1
C4orf3	0.0736291	-0.413408	0.579	0.778	1
ALKBH7	0.0737905	0.543269	0.368	0.185	1
CCS	0.0740128	-0.335813	0.184	0.37	1
TAPBP	0.0742832	-0.414934	0.461	0.667	1
WBP2	0.0743527	-0.351955	0.158	0.333	1
CNOT6L	0.0744594	0.64413	0.303	0.148	1
ATP6V1G1	0.0746041	0.406568	0.684	0.741	1
LYST	0.0755677	0.439343	0.382	0.222	1
ADRB2	0.075665	-0.426545	0.184	0.37	1
SEPTIN7	0.0757044	0.415516	0.842	0.889	1
ADAM8	0.0760913	-0.409344	0.197	0.407	1
CORO7	0.0761968	-0.38556	0.132	0.296	1
SCAND1	0.076563	0.541446	0.526	0.37	1
GIMAP4	0.0773359	-0.310851	0.645	0.815	1
ANAPC5	0.0778875	-0.459416	0.237	0.407	1
DARS	0.0780842	-0.441546	0.263	0.519	1
RPS17	0.0793345	0.427256	0.763	0.778	1
GSS	0.0794338	-0.301427	0.105	0.259	1
NT5C	0.0801443	-0.532756	0.211	0.407	1
ERCC5	0.0810985	0.526538	0.289	0.148	1
ID2	0.0812614	0.648867	0.487	0.37	1
CIAO2B	0.0813931	0.626244	0.421	0.333	1
IK	0.0813953	-0.329316	0.263	0.481	1
EIF2AK2	0.0819993	-0.376443	0.132	0.296	1
BAZ1A	0.0827386	-0.464238	0.276	0.481	1
ATP5F1E	0.0832377	0.278275	0.987	0.963	1
UBE2Q2	0.0834961	-0.544925	0.118	0.259	1
PCM1	0.0835481	-0.468836	0.211	0.407	1
GART	0.0837134	-0.352744	0.105	0.259	1
MRPS12	0.0845828	0.545869	0.289	0.148	1
BTN3A3	0.0855687	-0.270928	0.263	0.556	1
NSMCE1	0.0856405	-0.431281	0.118	0.259	1
KANSL1	0.0859221	-0.33413	0.105	0.259	1
BRD3	0.0860631	-0.332495	0.132	0.296	1
MBNL1	0.0860908	-0.351834	0.539	0.741	1
UBE2N	0.0861969	0.49276	0.316	0.185	1
MVP	0.0863698	-0.29557	0.197	0.407	1
HM13	0.0863698	-0.335508	0.197	0.407	1
PHF3	0.0870679	-0.397708	0.211	0.407	1
SAT2	0.0871504	0.673314	0.25	0.111	1
ATP5PF	0.0876471	0.399255	0.658	0.519	1
TCIRG1	0.0878293	-0.551258	0.118	0.259	1
MRPL10	0.0881421	0.513932	0.329	0.185	1
RBM27	0.0881551	-0.37685	0.132	0.296	1
GLO1	0.0893772	-0.418501	0.224	0.407	1
EIF4B	0.0895389	-0.336984	0.645	0.815	1
MAPK1IP1L	0.0898978	0.528868	0.329	0.185	1
SAMM50	0.0900629	-0.487866	0.118	0.259	1
PRDM2	0.090288	-0.305371	0.132	0.296	1
HINT1	0.0904765	-0.362692	0.724	0.926	1
PXN	0.0910854	-0.516676	0.171	0.333	1
SF3B5	0.0919814	0.514266	0.461	0.333	1
EIF5A	0.0920423	-0.517636	0.487	0.667	1
LINC02446	0.092342	-0.537288	0.118	0.259	1
SYAP1	0.0931058	0.656472	0.25	0.111	1
KLF2	0.0935614	0.450552	0.421	0.222	1
EMC6	0.0938251	0.488207	0.289	0.148	1
CNDP2	0.0941644	-0.305482	0.145	0.296	1
LRPAP1	0.0943704	0.35536	0.395	0.259	1
HPS1	0.0944004	-0.384039	0.25	0.444	1
JAK1	0.0950866	0.308058	0.829	0.815	1
TOMM22	0.0951575	0.567652	0.342	0.222	1
ARMC1	0.0952322	-0.279474	0.105	0.259	1
SCML4	0.0954647	-0.300756	0.158	0.333	1
GOPC	0.0954647	-0.409775	0.158	0.333	1
HARS	0.0956498	-0.285541	0.171	0.37	1
THOC2	0.0963927	-0.46289	0.211	0.407	1
PPIG	0.0967522	0.545917	0.421	0.296	1
TYROBP	0.0971463	1.02783	0.526	0.407	1
BDP1	0.0973676	0.552571	0.303	0.148	1
COTL1	0.097601	-0.278084	0.158	0.333	1
BORCS7	0.0986043	-0.448449	0.145	0.296	1
RIPOR2	0.0986665	-0.475319	0.474	0.741	1
UFL1	0.0993835	-0.431704	0.171	0.333	1
HNRNPUL2	0.0994584	-0.508922	0.118	0.259	1
CALM1	0.0997716	0.350709	0.987	1	1
USP14	0.0997754	-0.312871	0.158	0.333	1
LAMP1	0.0999731	-0.534554	0.368	0.556	1
ROMO1	0.100232	-0.349969	0.276	0.519	1
SUMO2	0.100256	0.351442	0.816	0.815	1
CCL5	0.100545	0.302175	1	1	1
VPS72	0.101583	-0.293284	0.132	0.296	1
BAX	0.101629	0.406491	0.487	0.37	1
TCERG1	0.101988	-0.271149	0.158	0.333	1
TMED10	0.102282	-0.442657	0.303	0.481	1
TMEM258	0.102658	0.429852	0.592	0.519	1
OASL	0.102732	-0.288734	0.105	0.259	1
ANXA11	0.10274	-0.369279	0.579	0.815	1
NDUFC2	0.102947	0.566129	0.513	0.444	1
SDF2	0.103753	0.507344	0.25	0.111	1
ATP6V0C	0.104121	0.37341	0.592	0.481	1
PPM1G	0.10422	0.367152	0.5	0.333	1
TIMM8B	0.104441	-0.371415	0.118	0.259	1
MYD88	0.105644	-0.510486	0.132	0.259	1
ANXA6	0.105774	-0.296373	0.737	0.889	1
CRBN	0.105839	-0.304924	0.25	0.444	1
PDCD10	0.105862	-0.297708	0.276	0.519	1
BATF	0.105966	0.511859	0.289	0.148	1
LY9	0.106042	-0.342091	0.303	0.556	1
HSF1	0.106428	-0.408566	0.184	0.37	1
SCAF4	0.106803	-0.42052	0.158	0.296	1
SLC35C2	0.107006	-0.275825	0.118	0.259	1
SCAF11	0.107491	0.388801	0.421	0.296	1
KXD1	0.107848	-0.365722	0.25	0.444	1
GTF2B	0.108274	0.588661	0.25	0.111	1
UFM1	0.108474	0.462874	0.276	0.148	1
SNRPG	0.10853	-0.390041	0.408	0.667	1
TMED7	0.10962	-0.371968	0.118	0.259	1
COMMD3	0.10962	-0.376914	0.118	0.259	1
U2SURP	0.109654	0.509116	0.408	0.296	1
HIKESHI	0.110278	0.484691	0.289	0.148	1
GATA3	0.110279	0.46444	0.289	0.148	1
H2AFZ	0.11102	-0.418468	0.461	0.667	1
IL2RB	0.111179	-0.35115	0.237	0.407	1
MZT2B	0.111486	0.609952	0.368	0.222	1
RNASEH2C	0.111859	0.408469	0.303	0.148	1
TPD52L2	0.112284	-0.362334	0.118	0.259	1
GPBP1	0.112626	-0.30742	0.25	0.481	1
TSNAX	0.112933	-0.382207	0.145	0.296	1
SDF4	0.113237	-0.356911	0.237	0.444	1
SF3A3	0.113237	-0.347999	0.237	0.444	1
IDS	0.113604	0.359154	0.461	0.296	1
JTB	0.113988	-0.421847	0.434	0.593	1
UQCR11	0.114258	0.480554	0.75	0.593	1
PPP3CC	0.115052	-0.332135	0.408	0.63	1
IER2	0.115828	-0.431055	0.487	0.704	1
CD7	0.115856	0.477074	0.776	0.667	1
MAEA	0.116097	-0.290153	0.158	0.333	1
HLA-DQB1	0.116188	-0.404126	0.25	0.444	1
AP2S1	0.11741	0.412827	0.526	0.481	1
OFD1	0.11743	-0.302093	0.211	0.407	1
PTP4A2	0.117761	0.525594	0.408	0.259	1
CIAO1	0.117782	0.490388	0.25	0.111	1
ARL4C	0.117826	-0.271005	0.434	0.704	1
RAB5C	0.117826	0.512644	0.513	0.481	1
RBM3	0.117826	-0.303648	0.434	0.704	1
ATP5PO	0.117942	-0.320867	0.487	0.741	1
GNB2	0.1188	-0.448627	0.474	0.667	1
SNHG8	0.11898	-0.380329	0.263	0.444	1
EIF3G	0.119429	0.375919	0.632	0.481	1
HADHA	0.119716	-0.323771	0.434	0.704	1
SETD2	0.120688	-0.275939	0.145	0.296	1
CD44	0.120793	-0.398032	0.421	0.593	1
BRK1	0.121189	0.375017	0.553	0.407	1
ARIH2	0.121885	0.522736	0.408	0.259	1
AKNA	0.122137	-0.373139	0.355	0.556	1
TM9SF2	0.122684	-0.332001	0.184	0.37	1
SERPINB1	0.123317	0.435274	0.566	0.481	1
PRRC2B	0.124491	-0.369722	0.237	0.407	1
SNX3	0.124743	0.391818	0.5	0.37	1
C12orf57	0.12488	0.390016	0.724	0.815	1
ST13	0.125512	0.350336	0.592	0.444	1
MDH2	0.125531	0.405301	0.513	0.481	1
USP39	0.126085	-0.277275	0.145	0.296	1
SERINC3	0.126457	-0.34013	0.276	0.519	1
NPM1	0.126539	0.316193	0.868	0.852	1
LSM8	0.126576	-0.291867	0.237	0.444	1
RALBP1	0.126647	0.462626	0.263	0.111	1
SLC25A5	0.126935	0.54873	0.513	0.444	1
VEZF1	0.128934	0.455896	0.289	0.148	1
EIF3M	0.128947	-0.328152	0.434	0.667	1
REEP5	0.129529	0.408934	0.526	0.444	1
NIBAN1	0.12968	0.436652	0.276	0.148	1
MGAT4A	0.129775	-0.332863	0.158	0.296	1
HNRNPDL	0.130663	0.388307	0.921	0.889	1
IKZF1	0.131284	-0.426457	0.25	0.407	1
NOP53	0.131466	-0.325748	0.632	0.778	1
MORF4L1	0.13223	0.300817	0.737	0.667	1
CYTH4	0.132647	-0.317664	0.329	0.63	1
SYNGR2	0.134361	0.513098	0.368	0.259	1
TXNDC9	0.134532	-0.330685	0.145	0.296	1
DTX3L	0.134532	-0.32214	0.145	0.296	1
NUDT16L1	0.134532	-0.313385	0.145	0.296	1
SMCHD1	0.13457	0.437674	0.526	0.519	1
ZBTB1	0.135438	0.454893	0.263	0.148	1
HPCAL1	0.135985	-0.315447	0.171	0.333	1
KRTCAP2	0.136043	-0.273936	0.618	0.852	1
FERMT3	0.136127	-0.327455	0.237	0.444	1
COX7A2L	0.137298	0.292495	0.447	0.333	1
PIK3R1	0.137326	0.605729	0.566	0.481	1
GIT2	0.137442	-0.254268	0.145	0.296	1
PSMA5	0.137805	-0.466157	0.355	0.519	1
SEPTIN6	0.137818	-0.309555	0.461	0.63	1
TMC8	0.138232	-0.422244	0.158	0.296	1
HLA-DRB1	0.138705	0.466868	0.724	0.667	1
ADSS	0.139014	-0.362293	0.237	0.407	1
TMEM165	0.1393	-0.35001	0.211	0.407	1
OSTC	0.1393	0.548912	0.289	0.185	1
PFDN1	0.1393	-0.261342	0.211	0.407	1
PRMT1	0.1393	-0.366315	0.211	0.407	1
FKBP1A	0.13952	-0.341804	0.303	0.556	1
LPCAT1	0.139936	-0.375575	0.184	0.333	1
IQGAP2	0.140818	-0.408352	0.197	0.333	1
FAAP20	0.141557	0.483522	0.316	0.185	1
CD37	0.141754	-0.292292	0.803	0.926	1
SDHB	0.141817	-0.257392	0.118	0.259	1
IL27RA	0.142296	-0.266421	0.132	0.259	1
CD164	0.142364	-0.478471	0.434	0.593	1
UQCR10	0.142493	0.364468	0.75	0.741	1
ATP6AP2	0.144155	-0.271635	0.382	0.63	1
UNC45A	0.144421	-0.430905	0.171	0.333	1
PNN	0.144444	-0.365278	0.237	0.37	1
SYF2	0.144885	-0.252508	0.316	0.556	1
CRLF3	0.145518	-0.339713	0.197	0.37	1
PTK2B	0.145543	-0.388469	0.184	0.333	1
STK10	0.145853	-0.458388	0.342	0.556	1
ATF7IP	0.146823	0.424618	0.329	0.222	1
BANF1	0.147049	-0.287041	0.303	0.519	1
NAP1L4	0.147407	0.451449	0.487	0.37	1
CALM2	0.147516	0.422096	0.671	0.778	1
LPXN	0.148271	-0.374024	0.316	0.481	1
CD58	0.148712	-0.389651	0.132	0.259	1
BRD8	0.148712	-0.359034	0.132	0.259	1
LY6E	0.148726	0.332799	0.776	0.778	1
WBP1	0.149399	0.469062	0.316	0.185	1
WSB1	0.149812	0.449806	0.342	0.222	1
SYNE1	0.150284	-0.305014	0.487	0.704	1
TSEN15	0.151114	0.388227	0.276	0.148	1
SYNCRIP	0.151114	0.451348	0.276	0.148	1
SLC9A3R1	0.151151	-0.297016	0.684	0.852	1
EIF3K	0.15156	0.360551	0.855	0.889	1
SACM1L	0.152729	-0.270166	0.145	0.296	1
KLF6	0.153785	-0.285809	0.75	0.815	1
ACADVL	0.154273	-0.281504	0.184	0.333	1
FYN	0.155239	0.291008	0.618	0.519	1
ADGRG1	0.155274	-0.381033	0.421	0.593	1
RNFT1	0.155346	-0.359017	0.132	0.259	1
SHKBP1	0.155594	-0.342432	0.211	0.37	1
KRAS	0.156507	0.455092	0.395	0.296	1
ITGA4	0.157421	-0.428763	0.553	0.741	1
OCIAD1	0.157969	0.333608	0.421	0.333	1
ARF3	0.158747	-0.337523	0.132	0.259	1
HSPA5	0.159362	0.325129	0.632	0.593	1
SEPTIN9	0.159624	-0.323641	0.513	0.667	1
ASH1L	0.159813	-0.336401	0.197	0.37	1
CYB5R3	0.159813	-0.278649	0.197	0.37	1
GNPTAB	0.16031	-0.328036	0.184	0.333	1
SRRM2	0.160936	0.408296	0.408	0.296	1
PPID	0.161257	-0.311773	0.211	0.407	1
CDKN1B	0.161396	-0.356928	0.211	0.37	1
NME2	0.162384	0.398033	0.684	0.704	1
EPB41	0.163174	-0.295042	0.263	0.444	1
OTUD6B-AS1	0.163786	0.403605	0.303	0.185	1
NDUFB11	0.164041	0.274868	0.724	0.704	1
MESD	0.164293	-0.382918	0.263	0.407	1
SEC22B	0.164955	0.442364	0.25	0.148	1
CDC40	0.16566	-0.255147	0.171	0.333	1
DDX54	0.166072	-0.374819	0.171	0.296	1
OCIAD2	0.166135	0.432136	0.408	0.296	1
KMT2A	0.166154	-0.254893	0.158	0.296	1
COMMD7	0.167114	0.331451	0.342	0.185	1
ARPC5	0.168706	0.409072	0.618	0.63	1
TGFB1	0.170403	-0.421642	0.211	0.37	1
MSN	0.171145	-0.260524	0.632	0.889	1
IPO5	0.172913	-0.285944	0.132	0.259	1
SDCBP	0.173175	0.448719	0.289	0.185	1
BLOC1S1	0.174181	0.344607	0.579	0.519	1
ARHGEF3	0.174916	-0.292691	0.237	0.407	1
LAPTM4A	0.175429	0.327905	0.368	0.259	1
C1orf162	0.176063	-0.447687	0.171	0.296	1
DDX3Y	0.176348	-0.253524	0.158	0.296	1
NDUFC1	0.176366	0.31543	0.382	0.259	1
TTC17	0.176603	-0.337891	0.197	0.333	1
SLC44A2	0.177384	-0.388135	0.276	0.444	1
CHURC1	0.178105	0.412922	0.513	0.519	1
RAB2A	0.17853	0.470845	0.461	0.407	1
TPST2	0.179746	-0.356865	0.461	0.593	1
PSMD9	0.179782	0.480221	0.276	0.185	1
LAP3	0.180341	-0.268249	0.132	0.259	1
ATP5MC3	0.181383	0.315445	0.671	0.667	1
CYTH1	0.181496	0.4806	0.447	0.407	1
GNAS	0.182068	0.481194	0.382	0.259	1
BTG2	0.182991	0.511988	0.276	0.185	1
CDC26	0.183018	0.465016	0.316	0.222	1
VAV1	0.183087	-0.308272	0.145	0.259	1
MRPL57	0.183365	0.354574	0.355	0.185	1
CDK4	0.183398	-0.303369	0.158	0.296	1
KAT7	0.184143	-0.270318	0.132	0.259	1
SRP9	0.185015	-0.308472	0.434	0.667	1
ARFGAP3	0.186254	-0.327602	0.184	0.333	1
SAFB2	0.186527	-0.605239	0.197	0.333	1
ATM	0.187085	-0.474505	0.355	0.481	1
PPP1R7	0.187973	0.411259	0.25	0.148	1
FLNA	0.189193	-0.268304	0.487	0.667	1
RCBTB2	0.190073	-0.302739	0.171	0.296	1
MRFAP1L1	0.190877	-0.285364	0.303	0.481	1
HIST1H1C	0.191446	0.59901	0.25	0.148	1
CD96	0.192022	0.405082	0.355	0.259	1
NDUFB6	0.192022	-0.364835	0.289	0.444	1
PRKCB	0.192563	0.387066	0.329	0.259	1
COX6A1	0.193934	0.323823	0.789	0.815	1
USP33	0.194361	-0.250164	0.158	0.296	1
HK1	0.194361	-0.263173	0.158	0.296	1
TMEM59	0.194734	0.351357	0.671	0.63	1
LAPTM5	0.197427	0.281931	0.842	0.815	1
SS18L2	0.19842	-0.266374	0.197	0.37	1
BRD2	0.198758	-0.394238	0.355	0.481	1
IFNAR2	0.19968	-0.397844	0.211	0.37	1
HEXB	0.199945	-0.280114	0.132	0.259	1
SLC25A3	0.200885	0.341034	0.605	0.63	1
S100A4	0.201059	0.420373	0.987	0.926	1
FRYL	0.201108	-0.279833	0.171	0.296	1
TRIM38	0.201108	-0.311854	0.171	0.296	1
MRPL3	0.20243	-0.359703	0.145	0.259	1
PLEKHJ1	0.203145	0.500715	0.276	0.185	1
NUCKS1	0.203759	-0.433619	0.474	0.63	1
ARL6IP5	0.204849	0.258611	0.882	0.963	1
SAP30BP	0.205811	0.434288	0.25	0.148	1
EIF4E2	0.209322	0.335351	0.289	0.185	1
RPS19BP1	0.209427	0.296243	0.382	0.259	1
IFI16	0.209458	0.323435	0.434	0.296	1
DCTN1	0.209521	0.357758	0.25	0.148	1
KARS	0.209521	0.367515	0.25	0.148	1
SNX17	0.210929	0.440614	0.434	0.333	1
HNRNPK	0.211685	-0.309582	0.737	0.852	1
TP53TG1	0.212082	0.365248	0.303	0.222	1
MTIF3	0.214728	-0.325822	0.145	0.259	1
XRN1	0.215686	-0.315476	0.25	0.407	1
POLR2K	0.215686	0.270646	0.329	0.185	1
H2AFY	0.216537	-0.292568	0.171	0.296	1
PAPOLA	0.218729	0.360009	0.408	0.296	1
SMARCA5	0.218763	-0.302616	0.197	0.333	1
STK17B	0.219714	-0.326075	0.316	0.481	1
YARS	0.220068	0.363794	0.289	0.185	1
TRAC	0.220105	0.279338	0.276	0.148	1
ACSL5	0.220524	-0.391483	0.171	0.296	1
SDAD1	0.220943	0.361527	0.25	0.148	1
RSRC2	0.221825	-0.283613	0.289	0.481	1
YWHAB	0.22274	0.311527	0.895	0.889	1
DRAP1	0.222959	0.438096	0.566	0.63	1
ARGLU1	0.223173	0.285284	0.658	0.704	1
SLC16A7	0.223221	-0.291112	0.145	0.259	1
SEPHS2	0.223221	-0.306497	0.145	0.259	1
LMAN2	0.223377	-0.268957	0.316	0.519	1
SRSF11	0.223685	0.266403	0.421	0.296	1
TAF11	0.224823	-0.346489	0.158	0.259	1
CDK2AP2	0.225262	-0.275355	0.355	0.519	1
MIB2	0.225586	-0.334169	0.224	0.37	1
XRN2	0.225586	-0.327721	0.224	0.37	1
CCM2	0.225782	-0.314483	0.211	0.333	1
CLTA	0.226261	0.518286	0.303	0.222	1
CD244	0.22644	0.356601	0.263	0.148	1
WDR82	0.227556	-0.301791	0.145	0.259	1
KIR3DL2	0.228546	-0.275584	0.329	0.519	1
ATP5MG	0.228614	0.275219	0.921	0.889	1
LSM6	0.228649	0.368494	0.276	0.185	1
LSM5	0.229086	-0.422692	0.158	0.259	1
UPF3A	0.229733	0.316154	0.303	0.185	1
EIF1B	0.229866	-0.265457	0.25	0.407	1
DNAJB14	0.229909	0.488574	0.303	0.222	1
MYCBP2	0.230037	-0.285208	0.329	0.481	1
RPS9	0.231681	0.252691	0.987	1	1
ZFAND5	0.231951	-0.428892	0.145	0.259	1
NDUFA3	0.232397	0.280565	0.566	0.519	1
CAT	0.232469	0.301586	0.276	0.185	1
TUBA1B	0.232679	-0.351406	0.316	0.444	1
HSPE1	0.233224	0.417816	0.329	0.222	1
OTUB1	0.233476	0.405806	0.421	0.333	1
DNAJC7	0.233598	0.423451	0.303	0.222	1
EIF4G2	0.234845	-0.252611	0.447	0.667	1
TECR	0.237197	0.485773	0.316	0.222	1
OST4	0.239324	0.315666	0.737	0.741	1
HSP90AB1	0.239474	0.415312	0.684	0.704	1
M6PR	0.239892	-0.273898	0.434	0.593	1
CFDP1	0.240784	-0.260773	0.224	0.37	1
SNHG12	0.240922	-0.347956	0.145	0.259	1
C1orf43	0.241062	0.344328	0.303	0.185	1
TOX4	0.241431	0.311586	0.263	0.185	1
SUPT4H1	0.242532	-0.26057	0.408	0.63	1
CYTIP	0.243024	0.293226	0.579	0.556	1
AURKAIP1	0.243609	0.283216	0.421	0.333	1
ABI3	0.245597	-0.430095	0.329	0.519	1
ARF1	0.245611	0.331085	0.684	0.704	1
ARID4B	0.246723	-0.380526	0.355	0.556	1
RBM39	0.246801	-0.32281	0.579	0.667	1
SEPTIN1	0.247518	-0.300266	0.553	0.667	1
ARF4	0.248069	0.286092	0.355	0.296	1
ERLEC1	0.248507	0.419876	0.316	0.222	1
COMT	0.248776	0.349976	0.303	0.222	1
COMMD1	0.249312	0.315147	0.25	0.148	1
INTS11	0.249536	-0.351376	0.211	0.333	1
EIF4G1	0.249912	-0.32733	0.171	0.296	1
STMP1	0.249934	0.40192	0.316	0.259	1
RNH1	0.250691	0.402391	0.368	0.333	1
HMOX2	0.250772	0.418779	0.408	0.333	1
XBP1	0.250772	-0.299231	0.342	0.519	1
CTSD	0.251207	-0.315039	0.513	0.704	1
EPRS	0.251261	-0.366772	0.158	0.259	1
NCKAP1L	0.252356	-0.27465	0.25	0.407	1
PSMA4	0.252646	-0.253626	0.224	0.37	1
MT-ATP8	0.254324	-0.26072	0.171	0.296	1
VPS13C	0.257706	-0.417956	0.316	0.444	1
ACIN1	0.257865	0.287759	0.25	0.148	1
TCEA1	0.258006	0.480451	0.553	0.519	1
DPP7	0.259152	-0.348809	0.303	0.444	1
POLR2L	0.260483	0.294075	0.592	0.556	1
AC245297.3	0.260537	-0.29761	0.158	0.259	1
SF3B1	0.261753	-0.31942	0.553	0.704	1
WTAP	0.262045	0.384576	0.263	0.185	1
CRTAP	0.26331	-0.271969	0.171	0.296	1
SRP14	0.263753	0.265453	0.908	0.963	1
GNAI2	0.264679	0.310168	0.276	0.185	1
EMC7	0.264679	0.300993	0.276	0.185	1
COPB2	0.265168	-0.27125	0.184	0.296	1
ETFA	0.265474	-0.300536	0.263	0.407	1
ANXA2R	0.265501	-0.264203	0.276	0.444	1
CALM3	0.26814	0.36026	0.539	0.481	1
HP1BP3	0.268512	0.350046	0.618	0.63	1
SYNE2	0.268742	0.283444	0.724	0.741	1
STARD7	0.26901	0.300235	0.289	0.222	1
VDAC3	0.269069	0.331558	0.395	0.333	1
FGD3	0.269087	-0.322364	0.224	0.37	1
NDUFB7	0.269798	0.289226	0.5	0.37	1
PPP1CA	0.270456	0.300501	0.816	0.815	1
PAXX	0.270509	-0.364512	0.592	0.778	1
GPX4	0.271095	0.272612	0.513	0.444	1
CDC42SE2	0.272033	-0.383962	0.303	0.407	1
RAB8A	0.273349	-0.254011	0.276	0.444	1
SNU13	0.273852	-0.423197	0.382	0.556	1
SH3KBP1	0.273852	-0.339315	0.408	0.481	1
USP15	0.274457	-0.36164	0.303	0.444	1
CCDC25	0.275578	0.276622	0.25	0.148	1
ENSA	0.276614	0.376126	0.447	0.407	1
UBE2V1	0.27734	-0.265058	0.539	0.704	1
ELAVL1	0.277515	-0.329521	0.224	0.333	1
PPM1K	0.277577	0.470316	0.276	0.222	1
SELPLG	0.279677	-0.26965	0.579	0.778	1
GBP1	0.279727	0.28354	0.289	0.185	1
LYSMD2	0.280132	0.256369	0.25	0.148	1
MAP2K3	0.280132	0.252894	0.25	0.148	1
PRPF6	0.281168	0.354388	0.303	0.222	1
NOP58	0.285408	0.277811	0.303	0.222	1
SEC31A	0.286744	-0.378394	0.276	0.407	1
KLF3	0.287468	0.311028	0.342	0.259	1
GYG1	0.287996	0.322415	0.355	0.259	1
ECHS1	0.288348	0.290267	0.263	0.185	1
SPAG7	0.288897	0.283872	0.303	0.259	1
CD2	0.289349	-0.359791	0.618	0.778	1
RSRP1	0.289994	0.333517	0.579	0.556	1
AL138963.4	0.290769	-0.398477	0.224	0.333	1
TRG-AS1	0.291487	0.427977	0.447	0.407	1
HLA-F	0.292847	-0.294624	0.618	0.778	1
APBB1IP	0.293569	-0.295491	0.526	0.704	1
CASP1	0.294022	0.415469	0.303	0.222	1
UBA7	0.294856	-0.27741	0.158	0.259	1
ANKRD10	0.294856	-0.293978	0.158	0.259	1
LRP10	0.294856	-0.254791	0.158	0.259	1
TIGIT	0.2968	0.443557	0.618	0.593	1
MPC2	0.297865	-0.31812	0.184	0.296	1
ACTR6	0.297865	-0.299623	0.184	0.296	1
TMBIM1	0.299838	-0.306771	0.224	0.333	1
POLR2E	0.300376	0.332405	0.342	0.296	1
COX17	0.302833	-0.300978	0.263	0.407	1
MAGOH	0.303158	0.420833	0.434	0.37	1
EIF2S2	0.303581	0.507971	0.289	0.222	1
GGNBP2	0.30458	0.35289	0.355	0.259	1
MAT2B	0.305705	-0.262134	0.5	0.63	1
KIR3DL1	0.305727	0.516915	0.5	0.481	1
HTATIP2	0.309093	0.314333	0.276	0.185	1
TMED9	0.313018	0.379037	0.368	0.333	1
AP2M1	0.315138	0.27093	0.474	0.519	1
OPTN	0.315308	0.288134	0.513	0.444	1
ARHGAP25	0.315709	-0.270751	0.342	0.519	1
BNIP2	0.316307	0.328677	0.303	0.222	1
ILF3	0.316346	-0.25769	0.342	0.481	1
UXT	0.317247	-0.330748	0.474	0.556	1
NMRAL1	0.317274	0.286889	0.289	0.222	1
ZNF638	0.318408	-0.337104	0.197	0.296	1
TPM3	0.320137	-0.284686	0.882	0.926	1
RNASET2	0.320509	0.361785	0.316	0.259	1
RNF167	0.32473	0.437165	0.474	0.481	1
GMFG	0.326015	0.252808	0.789	0.852	1
MAP4	0.326625	0.266813	0.289	0.222	1
COPS5	0.327509	0.334992	0.276	0.222	1
CSTB	0.328257	-0.2681	0.579	0.704	1
RSF1	0.328969	0.333274	0.395	0.333	1
RTN4	0.330598	-0.336294	0.316	0.407	1
RABAC1	0.331061	0.451135	0.5	0.519	1
PTPRA	0.333606	-0.284731	0.197	0.296	1
RPS10	0.334694	-0.286359	0.276	0.407	1
C1orf21	0.335803	0.253311	0.421	0.333	1
UCHL5	0.336021	0.315729	0.263	0.185	1
CRIP1	0.338287	-0.274915	0.842	0.889	1
ZNF655	0.338774	-0.256947	0.197	0.296	1
ATP6AP1	0.338844	0.278021	0.316	0.259	1
SNRPF	0.338846	0.320543	0.316	0.259	1
LCK	0.338956	0.282258	0.947	0.889	1
CYCS	0.339027	0.272434	0.487	0.481	1
MDH1	0.340703	0.266811	0.434	0.407	1
MRPL54	0.340983	0.270704	0.289	0.222	1
MAP3K8	0.343533	0.329207	0.316	0.259	1
GRB2	0.345403	-0.274037	0.355	0.481	1
NSD3	0.346556	0.277958	0.408	0.37	1
TES	0.34876	0.268249	0.355	0.259	1
PRF1	0.350442	0.354274	0.921	0.963	1
SNRPD1	0.35126	0.268096	0.263	0.185	1
SQSTM1	0.353496	0.393323	0.5	0.481	1
NECAP2	0.354361	0.298565	0.25	0.185	1
IFI27L2	0.355811	0.366891	0.329	0.296	1
ETS1	0.356035	0.380167	0.382	0.333	1
CSDE1	0.358465	-0.270781	0.487	0.704	1
CBLB	0.359148	0.290852	0.303	0.222	1
COX5A	0.359798	-0.289949	0.434	0.63	1
VPS4B	0.361658	0.278856	0.263	0.185	1
DGUOK	0.36514	0.332757	0.382	0.333	1
HCP5	0.36546	-0.342499	0.184	0.296	1
FYTTD1	0.366929	0.267036	0.263	0.185	1
SPCS2	0.36813	0.255293	0.513	0.481	1
TOMM6	0.370974	-0.250796	0.5	0.667	1
CCDC12	0.372305	0.278326	0.342	0.296	1
GIMAP7	0.37805	-0.320734	0.868	1	1
ITGB1	0.381781	-0.284001	0.539	0.667	1
SLTM	0.384814	0.326506	0.329	0.296	1
DEF6	0.386894	0.355553	0.342	0.296	1
CDC25B	0.387295	-0.254389	0.289	0.407	1
ITCH	0.38805	-0.254083	0.184	0.296	1
EVI2B	0.388532	0.36849	0.382	0.333	1
TMBIM4	0.390852	0.250195	0.447	0.333	1
FGFR1OP2	0.39251	0.280797	0.408	0.407	1
TOMM5	0.393681	0.262357	0.355	0.296	1
METTL5	0.399843	0.277848	0.329	0.296	1
KIF5B	0.402346	-0.278241	0.224	0.296	1
NUDC	0.402978	0.272661	0.316	0.259	1
ATP5F1C	0.402999	0.265126	0.447	0.37	1
CBX3	0.405208	-0.44038	0.316	0.444	1
MRPL20	0.406551	-0.285647	0.342	0.481	1
ZFAS1	0.409104	0.395921	0.368	0.333	1
CEP57	0.409923	0.29773	0.276	0.222	1
COPE	0.410737	0.257126	0.474	0.407	1
POLD4	0.411434	0.281676	0.421	0.37	1
PPP4R3B	0.411885	0.326487	0.263	0.222	1
NUB1	0.414809	0.354138	0.382	0.407	1
OS9	0.41875	-0.355671	0.289	0.333	1
ICAM2	0.423913	-0.257048	0.303	0.444	1
ELF1	0.430203	0.412838	0.513	0.519	1
CCL4L2	0.430317	0.359762	0.408	0.37	1
HNRNPC	0.430708	0.263013	0.487	0.556	1
TRA2B	0.430939	0.35085	0.329	0.296	1
STAT3	0.431678	-0.277725	0.316	0.407	1
PET100	0.431772	0.269512	0.382	0.296	1
NCOR1	0.43349	-0.33244	0.474	0.556	1
FBXO7	0.43568	0.279825	0.368	0.296	1
EZR	0.438954	-0.332253	0.487	0.63	1
CNPPD1	0.439714	0.300632	0.316	0.296	1
FAM177A1	0.440444	0.345771	0.263	0.222	1
SEC11C	0.443299	0.263534	0.342	0.296	1
SMARCE1	0.443758	0.338027	0.276	0.222	1
LYAR	0.445962	0.270991	0.75	0.63	1
TNIP1	0.448641	0.308202	0.25	0.222	1
CAPZA2	0.454633	0.359174	0.25	0.222	1
UBE2L3	0.456426	0.286191	0.434	0.407	1
SMAP1	0.459735	0.366071	0.303	0.296	1
NGRN	0.46067	0.319535	0.25	0.222	1
YPEL3	0.4641	0.394199	0.276	0.259	1
NEAT1	0.469296	-0.291809	0.342	0.444	1
CIB1	0.471672	-0.298858	0.487	0.667	1
PGLS	0.474635	0.31244	0.382	0.333	1
CCDC107	0.475849	0.260668	0.382	0.407	1
SPOCK2	0.479965	-0.374971	0.316	0.407	1
PSENEN	0.480051	-0.260903	0.197	0.259	1
COX16	0.484225	0.294434	0.316	0.296	1
RFTN1	0.485766	0.363961	0.329	0.296	1
TKT	0.489296	0.263931	0.355	0.333	1
UBE2B	0.490848	0.395634	0.368	0.37	1
H2AFV	0.502951	0.288336	0.421	0.444	1
TGOLN2	0.505973	-0.341217	0.25	0.333	1
EWSR1	0.514098	0.252798	0.474	0.481	1
PSMD6	0.518291	0.254112	0.276	0.259	1
CYTOR	0.523333	0.352675	0.316	0.333	1
UBAC2	0.530763	0.270578	0.276	0.259	1
PRKACB	0.534453	0.316952	0.447	0.444	1
SERINC1	0.538866	-0.341006	0.289	0.333	1
ECH1	0.545869	0.254686	0.434	0.444	1
NDFIP1	0.547136	0.272443	0.382	0.37	1
PSMC3	0.551036	0.255991	0.263	0.259	1
PYHIN1	0.554064	0.272648	0.461	0.519	1
CDKN2D	0.556397	-0.253335	0.224	0.296	1
PTPN4	0.560692	0.27089	0.421	0.407	1
SAT1	0.573787	0.279976	0.289	0.259	1
CCT2	0.598375	0.271882	0.303	0.296	1
PHPT1	0.604169	0.325563	0.25	0.222	1
CNN2	0.604391	0.271948	0.408	0.407	1
PHB2	0.620463	0.319892	0.447	0.481	1
NDUFA6	0.630536	0.357483	0.368	0.37	1
MOB1A	0.631376	-0.255466	0.329	0.37	1
UBE2F	0.657157	0.279707	0.329	0.333	1
TCF25	0.665571	0.291018	0.645	0.704	1
CLINT1	0.69125	0.262174	0.276	0.259	1
OSBPL8	0.722005	0.304935	0.289	0.333	1
MICOS13	0.749074	0.266092	0.329	0.37	1
PEBP1	0.788704	-0.258525	0.474	0.593	1
RNF125	0.836981	0.303947	0.263	0.296	1
ZEB2	0.950793	-0.344613	0.461	0.407	1

## Sheet: subcluster_3_severe_vs_mild
CD16+ CD8+ TEMRA 3 severe vs. mild
gene	p_val	avg_log2FC	pct.1	pct.2	p_val_adj
RPS4Y1	3.45577e-13	1.55996	0.684	0.136	1.26484e-08
TRBV28	1.03154e-11	-3.86358	0	0.458	3.77555e-07
TRGV4	2.96172e-09	2.17245	0.355	0.042	0.000108402
TRAV12-2	3.12744e-09	-2.92056	0.053	0.441	0.000114467
TRAV20	4.7746e-09	2.75772	0.263	0	0.000174755
MT-ND4	4.09365e-08	-0.713817	0.934	0.983	0.00149832
TRBV27	6.28209e-08	2.03886	0.25	0.008	0.00229931
IFITM3	1.56586e-07	-1.25646	0.184	0.559	0.0057312
HLA-A	1.95336e-07	-0.320955	1	1	0.0071495
DDIT4	1.14434e-06	1.16406	0.605	0.305	0.0418839
RPS26	1.71326e-06	0.969563	0.987	0.992	0.0627069
MT-ATP6	2.16431e-06	-0.562574	0.987	1	0.079216
HLA-DRB1	2.17161e-06	1.03815	0.724	0.475	0.079483
HLA-DRB5	2.34228e-06	1.55715	0.579	0.314	0.08573
MT-ND1	2.53704e-06	-0.725568	0.882	0.983	0.0928582
MT-ND2	2.65566e-06	-0.686873	0.868	0.941	0.0971998
MT-CO3	8.51071e-06	-0.380826	1	1	0.311501
TYROBP	1.39624e-05	-0.814353	0.526	0.788	0.511039
XCL1	2.21347e-05	-0.656288	0.026	0.263	0.81015
RPS2	2.41388e-05	-0.407432	1	1	0.883503
PDCD4	4.77732e-05	0.632292	0.697	0.424	1
HLA-DPB1	8.36235e-05	0.56102	0.908	0.78	1
TLE5	0.000106895	0.6426	0.829	0.653	1
HLA-DPA1	0.000128262	0.724016	0.895	0.746	1
CD74	0.000151677	0.947362	0.947	0.932	1
RPL18A	0.000155184	0.27171	1	1	1
RPS7	0.000156825	0.268045	1	1	1
DUSP2	0.000159776	0.884304	0.658	0.508	1
MT-CO1	0.000217746	-0.285858	1	1	1
HLA-DRA	0.000222548	1.06525	0.316	0.119	1
TBX21	0.000222748	-0.754963	0.145	0.398	1
MT-ND4L	0.000232813	-0.354265	0.987	1	1
TUBA1B	0.000252203	-0.65554	0.316	0.593	1
MT-ND5	0.000259209	-0.391806	0.961	0.983	1
RHOG	0.000273137	0.445458	0.75	0.61	1
FKBP5	0.000273687	0.781286	0.316	0.119	1
COA8	0.000276171	0.571474	0.263	0.085	1
PLEK	0.0002918	-0.492202	0.763	0.924	1
C12orf76	0.000329555	0.655636	0.263	0.085	1
ITM2A	0.000353292	0.668001	0.618	0.483	1
TRAV21	0.000453245	-0.952112	0.079	0.305	1
MTRNR2L12	0.000463475	-0.868614	1	0.983	1
CXCR4	0.000508269	0.551009	0.684	0.508	1
SH3BGRL3	0.00054726	0.354347	1	0.992	1
MT-CYB	0.000560709	-0.33805	1	1	1
CD300A	0.000698792	-0.608668	0.237	0.517	1
SRGN	0.000833942	0.416988	0.974	0.966	1
CD52	0.000856784	0.314083	0.974	0.915	1
KLRB1	0.000875238	-0.551529	0.197	0.466	1
ITGB2	0.000939869	-0.446654	0.908	0.932	1
MT-ATP8	0.000983635	-0.611556	0.171	0.424	1
XRN2	0.00102358	-0.538552	0.224	0.492	1
CYFIP2	0.0010285	-0.566006	0.237	0.534	1
GNLY	0.00104056	-0.701095	0.684	0.814	1
HLA-DQB1	0.00104096	0.598045	0.25	0.085	1
COX7C	0.00115343	0.350967	0.974	0.898	1
RPL21	0.0011828	-0.253588	1	1	1
SON	0.00138801	-0.362205	0.803	0.864	1
PIK3R1	0.00145751	0.794542	0.566	0.407	1
LBR	0.00146038	0.387587	0.447	0.237	1
SUB1	0.00146331	0.442118	0.803	0.729	1
ISG20	0.00155401	0.552973	0.789	0.627	1
COX8A	0.00173418	0.495433	0.697	0.712	1
SIT1	0.00176132	0.626481	0.276	0.119	1
IFITM1	0.00176946	-0.366184	1	0.992	1
GAPDH	0.00183346	0.350468	0.974	0.983	1
MX1	0.00214567	-0.807519	0.079	0.254	1
TMEM109	0.00218796	-0.438579	0.211	0.466	1
BTG1	0.00220531	0.308596	0.961	0.949	1
RNF216	0.00225865	-0.50215	0.105	0.297	1
RPL3	0.0023251	-0.274841	0.987	1	1
LMAN2	0.00232531	-0.480964	0.316	0.602	1
EIF5A	0.00232742	-0.603948	0.487	0.712	1
SARAF	0.00238294	0.375614	0.974	0.907	1
SYTL3	0.00241474	0.551715	0.513	0.347	1
RPS29	0.00245986	-0.353906	0.934	0.992	1
SH3BP5	0.00246001	-0.540534	0.224	0.483	1
DUSP1	0.00257117	0.448923	0.526	0.322	1
ST13	0.00263307	0.528457	0.592	0.534	1
PCED1B-AS1	0.00272016	0.377116	0.882	0.78	1
MIER1	0.00274703	-0.480304	0.132	0.331	1
MT-ND3	0.00276343	-0.426122	0.974	0.958	1
FKBP8	0.00295868	0.462903	0.5	0.347	1
RTRAF	0.00296688	0.484476	0.526	0.364	1
VASP	0.00309237	-0.513911	0.237	0.483	1
JUNB	0.00321343	-0.680027	0.474	0.695	1
CHD4	0.0033718	0.505712	0.342	0.169	1
ARGLU1	0.00337764	0.456823	0.658	0.551	1
CD48	0.00346765	-0.403204	0.789	0.949	1
EIF5B	0.00358159	-0.481506	0.171	0.398	1
FBL	0.00361471	-0.517006	0.263	0.492	1
SLC25A6	0.00398097	0.37867	0.921	0.864	1
SMIM27	0.00427372	-0.491114	0.092	0.271	1
UBE2A	0.00442699	0.492946	0.329	0.169	1
TMED4	0.00464617	-0.42752	0.158	0.373	1
EEF1D	0.00488228	0.256899	1	0.983	1
CD3E	0.00527381	0.305122	1	0.983	1
SECISBP2L	0.00537935	-0.45373	0.105	0.288	1
TSC22D3	0.00554065	0.418148	0.816	0.763	1
S1PR1	0.00559747	-0.562028	0.197	0.381	1
C1QBP	0.00568209	-0.532221	0.224	0.424	1
FERMT3	0.00622118	-0.493814	0.237	0.475	1
TMED2	0.0062241	-0.420168	0.316	0.551	1
CD164	0.00637269	-0.464756	0.434	0.636	1
PCBP1	0.00659445	-0.414009	0.526	0.729	1
SARS	0.0066221	-0.472746	0.263	0.475	1
TRGC2	0.00672544	0.501211	0.263	0.119	1
WDR45	0.00678863	0.425493	0.303	0.161	1
GNPTAB	0.00783992	-0.472576	0.184	0.381	1
PSMA6	0.00811561	0.277309	0.618	0.475	1
EIF3H	0.00827286	0.359905	0.697	0.669	1
CLIC3	0.00890522	0.50803	0.461	0.314	1
FBXW5	0.0089218	0.517091	0.408	0.271	1
MZT2B	0.00938246	0.625711	0.368	0.229	1
ATP5MC3	0.00953202	0.471522	0.671	0.602	1
POP4	0.00962928	0.511639	0.303	0.161	1
C12orf75	0.00969106	0.371906	0.697	0.559	1
EIF2S3	0.00980781	-0.468599	0.303	0.517	1
PTPN22	0.00982763	-0.397882	0.105	0.28	1
SH3GLB1	0.00984229	0.475795	0.368	0.229	1
TSEN15	0.00991811	0.410462	0.276	0.127	1
PPM1K	0.00997923	0.578856	0.276	0.153	1
ARPC3	0.0102062	0.300625	0.961	0.924	1
SLA2	0.0105881	0.653584	0.342	0.212	1
WBP2	0.0106125	-0.387309	0.158	0.339	1
FAM107B	0.0107279	0.506089	0.355	0.22	1
EIF1AX	0.0108915	-0.393354	0.237	0.458	1
NFKBIA	0.0110333	-0.54363	0.382	0.559	1
MAD2L2	0.0111141	-0.374274	0.092	0.254	1
PAIP2	0.0113626	0.290037	0.618	0.559	1
ARPC4	0.011375	0.304432	0.697	0.661	1
RPLP1	0.0117791	0.280532	1	1	1
KARS	0.0118932	0.413446	0.25	0.119	1
RPS17	0.0119563	0.393873	0.763	0.686	1
GPSM3	0.011997	0.351131	0.816	0.771	1
ATP5PB	0.0128935	0.350086	0.632	0.508	1
GPS1	0.0133986	-0.404693	0.145	0.322	1
HIST1H1D	0.0136193	0.338064	0.461	0.305	1
CDC42EP3	0.0136203	-0.49787	0.224	0.432	1
CDC26	0.0136571	0.482893	0.316	0.186	1
LEPROTL1	0.0138762	0.43994	0.368	0.246	1
DAZAP2	0.0139445	0.319433	0.908	0.881	1
MATK	0.0140573	-0.372316	0.329	0.559	1
OCIAD2	0.0141631	0.542816	0.408	0.28	1
ACTN4	0.0143591	-0.380437	0.211	0.398	1
SAP18	0.0144116	0.292152	0.737	0.72	1
KLRG1	0.0144132	0.394666	0.789	0.72	1
EPS15	0.014886	-0.404575	0.132	0.297	1
ZFP36L2	0.0151381	0.528605	0.842	0.822	1
ADAR	0.0159523	-0.468051	0.184	0.364	1
PYCARD	0.0161349	0.3977	0.461	0.339	1
KIR3DL1	0.016684	0.534767	0.5	0.364	1
RAB5IF	0.0167298	0.413998	0.461	0.331	1
ROCK1	0.0169065	-0.316964	0.224	0.432	1
VPS29	0.0171369	-0.451515	0.145	0.322	1
NOSIP	0.0177396	0.389416	0.408	0.271	1
LINC00861	0.0178537	-0.482564	0.382	0.542	1
ATP5PF	0.0185096	0.272905	0.658	0.525	1
SMDT1	0.0187252	0.369515	0.5	0.398	1
GZMB	0.0188869	0.430697	0.947	0.839	1
CAT	0.0191915	0.348071	0.276	0.161	1
ADAM10	0.0195066	-0.38278	0.158	0.314	1
CNOT6L	0.0198572	0.488052	0.303	0.178	1
RIC8A	0.0198676	-0.338138	0.145	0.322	1
EVL	0.0202765	-0.283726	0.697	0.864	1
FCRL6	0.02103	-0.39756	0.5	0.72	1
RNF181	0.0210313	0.40431	0.395	0.288	1
KIF5B	0.0212066	-0.373533	0.224	0.398	1
NDUFA12	0.0212286	0.418531	0.566	0.466	1
LGALS1	0.0214033	0.614397	0.526	0.407	1
HNRNPDL	0.0216248	0.362443	0.921	0.847	1
NGRN	0.0217488	0.483366	0.25	0.144	1
FDPS	0.0217662	-0.354986	0.171	0.347	1
CMTM3	0.0221501	-0.3848	0.184	0.331	1
FGR	0.0223398	-0.316934	0.329	0.542	1
RAB6A	0.0223587	-0.480207	0.158	0.314	1
LAIR1	0.0224428	-0.428447	0.132	0.28	1
APH1A	0.0225661	-0.350266	0.276	0.483	1
LYAR	0.0226162	0.422456	0.75	0.661	1
H2AFY	0.02294	-0.337747	0.171	0.339	1
KIR2DL3	0.0238315	-0.562611	0.224	0.381	1
PRMT1	0.0244628	-0.397218	0.211	0.398	1
RAB2A	0.024809	0.419727	0.461	0.356	1
CMC1	0.0249109	0.321847	0.842	0.737	1
COMMD8	0.0250566	-0.316979	0.118	0.271	1
TNFAIP3	0.0253963	0.377996	0.263	0.144	1
TKT	0.0254344	0.441247	0.355	0.229	1
CCL4L2	0.0254844	0.498873	0.408	0.297	1
RECQL	0.0256886	0.32332	0.382	0.288	1
NSD3	0.025866	0.409496	0.408	0.305	1
IER2	0.0265787	-0.37341	0.487	0.661	1
TP53TG1	0.0267233	0.380255	0.303	0.186	1
PCMT1	0.027298	0.284872	0.461	0.339	1
SF3A1	0.0273419	-0.333629	0.211	0.381	1
MYD88	0.0274356	-0.403271	0.132	0.271	1
CCT7	0.0285234	0.317501	0.487	0.415	1
CASP8	0.0286188	-0.306264	0.184	0.364	1
LYPLA1	0.0288805	0.394876	0.303	0.195	1
GIT2	0.0292489	-0.384227	0.145	0.288	1
ARF4	0.0295744	0.344219	0.355	0.246	1
STMN1	0.0297082	-0.283393	0.105	0.254	1
KLF3	0.0300448	0.358035	0.342	0.246	1
RSAD1	0.0301931	-0.388832	0.145	0.297	1
GMFG	0.0304172	0.323959	0.789	0.763	1
ERCC5	0.0309283	0.36306	0.289	0.169	1
RER1	0.0310034	-0.377048	0.197	0.373	1
RALY	0.0310464	-0.389659	0.329	0.525	1
MMADHC	0.0311488	0.418664	0.355	0.229	1
ITSN2	0.0313169	0.41198	0.355	0.237	1
NAP1L4	0.0314193	0.410875	0.487	0.39	1
PPCS	0.031428	-0.40311	0.197	0.364	1
TRBC1	0.0316233	-0.315299	0.632	0.763	1
RAD21	0.0317176	-0.367865	0.289	0.5	1
ASAH1	0.0324625	-0.37352	0.197	0.364	1
FNTA	0.0326393	-0.385765	0.171	0.322	1
TWF2	0.0327368	0.346453	0.513	0.398	1
DAD1	0.0328508	-0.312931	0.382	0.576	1
CANX	0.0329573	-0.453157	0.276	0.441	1
AUP1	0.0332262	-0.381373	0.224	0.407	1
NDUFA11	0.0343311	0.307519	0.645	0.551	1
PSIP1	0.0351522	0.365629	0.553	0.483	1
MORC3	0.0354837	-0.359949	0.132	0.254	1
GSTK1	0.0354891	0.363006	0.75	0.686	1
MAGOH	0.0355278	0.455491	0.434	0.364	1
SNU13	0.0362801	-0.47366	0.382	0.568	1
DCTN2	0.0366464	-0.407108	0.224	0.398	1
IKZF2	0.0366963	-0.416431	0.171	0.322	1
TMBIM1	0.0385716	-0.366058	0.224	0.39	1
CAST	0.0386049	0.272051	0.671	0.61	1
NINJ1	0.0387994	-0.342465	0.158	0.305	1
GBP1	0.0405047	0.337881	0.289	0.178	1
BST2	0.0418645	-0.338917	0.487	0.644	1
TXN	0.0421	-0.353119	0.355	0.542	1
CAPZA1	0.0429009	0.408705	0.5	0.432	1
EIF3E	0.0433195	-0.410177	0.447	0.627	1
PPDPF	0.0438256	0.278074	0.987	0.966	1
LCK	0.0440176	0.302061	0.947	0.881	1
TUT4	0.0448091	-0.355021	0.197	0.356	1
RHOF	0.0448754	0.294946	0.474	0.415	1
MFSD10	0.0451955	0.419565	0.5	0.407	1
RNH1	0.0452192	0.370599	0.368	0.263	1
IL27RA	0.0456037	-0.320417	0.132	0.254	1
SH2D2A	0.0460872	0.518951	0.618	0.619	1
ARRB2	0.0461456	0.362586	0.605	0.568	1
APOBEC3G	0.0463555	-0.31835	0.368	0.559	1
DARS	0.0471144	0.307121	0.263	0.161	1
SAMHD1	0.0472295	0.331643	0.539	0.424	1
CYCS	0.047404	0.353168	0.487	0.415	1
SHKBP1	0.0478517	-0.346151	0.211	0.373	1
UTP23	0.0479969	0.414966	0.25	0.153	1
CTDSP1	0.0487005	-0.404571	0.171	0.297	1
SCAND1	0.0490943	0.418081	0.526	0.466	1
ATP6V0E1	0.0495022	-0.305066	0.618	0.814	1
SPCS3	0.049515	-0.332051	0.197	0.356	1
CYC1	0.0499501	-0.319265	0.158	0.297	1
ARL6IP5	0.0507583	0.254059	0.882	0.831	1
POLR3GL	0.0511163	0.257721	0.605	0.508	1
TOMM6	0.0512298	-0.330258	0.5	0.619	1
NMI	0.051433	0.298349	0.316	0.212	1
SPON2	0.0519567	-0.633346	0.237	0.356	1
AC008875.3	0.0521155	-0.279286	0.171	0.314	1
UXT	0.0535171	-0.338064	0.474	0.627	1
HP1BP3	0.0539184	0.347275	0.618	0.585	1
PITPNC1	0.0539913	0.458411	0.289	0.203	1
ERAP2	0.0542199	-0.255069	0.197	0.356	1
IFI6	0.0546391	-0.452739	0.171	0.314	1
SRPK1	0.0558679	0.268637	0.276	0.169	1
CD5	0.0560785	0.308857	0.263	0.161	1
HM13	0.0573035	-0.32543	0.197	0.339	1
EMB	0.0573109	0.357872	0.434	0.331	1
HSP90B1	0.0573937	-0.326079	0.618	0.797	1
TMED10	0.0580382	-0.329823	0.303	0.483	1
YIPF3	0.0589017	-0.32679	0.132	0.271	1
SPSB3	0.0595198	0.305354	0.342	0.254	1
SYNE2	0.0597479	0.270333	0.724	0.703	1
FLNA	0.059913	-0.300719	0.487	0.669	1
GNAS	0.0623132	0.413702	0.382	0.288	1
IDH3G	0.062718	-0.283622	0.145	0.271	1
CALR	0.0632869	-0.465317	0.474	0.619	1
ATP5ME	0.0633407	-0.301061	0.395	0.542	1
SDF4	0.063376	-0.312716	0.237	0.398	1
FCRL3	0.0635707	-0.382382	0.171	0.305	1
GLTP	0.0644687	0.331048	0.316	0.229	1
ALKBH7	0.0649882	0.297431	0.368	0.246	1
DDX24	0.0650777	-0.306637	0.618	0.797	1
ACAA2	0.0658182	0.317232	0.461	0.381	1
NDUFB9	0.0663085	0.281438	0.566	0.534	1
UBE2V2	0.0679649	-0.344256	0.184	0.314	1
CDK2AP2	0.0682507	-0.350857	0.355	0.525	1
PPM1G	0.0687999	0.307494	0.5	0.424	1
AP2S1	0.0689866	0.275292	0.526	0.424	1
OGA	0.068991	-0.358409	0.145	0.254	1
PPP1CC	0.0690502	0.263156	0.487	0.407	1
PRRC2C	0.070381	-0.275625	0.5	0.686	1
CCT4	0.0703831	-0.303282	0.289	0.441	1
LSM5	0.0706902	-0.31112	0.158	0.288	1
SAT2	0.0710046	0.401868	0.25	0.153	1
SIRT2	0.0718854	0.277589	0.276	0.178	1
USP11	0.0724008	-0.329332	0.171	0.288	1
IAH1	0.0733821	0.411195	0.329	0.246	1
MT1X	0.0749124	0.41988	0.303	0.212	1
PARP8	0.0760299	0.411661	0.355	0.271	1
VDAC2	0.0771073	0.331292	0.316	0.229	1
MAPK1IP1L	0.0771889	0.33598	0.329	0.246	1
DYNLL1	0.0781076	-0.319686	0.355	0.492	1
HNRNPM	0.0781517	-0.352664	0.461	0.585	1
GIMAP5	0.0794244	-0.259332	0.342	0.492	1
UBXN1	0.0800765	-0.37285	0.421	0.576	1
DSTN	0.0801488	-0.282701	0.276	0.432	1
MT-ND6	0.0803382	-0.408906	0.368	0.5	1
PSMC4	0.0805153	0.326335	0.342	0.263	1
SNRPN	0.0813222	-0.398098	0.276	0.407	1
BATF	0.0817139	0.386118	0.289	0.212	1
COX7B	0.0822734	0.313259	0.526	0.483	1
TPR	0.0826281	0.321004	0.447	0.373	1
IFITM2	0.0833312	-0.256575	0.908	0.966	1
PSMA1	0.0842829	0.264516	0.447	0.347	1
GOLGA4	0.0845846	-0.346065	0.263	0.407	1
KLRC4	0.0851654	-0.360583	0.382	0.525	1
TAP2	0.0855934	0.269248	0.421	0.331	1
SAMD9L	0.0862135	-0.311479	0.145	0.254	1
RAB5C	0.0864203	0.340265	0.513	0.475	1
SHFL	0.087136	-0.298987	0.237	0.373	1
ZFP36L1	0.0872351	-0.295353	0.395	0.542	1
PTPN2	0.0872844	-0.299485	0.197	0.339	1
PPHLN1	0.0882024	-0.278727	0.197	0.339	1
CUTA	0.0888432	0.305251	0.566	0.534	1
CX3CR1	0.0893994	-0.26819	0.487	0.669	1
SMIM7	0.0900792	-0.250558	0.158	0.271	1
DNAJC3	0.0910449	-0.304708	0.184	0.314	1
LAT	0.0911941	0.276335	0.474	0.449	1
CDKN1B	0.0920649	-0.316824	0.211	0.339	1
ANP32A	0.0923321	-0.330441	0.368	0.525	1
PFDN2	0.0923473	-0.259665	0.184	0.314	1
PRSS23	0.0932291	-0.30977	0.197	0.339	1
NOP10	0.0939118	0.330312	0.408	0.339	1
MAP2K3	0.0940004	0.365263	0.25	0.169	1
RELA	0.095634	-0.310943	0.184	0.297	1
EPRS	0.0959622	-0.253806	0.158	0.28	1
H2AFZ	0.0959933	-0.299677	0.461	0.593	1
SFXN1	0.0965998	0.308595	0.25	0.169	1
PRDX1	0.0975384	0.268453	0.421	0.331	1
FAAP20	0.099084	0.311444	0.316	0.229	1
HIGD2A	0.0993053	0.327601	0.605	0.61	1
HIKESHI	0.100154	0.336031	0.289	0.203	1
SH3KBP1	0.100291	-0.314605	0.408	0.517	1
RNF7	0.101811	0.2737	0.461	0.424	1
WBP1	0.102298	0.377168	0.316	0.22	1
SF3B6	0.10237	-0.262724	0.289	0.424	1
MCL1	0.104283	-0.264317	0.237	0.39	1
PTRHD1	0.106856	0.425844	0.276	0.212	1
SMAP2	0.108986	0.378963	0.276	0.203	1
VPS36	0.110444	0.34714	0.342	0.254	1
MT2A	0.112648	-0.281691	0.75	0.847	1
EFHD2	0.112944	-0.337566	0.355	0.475	1
SF3B2	0.113034	-0.305814	0.645	0.703	1
FGFR1OP2	0.113176	0.286999	0.408	0.339	1
HMGN4	0.114615	0.257256	0.395	0.331	1
TMEM160	0.114661	-0.260748	0.316	0.458	1
ADAM8	0.117416	-0.316627	0.197	0.314	1
CDKN2D	0.11786	-0.348153	0.224	0.339	1
COX5A	0.118136	-0.290828	0.434	0.627	1
FLOT1	0.119496	0.301209	0.316	0.246	1
TRGV7	0.121887	0.427093	0.145	0.254	1
XAF1	0.123226	-0.321838	0.25	0.364	1
PPP1R12A	0.124346	-0.286199	0.342	0.449	1
DGUOK	0.125446	0.283686	0.382	0.305	1
GPR174	0.125944	0.294837	0.368	0.297	1
TBCB	0.126603	-0.290879	0.408	0.585	1
COX14	0.127365	-0.322615	0.289	0.432	1
TRAPPC1	0.127374	-0.26767	0.526	0.653	1
UPF3A	0.128323	0.344048	0.303	0.237	1
JUN	0.129038	-0.327979	0.263	0.398	1
GTF2B	0.129648	0.421333	0.25	0.178	1
DDOST	0.130151	0.264603	0.5	0.432	1
TERF1	0.134	0.282275	0.276	0.195	1
SLC44A2	0.135147	-0.316872	0.276	0.398	1
JTB	0.135903	-0.281196	0.434	0.576	1
MAP4	0.136038	0.25453	0.289	0.237	1
PPIG	0.136631	0.250754	0.421	0.347	1
EIF5	0.142681	-0.263597	0.303	0.424	1
UCHL5	0.143525	0.330601	0.263	0.203	1
CD63	0.145713	-0.269522	0.539	0.686	1
SNX17	0.146922	0.279859	0.434	0.407	1
TSSC4	0.147014	0.298219	0.289	0.229	1
METTL5	0.147994	0.252104	0.329	0.271	1
BNIP2	0.150464	0.285766	0.303	0.229	1
CCAR1	0.150775	0.281625	0.25	0.186	1
GGNBP2	0.152662	0.397975	0.355	0.314	1
GAS5	0.152662	0.293426	0.553	0.525	1
CYTOR	0.153231	0.360212	0.316	0.263	1
GADD45B	0.154579	-0.280687	0.237	0.347	1
EIF3M	0.155135	0.289694	0.434	0.373	1
RAB9A	0.155427	0.258488	0.329	0.271	1
SMCHD1	0.155753	0.275173	0.526	0.492	1
ST3GAL1	0.156021	0.368192	0.263	0.212	1
SRRM1	0.159657	0.267534	0.645	0.627	1
PCM1	0.159689	-0.279853	0.211	0.305	1
SERINC1	0.162333	-0.306717	0.289	0.39	1
PRPF38B	0.167726	0.289988	0.382	0.305	1
CCNL1	0.168977	-0.268211	0.224	0.322	1
ICAM3	0.170226	-0.307524	0.579	0.661	1
HMGB2	0.170479	0.288027	0.368	0.305	1
SUPT16H	0.171002	-0.260307	0.171	0.271	1
RASSF5	0.172498	-0.252243	0.329	0.475	1
TRADD	0.172719	0.316967	0.25	0.195	1
NUB1	0.173679	0.317032	0.382	0.339	1
POLR2L	0.174571	0.271968	0.592	0.686	1
GNAI2	0.175088	0.27331	0.276	0.212	1
RSBN1L	0.176795	-0.263006	0.25	0.356	1
CARD16	0.177108	0.3002	0.566	0.5	1
PPP1R2	0.177539	0.252898	0.382	0.305	1
TUBA1A	0.180631	-0.260615	0.303	0.415	1
ERLEC1	0.181483	0.278161	0.316	0.254	1
GBP5	0.18227	-0.350902	0.395	0.483	1
HCP5	0.184808	-0.307549	0.184	0.28	1
NCR1	0.18536	-0.293105	0.224	0.322	1
GHITM	0.187585	-0.263176	0.461	0.602	1
SRSF11	0.189336	-0.260227	0.421	0.602	1
GMPR2	0.192522	0.267017	0.329	0.263	1
RBM25	0.194803	0.414769	0.382	0.364	1
PDCD10	0.194868	0.27832	0.276	0.212	1
HTATIP2	0.196619	0.261784	0.276	0.22	1
RNF125	0.196689	0.458825	0.263	0.22	1
SP110	0.197126	-0.36455	0.224	0.314	1
CDC40	0.197209	-0.269589	0.171	0.263	1
PTGES3	0.199699	-0.259918	0.605	0.729	1
PARVG	0.205938	0.252787	0.276	0.237	1
FAM177A1	0.206585	0.258757	0.263	0.195	1
XBP1	0.214681	-0.341658	0.342	0.441	1
CBLB	0.215034	0.286205	0.303	0.254	1
TEX264	0.216502	0.298506	0.355	0.305	1
C1orf21	0.219634	0.354363	0.421	0.39	1
JPT1	0.220984	0.262109	0.447	0.424	1
TMOD3	0.221334	-0.260626	0.329	0.432	1
SMS	0.229462	-0.308152	0.197	0.28	1
CCNH	0.232609	0.272482	0.263	0.212	1
MPC2	0.240322	-0.280783	0.184	0.263	1
HIST1H4C	0.240451	-0.276077	0.605	0.712	1
SMAP1	0.240758	0.263025	0.303	0.254	1
HSPA4	0.246044	0.295311	0.263	0.212	1
HIST1H1E	0.246963	0.457439	0.421	0.381	1
UBE2I	0.24949	-0.27474	0.434	0.559	1
FCMR	0.254348	-0.324909	0.5	0.636	1
HDAC1	0.257074	0.254891	0.382	0.381	1
SYNCRIP	0.259522	0.270694	0.276	0.237	1
TRAM1	0.26264	-0.267677	0.382	0.458	1
ABCF1	0.264545	-0.292731	0.237	0.305	1
FRG1	0.264641	0.256049	0.289	0.254	1
CLEC2B	0.273229	-0.331405	0.566	0.644	1
GPR65	0.274357	0.402513	0.408	0.398	1
PET100	0.280673	0.265815	0.382	0.356	1
SLFN5	0.294542	-0.279728	0.368	0.492	1
PSMB8-AS1	0.29761	0.262272	0.289	0.254	1
ARID4B	0.300108	-0.331079	0.355	0.424	1
MRPL34	0.306327	-0.25701	0.276	0.339	1
BTG2	0.306687	0.289281	0.276	0.246	1
UTRN	0.307183	0.271568	0.382	0.356	1
PRKACB	0.310061	0.274861	0.447	0.441	1
RFTN1	0.315442	0.304219	0.329	0.305	1
NUCB2	0.316908	0.269958	0.382	0.373	1
STRAP	0.325675	0.263029	0.289	0.263	1
RGS10	0.340756	0.269175	0.382	0.373	1
KHDRBS1	0.353753	-0.250221	0.224	0.297	1
ILF3	0.357015	-0.262853	0.342	0.398	1
FCGR3A	0.365534	0.287593	0.829	0.822	1
ATM	0.38465	0.260519	0.355	0.339	1
ELF1	0.394994	0.354061	0.513	0.542	1
ALOX5AP	0.413279	0.443478	0.289	0.254	1
RGS19	0.413492	0.317253	0.355	0.347	1
PHPT1	0.415388	0.279539	0.25	0.212	1
CCSER2	0.424192	0.265219	0.303	0.297	1
ABHD14A	0.425599	-0.255257	0.224	0.288	1
NKTR	0.441068	0.274408	0.25	0.22	1
ZFP36	0.442862	0.417775	0.684	0.712	1
RAB7A	0.45721	0.281027	0.368	0.373	1
SNRPE	0.485923	0.311032	0.276	0.288	1
PNRC2	0.506132	0.256222	0.368	0.373	1
MCUB	0.632776	0.251731	0.329	0.347	1
HLA-DQA2	0.639856	-0.341808	0.434	0.407	1
EIF3A	0.640526	0.274378	0.329	0.347	1
PGLS	0.65545	0.251111	0.382	0.407	1

## Sheet: subcluster_4_mild_vs_healthy
CD16+ CD8+ TEMRA 4 mild vs. healthy
gene	p_val	avg_log2FC	pct.1	pct.2	p_val_adj
RPS4Y1	2.21786e-17	-2.51842	0.13	0.957	8.11757e-13
TRBV6-2	5.98749e-13	-3.37403	0	0.478	2.19148e-08
TRAV13-2	2.86509e-11	-2.43886	0.03	0.522	1.04865e-06
IGLV2-14	1.63956e-06	-1.14471	0.05	0.391	0.0600096
TYROBP	3.41568e-06	1.98695	0.76	0.174	0.125017
SUMF1	7.48851e-06	-0.829545	0.06	0.391	0.274087
IFITM3	7.63079e-06	1.9881	0.58	0.043	0.279294
TRGV2	7.9614e-06	-1.00725	0.13	0.565	0.291395
ARHGEF1	8.19669e-06	-1.13262	0.51	0.826	0.300007
KDM5D	1.38985e-05	-0.680836	0.03	0.304	0.508701
IL7R	2.08464e-05	-1.35875	0.07	0.391	0.762998
RABEP2	2.22106e-05	-0.680625	0.02	0.261	0.812928
RARA	2.37618e-05	-0.665798	0.02	0.261	0.869707
KLRB1	2.49866e-05	2.03405	0.56	0.043	0.914535
CFH	2.90582e-05	-0.827566	0.02	0.261	1
KCNAB2	6.65772e-05	-0.939926	0.38	0.739	1
DDIT4	0.000102199	1.33262	0.45	0	1
RPS2	0.000124638	0.620197	1	1	1
ZYX	0.00020018	-0.859768	0.53	0.826	1
POLG	0.000208214	-0.786802	0.09	0.391	1
TRAV12-2	0.000213226	3.37641	0.42	0	1
CITED2	0.000233053	-0.765585	0.13	0.478	1
NAPG	0.000240079	-0.642096	0.05	0.304	1
RASAL3	0.000274794	-0.964852	0.25	0.609	1
JUNB	0.000293001	1.30616	0.67	0.391	1
OPTN	0.000312461	-0.705218	0.55	0.957	1
HLA-DQA2	0.000342204	1.67837	0.4	0	1
ITGAM	0.00034929	-0.633788	0.15	0.478	1
XCL2	0.000388568	0.909893	0.59	0.13	1
MYL6	0.000433216	0.527811	1	1	1
CXCR4	0.000437599	0.950958	0.56	0.087	1
DLGAP4	0.000453311	-0.692084	0.06	0.304	1
CD74	0.000477543	-0.833218	0.97	1	1
KIR2DL3	0.000480157	1.82115	0.43	0.043	1
MGMT	0.000543959	-0.641502	0.16	0.522	1
RASGEF1A	0.000569911	-0.630055	0.08	0.348	1
TPD52	0.00065249	-0.64759	0.12	0.391	1
ZFAS1	0.000681848	-0.733495	0.32	0.696	1
PI4KB	0.000787388	-0.697945	0.1	0.391	1
HSP90AA1	0.000800044	0.804921	0.94	0.652	1
CTSW	0.000994988	0.503247	0.99	1	1
NARS	0.00105782	-0.560897	0.1	0.391	1
PTP4A2	0.00115184	0.833118	0.65	0.348	1
CISH	0.00118124	-0.712531	0.09	0.348	1
LRRC57	0.00120903	-0.644822	0.05	0.261	1
TBCD	0.00134865	-0.53255	0.07	0.304	1
SRGN	0.00136888	0.447566	0.99	1	1
SMPD4	0.00138659	-0.525926	0.05	0.261	1
HLA-DQA1	0.00148554	-0.807518	0.18	0.478	1
MARF1	0.00151746	-0.59765	0.12	0.391	1
SELL	0.00155361	-1.21923	0.22	0.522	1
C12orf76	0.00171946	-0.543979	0.07	0.304	1
NDUFS3	0.00173881	-0.674739	0.22	0.522	1
RPL13A	0.0017494	-0.335765	1	1	1
RPSA	0.00182824	-0.361306	1	1	1
DNAJB1	0.00185215	0.786119	0.51	0.13	1
SPOCK2	0.00189478	-0.624644	0.36	0.739	1
CRIP1	0.00198621	-0.710577	0.88	1	1
ESYT1	0.00206921	-0.614711	0.14	0.435	1
SH2D2A	0.00214111	0.820389	0.67	0.348	1
PFDN6	0.00214821	-0.668112	0.19	0.478	1
SMAD5	0.00216663	-0.49856	0.05	0.261	1
SNAI3	0.00216663	-0.448656	0.05	0.261	1
GLT8D1	0.00225326	-0.654842	0.1	0.348	1
SLC5A3	0.00235508	-0.609386	0.08	0.304	1
FCGR3A	0.00239769	1.04049	0.76	0.609	1
CPT1A	0.00246121	0.778492	0.31	0	1
RPS16	0.00253189	-0.357018	1	1	1
TRAC	0.0025888	0.778811	0.63	0.304	1
KLHDC3	0.00259651	-0.593832	0.18	0.478	1
TRMT2A	0.0028751	-0.482825	0.1	0.348	1
MX1	0.00302058	1.11431	0.3	0	1
SUN2	0.0030636	-0.740337	0.42	0.696	1
LPCAT4	0.00313204	-0.468423	0.06	0.261	1
FGD3	0.00313482	-0.594479	0.33	0.652	1
CST3	0.00331398	-0.639432	0.13	0.391	1
ENSA	0.00345531	0.774252	0.58	0.304	1
SNHG1	0.00353784	-0.479736	0.06	0.261	1
C19orf25	0.00364618	-0.57999	0.18	0.478	1
POP4	0.00370469	-0.731253	0.25	0.522	1
PTTG1	0.00375288	-0.584557	0.11	0.348	1
FAM49B	0.00380323	0.636597	0.84	0.652	1
MT2A	0.0038233	0.92122	0.88	0.87	1
FUT8	0.00383435	-0.512222	0.06	0.261	1
IFITM1	0.00385521	0.601283	1	1	1
HUS1	0.00387816	-0.555318	0.11	0.348	1
SNRNP27	0.00390392	-0.517947	0.1	0.348	1
SCAF4	0.00396289	-0.625681	0.18	0.478	1
KBTBD4	0.00410236	-0.466594	0.08	0.304	1
TAGAP	0.00410536	-0.747028	0.4	0.783	1
ZFP36L2	0.00413591	-0.620811	0.84	0.957	1
CCL4L2	0.00418995	0.846756	0.44	0.087	1
TBC1D14	0.00425288	-0.452059	0.08	0.304	1
RBPJ	0.0043216	-0.526843	0.06	0.261	1
OGA	0.00434473	-0.497654	0.3	0.652	1
RBM5	0.00441819	-0.485993	0.11	0.348	1
SF3B1	0.0044868	-0.621399	0.64	0.826	1
DDB1	0.00457864	-0.615194	0.22	0.522	1
CAPNS1	0.00462727	-0.648456	0.12	0.348	1
WIPI2	0.00466123	-0.734543	0.21	0.478	1
EIF5A	0.00470802	0.679589	0.74	0.696	1
IFITM2	0.00472931	0.534885	0.99	1	1
CERT1	0.00474098	-0.600637	0.09	0.304	1
PPM1G	0.00511013	0.605108	0.63	0.261	1
S100A6	0.00544396	-0.384574	0.97	1	1
CABIN1	0.00545088	-0.676757	0.21	0.478	1
SMDT1	0.00579258	0.731481	0.51	0.217	1
DGKZ	0.00588201	-0.509757	0.3	0.652	1
PFN1	0.00601308	0.27248	1	1	1
CEP290	0.00623137	-0.458121	0.09	0.304	1
C1orf35	0.00623728	-0.716836	0.07	0.261	1
MAX	0.00630633	-0.74042	0.35	0.652	1
DDT	0.00637619	-0.665316	0.35	0.696	1
CYB561D2	0.00643854	-0.695708	0.34	0.652	1
ISG20	0.00654391	0.75071	0.78	0.565	1
ARL6IP1	0.00658778	0.645905	0.8	0.522	1
PRDX6	0.00696008	0.703214	0.54	0.304	1
CALR	0.007029	0.759665	0.83	0.696	1
TBP	0.00735213	-0.566632	0.12	0.348	1
CCT3	0.00754965	0.596793	0.63	0.348	1
RPS6KA4	0.00761294	-0.509632	0.09	0.304	1
ARPC1B	0.00767622	0.445021	0.99	0.957	1
CREBZF	0.00769949	-0.526067	0.1	0.304	1
CD7	0.00770567	0.625212	0.94	0.652	1
SNX4	0.00776536	-0.54064	0.07	0.261	1
TRBC1	0.0077881	0.961525	0.74	0.609	1
MTDH	0.00796686	0.680923	0.66	0.435	1
TIMM50	0.00805039	-0.393892	0.07	0.261	1
SAMD9L	0.00837048	0.64516	0.39	0.087	1
TC2N	0.00837281	-0.867592	0.3	0.609	1
RNF10	0.00847467	-0.511529	0.2	0.478	1
TOPBP1	0.00864868	-0.474501	0.07	0.261	1
COX7C	0.00869384	-0.466773	0.96	1	1
NFKBIA	0.0087819	0.872277	0.6	0.348	1
ATP2A3	0.00926305	-0.414759	0.09	0.304	1
FLII	0.00926305	-0.396025	0.09	0.304	1
XPO6	0.00928641	-0.460479	0.07	0.261	1
GAK	0.00934644	-0.407351	0.11	0.348	1
KIAA1109	0.00952682	-0.544208	0.15	0.391	1
CALHM2	0.00964312	-0.628948	0.23	0.478	1
ZNF506	0.00992357	-0.419675	0.1	0.304	1
IL2RG	0.0101132	0.390898	1	1	1
SLIRP	0.0101883	0.627705	0.37	0.087	1
TRA2A	0.0102739	-0.547792	0.25	0.522	1
NKG7	0.0104987	0.387309	1	1	1
GPR108	0.0106051	-0.646792	0.23	0.478	1
LRP10	0.01066	-1.02886	0.27	0.522	1
HDAC7	0.010689	-0.475746	0.07	0.261	1
MGRN1	0.010689	-0.338381	0.07	0.261	1
COA6	0.0106971	-0.511424	0.17	0.435	1
CD52	0.0110856	-0.39021	0.91	1	1
LINS1	0.011247	-0.611576	0.08	0.261	1
SEPTIN9	0.011352	-0.687639	0.68	0.739	1
TRBV28	0.0114129	2.32027	0.34	0.087	1
COA3	0.0115172	0.72316	0.29	0.043	1
PRKCB	0.0115529	-0.678437	0.4	0.696	1
PHKG2	0.011629	-0.487965	0.13	0.348	1
ACLY	0.011629	-0.602102	0.13	0.348	1
HLA-DRB5	0.0117723	1.01716	0.58	0.348	1
UBE2D2	0.0118321	0.526948	0.81	0.565	1
ADAM8	0.0118675	-0.602935	0.26	0.522	1
FTL	0.0119523	0.371528	1	1	1
GABARAPL2	0.0120027	-0.475609	0.49	0.739	1
KLHL36	0.0120252	-0.494996	0.08	0.261	1
CALM1	0.0121733	0.422118	0.99	0.913	1
FAM174C	0.0122231	0.651195	0.39	0.13	1
HNRNPA3	0.0122778	0.643499	0.81	0.565	1
PLCB2	0.0123014	-0.417636	0.14	0.391	1
ATXN10	0.0123628	-0.629544	0.22	0.435	1
LGR6	0.012432	-0.568922	0.08	0.261	1
NDUFA3	0.0125849	0.534874	0.71	0.478	1
DUSP2	0.0126067	1.12642	0.59	0.348	1
CST7	0.012628	0.360783	1	1	1
MRPL18	0.0126923	0.643418	0.36	0.087	1
EIF4H	0.0127537	-0.595157	0.42	0.696	1
C12orf10	0.0129452	-0.562986	0.18	0.391	1
UBE2L6	0.0129631	0.539116	0.77	0.522	1
COX16	0.0130444	-0.45559	0.34	0.652	1
ZFP36	0.013322	0.638405	0.79	0.565	1
AHNAK	0.0134371	-0.739712	0.81	0.87	1
GMIP	0.013497	-0.554741	0.1	0.304	1
FLNA	0.0136029	0.578248	0.85	0.609	1
NIBAN1	0.0138227	-0.824163	0.23	0.435	1
RICTOR	0.01413	-0.487462	0.13	0.348	1
WDR6	0.0141833	-0.44174	0.08	0.261	1
HLA-DPB1	0.0142311	-0.47283	0.86	0.913	1
SPCS2	0.014264	0.683623	0.58	0.348	1
UBR2	0.0142986	-0.509903	0.21	0.435	1
SLC25A24	0.0143354	-0.411935	0.1	0.304	1
RAB11B	0.0143847	-0.541565	0.31	0.565	1
PITPNA-AS1	0.0146538	-0.46171	0.08	0.261	1
RPL7	0.0148609	-0.378179	0.96	1	1
HTT	0.0148614	-0.380073	0.09	0.304	1
RO60	0.014957	0.602605	0.5	0.261	1
RNF113A	0.0150093	-0.408262	0.19	0.435	1
FUT11	0.0150787	-0.719616	0.34	0.609	1
TUT4	0.0151851	-0.487692	0.27	0.522	1
HNRNPR	0.0155057	0.684797	0.59	0.435	1
TNRC6B	0.0155271	-0.533255	0.28	0.522	1
DHRS7	0.015608	0.481672	0.83	0.609	1
RBM23	0.0158346	-0.574874	0.14	0.348	1
CFL1	0.0159628	0.274468	1	1	1
LAX1	0.0161503	-0.414797	0.1	0.304	1
PILRB	0.016588	-0.496777	0.18	0.391	1
SART1	0.0168528	-0.44221	0.11	0.304	1
TRAV21	0.0170383	1.19542	0.3	0.043	1
CLTA	0.0172051	0.571698	0.41	0.174	1
CHAMP1	0.0172184	-0.38145	0.08	0.261	1
GGA1	0.0174368	-0.620007	0.12	0.304	1
SLC52A2	0.017507	-0.477356	0.16	0.391	1
TDG	0.0179439	0.631693	0.28	0.043	1
MCM5	0.0180356	-0.383649	0.13	0.348	1
MT-ND1	0.0180611	-0.329608	0.98	1	1
MRPL50	0.0181602	-0.501408	0.09	0.261	1
GIHCG	0.0181602	-0.441543	0.09	0.261	1
XRCC5	0.0181914	0.551205	0.76	0.478	1
EIF2AK1	0.0182838	0.476636	0.39	0.13	1
IBTK	0.0185231	-0.428767	0.13	0.348	1
NINJ1	0.0191853	0.673013	0.37	0.13	1
VEZF1	0.0192017	-0.524249	0.31	0.565	1
ERP44	0.0193328	0.68107	0.38	0.13	1
SNX18	0.0195329	-0.515625	0.13	0.348	1
CLTB	0.0195648	-0.477594	0.34	0.609	1
NUCB2	0.019593	-0.551611	0.45	0.696	1
EML4	0.0196042	-0.407087	0.39	0.652	1
CELF1	0.0197642	-0.484729	0.17	0.391	1
SYTL3	0.0197866	0.631118	0.53	0.261	1
TSNAX	0.0200547	-0.458706	0.14	0.348	1
SIT1	0.0204133	-0.394807	0.18	0.435	1
CD27	0.0205034	-0.785712	0.13	0.304	1
CIAO2A	0.0208114	0.396905	0.29	0.043	1
UBAP1	0.0210598	-0.493565	0.13	0.304	1
KAT6B	0.0211016	0.623939	0.26	0.043	1
AFF1	0.021139	-0.499481	0.11	0.304	1
NAP1L1	0.0215149	0.535231	0.5	0.261	1
REV1	0.0217984	-0.479871	0.09	0.261	1
COL6A3	0.0217984	-0.516514	0.09	0.261	1
ZDHHC7	0.0217984	-0.413349	0.09	0.261	1
S100A10	0.0221455	-0.528368	0.88	0.957	1
ADSS	0.0225446	0.584388	0.41	0.13	1
MCUB	0.0229548	-0.523016	0.3	0.565	1
MBNL2	0.0229757	-0.476627	0.11	0.304	1
KLF2	0.0231834	0.718416	0.35	0.13	1
ARID4A	0.0231875	0.62788	0.26	0.043	1
RGL4	0.023386	-0.396608	0.14	0.348	1
SUMO2	0.0236016	0.465685	0.88	0.783	1
GNG5	0.0239867	0.550125	0.7	0.522	1
IKBKG	0.0240186	-0.494326	0.19	0.391	1
RRP8	0.0242833	-0.277942	0.08	0.261	1
SYNE2	0.0243747	-0.467801	0.73	0.957	1
WASHC3	0.0245068	-0.341433	0.19	0.435	1
GAB3	0.0245117	-0.493702	0.17	0.391	1
SERINC3	0.0245577	-0.405169	0.37	0.652	1
CENPT	0.0245626	-0.430443	0.09	0.261	1
GEMIN7	0.0250958	0.55064	0.25	0.043	1
TNIP1	0.0252157	0.647303	0.46	0.217	1
TRIP4	0.0252993	-0.360393	0.09	0.261	1
IST1	0.0255619	0.609121	0.37	0.13	1
METTL9	0.0261753	0.624923	0.51	0.304	1
MICU2	0.0263001	0.557018	0.25	0.043	1
GPSM3	0.027366	-0.469576	0.82	0.957	1
FAM217B	0.0275536	-0.40238	0.17	0.391	1
UNC50	0.0275541	0.512813	0.25	0.043	1
ARL16	0.0276627	-0.452169	0.12	0.304	1
DDX21	0.0279603	0.625866	0.4	0.174	1
SET	0.0281915	0.472457	0.7	0.391	1
SCNM1	0.0281995	-0.507294	0.21	0.435	1
NPRL2	0.028568	-0.392005	0.14	0.348	1
ECD	0.0289697	-0.430437	0.15	0.348	1
AL135905.2	0.0291538	-0.406197	0.12	0.304	1
ATG16L2	0.0291538	-0.521395	0.12	0.304	1
TVP23B	0.0291538	-0.44697	0.12	0.304	1
CCDC130	0.0292806	-0.383375	0.14	0.348	1
GLIPR1	0.0293771	0.666745	0.49	0.304	1
ERGIC1	0.0300085	-0.359312	0.14	0.348	1
SLC35B2	0.0301337	-0.454498	0.09	0.261	1
HGS	0.0301337	-0.369149	0.09	0.261	1
GMPR2	0.030552	-0.32313	0.18	0.391	1
MRPL12	0.0309167	0.502829	0.25	0.043	1
IK	0.0311444	-0.644905	0.36	0.609	1
PTK2B	0.0313246	-0.416062	0.27	0.522	1
PTPN11	0.03163	0.530902	0.25	0.043	1
P2RY8	0.0316471	-0.550021	0.2	0.391	1
HSD17B11	0.0317193	-0.54464	0.37	0.565	1
IFI6	0.0317579	0.986656	0.47	0.261	1
RNASEK	0.0319865	0.491087	0.94	0.783	1
MTFP1	0.0323573	0.541003	0.25	0.043	1
RPS11	0.0328327	-0.355045	0.97	0.957	1
DHX30	0.0331856	-0.345674	0.12	0.304	1
RRP1B	0.0332183	0.362552	0.4	0.13	1
AP2B1	0.0332412	0.451402	0.31	0.087	1
CD2BP2	0.0333569	-0.534259	0.27	0.478	1
SPTAN1	0.0338012	-0.41058	0.5	0.696	1
ZMPSTE24	0.033855	-0.346906	0.17	0.391	1
SIVA1	0.0341749	0.545899	0.39	0.174	1
PIN4	0.0342118	0.577253	0.36	0.13	1
H2AFZ	0.0342714	0.497224	0.72	0.565	1
ADGRG1	0.0342717	-0.497138	0.66	0.826	1
HLA-DPA1	0.0342901	0.479697	0.85	0.739	1
PLEKHG3	0.034521	-0.494242	0.1	0.261	1
LPCAT1	0.0346945	-0.4756	0.26	0.522	1
NAA35	0.0347494	-0.342891	0.09	0.261	1
ST13	0.0348446	0.502236	0.66	0.391	1
MRPL3	0.0355436	0.50058	0.33	0.13	1
CDC25B	0.0356873	-0.660702	0.32	0.565	1
POLR2M	0.0357416	-0.316713	0.09	0.261	1
MAP2K1	0.0358267	-0.399345	0.12	0.304	1
ZEB2	0.035843	0.578075	0.69	0.565	1
HSP90AB1	0.0358586	0.466376	0.96	0.913	1
DCTN1	0.0365091	-0.428408	0.18	0.391	1
RPAIN	0.0366302	-0.341446	0.16	0.391	1
LSG1	0.036758	-0.348598	0.09	0.261	1
ODF2L	0.0368137	-0.57053	0.2	0.391	1
MRPL9	0.0369581	-0.37736	0.16	0.348	1
ITGB1	0.037509	-0.682006	0.48	0.609	1
APOL1	0.0376853	-0.32344	0.12	0.304	1
SDHD	0.037716	0.547972	0.4	0.217	1
MTCH1	0.0378074	0.43975	0.37	0.13	1
ATP5MG	0.0381843	-0.36371	0.91	1	1
KIFAP3	0.0384676	-0.368792	0.25	0.478	1
SNHG5	0.0384679	-0.460136	0.51	0.739	1
SPNS1	0.0384949	-0.348746	0.1	0.261	1
L3MBTL2	0.0384949	-0.50479	0.1	0.261	1
SNRPF	0.0385245	-0.490817	0.32	0.522	1
DELE1	0.0386895	-0.473145	0.16	0.348	1
CTR9	0.0391224	0.537676	0.4	0.217	1
STX12	0.039406	-0.395204	0.15	0.348	1
FBXO3	0.039406	-0.431111	0.15	0.348	1
GOLT1B	0.0395471	-0.373097	0.1	0.261	1
ZFAND1	0.0396323	-0.486053	0.17	0.348	1
CUTA	0.0400197	0.491089	0.71	0.565	1
TIAL1	0.0400642	-0.510451	0.37	0.609	1
TM9SF4	0.0406235	-0.397356	0.1	0.261	1
TBC1D5	0.040791	-0.549409	0.22	0.391	1
EOMES	0.0408373	-0.625636	0.31	0.478	1
PSME2	0.0417655	0.460762	0.77	0.783	1
GNLY	0.0423174	-0.265287	0.69	1	1
DPP8	0.0423686	-0.534739	0.17	0.348	1
TSPAN32	0.0426832	-0.427897	0.26	0.478	1
ITK	0.0426837	-0.46815	0.26	0.478	1
UQCRQ	0.0429131	0.440344	0.74	0.609	1
PSMA3-AS1	0.043518	-0.556342	0.21	0.391	1
RANBP1	0.0435754	-0.448827	0.29	0.522	1
GPR65	0.0435938	-0.480086	0.46	0.652	1
PCBP2	0.0436607	-0.255405	0.98	1	1
TCF7	0.0439959	-0.365287	0.13	0.304	1
ARMC6	0.044003	-0.389769	0.1	0.261	1
FPGS	0.0441948	-0.413195	0.15	0.348	1
CUL2	0.044337	-0.458022	0.11	0.261	1
KLF6	0.0446781	-0.419527	0.79	0.913	1
CLINT1	0.0446897	-0.54099	0.28	0.478	1
EIF3F	0.0450455	-0.373802	0.72	0.87	1
TTC37	0.0450998	-0.47948	0.14	0.304	1
CAST	0.0452214	-0.526368	0.67	0.826	1
PRR13	0.0457973	0.407982	0.88	0.783	1
NUMA1	0.0458156	0.446134	0.3	0.087	1
ANKRD17	0.0459612	-0.412853	0.12	0.304	1
CYFIP2	0.0459673	-0.543877	0.54	0.783	1
GIMAP6	0.0460683	-0.609411	0.37	0.565	1
MLF2	0.0463389	-0.421403	0.3	0.565	1
NUP214	0.0463855	-0.353462	0.1	0.261	1
SNRNP70	0.0467366	-0.650841	0.23	0.391	1
ARRDC1	0.0473665	-0.393385	0.19	0.391	1
RPL27A	0.0475144	-0.27197	0.96	1	1
RPL23A	0.0482492	-0.290468	1	1	1
CD5	0.0483259	-0.52961	0.2	0.391	1
PCID2	0.0484097	-0.392802	0.13	0.304	1
MT1X	0.0484958	0.537015	0.33	0.13	1
PTDSS1	0.0487387	0.516248	0.4	0.174	1
RFFL	0.0488756	-0.383345	0.1	0.261	1
AATF	0.0489228	0.537658	0.35	0.13	1
PJA2	0.0496599	-0.381654	0.24	0.435	1
ICAM3	0.0497488	0.473803	0.84	0.696	1
CAPZA2	0.0498395	0.450112	0.35	0.13	1
SYNRG	0.0500674	-0.520058	0.47	0.696	1
TAOK3	0.0501387	-0.34633	0.41	0.652	1
SASH3	0.0507331	-0.432039	0.69	0.87	1
TRIM22	0.0508852	0.570825	0.68	0.522	1
NECAP2	0.051012	-0.407203	0.24	0.478	1
COMMD7	0.0512205	0.495419	0.49	0.261	1
NUDC	0.0514341	0.488425	0.48	0.261	1
DYNLT3	0.0514771	-0.390035	0.1	0.261	1
MESD	0.0516464	0.42873	0.48	0.304	1
CXCR3	0.0516519	-0.380671	0.11	0.261	1
ORMDL1	0.0517155	0.496874	0.35	0.13	1
EIF2AK2	0.0518408	0.655453	0.36	0.174	1
TGFBR3	0.0519302	-0.439751	0.36	0.609	1
PSMF1	0.0519615	-0.434928	0.42	0.652	1
PLEKHF1	0.052639	-0.390947	0.23	0.435	1
GRK2	0.0528195	-0.318717	0.1	0.261	1
KDM5C	0.0528206	-0.364847	0.1	0.261	1
SHC1	0.0528745	-0.326228	0.15	0.348	1
CCL3	0.052958	0.80332	0.27	0.087	1
SRSF7	0.0532939	-0.583614	0.59	0.739	1
TDP2	0.0543043	-0.350988	0.11	0.261	1
PRRC2A	0.0546205	-0.547537	0.18	0.348	1
XPO1	0.0546415	-0.606957	0.27	0.478	1
HSPA5	0.0547724	0.391471	0.83	0.696	1
PHB2	0.054821	0.521955	0.58	0.435	1
SMG1	0.0548681	-0.444505	0.31	0.522	1
ACAP1	0.0549793	-0.419611	0.61	0.783	1
UBE2E3	0.0550112	0.597986	0.32	0.13	1
WAC-AS1	0.0555349	-0.334148	0.14	0.304	1
HIST1H1E	0.0556516	-0.53046	0.44	0.696	1
SEPTIN11	0.055748	0.41972	0.3	0.087	1
PLEK	0.0560806	0.458507	0.96	0.913	1
CYCS	0.0564624	0.49589	0.51	0.304	1
MRPL51	0.0567864	0.48818	0.47	0.304	1
COX7A2L	0.0568251	0.404806	0.51	0.261	1
PABPC1	0.0569343	-0.380234	0.98	1	1
CMTM6	0.057008	0.461709	0.47	0.261	1
RSU1	0.0570694	-0.54994	0.32	0.522	1
NAA38	0.057336	0.591543	0.45	0.261	1
DKC1	0.0573808	0.493567	0.27	0.087	1
ANXA11	0.0574507	-0.539082	0.7	0.783	1
SLC25A5	0.0574882	0.329768	0.72	0.565	1
GNL1	0.0577227	-0.321572	0.15	0.348	1
CD69	0.0581423	0.589901	0.46	0.261	1
AGPS	0.0583606	-0.310948	0.13	0.304	1
WWP2	0.0584953	-0.451597	0.11	0.261	1
RB1	0.0585342	0.484315	0.27	0.087	1
DIP2A	0.0585603	-0.411462	0.17	0.348	1
TNFAIP3	0.0588154	0.49655	0.28	0.087	1
FBXO9	0.0588484	-0.401926	0.16	0.348	1
TRIM38	0.0589702	-0.427494	0.15	0.304	1
DDA1	0.0589702	-0.456129	0.15	0.304	1
ZNF276	0.0594321	-0.481675	0.14	0.304	1
ARHGEF9	0.0594321	-0.338513	0.14	0.304	1
HLA-DQB1	0.0595335	-0.376502	0.25	0.478	1
POLR3D	0.0596415	-0.502192	0.12	0.261	1
PURA	0.0599507	-0.34517	0.11	0.261	1
TRMT1	0.0599507	-0.320276	0.11	0.261	1
PPP1CB	0.0599771	0.367755	0.28	0.087	1
SRSF3	0.060043	-0.441035	0.55	0.783	1
ETS1	0.0602384	0.488752	0.54	0.304	1
TMEM219	0.0603963	0.486835	0.41	0.217	1
PSME1	0.0603992	0.31018	1	0.957	1
TRMT112	0.0605636	0.36951	0.7	0.478	1
NGDN	0.0605938	-0.466269	0.18	0.348	1
SUMO1	0.0611353	-0.361402	0.45	0.739	1
LCK	0.0612575	0.339015	0.94	0.913	1
CYTH4	0.0614257	-0.421808	0.33	0.565	1
CYREN	0.0614359	-0.343487	0.11	0.261	1
CD84	0.0615001	-0.449083	0.2	0.391	1
TMEM59	0.0616283	-0.300646	0.65	0.826	1
CCDC12	0.0625307	0.559342	0.42	0.261	1
COMMD6	0.0628734	-0.421875	0.86	0.957	1
CDV3	0.0637564	-0.429214	0.19	0.348	1
HERPUD1	0.0641099	-0.287251	0.34	0.565	1
PRELID1	0.0641548	0.376265	0.77	0.739	1
KDM4C	0.0642395	-0.316528	0.19	0.391	1
NCK1	0.064381	-0.391315	0.25	0.435	1
TM2D1	0.0644979	-0.395898	0.11	0.261	1
KHDRBS1	0.0645711	0.439044	0.49	0.348	1
TAPBPL	0.0648156	-0.371084	0.21	0.391	1
CD37	0.0649228	0.342977	0.95	0.826	1
FAM120B	0.0649789	-0.352734	0.14	0.304	1
BABAM1	0.0654381	0.453143	0.4	0.174	1
DFFA	0.065588	-0.470637	0.12	0.261	1
FLOT2	0.0657231	-0.43106	0.29	0.522	1
PGK1	0.0657396	0.364674	0.83	0.652	1
SMARCA5	0.0659697	0.54453	0.35	0.174	1
PRDX3	0.06634	-0.385861	0.17	0.348	1
CCL4	0.0664012	0.683553	0.76	0.652	1
AKIRIN1	0.0668252	0.489713	0.26	0.087	1
ELMO1	0.0668912	-0.308965	0.13	0.304	1
BTN3A3	0.0672606	-0.383593	0.32	0.565	1
RBBP6	0.067698	-0.495767	0.19	0.348	1
AAK1	0.0677568	0.572579	0.34	0.174	1
AOAH	0.0678781	0.498712	0.68	0.435	1
EIF4A2	0.0680165	-0.425348	0.54	0.739	1
PTGER2	0.0681442	-0.459099	0.48	0.609	1
POLE4	0.0681499	0.47714	0.26	0.087	1
ZBTB8OS	0.0683072	0.447234	0.31	0.13	1
R3HDM4	0.0684661	-0.455622	0.18	0.348	1
RAB1B	0.0685451	-0.455841	0.49	0.609	1
CCAR1	0.0686039	0.443589	0.32	0.13	1
SLC27A3	0.0686903	-0.385694	0.15	0.304	1
PSMD13	0.0688842	0.400554	0.47	0.304	1
PATL2	0.0691152	-0.32237	0.17	0.348	1
CCDC90B	0.0698565	-0.415722	0.18	0.348	1
CCDC47	0.0699534	-0.280748	0.13	0.304	1
DPH3	0.0701807	-0.330364	0.15	0.304	1
DDX46	0.0702942	-0.491139	0.41	0.652	1
MEAF6	0.07094	0.384319	0.67	0.478	1
NOP53	0.070943	-0.330034	0.59	0.696	1
TRIM56	0.071	-0.508714	0.11	0.261	1
CD8A	0.0718556	-0.27593	0.98	1	1
FOXN3	0.0720301	-0.508153	0.27	0.435	1
RAB37	0.0722197	-0.356169	0.4	0.609	1
CYTIP	0.072457	0.29013	0.57	0.348	1
HSPD1	0.0725341	0.482442	0.41	0.217	1
DDX55	0.0727069	-0.361447	0.11	0.261	1
MIF	0.07281	0.334559	0.92	0.913	1
ATP5PO	0.0730584	0.303232	0.65	0.435	1
BCL11B	0.0730813	0.54794	0.3	0.13	1
TARS	0.073082	0.463412	0.3	0.13	1
MBD4	0.073958	0.489294	0.29	0.13	1
TBC1D20	0.0740938	-0.438885	0.14	0.304	1
ATP5F1D	0.0742775	0.376542	0.76	0.609	1
ANXA2R	0.0747787	-0.562541	0.24	0.435	1
VPS8	0.075417	-0.432983	0.12	0.261	1
OARD1	0.07571	-0.352295	0.14	0.304	1
KPNA4	0.0760633	-0.407326	0.13	0.261	1
TSC22D4	0.0762103	-0.324471	0.47	0.696	1
LATS1	0.0762215	-0.29249	0.11	0.261	1
ZNF410	0.0762215	-0.386479	0.11	0.261	1
DDX18	0.0763541	0.33112	0.56	0.391	1
DCTD	0.0767884	0.379978	0.27	0.087	1
CCNDBP1	0.0770777	-0.458741	0.46	0.652	1
RPF1	0.0771665	-0.355975	0.12	0.261	1
TULP4	0.0771665	-0.364658	0.12	0.261	1
SNRPD1	0.0779026	0.347551	0.37	0.174	1
UBE2G2	0.0781298	-0.485342	0.23	0.391	1
RALGDS	0.0786934	-0.350233	0.18	0.348	1
SH3BP1	0.0788308	0.585562	0.47	0.348	1
TIMM23	0.078949	-0.372275	0.12	0.261	1
RGS19	0.0790012	-0.42267	0.43	0.609	1
DEK	0.0790489	0.448407	0.62	0.478	1
POLR2H	0.0796899	-0.393135	0.15	0.304	1
H3F3B	0.0810035	0.304705	1	1	1
HIGD2A	0.0813902	-0.364492	0.65	0.783	1
GLS	0.081752	-0.287551	0.11	0.261	1
ARRB2	0.0818722	-0.357728	0.54	0.783	1
FAM172A	0.082465	-0.313417	0.14	0.304	1
PNKD	0.0824784	0.456494	0.35	0.174	1
ARHGAP45	0.0825649	-0.466306	0.33	0.522	1
YWHAQ	0.0826092	-0.366268	0.6	0.739	1
ALG13	0.0827828	-0.486811	0.21	0.348	1
ZNRD1	0.0843053	-0.354841	0.29	0.478	1
NAA60	0.0844556	-0.326806	0.17	0.348	1
TNFRSF14	0.0856293	0.41257	0.65	0.478	1
MYO1F	0.0862977	-0.478264	0.53	0.696	1
SLC30A9	0.0864165	-0.342963	0.12	0.261	1
GPR18	0.0864165	-0.29483	0.12	0.261	1
HPCAL1	0.0874896	-0.319714	0.21	0.391	1
KPNA1	0.0874896	-0.308183	0.21	0.391	1
EIF2S1	0.0875231	0.330636	0.27	0.087	1
HNRNPM	0.0876277	0.325966	0.73	0.609	1
COPS6	0.0877221	0.434261	0.51	0.348	1
EMC10	0.0878764	-0.324181	0.26	0.435	1
EIF4B	0.0879518	-0.533102	0.72	0.783	1
TMEM183A	0.0886092	0.38752	0.29	0.13	1
DCAF11	0.0889196	0.368529	0.37	0.174	1
TASOR	0.0891634	0.606623	0.34	0.174	1
SPN	0.0893648	-0.281953	0.63	0.957	1
DUSP1	0.0896596	0.76485	0.35	0.174	1
GLTP	0.0900774	-0.335273	0.27	0.435	1
HDAC1	0.0903792	0.41618	0.55	0.435	1
NSL1	0.0907272	-0.358739	0.21	0.391	1
CBR1	0.0907366	0.345195	0.26	0.087	1
SYTL1	0.0907954	-0.494578	0.34	0.522	1
ARF6	0.090961	0.348987	0.45	0.261	1
GAS5	0.0909667	-0.376511	0.47	0.696	1
GLIPR2	0.0911545	-0.446461	0.29	0.435	1
DECR1	0.0913267	0.278543	0.44	0.261	1
RTCB	0.0913328	-0.265399	0.22	0.391	1
RAB14	0.091656	0.279571	0.44	0.304	1
ENO1	0.0918514	0.390399	0.81	0.652	1
EIF1B	0.0922321	-0.437628	0.31	0.522	1
MARS	0.0923638	0.436303	0.31	0.13	1
ITFG2	0.0923817	-0.406766	0.21	0.391	1
EIF3M	0.0924729	0.348918	0.5	0.261	1
STRAP	0.0930609	-0.348471	0.38	0.565	1
PSMB8-AS1	0.0935397	-0.435619	0.4	0.565	1
PRPF6	0.0935785	0.44965	0.37	0.217	1
BTN3A1	0.0937277	-0.419866	0.28	0.435	1
MAN2B1	0.0937886	-0.298725	0.11	0.261	1
TERF2IP	0.0938577	-0.365252	0.42	0.652	1
IKZF3	0.0941782	0.52189	0.58	0.522	1
BZW1	0.0941901	0.366996	0.82	0.565	1
YTHDF2	0.0945023	0.38439	0.4	0.217	1
CTSD	0.0945611	0.328191	0.75	0.609	1
PDLIM5	0.0947494	-0.377939	0.13	0.261	1
TXNIP	0.0948611	-0.296065	1	1	1
HNRNPA2B1	0.0948611	0.271879	0.99	1	1
FNBP4	0.0951078	-0.280889	0.44	0.652	1
SNRK	0.0956719	0.438092	0.32	0.13	1
PTGES3	0.0956845	0.378106	0.8	0.696	1
NIPBL	0.0957329	0.402784	0.42	0.217	1
STX4	0.0957523	0.417518	0.25	0.087	1
IMPDH1	0.0960538	-0.448684	0.17	0.304	1
ARPC2	0.0961497	0.267789	1	0.913	1
CUEDC2	0.0967664	0.441398	0.29	0.13	1
NOP58	0.0979209	-0.376512	0.27	0.435	1
EHMT1	0.0979414	-0.316169	0.17	0.304	1
GPBP1L1	0.0981031	-0.271067	0.11	0.261	1
C11orf21	0.0992436	-0.361438	0.21	0.391	1
RSRC2	0.0995585	-0.277033	0.29	0.522	1
KDELR1	0.0995947	-0.44465	0.39	0.522	1
LY6E	0.0997972	0.396021	0.88	0.87	1
ZNF83	0.099828	-0.449904	0.15	0.304	1
SSBP1	0.100186	0.337559	0.57	0.391	1
CHD2	0.100335	-0.299003	0.2	0.391	1
RNF213	0.100822	0.354123	0.84	0.87	1
LINC02256	0.100849	-0.274396	0.12	0.261	1
PSMA5	0.100967	-0.482899	0.5	0.609	1
TMBIM4	0.101185	-0.351553	0.59	0.783	1
TALDO1	0.101716	0.379717	0.49	0.348	1
RTRAF	0.101868	-0.329802	0.49	0.783	1
SKAP2	0.101942	-0.528901	0.23	0.391	1
NEDD8	0.102733	0.367768	0.83	0.652	1
EVI2B	0.102748	-0.421812	0.48	0.652	1
SND1	0.102788	-0.33967	0.34	0.522	1
HCP5	0.103015	-0.395526	0.28	0.478	1
ILK	0.103082	-0.303771	0.37	0.565	1
P4HTM	0.103185	-0.344632	0.13	0.261	1
RIPOR2	0.103195	-0.257638	0.69	0.957	1
OSBPL5	0.104246	-0.755955	0.23	0.348	1
RAB35	0.105012	-0.315173	0.19	0.348	1
CBLB	0.105059	-0.435437	0.37	0.522	1
DNAJC3	0.105107	0.446544	0.34	0.174	1
EIF3G	0.105126	0.342357	0.81	0.652	1
DUSP11	0.105148	-0.349528	0.14	0.261	1
SMC3	0.105736	0.460453	0.3	0.13	1
CDK11A	0.10676	-0.294346	0.18	0.348	1
CAMLG	0.10676	-0.314727	0.18	0.348	1
PPP4C	0.106938	0.349982	0.65	0.478	1
TLN1	0.106938	0.365834	0.65	0.478	1
POLR2L	0.107504	0.342684	0.77	0.739	1
SCOC	0.107619	-0.364811	0.25	0.391	1
STT3A	0.107827	-0.483447	0.17	0.304	1
MIS18BP1	0.108395	-0.347431	0.17	0.348	1
TPI1	0.10856	0.300303	0.85	0.87	1
PTPRA	0.109794	0.283144	0.42	0.217	1
UBA2	0.109864	0.471289	0.43	0.261	1
CYB561A3	0.109894	-0.346373	0.13	0.261	1
DRAM2	0.109896	-0.410161	0.13	0.261	1
SMYD2	0.109896	-0.348956	0.13	0.261	1
SMARCC1	0.109896	-0.38482	0.17	0.304	1
FOXJ3	0.109922	-0.337497	0.12	0.261	1
TRIM11	0.109922	-0.27432	0.12	0.261	1
PARK7	0.110114	0.282216	0.81	0.826	1
PDXDC1	0.110178	-0.323412	0.16	0.304	1
MTPN	0.110226	0.361145	0.54	0.391	1
SDR39U1	0.110292	-0.267912	0.21	0.391	1
C16orf54	0.110292	-0.265647	0.21	0.391	1
MRPS7	0.110292	-0.259555	0.21	0.391	1
ITGB7	0.110702	-0.363676	0.56	0.739	1
TRIM21	0.110901	-0.409054	0.19	0.348	1
WNK1	0.110901	-0.58583	0.19	0.348	1
EIF5	0.111735	0.435058	0.47	0.304	1
GDI2	0.111897	0.423276	0.68	0.609	1
VASP	0.112111	-0.378559	0.56	0.652	1
NAAA	0.112288	-0.272236	0.12	0.261	1
IL10RA	0.112463	-0.650953	0.54	0.609	1
CDK2AP2	0.112875	0.435557	0.61	0.435	1
OSBPL9	0.112921	0.360253	0.25	0.087	1
LIMA1	0.112952	0.418714	0.29	0.13	1
SBNO1	0.113028	0.40912	0.37	0.217	1
RAB6A	0.113029	-0.282209	0.3	0.522	1
CDKN1B	0.113036	-0.308632	0.31	0.522	1
AURKAIP1	0.113131	0.400949	0.5	0.348	1
PTPRE	0.113977	-0.339453	0.35	0.522	1
COPE	0.114582	0.278608	0.58	0.391	1
PSMG2	0.11501	-0.388332	0.25	0.391	1
TNIK	0.115242	0.450312	0.33	0.174	1
ARHGAP15	0.115355	-0.47403	0.45	0.609	1
PNN	0.116086	-0.405787	0.49	0.652	1
TSR2	0.11617	0.421323	0.27	0.13	1
AKR1B1	0.11633	0.41608	0.35	0.217	1
ECSIT	0.116436	-0.424407	0.14	0.261	1
HERPUD2	0.116538	-0.396473	0.37	0.522	1
EIF3I	0.116898	-0.413097	0.49	0.565	1
NCL	0.117196	0.332817	0.94	0.957	1
RAB29	0.117748	0.351007	0.58	0.391	1
M6PR	0.117748	-0.408967	0.52	0.652	1
POLR2E	0.118815	0.382584	0.45	0.261	1
RSBN1	0.118853	0.362825	0.31	0.13	1
UBE2A	0.120811	0.372623	0.31	0.13	1
ATP1A1	0.121121	-0.275143	0.44	0.652	1
ELMO2	0.122976	-0.286188	0.17	0.304	1
NDUFC1	0.123326	0.35604	0.45	0.304	1
PLAAT3	0.123361	-0.340465	0.42	0.609	1
CCDC85B	0.123382	0.336023	0.69	0.696	1
MAF1	0.12344	-0.283178	0.4	0.652	1
TAF3	0.123458	0.287372	0.25	0.087	1
BOD1L1	0.123518	-0.415224	0.16	0.304	1
WBP11	0.123897	0.364012	0.26	0.13	1
ABHD14A	0.124234	0.473716	0.32	0.174	1
IP6K2	0.124348	-0.329214	0.13	0.261	1
OLA1	0.125579	-0.269515	0.25	0.435	1
HPRT1	0.125579	0.356636	0.31	0.174	1
CCT8	0.126232	-0.377799	0.36	0.565	1
RAB5B	0.126509	-0.500407	0.22	0.348	1
NUBP2	0.126509	0.404326	0.27	0.13	1
DNAJB6	0.126623	0.360254	0.38	0.217	1
GTF2B	0.126739	0.392546	0.33	0.174	1
YIPF3	0.126839	-0.305791	0.24	0.435	1
TMC8	0.126839	-0.453682	0.25	0.391	1
EFR3A	0.12696	0.432725	0.29	0.13	1
SMAP1	0.127708	0.464361	0.41	0.304	1
CEP78	0.127859	0.380515	0.47	0.261	1
PKM	0.128253	0.339894	0.75	0.609	1
JTB	0.12885	0.331999	0.65	0.478	1
UCHL5	0.128942	0.369123	0.28	0.13	1
SSNA1	0.129058	0.394028	0.52	0.391	1
CDK17	0.129064	-0.422858	0.18	0.304	1
TANK	0.129068	-0.262899	0.23	0.391	1
TAF9	0.129068	0.415326	0.29	0.13	1
YIF1B	0.12948	-0.320176	0.13	0.261	1
TMEM43	0.129481	-0.327142	0.13	0.261	1
MYD88	0.129652	0.406857	0.31	0.174	1
NDUFA12	0.13023	0.290845	0.65	0.565	1
C1orf21	0.131025	0.301917	0.42	0.217	1
C14orf119	0.131099	0.384881	0.28	0.13	1
PSD4	0.131104	-0.280383	0.15	0.304	1
HNRNPU	0.131211	-0.337928	0.69	0.739	1
NOP14	0.132109	-0.445681	0.13	0.261	1
PPP2R1A	0.132246	-0.323434	0.58	0.783	1
RASSF5	0.132359	-0.385368	0.59	0.696	1
NBR1	0.133534	-0.384301	0.31	0.478	1
CDK5RAP3	0.133556	-0.438406	0.3	0.435	1
TRPC4AP	0.134342	-0.380954	0.2	0.348	1
LAMP1	0.134344	-0.353366	0.64	0.783	1
TGFBR1	0.134778	-0.305108	0.13	0.261	1
PDCD6IP	0.135115	-0.441531	0.33	0.478	1
EIF3J	0.135235	0.433689	0.3	0.174	1
SENP6	0.135254	-0.377252	0.36	0.522	1
PRELID3B	0.135286	0.377731	0.27	0.13	1
LRRFIP1	0.135667	0.274528	0.77	0.609	1
C12orf75	0.135743	0.321264	0.71	0.522	1
FLI1	0.135825	-0.374414	0.35	0.522	1
CAPN2	0.135963	-0.312869	0.76	0.826	1
CCSER2	0.136623	-0.29828	0.3	0.478	1
GNB2	0.136903	-0.441983	0.61	0.783	1
CHKB	0.137489	-0.279666	0.13	0.261	1
TBCC	0.137639	0.434965	0.35	0.217	1
ELOB	0.137772	0.28888	0.89	0.739	1
GPR174	0.138574	-0.401486	0.28	0.478	1
MACF1	0.139116	-0.32706	0.51	0.696	1
ACAP2	0.139503	0.327651	0.59	0.478	1
ERAP1	0.139738	-0.333736	0.17	0.304	1
TRIM14	0.139738	-0.394825	0.17	0.304	1
SUCLG1	0.139762	0.345921	0.41	0.261	1
EIF4E2	0.139847	0.398816	0.27	0.13	1
PNP	0.140009	-0.277883	0.22	0.391	1
TOR1A	0.140241	-0.293277	0.13	0.261	1
KIF21A	0.140834	-0.273186	0.26	0.435	1
ERGIC2	0.141258	0.403666	0.33	0.174	1
LYAR	0.141974	-0.531416	0.63	0.739	1
PTBP1	0.142116	0.375582	0.3	0.13	1
CREBRF	0.14223	-0.289086	0.18	0.348	1
FBXO7	0.142484	0.364108	0.38	0.217	1
CNOT7	0.142708	0.379122	0.47	0.348	1
METTL17	0.143071	-0.396961	0.15	0.261	1
UQCRC2	0.14386	-0.506688	0.4	0.522	1
ORMDL2	0.144245	0.343206	0.26	0.13	1
SDHB	0.14439	-0.355549	0.24	0.391	1
SLC66A3	0.144586	0.30218	0.29	0.13	1
ARNTL	0.144603	-0.256899	0.14	0.261	1
SF3A3	0.145873	-0.275146	0.31	0.478	1
PPP4R2	0.146052	0.353711	0.35	0.174	1
TXN	0.14653	0.336288	0.65	0.478	1
KLRC2	0.146684	0.309965	0.88	0.826	1
COPS8	0.146909	-0.276687	0.22	0.348	1
HNRNPC	0.147016	-0.290775	0.69	0.739	1
VPS33A	0.147439	-0.338237	0.17	0.304	1
TMEM165	0.148631	-0.309736	0.25	0.391	1
TGIF1	0.148752	-0.28948	0.13	0.261	1
CCT7	0.148816	0.265788	0.61	0.435	1
LARP7	0.149323	0.43089	0.27	0.13	1
U2SURP	0.149468	-0.319109	0.46	0.652	1
UVRAG	0.149789	-0.380775	0.19	0.304	1
PSMD2	0.149891	0.286605	0.45	0.304	1
LASP1	0.150618	0.358306	0.4	0.261	1
DEF6	0.150793	-0.605746	0.45	0.565	1
GPRIN3	0.151658	-0.323263	0.23	0.391	1
DNAJC10	0.151675	-0.307173	0.13	0.261	1
SPOP	0.151767	-0.27954	0.21	0.391	1
SLC16A7	0.151792	0.343024	0.28	0.13	1
AP2S1	0.151893	0.362026	0.55	0.435	1
POLR2C	0.152692	0.355348	0.35	0.217	1
FAAP20	0.152739	-0.447656	0.26	0.391	1
PEX11B	0.152816	-0.262007	0.21	0.348	1
PPP1R15A	0.153314	0.424114	0.3	0.174	1
SMIM26	0.154073	-0.279588	0.23	0.391	1
TRIP12	0.154195	-0.545196	0.15	0.261	1
OTUD6B-AS1	0.154237	0.331385	0.28	0.13	1
CHST11	0.154642	-0.329641	0.13	0.261	1
ZNF22	0.154905	-0.308895	0.35	0.478	1
ANTKMT	0.154972	-0.448703	0.29	0.435	1
ACTR3	0.15499	0.311065	0.87	0.87	1
ALG5	0.155459	-0.321568	0.17	0.304	1
EIF2S2	0.155627	0.286082	0.42	0.261	1
HCG18	0.156053	-0.296248	0.14	0.261	1
TMPO	0.156279	0.362657	0.25	0.13	1
SNAP23	0.156518	-0.285536	0.23	0.391	1
SPSB3	0.156935	-0.458121	0.37	0.522	1
RTN4	0.15726	-0.387449	0.47	0.696	1
GTF3A	0.157338	-0.261385	0.67	0.739	1
SEPHS2	0.157471	-0.450511	0.26	0.391	1
TMX1	0.157575	0.252011	0.38	0.217	1
HADHB	0.157884	-0.313225	0.21	0.348	1
ITGA4	0.15817	-0.529244	0.64	0.783	1
BTG1	0.158288	-0.253503	0.98	0.913	1
PTPN4	0.158399	0.278302	0.58	0.435	1
ALKBH5	0.158991	-0.275524	0.23	0.391	1
NDUFAF8	0.159215	0.330852	0.28	0.13	1
APPL1	0.159281	-0.39968	0.22	0.348	1
GSTO1	0.15938	-0.267651	0.27	0.435	1
ZNHIT3	0.159405	-0.397478	0.18	0.304	1
UBQLN2	0.159998	-0.407499	0.15	0.261	1
GZMK	0.16034	-1.48851	0.19	0.304	1
NDUFA10	0.161904	0.413814	0.33	0.217	1
ZPR1	0.162376	-0.30496	0.19	0.348	1
SSR1	0.162503	-0.265256	0.37	0.565	1
CD58	0.163015	-0.345081	0.25	0.391	1
ATP6AP2	0.163521	0.488814	0.45	0.348	1
SDHA	0.163738	-0.329661	0.47	0.739	1
CRYBG1	0.164165	-0.359524	0.2	0.348	1
LMO4	0.1644	0.327204	0.26	0.13	1
CSNK1A1	0.165273	0.283095	0.5	0.348	1
ZNF600	0.165727	-0.428326	0.21	0.348	1
NDUFS5	0.166007	0.278774	0.64	0.522	1
PARP15	0.166664	-0.313739	0.17	0.304	1
ATP6AP1	0.166727	-0.377696	0.32	0.478	1
PHYKPL	0.167073	-0.393668	0.22	0.348	1
MAN2B2	0.168176	-0.260644	0.14	0.261	1
IL27RA	0.169157	-0.472223	0.28	0.435	1
TPP2	0.169538	0.300765	0.28	0.13	1
PBRM1	0.169587	-0.252088	0.2	0.348	1
SRI	0.170069	0.335707	0.55	0.391	1
XAF1	0.171571	0.677751	0.51	0.478	1
SREK1	0.172008	-0.308371	0.2	0.304	1
NDUFB3	0.172602	-0.299872	0.39	0.522	1
TTC39C	0.17392	0.404236	0.32	0.174	1
NSG1	0.174043	-0.328951	0.29	0.435	1
KPNA3	0.174125	0.328408	0.33	0.217	1
REEP5	0.174323	0.350176	0.64	0.522	1
BANF1	0.175067	-0.25405	0.52	0.696	1
DNPEP	0.175142	-0.328891	0.2	0.348	1
WDR82	0.175149	-0.331329	0.22	0.348	1
INPP5D	0.17556	-0.418426	0.41	0.565	1
COPS9	0.175876	-0.387654	0.6	0.783	1
PRKDC	0.176862	-0.320407	0.33	0.478	1
S100A11	0.176912	-0.269826	0.74	0.783	1
PSMA6	0.177085	0.253704	0.71	0.609	1
PPM1M	0.177513	-0.518712	0.26	0.391	1
GABARAPL1	0.177806	0.388827	0.34	0.217	1
CNST	0.17797	0.322832	0.25	0.13	1
RALA	0.17797	0.333997	0.25	0.13	1
TMEM123	0.178171	0.282915	0.53	0.391	1
VIM	0.178274	-0.275931	0.93	1	1
CD48	0.178274	0.281618	0.95	0.913	1
ADGRE5	0.178289	-0.254286	0.71	0.826	1
PSMC1	0.178424	0.345525	0.3	0.174	1
STAT1	0.178796	0.407212	0.55	0.391	1
VSIR	0.178896	-0.277844	0.46	0.652	1
COPZ1	0.179256	-0.405479	0.41	0.522	1
TAP1	0.17935	0.373081	0.76	0.739	1
KLRF1	0.179725	-0.347905	0.75	0.696	1
JOSD2	0.180693	-0.309896	0.22	0.348	1
COX5A	0.18076	0.328466	0.64	0.522	1
PTGER4	0.180831	0.304457	0.25	0.13	1
VAMP8	0.181103	0.280494	0.82	0.783	1
REL	0.181755	0.360766	0.48	0.348	1
RAMAC	0.182061	-0.253923	0.19	0.348	1
IMP4	0.1826	0.354682	0.28	0.174	1
MRPL4	0.18281	-0.337198	0.26	0.391	1
DDX3X	0.184089	0.351588	0.41	0.261	1
KXD1	0.184152	0.406589	0.31	0.174	1
TSTD1	0.184577	0.584999	0.51	0.435	1
OGFR	0.185491	-0.284623	0.18	0.304	1
FAM204A	0.185949	0.365658	0.39	0.261	1
PRMT2	0.185959	-0.263703	0.6	0.739	1
ME2	0.186032	0.3123	0.29	0.174	1
EPSTI1	0.186033	0.460565	0.29	0.174	1
MZT2A	0.186656	0.31736	0.25	0.13	1
BAG6	0.186657	-0.352661	0.2	0.348	1
NOP10	0.187264	0.251209	0.52	0.435	1
PDCD10	0.187928	0.281843	0.44	0.304	1
GHITM	0.188326	0.32859	0.61	0.435	1
YARS	0.188461	0.31368	0.39	0.261	1
SQSTM1	0.18899	0.288393	0.7	0.652	1
DCP2	0.189163	-0.309979	0.19	0.304	1
NADSYN1	0.189163	-0.391835	0.19	0.304	1
ALOX5AP	0.190474	-0.366978	0.38	0.522	1
RSL1D1	0.190699	-0.265618	0.53	0.652	1
RPS29	0.191197	0.25496	1	1	1
AUP1	0.191201	-0.321757	0.42	0.609	1
FAM162A	0.19163	0.352668	0.29	0.174	1
IWS1	0.192168	0.272747	0.27	0.13	1
CNOT4	0.192488	0.281908	0.26	0.13	1
AGK	0.192619	0.324639	0.25	0.13	1
TRIP11	0.19262	0.404495	0.25	0.13	1
NUDT21	0.19262	0.366436	0.25	0.13	1
YPEL5	0.193464	0.427644	0.34	0.217	1
SAMD9	0.193619	0.275719	0.48	0.348	1
GTF3C1	0.19375	-0.417929	0.26	0.391	1
MIA2	0.19389	0.329067	0.28	0.174	1
UNC13D	0.193981	-0.379017	0.21	0.348	1
COX20	0.194424	0.36062	0.35	0.217	1
MATR3.1	0.194475	0.381099	0.29	0.174	1
ELOF1	0.194895	-0.291432	0.15	0.261	1
RRN3	0.195119	-0.266317	0.22	0.348	1
RAP1A	0.196478	0.37238	0.56	0.478	1
TGOLN2	0.197541	-0.285779	0.46	0.652	1
ID2	0.197646	0.401504	0.59	0.478	1
LYPLA1	0.197742	0.258867	0.3	0.174	1
PSMD11	0.197742	0.365905	0.3	0.174	1
NDUFAB1	0.197846	0.278151	0.44	0.304	1
STX5	0.198323	-0.383693	0.15	0.261	1
CHTF8	0.198722	0.289425	0.25	0.13	1
DENND2D	0.199498	-0.257232	0.7	0.783	1
GPI	0.200079	0.349689	0.57	0.478	1
CDC123	0.201402	0.268495	0.39	0.261	1
UBA1	0.201704	-0.317168	0.19	0.304	1
UQCC2	0.201798	-0.25938	0.15	0.261	1
LRIF1	0.201876	-0.352217	0.2	0.304	1
KRT10	0.202242	-0.348846	0.49	0.696	1
IFI16	0.20237	0.322017	0.56	0.435	1
DNAJC7	0.202695	-0.35616	0.39	0.565	1
PSMB3	0.203167	-0.313166	0.67	0.826	1
CENPC	0.203532	-0.372467	0.25	0.391	1
S1PR4	0.203532	-0.260701	0.25	0.391	1
GLG1	0.204521	-0.342403	0.41	0.565	1
DDX27	0.204964	0.404313	0.25	0.13	1
TRAPPC1	0.205573	-0.346801	0.64	0.783	1
MCRIP1	0.205977	0.416084	0.37	0.261	1
PHF1	0.206473	0.278545	0.3	0.174	1
BECN1	0.208163	0.38463	0.35	0.217	1
CARHSP1	0.208197	-0.356864	0.19	0.304	1
USP33	0.20828	-0.296248	0.2	0.304	1
CCT2	0.208592	0.333067	0.48	0.348	1
NDUFS8	0.208722	0.315854	0.37	0.261	1
LY75	0.209445	-0.374053	0.26	0.348	1
ZNFX1	0.209548	0.257384	0.32	0.174	1
UFD1	0.210994	-0.337544	0.3	0.435	1
AFF4	0.211347	0.32025	0.25	0.13	1
PPP6R3	0.211347	0.276461	0.25	0.13	1
BSG	0.21141	-0.27375	0.64	0.696	1
IL2RB	0.211485	-0.280044	0.47	0.652	1
MRPL10	0.212211	0.343522	0.39	0.261	1
SCML4	0.212376	-0.328226	0.32	0.435	1
ANXA1	0.213197	-0.552174	0.79	0.783	1
PYURF	0.214775	0.254326	0.58	0.435	1
TMCO1	0.214907	-0.325408	0.41	0.565	1
CALM2	0.218029	0.3584	0.79	0.783	1
PITPNC1	0.218057	-0.303361	0.32	0.435	1
CALCOCO1	0.218219	-0.258553	0.19	0.304	1
NMRAL1	0.218471	-0.341588	0.27	0.391	1
DPY30	0.218547	0.272599	0.3	0.174	1
DNTTIP2	0.218583	0.34166	0.31	0.174	1
THRAP3	0.222232	0.270613	0.64	0.478	1
ARPC1A	0.222739	0.279418	0.32	0.217	1
PSMC4	0.223619	-0.268076	0.35	0.522	1
HNRNPH3	0.223703	0.320321	0.47	0.348	1
VPS36	0.223859	0.366985	0.27	0.174	1
PLAC8	0.223923	-0.256379	0.72	0.739	1
EIF2A	0.223955	0.294311	0.26	0.13	1
ARL6IP4	0.224786	-0.267639	0.54	0.696	1
ISG15	0.224977	0.395112	0.41	0.304	1
ARHGAP17	0.225009	-0.270925	0.18	0.304	1
IER3IP1	0.225562	0.29017	0.35	0.217	1
JUN	0.225669	-0.443093	0.43	0.478	1
NBDY	0.226782	0.386297	0.36	0.261	1
BRD4	0.227363	-0.352571	0.15	0.261	1
ISG20L2	0.227562	0.308615	0.28	0.174	1
UBLCP1	0.227666	-0.266269	0.27	0.391	1
NDFIP1	0.227791	-0.284995	0.42	0.565	1
ATP5MC1	0.227809	0.26297	0.42	0.261	1
UTP3	0.227931	0.278256	0.25	0.13	1
VPS13A	0.228368	-0.337475	0.2	0.304	1
RBL2	0.228501	0.338736	0.58	0.565	1
MTRNR2L12	0.228875	0.495006	1	1	1
EBP	0.229915	0.348541	0.33	0.217	1
NFATC3	0.23037	-0.313869	0.41	0.522	1
NAA20	0.231028	0.266141	0.31	0.174	1
RC3H1	0.231975	0.303962	0.32	0.217	1
DNMT1	0.232204	0.253806	0.41	0.261	1
POLR2K	0.232277	-0.319144	0.4	0.522	1
TADA3	0.233351	0.33183	0.42	0.304	1
FAM32A	0.233418	-0.29389	0.34	0.435	1
PSMB9	0.233907	0.273262	0.96	0.913	1
WBP2	0.23464	-0.363165	0.3	0.435	1
CKLF	0.235159	-0.253084	0.58	0.739	1
ATP5ME	0.235608	0.305497	0.65	0.522	1
DCAF7	0.236125	0.348144	0.33	0.217	1
KCNA3	0.237435	-0.511997	0.27	0.348	1
ITFG1	0.238998	-0.2682	0.15	0.261	1
MED10	0.23972	-0.258891	0.45	0.609	1
NDUFAF4	0.240474	0.316568	0.27	0.174	1
ALKBH7	0.240833	-0.288377	0.3	0.435	1
CCDC124	0.240834	-0.315919	0.3	0.435	1
PDIA3	0.241501	0.361472	0.93	0.826	1
SUMF2	0.242346	-0.376655	0.37	0.478	1
AGTPBP1	0.24294	-0.285914	0.19	0.304	1
PTBP3	0.243175	0.381201	0.46	0.304	1
SRP72	0.244174	0.310479	0.28	0.174	1
HNRNPUL1	0.245295	0.255858	0.38	0.217	1
HTATIP2	0.245423	0.308757	0.25	0.13	1
LINC01871	0.245741	0.459866	0.43	0.348	1
RORA	0.247143	-0.354341	0.31	0.391	1
NOL7	0.248331	0.258391	0.46	0.348	1
PPDPF	0.24958	0.251768	0.98	1	1
C22orf39	0.250926	0.276622	0.3	0.174	1
USB1	0.253119	0.289621	0.37	0.261	1
PPP2R5C	0.25392	-0.298998	0.56	0.696	1
AL138963.4	0.254853	-0.382205	0.33	0.478	1
PARP9	0.256466	0.43033	0.39	0.261	1
KDELR2	0.257249	0.258303	0.51	0.391	1
TRANK1	0.257626	0.292994	0.26	0.174	1
MCM3AP	0.257939	0.292923	0.27	0.174	1
G3BP1	0.258506	0.313023	0.47	0.391	1
NCOR1	0.259567	-0.35526	0.57	0.652	1
RHOH	0.26122	-0.26695	0.34	0.478	1
PLEKHB2	0.261523	0.28118	0.29	0.174	1
TERF1	0.261619	-0.259106	0.24	0.348	1
ERAP2	0.261718	0.260246	0.45	0.304	1
COX7B	0.262183	-0.261111	0.5	0.739	1
RBM33	0.264496	-0.27924	0.21	0.348	1
FBXO34	0.26451	-0.283431	0.17	0.261	1
MRFAP1	0.264773	-0.36468	0.26	0.348	1
VPS37B	0.265208	-0.355449	0.24	0.348	1
CD8B	0.265665	-0.300634	0.9	0.87	1
XCL1	0.265995	-0.840932	0.33	0.435	1
SPTBN1	0.266272	-0.267352	0.16	0.261	1
KATNBL1	0.266272	-0.265969	0.16	0.261	1
POLR2F	0.267512	-0.311957	0.35	0.478	1
NDUFA2	0.26807	-0.392988	0.45	0.522	1
QARS	0.268832	-0.290741	0.24	0.348	1
ARHGAP9	0.269336	-0.275868	0.54	0.609	1
GCSAM	0.27013	0.253678	0.35	0.217	1
EMC7	0.270133	0.298647	0.41	0.304	1
CD47	0.270266	0.264685	0.61	0.565	1
TTC38	0.271797	0.386592	0.58	0.522	1
MRPS31	0.27249	-0.3476	0.24	0.348	1
AC004687.1	0.27249	-0.365845	0.24	0.348	1
DAD1	0.272548	0.250243	0.65	0.652	1
CFAP298	0.272765	-0.252646	0.17	0.261	1
PHAX	0.273137	-0.25851	0.26	0.391	1
TUBA1B	0.273179	-0.250729	0.65	0.783	1
CHORDC1	0.275328	0.252186	0.25	0.13	1
NEMF	0.277296	-0.411591	0.35	0.478	1
MRPL41	0.278052	0.318299	0.49	0.435	1
ANP32B	0.27909	0.312213	0.65	0.609	1
ATP6V1E1	0.279137	-0.265136	0.25	0.391	1
IARS2	0.279234	0.27617	0.25	0.13	1
PFDN2	0.279381	0.339826	0.33	0.217	1
ATP5F1A	0.279808	-0.285838	0.65	0.739	1
SYNC	0.280932	-0.251295	0.32	0.435	1
CD2	0.282282	-0.304545	0.69	0.87	1
LBH	0.283161	0.311966	0.69	0.696	1
ERLEC1	0.283664	0.265835	0.28	0.174	1
IRF3	0.283666	0.337645	0.28	0.174	1
SARNP	0.283827	0.290394	0.26	0.174	1
CALM3	0.284047	0.276146	0.71	0.565	1
TAF12	0.28547	-0.256555	0.17	0.261	1
ARL2	0.287459	0.293246	0.28	0.174	1
SSR3	0.287789	-0.286604	0.34	0.435	1
SLC38A1	0.287862	-0.433947	0.47	0.609	1
CDC37	0.29094	0.275408	0.76	0.696	1
TRAPPC6A	0.291366	-0.276413	0.26	0.391	1
SEC61G	0.292445	-0.274694	0.59	0.783	1
PPP5C	0.295233	-0.268227	0.21	0.304	1
MPHOSPH10	0.296612	-0.290727	0.16	0.261	1
OXLD1	0.296612	-0.352912	0.16	0.261	1
ARF4	0.297143	0.276921	0.4	0.304	1
RBM8A	0.299238	-0.303554	0.54	0.696	1
UFL1	0.299767	-0.294199	0.27	0.391	1
LINC00861	0.30072	0.345655	0.53	0.435	1
NIN	0.301231	-0.362972	0.38	0.565	1
GATA3	0.30178	-0.301643	0.3	0.435	1
BCAP31	0.302799	0.28732	0.7	0.652	1
MAPK1IP1L	0.303542	0.294693	0.31	0.217	1
IGSF8	0.303612	0.282882	0.26	0.174	1
PRDX2	0.304536	0.316766	0.41	0.348	1
MRPS33	0.304559	-0.395499	0.18	0.261	1
SF3A1	0.304635	-0.254169	0.38	0.565	1
EAPP	0.306266	-0.402968	0.38	0.478	1
RBMS1	0.306938	0.331353	0.28	0.174	1
RSL24D1	0.308041	-0.285261	0.44	0.565	1
AC008875.3	0.309232	0.284122	0.36	0.261	1
ARHGEF6	0.311446	-0.257057	0.23	0.348	1
C1GALT1	0.311777	0.27377	0.26	0.174	1
NSD1	0.31231	-0.284845	0.29	0.391	1
SUCLA2	0.313477	-0.298324	0.18	0.261	1
BRD2	0.313813	-0.288101	0.47	0.609	1
RPL7L1	0.313923	-0.281604	0.35	0.435	1
CLIC3	0.314003	0.334052	0.44	0.348	1
TTC14	0.314243	-0.26229	0.25	0.348	1
MYH9	0.315218	-0.369421	0.84	0.826	1
HERC2	0.315913	0.354454	0.26	0.174	1
TBCB	0.317308	0.285679	0.56	0.565	1
GYG1	0.31813	0.252271	0.45	0.348	1
LAMTOR5	0.318533	0.316697	0.35	0.261	1
TRGV7	0.318966	0.380575	0.31	0.217	1
LYRM2	0.319649	0.27697	0.27	0.174	1
PSMD3	0.3222	-0.28064	0.26	0.391	1
RUNX3	0.322495	0.282195	0.39	0.304	1
MRPL20	0.323916	-0.261959	0.49	0.565	1
TMED5	0.323928	0.275462	0.42	0.304	1
EIF2S3	0.324661	0.32532	0.56	0.478	1
CASP4	0.325081	0.285705	0.48	0.391	1
SURF4	0.326866	-0.251314	0.27	0.391	1
SDHAF2	0.327537	-0.257797	0.38	0.478	1
SCAMP3	0.327991	0.254079	0.27	0.174	1
ATP1B3	0.328536	-0.318824	0.23	0.304	1
HSBP1	0.328892	0.303708	0.25	0.174	1
RHOF	0.328943	0.271324	0.52	0.478	1
PARP1	0.32921	-0.30241	0.41	0.565	1
NR3C1	0.333851	-0.261213	0.39	0.478	1
KLF10	0.334892	0.280907	0.31	0.217	1
MRPL33	0.335628	0.265732	0.32	0.261	1
IQGAP1	0.336035	0.340515	0.73	0.783	1
MYDGF	0.336678	0.298507	0.41	0.348	1
CYB5R3	0.33936	-0.321482	0.28	0.391	1
EPS15	0.339872	0.260184	0.39	0.261	1
FAM107B	0.339872	-0.378662	0.35	0.435	1
CHMP5	0.341819	0.280642	0.29	0.217	1
TTC3	0.343249	-0.435218	0.33	0.391	1
FRYL	0.346015	-0.436996	0.26	0.348	1
PTPN22	0.346227	-0.286124	0.34	0.435	1
HSPE1	0.346974	0.45206	0.4	0.348	1
EPRS	0.348697	-0.320408	0.22	0.304	1
GOT2	0.348797	-0.275157	0.16	0.261	1
ANXA7	0.351402	-0.289352	0.35	0.435	1
CASP8	0.351694	-0.37625	0.31	0.391	1
LONP2	0.351694	-0.283972	0.31	0.391	1
MED15	0.352972	-0.336651	0.27	0.348	1
SVIP	0.35475	0.26252	0.26	0.174	1
YPEL3	0.355507	0.269751	0.31	0.217	1
IKZF1	0.358932	-0.375696	0.45	0.478	1
CMTM3	0.359817	0.269197	0.44	0.391	1
APLP2	0.359918	-0.366909	0.17	0.261	1
RGS10	0.362098	0.274567	0.46	0.348	1
S1PR5	0.36341	-0.292583	0.66	0.696	1
IL16	0.363865	-0.316908	0.7	0.826	1
RFC1	0.364491	-0.349376	0.39	0.522	1
TXNDC17	0.364613	0.255539	0.25	0.174	1
PIAS1	0.366281	0.29151	0.31	0.261	1
TSC22D3	0.36974	0.439336	0.64	0.739	1
DCPS	0.370791	-0.272076	0.19	0.261	1
USP4	0.371163	-0.338952	0.35	0.435	1
ITGAL	0.371392	-0.282845	0.54	0.609	1
HSPB1	0.373156	0.338928	0.43	0.435	1
RNF181	0.373219	0.259255	0.39	0.348	1
FRG1	0.37682	-0.298202	0.33	0.435	1
MCL1	0.377406	-0.271209	0.54	0.565	1
CNN2	0.379953	0.318913	0.71	0.652	1
ARID4B	0.385497	0.304905	0.46	0.435	1
SNRPE	0.3861	0.273423	0.4	0.348	1
GNL2	0.390845	-0.284385	0.19	0.261	1
POLR2I	0.395013	0.285056	0.35	0.261	1
CARD16	0.396102	0.275428	0.56	0.478	1
RBM3	0.402255	-0.409171	0.68	0.826	1
TMX4	0.404196	-0.296819	0.49	0.565	1
SDF2L1	0.407584	0.272002	0.25	0.174	1
LINC02084	0.408165	-0.289886	0.26	0.348	1
TGFBR2	0.412538	0.252071	0.25	0.174	1
RGS14	0.413755	-0.254617	0.32	0.435	1
ANKHD1	0.417108	-0.424702	0.25	0.304	1
LPIN2	0.417337	-0.339817	0.18	0.261	1
CHMP4A	0.419163	0.265508	0.38	0.304	1
DOCK8	0.419978	-0.276599	0.49	0.565	1
ATP6V0D1	0.420387	-0.273533	0.35	0.391	1
DCK	0.422235	0.260787	0.3	0.217	1
PSIP1	0.429069	0.262175	0.49	0.435	1
MTA2	0.431406	-0.314434	0.24	0.304	1
IDI1	0.431737	0.271407	0.27	0.217	1
H2AFV	0.433589	-0.333717	0.5	0.565	1
NAA50	0.433673	-0.25181	0.18	0.261	1
FKBP11	0.438022	0.299077	0.31	0.261	1
OAS2	0.439345	0.285028	0.36	0.304	1
RABGAP1L	0.439742	0.3521	0.42	0.391	1
SMARCE1	0.440071	-0.273549	0.42	0.478	1
CCNG1	0.441433	0.255982	0.26	0.217	1
SARS	0.443865	-0.323101	0.34	0.391	1
MRPS12	0.44666	-0.338223	0.25	0.304	1
NDUFS7	0.450569	0.273011	0.46	0.435	1
TMEM35B	0.456137	-0.261099	0.34	0.435	1
SRSF9	0.461632	0.287083	0.44	0.391	1
TCHP	0.46187	0.278443	0.27	0.217	1
HIPK3	0.464476	-0.292702	0.2	0.261	1
CD46	0.468022	-0.281837	0.39	0.478	1
ATM	0.484944	-0.518755	0.45	0.522	1
CYTH1	0.488201	-0.25301	0.56	0.609	1
TECR	0.493824	-0.261949	0.48	0.565	1
CFDP1	0.498906	0.347692	0.26	0.217	1
YIPF5	0.509196	0.262898	0.27	0.217	1
SNHG6	0.538142	-0.309717	0.65	0.696	1
NEAT1	0.546469	-0.370436	0.49	0.478	1
KLF3	0.554086	0.261839	0.31	0.261	1
SEC61A1	0.555657	-0.259717	0.31	0.348	1
RBM17	0.566102	0.317434	0.43	0.391	1
STAG2	0.57206	-0.458929	0.32	0.348	1
GRK6	0.575707	-0.287339	0.29	0.348	1
PRDM1	0.584625	-0.274332	0.23	0.304	1
COX14	0.588274	0.297156	0.38	0.348	1
SELENOF	0.591622	-0.313832	0.5	0.522	1
ATP6V0B	0.610862	-0.286618	0.42	0.435	1
THOC7	0.630926	0.254155	0.36	0.348	1
HSPB11	0.642689	0.254574	0.33	0.348	1
TNFRSF1A	0.647149	-0.26104	0.35	0.391	1
CRLF3	0.66007	-0.279959	0.3	0.348	1
CCDC107	0.689377	-0.286274	0.4	0.391	1
SERINC1	0.689885	-0.2523	0.41	0.435	1
TPST2	0.704704	-0.262549	0.77	0.696	1
TRABD	0.762985	-0.300752	0.33	0.348	1
MYCBP2	0.842666	-0.270903	0.43	0.391	1
IKZF2	0.843148	-0.337284	0.38	0.348	1
STK38	0.861776	0.267505	0.41	0.435	1
EIF4G2	0.902672	-0.304494	0.66	0.696	1

## Sheet: subcluster_4_severe_vs_healthy
CD16+ CD8+ TEMRA 4 severe vs. healthy
gene	p_val	avg_log2FC	pct.1	pct.2	p_val_adj
HLA-B	1.72591e-06	-0.45223	1	1	0.06317
GNLY	2.18485e-06	-1.76413	0.571	1	0.0799678
XCL1	4.70317e-06	-1.90592	0	0.435	0.172141
HLA-DPA1	5.03334e-06	1.2381	1	0.739	0.184225
DDIT4	6.93276e-06	2.0061	0.595	0	0.253746
CXCR4	3.33074e-05	1.48511	0.69	0.087	1
NSG1	3.84582e-05	-1.0322	0.024	0.435	1
TSC22D3	6.16542e-05	1.23788	0.905	0.739	1
TRAV13-2	7.35014e-05	-1.97131	0.095	0.522	1
KPNA1	8.77785e-05	-0.784829	0.024	0.391	1
DGKZ	0.000143988	-0.819165	0.119	0.652	1
ARHGEF1	0.000164156	-1.05323	0.429	0.826	1
HLA-DRB5	0.000168922	1.65241	0.69	0.348	1
HLA-DQA2	0.000197576	1.6064	0.452	0	1
KCNAB2	0.000231924	-1.0337	0.286	0.739	1
MT-ND1	0.000255207	-0.779925	0.881	1	1
ITGB2	0.000300279	-0.704001	0.952	1	1
TRBV6-2	0.000372163	-2.12425	0.095	0.478	1
PTP4A2	0.000396205	0.972411	0.667	0.348	1
MYL6	0.000397611	0.611976	1	1	1
KIFAP3	0.000401285	-0.824079	0.071	0.478	1
FUT11	0.000434553	-1.04031	0.167	0.609	1
SUMF1	0.000509016	-0.833761	0.048	0.391	1
GPR108	0.00052797	-0.963996	0.095	0.478	1
CCL4L2	0.000602361	1.3523	0.548	0.087	1
CFH	0.000606754	-0.952074	0	0.261	1
EXOC2	0.000606754	-0.748255	0	0.261	1
PLEKHG3	0.000606754	-0.766228	0	0.261	1
FUT8	0.000606754	-0.729481	0	0.261	1
XPO6	0.000606754	-0.670279	0	0.261	1
SH2D2A	0.000649413	1.2278	0.714	0.348	1
TSPAN32	0.000849771	-0.862452	0.095	0.478	1
ITGAM	0.00110742	-0.793273	0.095	0.478	1
RPS26	0.00112867	1.0894	0.976	1	1
CST7	0.00125283	0.439586	1	1	1
MT1F	0.00135809	0.927149	0.524	0.13	1
SUB1	0.0014436	0.710349	0.929	0.783	1
SLC27A3	0.00144651	-0.653498	0.024	0.304	1
SART1	0.00144651	-0.697441	0.024	0.304	1
APOL1	0.00157138	-0.584278	0.024	0.304	1
RAB35	0.0015921	-0.667586	0.048	0.348	1
IGLV2-14	0.00161902	-1.03162	0.071	0.391	1
PLCB2	0.0018588	-0.535217	0.071	0.391	1
PSMA3-AS1	0.00199055	-0.893166	0.071	0.391	1
DUSP2	0.00236898	1.27869	0.667	0.348	1
GIMAP6	0.00257501	-1.00708	0.19	0.565	1
COPS8	0.00266107	-0.62123	0.048	0.348	1
STAT5A	0.00285557	-0.586586	0.024	0.261	1
POLG	0.00297799	-0.7947	0.071	0.391	1
SELL	0.00311077	-1.38853	0.214	0.522	1
MGMT	0.00319364	-0.680337	0.143	0.522	1
TPI1	0.0033136	0.602482	0.929	0.87	1
PTMS	0.00343338	0.90995	0.31	0	1
CD69	0.00348974	0.943246	0.619	0.261	1
SUN2	0.00367721	-0.786926	0.333	0.696	1
TMC8	0.00377284	-0.877426	0.095	0.391	1
SRSF7	0.00388775	-0.891836	0.381	0.739	1
VPS8	0.0039655	-0.682523	0.024	0.261	1
MAZ	0.0039655	-0.650332	0.024	0.261	1
RMC1	0.0039655	-0.604375	0.024	0.261	1
IL2RB	0.00405275	-0.733371	0.262	0.652	1
CEP290	0.00413976	-0.587628	0.048	0.304	1
PCBP1	0.00422838	-0.818623	0.5	0.826	1
SRGN	0.00425133	0.5648	0.976	1	1
HNRNPA3	0.0042548	0.849041	0.833	0.565	1
PPP1R10	0.00429828	-0.58708	0.024	0.261	1
GOT2	0.00429828	-0.630633	0.024	0.261	1
COA6	0.00433936	-0.613094	0.095	0.435	1
SYT11	0.00444862	-0.64711	0.048	0.304	1
DNAJC10	0.00465619	-0.520508	0.024	0.261	1
LATS1	0.00465619	-0.420862	0.024	0.261	1
GPR18	0.00465619	-0.543321	0.024	0.261	1
XRCC1	0.00465619	-0.464678	0.024	0.261	1
PNN	0.00466259	-0.794973	0.286	0.652	1
TRGV2	0.00468638	-0.332516	0.167	0.565	1
KDM5D	0.00477822	-0.626953	0.048	0.304	1
RNF113A	0.0048896	-0.537844	0.095	0.435	1
ZRSR2	0.00512977	-0.53339	0.048	0.304	1
PTTG1	0.00521612	-0.667476	0.071	0.348	1
TRAV20	0.00531094	2.68883	0.286	0	1
RSL1D1	0.00541807	-0.765264	0.262	0.652	1
CABIN1	0.00547078	-0.778549	0.143	0.478	1
ARL16	0.00550453	-0.568105	0.048	0.304	1
RASGRP2	0.00577711	-0.654069	0.143	0.478	1
MT-ND3	0.00594612	-0.579479	0.952	1	1
PILRB	0.00615413	-0.700045	0.095	0.391	1
EIF4E2	0.00626475	0.791952	0.429	0.13	1
RPL7L1	0.00629451	-0.765275	0.119	0.435	1
RPS6KA4	0.00632904	-0.616702	0.048	0.304	1
HLA-A	0.00636763	-0.277786	1	1	1
CAPN1	0.00653181	-0.710532	0.095	0.391	1
VSIR	0.00654613	-0.678113	0.262	0.652	1
JUN	0.00672103	-1.09524	0.214	0.478	1
LAX1	0.00678162	-0.605873	0.048	0.304	1
DLGAP4	0.00678162	-0.611263	0.048	0.304	1
FAM49B	0.00680273	0.702328	0.786	0.652	1
COA3	0.00684786	0.818088	0.333	0.043	1
CELF1	0.00693022	-0.659954	0.095	0.391	1
SPCS2	0.00734803	0.677541	0.619	0.348	1
SNHG5	0.00734911	-0.634842	0.31	0.739	1
SNX18	0.00764502	-0.666742	0.071	0.348	1
CISH	0.00813643	-0.725	0.071	0.348	1
CAPNS1	0.00815385	-0.721264	0.095	0.348	1
EIF2AK1	0.00817612	0.632788	0.452	0.13	1
CYB561D2	0.00825092	-0.75767	0.262	0.652	1
SEPTIN1	0.00835283	-0.686006	0.5	0.783	1
ADGRG1	0.00850825	-0.679159	0.548	0.826	1
LINC02084	0.00865594	-0.557626	0.071	0.348	1
SF3B1	0.00869986	-0.69501	0.571	0.826	1
S1PR1	0.00899361	-0.787212	0.167	0.522	1
LRP10	0.0090618	-1.09927	0.214	0.522	1
JUNB	0.00907066	1.32496	0.571	0.391	1
MARF1	0.00920503	-0.610925	0.119	0.391	1
SCAF4	0.00931101	-0.585588	0.143	0.478	1
ATP6AP1	0.0102948	-0.701409	0.167	0.478	1
CDIP1	0.0103968	-0.541016	0.071	0.348	1
NAPG	0.0109107	-0.606626	0.071	0.304	1
PCBP2	0.0109268	-0.40832	0.929	1	1
PIK3CD	0.0109507	-0.650113	0.095	0.348	1
AC006369.1	0.011208	-0.593298	0.048	0.261	1
SMC3	0.0112323	0.754346	0.429	0.13	1
ARPC2	0.0118161	0.477979	0.976	0.913	1
TAGAP	0.0119249	-0.681986	0.357	0.783	1
RAB11B	0.0119927	-0.677459	0.262	0.565	1
ARL6IP6	0.0120013	-0.52811	0.048	0.261	1
C11orf21	0.0121092	-0.686904	0.119	0.391	1
UBE2E3	0.0123371	0.702241	0.429	0.13	1
LINC02446	0.0124293	1.19305	0.333	0.043	1
DDX19B	0.012844	-0.538495	0.048	0.261	1
TRGV3	0.013614	0.988813	0.357	0.087	1
SNHG12	0.0137386	-0.513615	0.048	0.261	1
HUS1	0.0137713	-0.592135	0.095	0.348	1
TRBV27	0.0138397	1.55978	0.381	0.087	1
UBE2J2	0.0139468	-0.539526	0.143	0.435	1
DDB1	0.0139471	-0.632402	0.19	0.522	1
RPL11	0.0140898	0.273637	1	1	1
SMPD4	0.0146877	-0.548895	0.048	0.261	1
KDM5C	0.0146877	-0.505554	0.048	0.261	1
POLR2H	0.0148386	-0.653988	0.071	0.304	1
DOK2	0.0151203	-0.591202	0.619	0.957	1
TC2N	0.0151817	-0.776404	0.262	0.609	1
XBP1	0.015239	-0.648589	0.405	0.696	1
RPL27A	0.0153959	-0.384502	0.833	1	1
PNRC2	0.015638	-0.504823	0.238	0.609	1
CUL5	0.015638	0.615113	0.476	0.174	1
HIPK3	0.0156943	-0.640764	0.048	0.261	1
RABEP2	0.0156943	-0.573273	0.048	0.261	1
CXCR3	0.0156943	-0.555289	0.048	0.261	1
MT1X	0.0156943	0.780376	0.381	0.13	1
KLF2	0.0156943	0.978596	0.381	0.13	1
AFF1	0.0157593	-0.620541	0.071	0.304	1
PSMB7	0.0157593	-0.481211	0.071	0.304	1
FYN	0.0160054	0.618883	0.833	0.652	1
MICU2	0.0161453	0.720415	0.286	0.043	1
USP3	0.0161453	0.651349	0.286	0.043	1
PPP2R1A	0.0161906	-0.568139	0.381	0.783	1
DDX21	0.016369	0.983026	0.429	0.174	1
FTL	0.0164918	0.446436	0.976	1	1
FBXO34	0.016761	-0.549861	0.048	0.261	1
ITM2A	0.0169493	0.743975	0.714	0.652	1
KAT6B	0.0170338	0.735426	0.286	0.043	1
GRK6	0.017215	-0.752135	0.095	0.348	1
SYNRG	0.0172225	-0.716548	0.333	0.696	1
DDX23	0.0173814	0.789312	0.357	0.087	1
SDR39U1	0.0175304	-0.460209	0.119	0.391	1
BLOC1S4	0.0178908	-0.572711	0.048	0.261	1
RARA	0.0178908	-0.521424	0.048	0.261	1
SLC9A3R1	0.0179287	-0.333664	0.905	0.957	1
RICTOR	0.018186	-0.524656	0.095	0.348	1
DELE1	0.018186	-0.620274	0.095	0.348	1
PHKG2	0.018186	-0.477992	0.095	0.348	1
ACLY	0.018186	-0.696912	0.095	0.348	1
HNRNPR	0.0182256	0.556967	0.571	0.435	1
BTN3A1	0.0182361	-0.677579	0.167	0.435	1
CALR	0.0185938	0.622187	0.81	0.696	1
NIN	0.018685	-0.70611	0.214	0.565	1
DHX30	0.0188293	-0.479761	0.071	0.304	1
DEK	0.0189366	0.504639	0.667	0.478	1
H2AFY	0.019086	0.581072	0.452	0.174	1
CHAMP1	0.0190868	-0.4827	0.048	0.261	1
TM9SF4	0.0190868	-0.455221	0.048	0.261	1
UNC13D	0.0192046	-0.67031	0.095	0.348	1
IL7R	0.0194271	-0.706163	0.119	0.391	1
TBPL1	0.0194271	-0.558984	0.119	0.391	1
SYTL3	0.0197123	0.877257	0.524	0.261	1
FNBP4	0.0197123	-0.530238	0.31	0.652	1
SUMO1	0.0197201	-0.635009	0.381	0.739	1
ERP44	0.0197756	0.660713	0.381	0.13	1
CRIP1	0.0199361	-0.676527	0.81	1	1
RPS6KB2	0.0199619	0.623493	0.286	0.043	1
TMSB10	0.0199848	0.300995	1	1	1
ERGIC1	0.0202726	-0.486272	0.095	0.348	1
LSG1	0.0203521	-0.388931	0.048	0.261	1
ARNTL	0.0203521	-0.450107	0.048	0.261	1
GRK2	0.0203521	-0.420768	0.048	0.261	1
LINC02256	0.0203521	-0.456136	0.048	0.261	1
SLIRP	0.0206967	0.68923	0.333	0.087	1
SH3BGRL3	0.0207548	0.408587	1	1	1
FCGR3A	0.0209551	1.06591	0.69	0.609	1
FGD3	0.0209966	-0.647409	0.286	0.652	1
SDHD	0.0210939	0.742807	0.452	0.217	1
ELMO1	0.0211558	-0.452677	0.071	0.304	1
SIRT7	0.0211558	-0.438299	0.071	0.304	1
ATP6V0E2	0.0214591	-0.604694	0.095	0.304	1
HINT1	0.0215348	0.330428	0.929	0.913	1
GZMB	0.0218354	0.587838	0.929	0.783	1
ZYX	0.0221604	-0.559671	0.524	0.826	1
NAP1L1	0.0223103	0.73005	0.5	0.261	1
MYO1F	0.0224732	-0.566453	0.357	0.696	1
GLT8D1	0.0225652	-0.562933	0.095	0.348	1
ZFP36	0.0225853	1.26161	0.69	0.565	1
NDUFS3	0.0226451	-0.607095	0.214	0.522	1
SPRYD3	0.0226786	-0.642025	0.095	0.304	1
CAST	0.0228208	-0.722556	0.619	0.826	1
COX16	0.0232207	-0.531242	0.262	0.652	1
OFD1	0.0236799	-0.523907	0.19	0.478	1
XRCC5	0.0237161	0.691221	0.667	0.478	1
ATP2A3	0.0237288	-0.395018	0.071	0.304	1
NAA60	0.0237937	-0.513028	0.095	0.348	1
MDH1	0.0240816	-0.6889	0.31	0.652	1
CYTIP	0.024783	0.532202	0.619	0.348	1
RPL5	0.0249976	0.343623	1	1	1
CCL3	0.025033	0.885259	0.333	0.087	1
GAK	0.0250798	-0.475071	0.095	0.348	1
PFDN2	0.0259443	0.668361	0.452	0.217	1
CCL4	0.0261133	0.6392	0.881	0.652	1
XCL2	0.0261707	0.570428	0.405	0.13	1
MTRNR2L8	0.0264257	3.28764	0.262	0.043	1
RCE1	0.0264257	0.60656	0.262	0.043	1
CDV3	0.0264829	-0.613145	0.119	0.348	1
VPS51	0.0265012	-0.598736	0.167	0.435	1
RABGAP1L	0.0267818	0.524177	0.571	0.391	1
RSL24D1	0.0270224	-0.715172	0.262	0.565	1
MTDH	0.0270764	0.601854	0.595	0.435	1
TNRC6B	0.0274344	-0.580055	0.238	0.522	1
NARS	0.0275471	-0.503268	0.119	0.391	1
ZFP36L1	0.0277233	-0.716544	0.452	0.652	1
PRDX3	0.0278335	-0.47991	0.095	0.348	1
BAG6	0.0278482	-0.5594	0.119	0.348	1
ALG13	0.0278482	-0.650456	0.119	0.348	1
NCOR1	0.0284667	-0.660731	0.333	0.652	1
NACA	0.0289038	0.297195	1	1	1
RBM5	0.0293055	-0.484919	0.095	0.348	1
PBRM1	0.0293055	-0.446232	0.095	0.348	1
DECR1	0.029429	0.588088	0.5	0.261	1
CCT5	0.029487	-0.547173	0.19	0.478	1
TAPBPL	0.0303738	-0.353686	0.143	0.391	1
SNRPD1	0.0304835	0.588491	0.405	0.174	1
PLAAT3	0.0304919	-0.475072	0.238	0.609	1
PSMB3	0.0305845	-0.576353	0.476	0.826	1
RBBP6	0.0307616	-0.616024	0.119	0.348	1
IL10RA	0.0309343	-0.922427	0.381	0.609	1
POLR2J	0.0313353	-0.529422	0.095	0.304	1
ESYT1	0.0315419	-0.516531	0.143	0.435	1
NDUFAF8	0.031691	0.646829	0.357	0.13	1
LAMTOR1	0.0319272	0.410986	0.595	0.522	1
ARL6IP4	0.0322705	-0.703981	0.381	0.696	1
PLD3	0.0324514	-0.291594	0.095	0.348	1
ERAP1	0.0330244	-0.648717	0.095	0.304	1
TBCD	0.0330244	-0.478757	0.095	0.304	1
DUSP1	0.0331126	0.736295	0.405	0.174	1
RPL7	0.0333148	-0.380843	0.976	1	1
DDT	0.0333329	-0.555897	0.333	0.696	1
TOMM22	0.0344427	-0.629384	0.286	0.609	1
MRPL33	0.0344536	0.617868	0.452	0.261	1
PABPC1	0.034502	-0.458279	0.976	1	1
PPM1M	0.0345256	-0.834366	0.167	0.391	1
MAX	0.0345908	-0.749222	0.357	0.652	1
TTC17	0.0350069	-0.331126	0.119	0.391	1
RPL4	0.0351728	0.353054	0.952	0.87	1
CLTA	0.0351876	0.626774	0.381	0.174	1
DNAJC3	0.0351876	0.647443	0.381	0.174	1
NDUFA12	0.0353262	0.473039	0.667	0.565	1
C1orf35	0.0355591	-0.715186	0.071	0.261	1
POLR3D	0.0355591	-0.577686	0.071	0.261	1
ACD	0.0355591	-0.418172	0.071	0.261	1
GHITM	0.0357148	0.616286	0.667	0.435	1
MT-ATP6	0.0357246	-0.335885	0.976	1	1
SOAT1	0.0366375	-0.440881	0.095	0.304	1
OARD1	0.0366375	-0.5199	0.095	0.304	1
EIF4H	0.0366525	-0.497431	0.357	0.696	1
RIPOR2	0.0368727	-0.503259	0.643	0.957	1
C1orf21	0.0371726	0.616745	0.5	0.217	1
ARL6IP1	0.0371922	0.656257	0.667	0.522	1
MAN2B2	0.0376094	-0.432781	0.071	0.261	1
CYB561A3	0.0376094	-0.507717	0.071	0.261	1
ECSIT	0.0376094	-0.557402	0.071	0.261	1
XAB2	0.038567	-0.497627	0.095	0.304	1
HSPE1	0.0386104	0.531883	0.524	0.348	1
PHB2	0.0388339	0.620231	0.595	0.435	1
CALM1	0.0389449	0.32929	1	0.913	1
MRPL41	0.0392849	0.546684	0.548	0.435	1
TRBC1	0.0393399	0.681247	0.738	0.609	1
RAB1B	0.039557	-0.494607	0.333	0.609	1
LTBP4	0.0397595	-0.441109	0.071	0.261	1
NT5DC1	0.040263	0.642184	0.286	0.087	1
SLC25A11	0.0403489	0.616622	0.333	0.13	1
ZNF83	0.0405821	-0.607271	0.095	0.304	1
ECD	0.0411201	-0.35908	0.119	0.348	1
GABARAPL2	0.0414238	-0.451011	0.381	0.739	1
NDUFA3	0.0415444	0.548046	0.619	0.478	1
ADIPOR1	0.0418423	-0.383782	0.143	0.391	1
ITGB7	0.0419938	-0.585539	0.452	0.739	1
KATNBL1	0.0420129	-0.479916	0.071	0.261	1
POLR2M	0.0420129	-0.34804	0.071	0.261	1
KRI1	0.0420129	-0.640485	0.071	0.261	1
OSBPL5	0.0421576	-0.865235	0.143	0.348	1
MT1E	0.0421576	0.810205	0.286	0.087	1
BIN2	0.0421856	0.453551	0.81	0.783	1
PGK1	0.042557	0.449519	0.786	0.652	1
HSPA5	0.0426798	0.473802	0.833	0.696	1
TCF7	0.0426857	-0.585228	0.095	0.304	1
ZNF506	0.0426857	-0.358532	0.095	0.304	1
EBP	0.0427388	0.568595	0.405	0.217	1
RPS16	0.043847	-0.280155	0.976	1	1
TM2D1	0.0443735	-0.467716	0.071	0.261	1
CXXC5	0.0443735	-0.415252	0.071	0.261	1
APLP2	0.0443735	-0.679665	0.071	0.261	1
OGA	0.044814	-0.446854	0.262	0.652	1
PCID2	0.0448809	-0.460955	0.095	0.304	1
NIBAN1	0.0449098	-0.784693	0.238	0.435	1
ARHGAP30	0.0454472	-0.588123	0.524	0.696	1
MRPL4	0.0457259	-0.504479	0.143	0.391	1
FAM162A	0.0457558	0.507123	0.357	0.174	1
LEPROTL1	0.0457619	0.721361	0.5	0.304	1
TMPO	0.0458351	0.509913	0.333	0.13	1
PKM	0.0458441	0.389636	0.786	0.609	1
RNASEK	0.0459845	0.464501	0.833	0.783	1
SDHA	0.0461638	-0.520444	0.357	0.739	1
FCRL3	0.0461844	-0.578063	0.238	0.522	1
PTPRE	0.0461844	-0.551276	0.238	0.522	1
EOMES	0.0465557	-0.638201	0.238	0.478	1
AC118549.1	0.046743	0.273893	0.31	0.087	1
TULP4	0.0468451	-0.427547	0.071	0.261	1
DDX55	0.0468451	-0.45548	0.071	0.261	1
RNF111	0.0468451	-0.334963	0.071	0.261	1
ETFA	0.0468644	0.524424	0.5	0.348	1
CD3D	0.0468739	0.336097	1	1	1
OPTN	0.0469775	-0.464109	0.619	0.957	1
SLC39A10	0.0471705	-0.426321	0.095	0.304	1
TRMT10C	0.0471705	-0.40498	0.095	0.304	1
KIF2A	0.0477075	0.30995	0.762	0.478	1
RPS2	0.048201	0.331385	1	1	1
GAR1	0.0482996	0.533481	0.286	0.087	1
WIPI2	0.0484042	-0.587737	0.238	0.478	1
YY1	0.0484112	0.541711	0.452	0.261	1
S1PR5	0.0484164	-0.659171	0.5	0.696	1
RPL18A	0.048451	0.305105	1	1	1
HMGN1	0.0491757	0.495448	0.762	0.783	1
SMDT1	0.0492312	0.897394	0.429	0.217	1
TRIM11	0.0494315	-0.396295	0.071	0.261	1
ZDHHC12	0.0494315	-0.40747	0.071	0.261	1
SREK1	0.0495575	-0.472379	0.095	0.304	1
CERT1	0.0495575	-0.408267	0.095	0.304	1
LYN	0.0495575	-0.43504	0.095	0.304	1
CCDC47	0.0495575	-0.424559	0.095	0.304	1
HK1	0.0498611	0.571748	0.405	0.217	1
MALAT1	0.0500717	0.352983	1	1	1
PXN	0.0503139	-0.519255	0.238	0.478	1
COX5A	0.0503728	0.40456	0.69	0.522	1
STAT6	0.0504241	-0.478107	0.119	0.304	1
CMAS	0.0505072	0.501409	0.286	0.087	1
SARAF	0.0505739	0.413061	0.952	0.957	1
PPDPF	0.0505815	0.370688	0.952	1	1
SMARCAD1	0.0510034	0.456277	0.31	0.087	1
TMEM50A	0.0510575	0.442392	0.81	0.739	1
PPM1G	0.0514564	0.680583	0.5	0.261	1
TRMT2A	0.0518799	-0.374542	0.119	0.348	1
PITPNB	0.0519368	0.526161	0.333	0.13	1
SMIM27	0.0520451	-0.365612	0.095	0.304	1
TVP23B	0.0520451	-0.459628	0.095	0.304	1
SNX4	0.0521367	-0.514113	0.071	0.261	1
NOP14	0.0521367	-0.578779	0.071	0.261	1
TDP2	0.0521367	-0.41991	0.071	0.261	1
ARFGAP2	0.0521367	-0.530725	0.071	0.261	1
HDAC7	0.0521367	-0.398782	0.071	0.261	1
SELENOM	0.0521367	-0.395605	0.071	0.261	1
RPL27	0.0522149	-0.330075	0.952	0.957	1
RAB14	0.0523814	0.501552	0.476	0.304	1
DNAJB1	0.0524349	0.623047	0.357	0.13	1
GPI	0.0526305	0.448447	0.619	0.478	1
DDHD1	0.0527987	0.498528	0.286	0.087	1
RPS8	0.0534473	0.2898	1	1	1
LSM14A	0.0537769	0.652853	0.69	0.522	1
RUNX1	0.054293	-0.287943	0.119	0.348	1
MCM5	0.054293	-0.408158	0.119	0.348	1
SLC4A7	0.0546362	-0.33438	0.095	0.304	1
GMIP	0.0546362	-0.533606	0.095	0.304	1
SNHG1	0.0549645	-0.403381	0.071	0.261	1
TMEM126A	0.0549645	-0.377573	0.071	0.261	1
TYROBP	0.0553661	1.10764	0.405	0.174	1
GCC2	0.0564542	0.458508	0.667	0.565	1
KIAA1109	0.0567816	-0.479635	0.143	0.391	1
SHC1	0.0567991	-0.317643	0.119	0.348	1
ENPP4	0.0567991	-0.404336	0.119	0.348	1
CITED2	0.0568056	-0.528144	0.214	0.478	1
ETS1	0.0568177	0.639473	0.524	0.304	1
DPH3	0.0573341	-0.410098	0.095	0.304	1
MAP2K1	0.0573341	-0.46709	0.095	0.304	1
SF3B2	0.0573584	0.252285	0.81	0.652	1
NUMA1	0.0576428	0.734417	0.286	0.087	1
MRPS31	0.0576428	-0.609478	0.143	0.348	1
TRIP4	0.0579191	-0.326895	0.071	0.261	1
COX17	0.0585954	-0.489981	0.238	0.478	1
PRKCB	0.0586394	-0.600479	0.381	0.696	1
PTGDR	0.058776	-0.379132	0.429	0.783	1
ERCC3	0.0594007	-0.42157	0.119	0.348	1
NFKBIA	0.0598177	0.606949	0.548	0.348	1
TNFAIP3	0.0602001	0.624258	0.286	0.087	1
RBM39	0.0602503	-0.478958	0.619	0.913	1
CARHSP1	0.0607575	-0.477346	0.119	0.304	1
SLC5A3	0.0607575	-0.53145	0.119	0.304	1
AP1M1	0.0611159	-0.546158	0.19	0.391	1
TSC22D4	0.0613241	-0.481672	0.405	0.696	1
TRGV4	0.0619797	0.886731	0.405	0.174	1
IQGAP1	0.0620394	0.444888	0.738	0.783	1
NT5C	0.0624192	0.498069	0.476	0.304	1
ARHGAP15	0.0627631	-0.530527	0.333	0.609	1
HTT	0.0630627	-0.36497	0.095	0.304	1
CYTH4	0.0634171	-0.467741	0.286	0.565	1
DDA1	0.0635986	-0.506172	0.119	0.304	1
ATXN10	0.0639439	-0.497529	0.19	0.435	1
LINC00861	0.0644239	0.490349	0.595	0.435	1
TXNDC12	0.0644243	-0.511386	0.143	0.391	1
GPR65	0.0650252	-0.546094	0.381	0.652	1
MCL1	0.0651129	-0.599475	0.381	0.565	1
SNU13	0.0663134	0.313993	0.667	0.478	1
POLR2E	0.0663623	0.645746	0.476	0.261	1
SSNA1	0.0669474	0.371564	0.548	0.391	1
SPOP	0.0671532	-0.426649	0.143	0.391	1
SYNE2	0.0671919	-0.506316	0.738	0.957	1
RAMAC	0.0678047	-0.377874	0.119	0.348	1
TIMM23	0.0680781	-0.471087	0.095	0.261	1
BCL11B	0.0682185	0.587172	0.31	0.13	1
S1PR4	0.0682185	-0.408253	0.167	0.391	1
HLA-DQB1	0.0686233	-0.467996	0.214	0.478	1
RPL8	0.0688672	0.26626	1	1	1
PTK2B	0.069234	-0.348423	0.214	0.522	1
NFYC	0.0692564	-0.394407	0.095	0.304	1
ACTR1A	0.0696104	-0.500503	0.119	0.304	1
EIF3D	0.069621	-0.382741	0.333	0.652	1
DNAJA1	0.0698137	0.459018	0.571	0.478	1
ILF2	0.070468	0.363176	0.571	0.435	1
SUMF2	0.0705084	-0.560478	0.238	0.478	1
MRPS18C	0.0708145	0.498036	0.262	0.087	1
HOPX	0.0708339	0.534186	0.786	0.652	1
NDFIP1	0.0710775	-0.404402	0.31	0.565	1
ANKRD11	0.071387	0.457817	0.286	0.087	1
ARMC6	0.0714449	-0.425044	0.095	0.261	1
CEP78	0.0718444	0.469526	0.524	0.261	1
RSU1	0.0721739	-0.563867	0.262	0.522	1
MRPL28	0.0730125	0.473325	0.357	0.174	1
EEF1D	0.0732373	0.420976	1	1	1
CHURC1	0.0735723	-0.514615	0.429	0.783	1
SECISBP2	0.0738847	0.427135	0.381	0.174	1
COPA	0.0738937	-0.422742	0.167	0.391	1
UFL1	0.0738937	-0.468308	0.167	0.391	1
SLC52A2	0.0738937	-0.451242	0.167	0.391	1
DNM1L	0.073933	0.46166	0.262	0.087	1
LSM12	0.073933	0.477158	0.262	0.087	1
KLRF1	0.0739386	-0.600966	0.571	0.696	1
IMP3	0.0739511	0.44414	0.643	0.478	1
DHX36	0.0744354	-0.457927	0.143	0.348	1
CREBRF	0.0744354	-0.429457	0.143	0.348	1
NUTF2	0.0745503	0.275068	0.452	0.217	1
LYRM2	0.0745879	0.544464	0.333	0.174	1
HDDC2	0.0747285	-0.483514	0.262	0.478	1
TOX	0.0747285	0.546678	0.405	0.217	1
H2AFZ	0.0749427	0.403193	0.667	0.565	1
GIHCG	0.0749469	-0.361954	0.095	0.261	1
CLPTM1	0.0749469	-0.448051	0.095	0.261	1
VASP	0.0751034	-0.53657	0.452	0.652	1
RPS9	0.0755045	0.282915	0.976	1	1
RASSF5	0.0759157	-0.453568	0.476	0.696	1
CREBZF	0.0760812	-0.462391	0.119	0.304	1
TBC1D20	0.0760812	-0.458857	0.119	0.304	1
PYHIN1	0.0762508	0.623942	0.643	0.565	1
ISG20	0.0762508	0.604083	0.643	0.565	1
AAK1	0.0774638	0.644281	0.333	0.174	1
TLN1	0.0774966	0.536323	0.667	0.478	1
SMAP1	0.078024	0.363407	0.429	0.304	1
AURKAIP1	0.0781252	0.527304	0.5	0.348	1
KPNA4	0.0785879	-0.497361	0.095	0.261	1
SLC35B2	0.0785879	-0.378284	0.095	0.261	1
ATP5PB	0.0786216	-0.459911	0.524	0.783	1
C19orf25	0.0794713	-0.327371	0.214	0.478	1
EHMT1	0.079496	-0.374329	0.119	0.304	1
TBX21	0.0803941	-0.52146	0.19	0.391	1
RNF167	0.0805775	0.392314	0.714	0.652	1
LRRFIP1	0.0805987	0.299186	0.786	0.609	1
WDR82	0.0808511	-0.45123	0.143	0.348	1
ANTKMT	0.0815905	-0.644309	0.214	0.435	1
ZEB2	0.0821083	0.46614	0.667	0.565	1
LINS1	0.0823715	-0.530382	0.095	0.261	1
RANBP1	0.0829528	-0.42522	0.262	0.522	1
HLA-DRB1	0.0832028	0.555774	0.786	0.739	1
EIF4A2	0.0848147	-0.528665	0.476	0.739	1
SEPTIN9	0.0855236	-0.477737	0.667	0.739	1
SLC25A5	0.0856044	0.321976	0.69	0.565	1
REEP5	0.085905	0.542832	0.571	0.522	1
HLA-DQA1	0.0859743	-0.6086	0.262	0.478	1
ZFP36L2	0.0862424	-0.292627	0.881	0.957	1
DRAM2	0.0863015	-0.446269	0.095	0.261	1
KDM4C	0.0864018	-0.36639	0.167	0.391	1
TSEN15	0.0866993	-0.417684	0.119	0.304	1
PSD4	0.0866993	-0.26053	0.119	0.304	1
BOD1L1	0.0866993	-0.453929	0.119	0.304	1
C12orf10	0.0867303	-0.46544	0.19	0.391	1
TBP	0.0872949	-0.452136	0.167	0.348	1
PCSK7	0.0872949	-0.503356	0.167	0.348	1
COX7A2	0.0873328	0.366911	0.762	0.696	1
AP2B1	0.0875479	0.590368	0.262	0.087	1
PSME1	0.087699	0.282968	1	0.957	1
RPS19	0.087699	0.283898	1	1	1
C1orf43	0.0888122	0.52959	0.405	0.261	1
NAA38	0.0888122	0.668206	0.405	0.261	1
CD160	0.0889897	-0.628597	0.262	0.478	1
IRF9	0.0889897	-0.585551	0.262	0.478	1
SUMO2	0.0894297	0.377793	0.857	0.783	1
DFFA	0.0903816	-0.407538	0.095	0.261	1
ACADM	0.0903816	-0.45377	0.095	0.261	1
P4HTM	0.0903816	-0.402372	0.095	0.261	1
SMPD1	0.0903816	-0.347009	0.095	0.261	1
LRRC57	0.0903816	-0.476222	0.095	0.261	1
ARF6	0.0906884	0.439381	0.452	0.261	1
CALCOCO2	0.0906884	0.341961	0.452	0.261	1
UBE2I	0.0909674	-0.540133	0.452	0.696	1
HMGB1	0.0912161	0.306373	0.929	0.783	1
MRPL18	0.0912503	0.526003	0.262	0.087	1
SNRNP27	0.0913094	-0.432887	0.143	0.348	1
FBXO3	0.0913094	-0.357877	0.143	0.348	1
CDK12	0.0913094	-0.339121	0.143	0.348	1
TOR1AIP1	0.0916741	0.390969	0.381	0.174	1
STAT4	0.0916741	-0.464153	0.214	0.478	1
CCDC12	0.0918645	0.537108	0.405	0.261	1
UPF2	0.0920897	0.609863	0.405	0.217	1
RNF10	0.0920897	-0.402124	0.262	0.478	1
DAZAP2	0.0927679	0.289088	0.952	0.87	1
HSD17B11	0.0930982	-0.368263	0.333	0.565	1
ITFG2	0.0932687	-0.499696	0.167	0.391	1
ZNRD1	0.0936416	-0.440737	0.238	0.478	1
EIF2S2	0.093716	0.344091	0.452	0.261	1
TUBA1B	0.0941342	-0.488787	0.524	0.783	1
CKLF	0.0943255	-0.385494	0.5	0.739	1
UXT	0.0943255	-0.458091	0.5	0.739	1
NDUFA8	0.0944207	-0.420207	0.119	0.304	1
ATP6V1D	0.0944207	-0.378555	0.119	0.304	1
ARID5A	0.0946154	-0.421666	0.095	0.261	1
TOPBP1	0.0946154	-0.386281	0.095	0.261	1
ZDHHC7	0.0946154	-0.322657	0.095	0.261	1
CHKB	0.0946154	-0.380589	0.095	0.261	1
AHNAK	0.0947396	-0.527986	0.81	0.87	1
EMC3	0.0949491	0.406455	0.381	0.174	1
KIR3DL2	0.09526	-0.341659	0.286	0.565	1
HIST1H1C	0.0952758	-0.281903	0.238	0.522	1
DDX5	0.0955222	-0.374788	0.929	1	1
CNST	0.0962364	0.481809	0.286	0.13	1
NUBP2	0.0962364	0.500121	0.286	0.13	1
PRELID1	0.0962368	0.306425	0.786	0.739	1
SYNC	0.0966682	-0.405	0.19	0.435	1
INO80E	0.0969192	-0.472746	0.238	0.478	1
UBE2A	0.0969843	0.416588	0.333	0.13	1
FIS1	0.0970785	0.417623	0.571	0.391	1
MACF1	0.097834	-0.356798	0.381	0.696	1
ARID4B	0.097834	0.441719	0.524	0.435	1
ATG16L2	0.098483	-0.476825	0.119	0.304	1
IL32	0.0985387	0.269543	1	1	1
CCDC130	0.0988669	-0.341192	0.143	0.348	1
RSRC1	0.0990068	-0.286857	0.095	0.261	1
PURA	0.0990068	-0.348756	0.095	0.261	1
CYREN	0.0990068	-0.35617	0.095	0.261	1
PFKP	0.0990068	-0.380158	0.095	0.261	1
PITPNA-AS1	0.0990068	-0.332234	0.095	0.261	1
SMCHD1	0.100022	0.601044	0.595	0.522	1
TXN2	0.100211	-0.454201	0.214	0.391	1
SNRPA1	0.100567	-0.33188	0.167	0.391	1
C7orf50	0.10061	-0.33207	0.19	0.391	1
SKAP2	0.10061	-0.532915	0.19	0.391	1
TPM3	0.101105	-0.265924	0.952	0.957	1
U2SURP	0.101504	-0.384303	0.381	0.652	1
LAMTOR5	0.10153	0.569183	0.405	0.261	1
GLIPR1	0.101641	0.586011	0.429	0.304	1
SOD1	0.101848	0.304003	0.762	0.565	1
HSPD1	0.101913	0.532642	0.405	0.217	1
ATP5MF	0.101936	0.250089	0.833	0.87	1
TIAL1	0.101999	-0.4586	0.381	0.609	1
POP4	0.102143	-0.542402	0.333	0.522	1
SEC63	0.102684	-0.34528	0.119	0.304	1
GNB2	0.103008	-0.511539	0.452	0.783	1
AP2S1	0.10306	0.486942	0.5	0.435	1
WDR6	0.103559	-0.375344	0.095	0.261	1
MAPK1IP1L	0.103749	0.476987	0.381	0.217	1
NSMCE1	0.103749	0.498514	0.381	0.217	1
ZBTB8OS	0.103905	0.531494	0.286	0.13	1
ATP8A1	0.103905	0.618887	0.286	0.13	1
FTH1	0.10434	0.369877	1	1	1
IL2RG	0.10434	0.349617	0.976	1	1
SLC66A3	0.104383	0.497717	0.31	0.13	1
NR1H2	0.104383	0.40669	0.31	0.13	1
TBCC	0.105339	0.553519	0.357	0.217	1
MCM3	0.105831	-0.376526	0.119	0.261	1
AOAH	0.10592	0.553184	0.619	0.435	1
UQCR11	0.106638	-0.339509	0.857	0.913	1
FAM120B	0.107026	-0.408472	0.119	0.304	1
SLA	0.107305	0.487632	0.381	0.217	1
ARHGDIB	0.107338	0.353005	1	1	1
UGP2	0.107608	-0.380507	0.19	0.435	1
SEPHS2	0.108186	-0.470505	0.19	0.391	1
CUL2	0.108277	-0.372108	0.095	0.261	1
MAN2B1	0.108277	-0.345923	0.095	0.261	1
SRSF6	0.108277	-0.427324	0.095	0.261	1
GLRX	0.108411	0.456395	0.405	0.261	1
HERPUD2	0.108411	-0.354983	0.262	0.522	1
MYH9	0.108866	-0.607635	0.81	0.826	1
LCP2	0.109196	-0.31735	0.476	0.783	1
UBXN4	0.109475	-0.345558	0.405	0.609	1
PRR13	0.110393	0.467426	0.833	0.783	1
PRMT2	0.110397	-0.341643	0.429	0.739	1
CD8A	0.110404	-0.275153	0.976	1	1
YTHDF2	0.110957	0.383487	0.381	0.217	1
JOSD2	0.11113	-0.379049	0.143	0.348	1
C12orf76	0.111512	-0.377137	0.119	0.304	1
CDC25B	0.11227	-0.489038	0.31	0.565	1
UFM1	0.112316	-0.434727	0.214	0.435	1
EIF3I	0.112415	-0.473507	0.357	0.565	1
RBX1	0.112454	0.487139	0.476	0.304	1
TAPBP	0.112718	-0.494973	0.429	0.652	1
POLR2B	0.112753	0.568154	0.357	0.217	1
TRAF5	0.113162	-0.328468	0.095	0.261	1
CHFR	0.113162	-0.289506	0.095	0.261	1
SNAI3	0.113162	-0.264131	0.095	0.261	1
RPL36AL	0.113537	0.303814	1	1	1
ANP32E	0.113621	0.488165	0.452	0.261	1
LRIF1	0.113916	-0.476356	0.143	0.304	1
IMPDH1	0.113916	-0.488224	0.143	0.304	1
MYD88	0.114158	0.43696	0.31	0.174	1
COL6A3	0.115208	-0.470914	0.119	0.261	1
GNL1	0.115475	-0.264216	0.143	0.348	1
SNW1	0.115475	-0.344627	0.143	0.348	1
MATK	0.115613	-0.700491	0.381	0.565	1
EZR	0.11564	-0.404535	0.5	0.739	1
UBE2G2	0.116206	-0.511192	0.19	0.391	1
ZMPSTE24	0.116524	-0.288774	0.167	0.391	1
NFATC3	0.117757	-0.537634	0.357	0.522	1
CLSTN1	0.11822	-0.349066	0.095	0.261	1
COMMD4	0.11822	-0.372946	0.095	0.261	1
YIF1B	0.11822	-0.352698	0.095	0.261	1
RTN4	0.118313	-0.380035	0.429	0.696	1
NUP210	0.118478	-0.454205	0.143	0.304	1
ATP5PO	0.118691	0.282336	0.595	0.435	1
TMX4	0.119084	-0.329229	0.286	0.565	1
RAN	0.119384	0.361346	0.786	0.652	1
TMEM243	0.119952	-0.297134	0.143	0.348	1
MMADHC	0.120119	-0.400562	0.262	0.478	1
PFDN6	0.120119	-0.452901	0.262	0.478	1
CDKN1B	0.120119	-0.313544	0.238	0.522	1
MZT2A	0.120694	0.379885	0.286	0.13	1
AGPS	0.120929	-0.326636	0.119	0.304	1
UBE2L3	0.12125	-0.412111	0.405	0.696	1
MEAF6	0.121775	0.468429	0.548	0.478	1
ARHGAP45	0.122235	-0.493725	0.286	0.522	1
VAMP5	0.122748	0.61351	0.476	0.391	1
IP6K2	0.123454	-0.319649	0.095	0.261	1
MAPKAPK3	0.123454	-0.331554	0.095	0.261	1
FTSJ1	0.124564	-0.376621	0.143	0.348	1
HPS3	0.124639	0.374831	0.381	0.174	1
DNAJB6	0.124639	0.463477	0.357	0.217	1
ATP6AP2	0.125132	0.48304	0.452	0.348	1
ADSS	0.125216	0.389404	0.31	0.13	1
UQCRQ	0.125663	0.308792	0.595	0.609	1
TLE4	0.125865	-0.30264	0.119	0.304	1
ELMO2	0.125865	-0.343977	0.119	0.304	1
SPOCK2	0.126607	-0.259162	0.381	0.739	1
KLRG1	0.127175	0.379947	0.786	0.739	1
IAH1	0.127511	-0.334564	0.167	0.348	1
TTC37	0.128029	-0.405381	0.143	0.304	1
APOL3	0.128029	-0.38248	0.143	0.304	1
MAD2L2	0.128867	-0.280966	0.095	0.261	1
IKBKG	0.129103	-0.335831	0.19	0.391	1
PTGES3	0.129349	0.39962	0.833	0.696	1
SRSF3	0.129422	-0.619698	0.476	0.783	1
TGOLN2	0.129578	-0.260852	0.357	0.652	1
RASAL3	0.129578	-0.556838	0.381	0.609	1
ELF1	0.129966	0.3005	0.762	0.522	1
BPTF	0.130088	0.603445	0.429	0.261	1
EIF6	0.130088	0.381699	0.429	0.261	1
ACTR6	0.130482	-0.39351	0.119	0.261	1
FXYD5	0.131227	0.282969	0.929	0.957	1
RFC1	0.131285	-0.441482	0.262	0.522	1
COMMD7	0.131285	0.395853	0.405	0.261	1
ZAP70	0.131412	-0.338996	0.548	0.826	1
BAX	0.13199	0.620485	0.643	0.609	1
FCRL6	0.132462	-0.477898	0.571	0.696	1
FAM107B	0.132823	-0.556491	0.262	0.435	1
KLRC4	0.134158	-0.372173	0.286	0.522	1
LTA4H	0.134202	0.423188	0.262	0.13	1
CTDSP1	0.134624	0.377533	0.286	0.13	1
ERCC5	0.134965	0.453213	0.381	0.217	1
TUBA4A	0.13564	0.320563	0.69	0.522	1
WWP2	0.135909	-0.451425	0.119	0.261	1
L3MBTL2	0.135909	-0.445352	0.119	0.261	1
CDK2AP2	0.135942	0.434441	0.548	0.435	1
SNRPF	0.136715	-0.502281	0.31	0.522	1
REXO2	0.136942	0.439882	0.333	0.174	1
GCLM	0.138169	-0.379591	0.143	0.304	1
ELF2	0.138169	-0.493734	0.143	0.304	1
SDHB	0.1383	-0.407388	0.19	0.391	1
PPP3CA	0.139232	0.505779	0.262	0.13	1
HSPA1A	0.139232	0.447979	0.262	0.13	1
CD27	0.139232	-0.621549	0.167	0.304	1
AKR1B1	0.139706	0.400938	0.333	0.217	1
BCKDHA	0.140243	-0.309368	0.095	0.261	1
KCNA3	0.140677	-0.677654	0.214	0.348	1
MTRNR2L12	0.141138	-0.405172	1	1	1
ZFAND1	0.14204	-0.36885	0.167	0.348	1
EVL	0.143023	-0.271801	0.81	0.87	1
LMO4	0.144406	0.425033	0.262	0.13	1
CYTH1	0.14452	-0.595213	0.5	0.609	1
SPTAN1	0.144643	-0.431467	0.476	0.696	1
XPO1	0.14522	-0.463918	0.262	0.478	1
ATP1A1	0.145383	-0.347632	0.357	0.652	1
SIVA1	0.145524	0.488339	0.31	0.174	1
USP4	0.146591	-0.446688	0.238	0.435	1
INPP5D	0.146859	-0.598575	0.357	0.565	1
CD96	0.146859	-0.458866	0.357	0.565	1
SMG1	0.14696	-0.435046	0.286	0.522	1
ACAA1	0.147156	-0.298588	0.167	0.348	1
METTL17	0.147283	-0.432315	0.119	0.261	1
CFAP298	0.147283	-0.350368	0.119	0.261	1
ARRDC1	0.147995	-0.278196	0.19	0.391	1
CST3	0.147995	-0.339148	0.19	0.391	1
CD47	0.148403	0.415889	0.595	0.565	1
MTPN	0.148473	0.341671	0.524	0.391	1
PARP9	0.148504	0.482567	0.405	0.261	1
RNF13	0.149156	-0.251086	0.167	0.391	1
PSMA1	0.149424	-0.38281	0.31	0.609	1
ANKRD12	0.149515	-0.453533	0.595	0.783	1
TES	0.149556	-0.527675	0.381	0.609	1
TARS	0.149727	0.421237	0.262	0.13	1
LAGE3	0.149727	0.458461	0.262	0.13	1
UBE2D2	0.150076	0.415153	0.619	0.565	1
PRRC2C	0.150323	-0.437523	0.571	0.783	1
UQCRFS1	0.15045	0.461518	0.476	0.391	1
IKZF2	0.150498	-0.79983	0.214	0.348	1
GPSM3	0.150684	-0.425321	0.762	0.957	1
RSF1	0.151262	0.313005	0.333	0.174	1
PRDM1	0.151429	0.381431	0.405	0.304	1
DCTN1	0.153033	-0.325695	0.19	0.391	1
GMPR2	0.153033	-0.290436	0.19	0.391	1
FAM217B	0.153033	-0.34508	0.19	0.391	1
AP3S1	0.153067	0.319041	0.405	0.261	1
ARF3	0.153237	-0.377679	0.119	0.261	1
MCTP2	0.153237	-0.435205	0.119	0.261	1
C14orf119	0.155195	0.463919	0.262	0.13	1
RNF40	0.155195	0.446685	0.262	0.13	1
TSR2	0.155195	0.411716	0.262	0.13	1
TRA2A	0.156001	-0.429224	0.286	0.522	1
PJA2	0.156158	-0.34295	0.238	0.435	1
RASA3	0.156158	-0.457145	0.238	0.435	1
KDM5A	0.15628	-0.401088	0.214	0.391	1
EIF5	0.156294	0.370496	0.452	0.304	1
TXNIP	0.156713	-0.302981	1	1	1
RAB29	0.156979	0.454213	0.524	0.391	1
SPN	0.157239	-0.263485	0.595	0.957	1
HADHB	0.157809	-0.380436	0.167	0.348	1
B3GNT2	0.157809	-0.322942	0.167	0.348	1
LUC7L3	0.158176	0.567714	0.5	0.391	1
HACD4	0.158201	-0.336542	0.19	0.391	1
TCERG1	0.158956	0.35419	0.333	0.217	1
NDUFA5	0.159191	-0.331382	0.262	0.478	1
REV1	0.159371	-0.406501	0.119	0.261	1
RBPJ	0.159371	-0.420133	0.119	0.261	1
PDLIM5	0.159371	-0.368925	0.119	0.261	1
SUCLA2	0.159371	-0.413924	0.119	0.261	1
RFFL	0.159371	-0.361955	0.119	0.261	1
SRSF1	0.159371	-0.41913	0.119	0.261	1
LY75	0.159656	-0.419699	0.19	0.348	1
EIF4G3	0.160814	0.43434	0.262	0.13	1
PNKD	0.160834	0.467651	0.31	0.174	1
CDK5RAP3	0.161115	-0.479121	0.238	0.435	1
PITPNC1	0.161115	-0.321632	0.238	0.435	1
TNFRSF1A	0.161424	-0.472568	0.214	0.391	1
USP47	0.162511	0.408873	0.405	0.261	1
NDUFS8	0.162511	0.322171	0.405	0.261	1
DPM3	0.162846	0.37742	0.452	0.348	1
NSL1	0.163499	-0.326383	0.19	0.391	1
LCK	0.163724	0.347413	0.952	0.913	1
SUPT16H	0.164067	0.485197	0.381	0.261	1
PARP8	0.16491	0.449583	0.548	0.435	1
NBR1	0.16494	-0.488408	0.286	0.478	1
IFITM1	0.164965	-0.302525	1	1	1
COX7A2L	0.165457	0.306045	0.429	0.261	1
BAZ1A	0.165457	0.31208	0.429	0.261	1
SPTBN1	0.16569	-0.37425	0.119	0.261	1
TOR2A	0.16569	-0.408625	0.119	0.261	1
TRIM38	0.166219	-0.340607	0.143	0.304	1
IFNAR2	0.166219	-0.391621	0.143	0.304	1
LSM1	0.167395	0.34415	0.405	0.261	1
STMP1	0.168124	0.46857	0.5	0.435	1
CASP4	0.168291	0.474402	0.476	0.391	1
HDAC1	0.168865	0.403044	0.524	0.435	1
PI4KB	0.168931	-0.337721	0.19	0.391	1
TPD52	0.168931	-0.314131	0.19	0.391	1
TRPC4AP	0.169036	-0.379013	0.167	0.348	1
ZNF217	0.169036	-0.393409	0.167	0.348	1
KLF3	0.169054	0.423873	0.381	0.261	1
NDUFA7	0.169304	-0.402188	0.238	0.391	1
SKP1	0.169695	0.316615	0.833	0.957	1
IKZF3	0.169912	0.295837	0.571	0.522	1
FAM32A	0.170398	-0.415584	0.262	0.435	1
ILK	0.170483	-0.310515	0.286	0.565	1
PTGER2	0.171803	-0.315856	0.381	0.609	1
TTC1	0.172093	-0.355072	0.214	0.391	1
LGR6	0.172195	-0.431204	0.119	0.261	1
MPHOSPH10	0.172195	-0.345644	0.119	0.261	1
UQCC2	0.172195	-0.252691	0.119	0.261	1
VPS25	0.172195	-0.370864	0.119	0.261	1
LRRC59	0.172195	-0.336905	0.119	0.261	1
ST8SIA4	0.17231	-0.322314	0.143	0.304	1
RAB24	0.17231	-0.256207	0.143	0.304	1
ATP2B4	0.172389	-0.285446	0.262	0.522	1
ADAM8	0.172939	-0.368735	0.31	0.522	1
CD2BP2	0.174155	-0.382099	0.262	0.478	1
S100A10	0.174352	-0.303188	0.929	0.957	1
ELAVL1	0.174496	-0.323155	0.19	0.391	1
ZFAND2B	0.174869	-0.323004	0.167	0.348	1
R3HDM4	0.174869	-0.406757	0.167	0.348	1
ERH	0.176312	-0.318732	0.429	0.652	1
RRAGA	0.176441	-0.465784	0.19	0.348	1
SENP6	0.17793	-0.404786	0.31	0.522	1
OAS2	0.178567	-0.345798	0.143	0.304	1
ORMDL1	0.178593	0.384339	0.262	0.13	1
BAZ2A	0.178593	-0.495042	0.167	0.304	1
JAGN1	0.17889	-0.358509	0.119	0.261	1
STX5	0.17889	-0.39599	0.119	0.261	1
KLHL36	0.17889	-0.327958	0.119	0.261	1
GPKOW	0.17889	-0.259049	0.119	0.261	1
VPS29	0.180087	-0.380105	0.286	0.478	1
SEC22B	0.180197	-0.316439	0.19	0.391	1
ALKBH5	0.180197	-0.323447	0.19	0.391	1
MRPS5	0.180851	-0.278698	0.167	0.348	1
PIK3IP1	0.180851	-0.285486	0.167	0.348	1
HERC2	0.182319	0.442237	0.286	0.174	1
NAA50	0.182709	0.270177	0.405	0.261	1
PSMA5	0.183708	-0.450572	0.476	0.609	1
GYG1	0.183785	0.426782	0.476	0.348	1
CBX1	0.183899	0.339815	0.286	0.13	1
NUDT16L1	0.184991	-0.294881	0.143	0.304	1
CCNI	0.185515	0.299721	0.952	0.957	1
ORAI1	0.185654	0.323497	0.429	0.261	1
PSPC1	0.185761	0.312431	0.333	0.217	1
TWF1	0.185776	-0.310452	0.119	0.261	1
IK	0.186291	-0.526359	0.381	0.609	1
MT-ND4	0.186997	-0.311447	1	1	1
ACAP1	0.187219	-0.420103	0.619	0.783	1
PFDN5	0.187775	0.256218	0.929	0.957	1
EIF3M	0.188232	0.258247	0.452	0.261	1
WASHC3	0.188616	-0.288535	0.214	0.435	1
ASCL2	0.189074	-0.440307	0.214	0.391	1
NUDC	0.190146	0.481546	0.381	0.261	1
HPS1	0.190146	-0.362321	0.262	0.478	1
NCOA4	0.190744	0.355561	0.381	0.304	1
DDX46	0.190757	-0.432797	0.429	0.652	1
NGLY1	0.191232	0.436424	0.262	0.13	1
AMD1	0.191232	0.416682	0.262	0.13	1
CAPZA2	0.191232	0.437731	0.262	0.13	1
SHMT2	0.191232	0.418995	0.262	0.13	1
FAAP20	0.191502	-0.380049	0.238	0.391	1
GABARAPL1	0.191502	0.464239	0.333	0.217	1
MBNL2	0.191585	-0.372504	0.143	0.304	1
VPS28	0.191929	-0.364939	0.619	0.783	1
APOBEC3C	0.19218	-0.359311	0.405	0.609	1
NOL7	0.192388	0.394728	0.452	0.348	1
UBLCP1	0.192769	0.396946	0.476	0.391	1
FOXJ3	0.192857	-0.33772	0.119	0.261	1
C12orf57	0.193739	0.331548	0.833	0.826	1
LBH	0.193933	0.266024	0.714	0.696	1
SNRNP40	0.195	-0.281581	0.214	0.391	1
CD164	0.195554	-0.340759	0.619	0.739	1
SLTM	0.195709	0.693272	0.381	0.261	1
SASH3	0.196818	-0.404395	0.714	0.87	1
YPEL5	0.197372	0.338871	0.333	0.217	1
TMC6	0.197628	-0.412693	0.262	0.435	1
S100A11	0.198626	-0.293208	0.738	0.783	1
NDUFV1	0.199037	0.362724	0.405	0.261	1
RPF1	0.200133	-0.261404	0.119	0.261	1
PKN1	0.200356	-0.294087	0.214	0.435	1
RBM23	0.200822	-0.402228	0.19	0.348	1
P4HB	0.201048	-0.392279	0.476	0.652	1
SNX5	0.201061	0.287063	0.333	0.174	1
SSR1	0.201177	-0.318376	0.31	0.565	1
TXN	0.203413	0.323686	0.595	0.478	1
TRIM22	0.203413	0.426199	0.571	0.522	1
MIB2	0.203436	0.595973	0.357	0.261	1
IFI6	0.203436	0.348481	0.357	0.261	1
KLF6	0.203836	-0.373816	0.833	0.913	1
HDAC2	0.204518	0.315491	0.262	0.13	1
GGA1	0.204518	-0.466055	0.167	0.304	1
GLIPR2	0.20471	-0.465327	0.31	0.435	1
VPS16	0.205288	-0.261537	0.143	0.304	1
NECAP2	0.207193	-0.263352	0.262	0.478	1
GTF3C1	0.207259	-0.425926	0.214	0.391	1
XRN1	0.20759	0.570267	0.381	0.304	1
SPNS1	0.207608	-0.269637	0.119	0.261	1
PTRHD1	0.207618	0.318281	0.405	0.304	1
EIF3H	0.207656	0.272191	0.714	0.652	1
RPS27L	0.20769	0.534476	0.619	0.652	1
PSMB8-AS1	0.20866	-0.386244	0.381	0.565	1
ITGAL	0.208688	-0.502285	0.452	0.609	1
DDX24	0.210178	-0.309607	0.595	0.87	1
RFTN1	0.2105	0.310344	0.405	0.261	1
SCAMP2	0.211347	0.422252	0.524	0.478	1
ATG5	0.211408	-0.315695	0.167	0.304	1
RGS14	0.212621	-0.261857	0.214	0.435	1
ZPR1	0.213054	-0.273207	0.167	0.348	1
EPS15	0.213114	0.409037	0.381	0.261	1
MGST3	0.213392	-0.270615	0.286	0.522	1
ABHD14A	0.213896	0.516143	0.286	0.174	1
SMARCA5	0.213896	0.436214	0.286	0.174	1
IBTK	0.213896	-0.285121	0.19	0.348	1
RRN3	0.213896	-0.34685	0.19	0.348	1
DNTTIP2	0.214044	0.286154	0.31	0.174	1
USP16	0.214044	0.39436	0.31	0.174	1
TRIM56	0.215284	-0.393926	0.119	0.261	1
SYPL1	0.215284	-0.457329	0.119	0.261	1
UFD1	0.215424	-0.412224	0.262	0.435	1
LBR	0.216407	0.255796	0.405	0.261	1
AKNA	0.217938	-0.283215	0.381	0.609	1
TALDO1	0.218052	0.340201	0.429	0.348	1
TNFRSF1B	0.218676	0.463009	0.5	0.435	1
SDHAF2	0.219281	-0.435165	0.31	0.478	1
FPGS	0.219963	-0.266353	0.167	0.348	1
CD58	0.220067	-0.343327	0.214	0.391	1
CHD1	0.220067	-0.359894	0.214	0.391	1
NFE2L2	0.220658	0.478049	0.286	0.174	1
LYPLA1	0.220658	0.365669	0.286	0.174	1
SZRD1	0.22217	0.381483	0.333	0.217	1
TBC1D5	0.22217	-0.33153	0.238	0.391	1
DNAJC7	0.222768	-0.385464	0.333	0.565	1
NIFK	0.223162	-0.255449	0.119	0.261	1
PARP10	0.223162	-0.325898	0.119	0.261	1
ZNF410	0.223162	-0.327816	0.119	0.261	1
SRSF11	0.223334	0.251885	0.667	0.565	1
LAMP1	0.223466	-0.371073	0.595	0.783	1
BRD2	0.223568	-0.360539	0.381	0.609	1
CELF2	0.223568	-0.353975	0.381	0.609	1
GPS1	0.223709	-0.330717	0.238	0.435	1
PIM1	0.223896	-0.372214	0.333	0.522	1
SH3BP1	0.223896	0.35222	0.429	0.348	1
ASAH1	0.224743	0.354005	0.381	0.217	1
VPS35	0.224743	0.354482	0.381	0.217	1
CASP1	0.225479	-0.328033	0.381	0.565	1
PRDX6	0.22549	0.423141	0.381	0.304	1
PPP5C	0.225687	-0.34229	0.167	0.304	1
DGCR6L	0.225687	-0.374115	0.167	0.304	1
GAPDH	0.226571	0.268286	1	1	1
NORAD	0.22668	-0.2685	0.214	0.391	1
CRYBG1	0.227573	-0.36601	0.19	0.348	1
SVIP	0.227573	0.398852	0.286	0.174	1
CARD8	0.227912	0.339556	0.357	0.261	1
NCR3	0.228578	-0.584873	0.31	0.435	1
SRSF9	0.228642	0.391805	0.429	0.391	1
NSD1	0.228703	-0.347963	0.238	0.391	1
RPS19BP1	0.229852	-0.308385	0.31	0.565	1
SLAIN2	0.231244	-0.264357	0.119	0.261	1
ZDHHC24	0.231244	-0.272313	0.119	0.261	1
GSTK1	0.232461	0.271672	0.81	0.696	1
WDR83OS	0.232602	0.304718	0.619	0.609	1
CDK17	0.233079	-0.304508	0.167	0.304	1
RABEP1	0.233079	0.291403	0.262	0.13	1
OXA1L	0.234333	-0.324498	0.214	0.348	1
DPY30	0.23464	0.334339	0.286	0.174	1
MRPS10	0.23464	0.353226	0.286	0.174	1
CPSF6	0.23464	0.434848	0.286	0.174	1
RBM4	0.235373	-0.389703	0.238	0.391	1
SLC2A3	0.235373	-0.332924	0.238	0.391	1
TTC3	0.235373	-0.396398	0.238	0.391	1
SH3BP2	0.235633	-0.454029	0.143	0.261	1
PRPF19	0.235633	-0.351566	0.143	0.261	1
VPS26B	0.235633	-0.346082	0.143	0.261	1
DDX39B	0.235782	-0.266097	0.405	0.609	1
GBP2	0.23592	0.560833	0.429	0.348	1
LIPA	0.236937	0.269548	0.429	0.304	1
ECH1	0.239019	0.378319	0.571	0.478	1
LYAR	0.239803	-0.515568	0.571	0.739	1
CLTB	0.241079	-0.270169	0.381	0.609	1
FKBP5	0.24139	0.255131	0.31	0.174	1
PPP1R15A	0.241651	0.555463	0.262	0.174	1
SRP72	0.241862	0.364006	0.286	0.174	1
TMEM219	0.242179	0.40692	0.333	0.217	1
ARHGEF9	0.242629	-0.263152	0.143	0.304	1
UQCRB	0.245206	0.270021	0.833	0.826	1
STT3A	0.245407	-0.377568	0.19	0.304	1
PLEK	0.24591	0.375807	0.857	0.913	1
TSTD1	0.246298	0.366796	0.452	0.435	1
NOP10	0.247125	0.357835	0.476	0.435	1
HPCAL1	0.247367	-0.330767	0.214	0.391	1
TANK	0.247367	-0.319383	0.214	0.391	1
PHF11	0.247774	0.275478	0.548	0.522	1
FAM172A	0.248375	-0.296554	0.167	0.304	1
AL135905.2	0.248375	-0.273537	0.167	0.304	1
RNF115	0.249239	0.304538	0.286	0.174	1
TSNAX	0.249239	-0.258459	0.19	0.348	1
DENND4C	0.249239	0.295191	0.286	0.174	1
ANKRD10	0.249239	-0.279988	0.19	0.348	1
NIPBL	0.250311	0.357866	0.357	0.217	1
IKZF1	0.250479	-0.310388	0.31	0.478	1
MCRS1	0.250637	-0.255689	0.143	0.304	1
COPE	0.250743	0.260088	0.524	0.391	1
ST13	0.250743	0.42757	0.524	0.391	1
ELOB	0.250836	0.25279	0.881	0.739	1
GNAI2	0.252032	-0.394442	0.143	0.261	1
CCAR2	0.252032	-0.324803	0.143	0.261	1
MRPL50	0.252032	-0.320193	0.143	0.261	1
TMEM141	0.252032	-0.359065	0.143	0.261	1
GZMK	0.253042	-1.41566	0.19	0.304	1
YWHAH	0.253042	-0.339492	0.19	0.304	1
BDP1	0.254363	0.524673	0.405	0.261	1
ZC3HAV1	0.254801	-0.471966	0.333	0.522	1
MRPL20	0.25562	-0.340702	0.381	0.565	1
ARHGAP4	0.255949	-0.30878	0.214	0.348	1
PRPF8	0.256089	-0.521543	0.333	0.478	1
P2RY8	0.256204	-0.34796	0.238	0.391	1
IRF7	0.25628	-0.307186	0.167	0.304	1
POLR2A	0.25628	-0.29186	0.167	0.304	1
SHISA5	0.256488	-0.4033	0.619	0.826	1
TNIK	0.256771	0.362302	0.286	0.174	1
FKBP3	0.256771	0.347821	0.286	0.174	1
MCM3AP	0.25692	0.420545	0.262	0.174	1
RNMT	0.257293	0.340697	0.333	0.261	1
COX7C	0.257651	-0.257026	0.905	1	1
DOCK8	0.259534	-0.429462	0.405	0.565	1
SHARPIN	0.260524	-0.377167	0.143	0.261	1
EPRS	0.26084	-0.400543	0.19	0.304	1
ARL2BP	0.261322	-0.279787	0.333	0.522	1
SH3BP5	0.261366	-0.37655	0.262	0.435	1
CALHM2	0.262705	-0.409744	0.333	0.478	1
CFLAR	0.262919	-0.274951	0.357	0.522	1
F2R	0.262919	0.361767	0.452	0.348	1
RAB5B	0.263452	-0.348363	0.214	0.348	1
ALG5	0.264359	-0.282339	0.167	0.304	1
HELZ	0.264359	-0.258398	0.167	0.304	1
BABAM1	0.26446	0.333332	0.286	0.174	1
SDF2L1	0.26446	0.281771	0.286	0.174	1
SYAP1	0.26446	0.421517	0.286	0.174	1
GBP1	0.264535	0.363326	0.381	0.304	1
FUS	0.265365	-0.331467	0.476	0.696	1
ATP5PF	0.267463	0.304027	0.643	0.565	1
PLEKHF1	0.268445	-0.276017	0.262	0.435	1
SCP2	0.26907	-0.281123	0.429	0.739	1
GIMAP1	0.26907	0.282869	0.619	0.391	1
TRIP12	0.269211	-0.428024	0.143	0.261	1
MYADM	0.269211	-0.293256	0.143	0.261	1
PHF20L1	0.26934	0.500749	0.31	0.217	1
KLF12	0.26934	-0.307275	0.214	0.391	1
RBM42	0.26934	-0.26151	0.214	0.391	1
LAIR1	0.271459	-0.417909	0.167	0.261	1
NDUFB6	0.271471	0.440661	0.381	0.304	1
NUP50	0.27166	0.340535	0.333	0.261	1
ANKRD17	0.272612	-0.310106	0.167	0.304	1
XRN2	0.272959	-0.305609	0.405	0.652	1
RESF1	0.273274	0.444899	0.643	0.739	1
ANXA11	0.273306	-0.358945	0.69	0.783	1
COPS9	0.273605	-0.310931	0.524	0.783	1
VIM	0.275393	-0.27048	0.929	1	1
MT-ND2	0.275393	-0.344188	0.929	1	1
TAGLN2	0.276044	-0.26394	0.738	0.87	1
CYFIP2	0.276787	-0.431181	0.571	0.783	1
C12orf75	0.277053	0.383009	0.595	0.522	1
OXLD1	0.278095	-0.325446	0.143	0.261	1
TGIF1	0.278095	-0.29029	0.143	0.261	1
TPST2	0.278376	-0.412432	0.595	0.696	1
SPPL2A	0.278911	0.262882	0.31	0.174	1
NELFCD	0.279121	0.307134	0.381	0.261	1
ZNF600	0.280311	-0.442879	0.19	0.348	1
SNRPD2	0.280339	-0.28835	0.786	0.913	1
OGFR	0.281039	-0.297109	0.167	0.304	1
BSG	0.283032	-0.313132	0.619	0.696	1
NDUFB3	0.283042	-0.311191	0.357	0.522	1
PDCD6IP	0.28326	-0.321402	0.333	0.478	1
TBRG1	0.284193	0.298377	0.452	0.391	1
PDCD2	0.285713	-0.274626	0.286	0.478	1
CWC15	0.286868	-0.307574	0.214	0.348	1
SAR1A	0.287177	-0.294279	0.143	0.261	1
CENPT	0.287177	-0.275174	0.143	0.261	1
CCDC25	0.288474	0.433458	0.286	0.174	1
DIAPH1	0.289314	-0.312992	0.429	0.565	1
KRR1	0.289436	0.315667	0.262	0.174	1
VPS36	0.289436	0.347835	0.262	0.174	1
MORC3	0.289436	0.367483	0.262	0.174	1
POLR2K	0.289976	-0.290838	0.357	0.522	1
AKAP13	0.290325	0.318856	0.714	0.826	1
ARPC1A	0.290903	0.334317	0.286	0.217	1
TFDP2	0.292616	-0.363136	0.238	0.348	1
NT5C3A	0.293687	-0.281235	0.19	0.304	1
DENND1C	0.293699	-0.316126	0.238	0.391	1
BET1L	0.296457	-0.264843	0.143	0.261	1
GUSB	0.29798	0.329722	0.262	0.174	1
TRAPPC4	0.29798	0.310879	0.262	0.174	1
ZBP1	0.29798	0.422596	0.262	0.174	1
GNG5	0.298249	0.416205	0.548	0.522	1
IDH2	0.298249	-0.346993	0.452	0.696	1
CYB5B	0.298419	-0.309239	0.167	0.304	1
COPS2	0.299087	0.366746	0.286	0.217	1
MDH2	0.299321	-0.368076	0.429	0.522	1
KLHDC3	0.300451	-0.260958	0.286	0.478	1
KEAP1	0.300667	0.2738	0.31	0.217	1
GPRIN3	0.301619	-0.260713	0.238	0.391	1
NMRAL1	0.301619	-0.294243	0.238	0.391	1
CLIC3	0.302864	0.39769	0.429	0.348	1
NUCB2	0.304152	-0.335125	0.476	0.696	1
TSEN54	0.304213	-0.401893	0.31	0.435	1
BLOC1S1	0.304999	-0.384656	0.643	0.739	1
NDUFB1	0.305186	-0.340304	0.357	0.565	1
EP400	0.305935	-0.321633	0.143	0.261	1
FNBP1	0.306328	-0.38253	0.405	0.565	1
RNF181	0.306601	0.336896	0.381	0.348	1
RNASEH2B	0.308007	0.276671	0.381	0.304	1
FAM111A	0.30906	0.267151	0.381	0.261	1
SNRNP70	0.309722	-0.40669	0.286	0.391	1
RO60	0.309946	0.402887	0.333	0.261	1
DNPEP	0.31165	-0.2568	0.214	0.348	1
RALGDS	0.31165	-0.274605	0.214	0.348	1
DPP8	0.31165	-0.362114	0.214	0.348	1
ZRANB2	0.313443	-0.362122	0.405	0.565	1
KHDRBS1	0.314161	0.398179	0.381	0.348	1
EFHD2	0.315342	-0.324856	0.476	0.652	1
SFXN1	0.31557	0.35823	0.262	0.174	1
CCNG1	0.315913	0.636166	0.286	0.217	1
MAP2K3	0.317207	-0.250129	0.214	0.391	1
KLRC2	0.319493	-0.298297	0.619	0.826	1
TNFRSF14	0.319881	-0.313263	0.333	0.478	1
SAFB	0.321671	-0.28591	0.262	0.435	1
ROMO1	0.321671	-0.2586	0.262	0.435	1
PPP4R2	0.322714	0.276713	0.286	0.174	1
IL12RB1	0.322714	0.270323	0.286	0.174	1
RNF5	0.323493	-0.25415	0.286	0.478	1
UROD	0.324615	0.312531	0.262	0.174	1
SP100	0.325163	-0.359483	0.643	0.739	1
PTPN7	0.325198	-0.356842	0.357	0.478	1
UBN1	0.325488	-0.402811	0.143	0.261	1
ITFG1	0.325488	-0.270577	0.143	0.261	1
CD244	0.325696	-0.355348	0.238	0.348	1
MRPS33	0.326157	-0.394426	0.167	0.261	1
MRPL10	0.326213	0.282679	0.333	0.261	1
SAMM50	0.326213	0.270665	0.333	0.261	1
SELENOS	0.326225	-0.281148	0.238	0.391	1
LONP2	0.326225	-0.317729	0.238	0.391	1
TNFAIP8	0.327367	0.272139	0.548	0.435	1
IFI16	0.328016	0.388906	0.5	0.435	1
TTC14	0.328933	-0.290402	0.214	0.348	1
ATG12	0.328933	-0.304503	0.214	0.348	1
CRLF3	0.328933	-0.328366	0.214	0.348	1
CCS	0.3292	-0.325702	0.19	0.304	1
EAPP	0.329646	-0.334844	0.31	0.478	1
TRIR	0.332276	-0.328155	0.762	0.957	1
NCR1	0.332859	-0.285025	0.286	0.435	1
SEC23IP	0.333349	0.297942	0.286	0.217	1
PLEKHA2	0.333828	0.301115	0.262	0.174	1
CHMP5	0.334332	0.285956	0.31	0.217	1
MAD1L1	0.33455	0.329878	0.333	0.261	1
HCP5	0.33536	-0.318316	0.333	0.478	1
CEP57	0.335926	-0.326764	0.167	0.261	1
AC004687.1	0.337803	-0.267452	0.214	0.348	1
SRPK2	0.339012	-0.282739	0.381	0.565	1
HIF1A	0.343207	0.27423	0.262	0.174	1
RGS10	0.345617	0.387131	0.381	0.348	1
NEMF	0.345617	-0.257369	0.31	0.478	1
KIF21A	0.346459	-0.250085	0.262	0.435	1
RAB8B	0.347657	0.26594	0.381	0.304	1
TNFSF14	0.347959	-0.277285	0.19	0.304	1
CCT3	0.348578	0.282436	0.429	0.348	1
TNIP1	0.352043	0.327192	0.31	0.217	1
CCND2	0.355999	-0.267653	0.214	0.348	1
NDUFB4	0.357073	0.281053	0.5	0.522	1
UBAP1	0.357588	-0.270528	0.19	0.304	1
SPSB3	0.358075	-0.383435	0.381	0.522	1
DBNL	0.358369	0.281228	0.452	0.435	1
PIGC	0.359298	0.310135	0.333	0.304	1
RNASET2	0.36038	-0.299038	0.262	0.391	1
BCL2L1	0.360643	0.328708	0.286	0.217	1
PYCARD	0.362733	0.285373	0.548	0.522	1
CLPP	0.364387	0.258993	0.381	0.304	1
HIST1H1D	0.365986	0.314672	0.5	0.435	1
GPS2	0.366267	0.279763	0.476	0.435	1
RNASEH2C	0.366383	-0.312556	0.31	0.391	1
DNAJC19	0.367384	-0.317699	0.19	0.304	1
AKIRIN2	0.367384	-0.333075	0.19	0.304	1
C16orf54	0.370052	-0.255421	0.238	0.391	1
LLPH	0.370336	0.379733	0.31	0.217	1
TBC1D10C	0.370503	-0.360407	0.595	0.783	1
ETFB	0.372344	0.315226	0.262	0.174	1
AC008875.3	0.374627	0.527422	0.31	0.261	1
TOP1	0.374627	0.4605	0.31	0.261	1
PIK3R1	0.375223	0.352333	0.595	0.522	1
LAMTOR2	0.378845	-0.35266	0.214	0.304	1
GLO1	0.378845	-0.317147	0.214	0.304	1
NADSYN1	0.378845	-0.344239	0.214	0.304	1
ICAM2	0.37901	-0.36082	0.333	0.435	1
GIT2	0.3797	0.298092	0.31	0.217	1
SLA2	0.3797	0.273305	0.31	0.217	1
SNX3	0.381276	0.282112	0.524	0.435	1
MGAT4A	0.382387	0.253724	0.262	0.174	1
RPS6KA1	0.382408	-0.267513	0.381	0.522	1
ATF7IP	0.382408	0.283411	0.452	0.391	1
FLOT2	0.382408	-0.311336	0.381	0.522	1
COMT	0.383882	0.318614	0.31	0.261	1
UPP1	0.383907	0.250094	0.357	0.304	1
NCK1	0.385996	-0.255031	0.31	0.435	1
HLA-DMA	0.387426	0.294711	0.333	0.261	1
SLC25A20	0.387556	-0.276241	0.167	0.261	1
LMF2	0.388752	0.301642	0.262	0.217	1
PIN1	0.388933	0.343606	0.405	0.348	1
MAN1A2	0.389208	0.255637	0.31	0.217	1
EMC7	0.390409	0.255464	0.381	0.304	1
NDUFA6	0.392454	0.26804	0.524	0.478	1
ARHGAP9	0.39249	-0.291262	0.524	0.609	1
TRAT1	0.393276	0.518516	0.31	0.261	1
ZNF24	0.393276	0.290143	0.31	0.261	1
CBX3	0.395347	-0.291861	0.452	0.652	1
ATP5F1C	0.397488	0.257305	0.476	0.522	1
HSP90AB1	0.398385	0.359721	0.857	0.913	1
TNKS2	0.398435	-0.261808	0.167	0.261	1
ATRAID	0.398451	-0.254408	0.333	0.522	1
CFAP97	0.39886	0.266598	0.31	0.217	1
NHP2	0.39886	-0.304046	0.238	0.348	1
TRABD	0.39886	-0.334169	0.238	0.348	1
PSIP1	0.399121	0.28475	0.452	0.435	1
DENR	0.406127	0.288011	0.333	0.261	1
ZNF276	0.408212	-0.289317	0.19	0.304	1
CCDC186	0.408654	0.285962	0.286	0.261	1
FDFT1	0.408884	0.30536	0.357	0.261	1
ERAP2	0.409035	-0.283074	0.214	0.304	1
ERP29	0.410126	-0.27742	0.69	0.826	1
PUF60	0.411949	0.273953	0.429	0.391	1
METTL5	0.412476	0.341321	0.31	0.261	1
MRFAP1	0.412476	-0.299209	0.262	0.348	1
ANXA2R	0.412934	-0.371572	0.31	0.435	1
ITGB1	0.412954	-0.350198	0.571	0.609	1
ZC3H15	0.414107	0.303414	0.524	0.435	1
LPCAT1	0.415987	-0.260949	0.333	0.522	1
DIP2A	0.418591	-0.286784	0.238	0.348	1
SP110	0.41927	-0.303712	0.429	0.565	1
COPS3	0.419299	0.286608	0.286	0.217	1
ADGRE5	0.41936	-0.269214	0.738	0.826	1
PPCS	0.419409	-0.356711	0.214	0.304	1
NDUFA10	0.419409	0.417164	0.262	0.217	1
BRMS1	0.419409	0.326895	0.262	0.217	1
PDCD10	0.420463	0.278271	0.357	0.304	1
LPIN2	0.420736	-0.394469	0.167	0.261	1
NDUFA2	0.424858	-0.278681	0.405	0.522	1
DDRGK1	0.425355	0.265646	0.333	0.261	1
XPC	0.429602	-0.273612	0.19	0.304	1
EXOSC1	0.429935	0.388617	0.262	0.217	1
ANXA2	0.43129	-0.283249	0.571	0.652	1
UBE3A	0.432708	-0.279082	0.286	0.391	1
NRDC	0.436211	0.294786	0.381	0.304	1
CRBN	0.439482	0.560273	0.357	0.304	1
COPS4	0.440033	0.260237	0.286	0.217	1
NAPA	0.441843	0.263151	0.452	0.478	1
GTF2A2	0.442458	-0.252764	0.286	0.391	1
CCND3	0.446129	0.25226	0.857	0.957	1
PSMB9	0.446358	0.250809	0.952	0.913	1
EIF1AX	0.447414	-0.318734	0.333	0.478	1
SEC13	0.449173	0.296838	0.357	0.304	1
B4GALT3	0.449239	-0.274444	0.238	0.348	1
TGFBR3	0.449758	-0.256563	0.405	0.609	1
PSMD1	0.450617	0.312405	0.286	0.217	1
SPCS3	0.452503	0.283828	0.31	0.261	1
DAD1	0.454306	-0.274	0.452	0.652	1
TMEM123	0.455174	-0.261425	0.262	0.391	1
UQCRC2	0.458695	-0.332977	0.452	0.522	1
ANXA7	0.458985	-0.25028	0.286	0.435	1
DARS	0.459732	0.378718	0.286	0.261	1
SIGIRR	0.459775	-0.29294	0.429	0.522	1
PTPN4	0.46064	0.336253	0.452	0.435	1
GOLGA4	0.461083	-0.320435	0.333	0.435	1
FOXN3	0.461083	-0.320328	0.333	0.435	1
RNF114	0.461343	0.277049	0.286	0.217	1
NARF	0.462331	0.342748	0.333	0.304	1
ADD1	0.462608	-0.271009	0.19	0.261	1
PRDM2	0.47036	0.35171	0.286	0.261	1
PIAS1	0.47036	0.300334	0.286	0.261	1
HLA-DRA	0.470778	0.544395	0.381	0.348	1
PHF20	0.470778	0.276232	0.381	0.348	1
TRAC	0.472451	0.309407	0.333	0.304	1
CTR9	0.473545	0.291279	0.262	0.217	1
WBP2	0.478965	-0.31032	0.286	0.435	1
RBM17	0.480841	0.348643	0.405	0.391	1
MRPL14	0.484816	0.341796	0.262	0.217	1
UBA1	0.484816	-0.269078	0.214	0.304	1
PLP2	0.486179	-0.29776	0.19	0.261	1
CTSS	0.487421	-0.313056	0.405	0.565	1
FAM50A	0.492017	-0.266299	0.238	0.348	1
PRMT1	0.493052	0.272712	0.333	0.304	1
TSSC4	0.49623	0.271565	0.262	0.217	1
FKBP8	0.49666	-0.252079	0.429	0.652	1
DNAJC8	0.503955	-0.351061	0.5	0.652	1
DANCR	0.505488	-0.303026	0.262	0.348	1
FKBP1A	0.506339	-0.263537	0.429	0.522	1
CNOT7	0.509804	0.318014	0.333	0.348	1
GOLPH3	0.510407	0.257773	0.357	0.348	1
IL27RA	0.51066	-0.362982	0.333	0.435	1
FCMR	0.517085	-0.318641	0.571	0.609	1
RAB10	0.519482	0.292298	0.262	0.217	1
CCT8	0.522223	-0.358102	0.381	0.565	1
ACO2	0.525482	0.282955	0.286	0.261	1
YME1L1	0.525809	0.338529	0.381	0.391	1
FRYL	0.527562	-0.300052	0.262	0.348	1
STRAP	0.528794	-0.256573	0.429	0.565	1
FAM13B	0.529126	0.302416	0.31	0.304	1
SMIM12	0.531316	0.266992	0.262	0.217	1
SRRM2	0.535424	-0.250803	0.429	0.522	1
PTPN2	0.536889	-0.259049	0.238	0.348	1
TMED5	0.540283	-0.292695	0.238	0.304	1
TRBC2	0.541768	-0.354793	0.738	0.696	1
G6PD	0.54467	-0.266474	0.381	0.478	1
CNPY2	0.55224	0.250279	0.381	0.348	1
IL16	0.554876	-0.265402	0.643	0.826	1
ALOX5AP	0.557615	0.269001	0.595	0.522	1
SELENOF	0.561075	-0.374087	0.476	0.522	1
FLOT1	0.562889	-0.251203	0.357	0.391	1
PSMA3	0.562889	-0.295632	0.333	0.435	1
MTA2	0.564017	-0.31726	0.238	0.304	1
BTG1	0.578423	0.339743	0.952	0.913	1
TRAPPC1	0.580337	-0.285925	0.738	0.783	1
MFSD10	0.58346	0.391747	0.452	0.522	1
SERINC1	0.605204	-0.278847	0.357	0.435	1
SYNCRIP	0.6085	-0.301038	0.262	0.348	1
PPHLN1	0.608747	-0.254427	0.286	0.348	1
N4BP2L2	0.616189	0.262319	0.5	0.565	1
H2AFV	0.62645	-0.29581	0.5	0.565	1
SCAF11	0.642988	-0.26862	0.452	0.565	1
CMPK1	0.643583	-0.501278	0.238	0.261	1
SAT1	0.659543	0.251332	0.452	0.478	1
SNHG6	0.678891	-0.290635	0.619	0.696	1
RBM3	0.681912	-0.288559	0.643	0.826	1
ARL5A	0.687276	0.334849	0.429	0.435	1
BIN1	0.690816	-0.286248	0.643	0.739	1
TMBIM4	0.693454	-0.28351	0.548	0.783	1
SLFN5	0.707486	-0.254059	0.476	0.522	1
SMAP2	0.70933	0.321909	0.262	0.261	1
STAG2	0.716323	-0.384576	0.31	0.348	1
PRDX2	0.726402	0.320013	0.333	0.348	1
DEF6	0.734227	-0.252191	0.524	0.565	1
CRTAM	0.735924	0.255208	0.262	0.261	1
ENSA	0.765099	0.314735	0.286	0.304	1
ANP32B	0.818998	0.284936	0.548	0.609	1
KTN1	0.834071	-0.263992	0.524	0.565	1
CCNH	0.963819	0.280637	0.238	0.261	1
LGALS1	0.971339	0.275431	0.524	0.609	1
RBMX	0.993507	0.250938	0.31	0.391	1

[truncated: 3 more sheets: subcluster_4_severe_vs_mild, subcluster_5_severe_vs_mild, subcluster_6_severe_vs_mild]
