# Supplementary material for: Dissecting CD8+ T cell pathology of severe SARS-CoV-2 infection by single-cell immunoprofiling
Source: Front Immunol. 2022 Dec 16;13:1066176. doi: 10.3389/fimmu.2022.1066176 (PMC9800604; doi:10.3389/fimmu.2022.1066176)
Supplement: Supplementary Table 7 — Results of gene set enrichment analysis on genes differentially expressed in CD16+ CD8+ T cell subtypes between the conditions. [file Table_5.xlsx]

## Sheet: GSEA_subcluster1_severe_vs_mild
GSEA CD16+ CD8+ TEMRA 1 severe vs. mild
pathway	pval	padj	log2err	ES	NES	size	gene set collection
PID_CXCR4_PATHWAY	0.0124284	0.646277	0.38073	0.555742	1.72005	29	C2 PID
PID_AP1_PATHWAY	0.0539419	0.79717	0.282013	-0.619013	-1.58814	12	C2 PID
PID_CASPASE_PATHWAY	0.234615	0.79717	0.122679	0.496399	1.22497	12	C2 PID
PID_CD8_TCR_DOWNSTREAM_PATHWAY	0.218263	0.79717	0.138805	-0.419469	-1.20181	20	C2 PID
PID_CD8_TCR_PATHWAY	0.243094	0.79717	0.11725	0.401392	1.17146	24	C2 PID
PID_ERBB1_DOWNSTREAM_PATHWAY	0.198905	0.79717	0.130777	0.383654	1.22119	33	C2 PID
PID_FAK_PATHWAY	0.109615	0.79717	0.186433	0.580603	1.43276	12	C2 PID
PID_HDAC_CLASSI_PATHWAY	0.107368	0.79717	0.197822	-0.53895	-1.41336	14	C2 PID
PID_IL12_2PATHWAY	0.14733	0.79717	0.155242	0.453326	1.32303	24	C2 PID
PID_IL6_7_PATHWAY	0.141079	0.79717	0.169571	-0.530996	-1.36232	12	C2 PID
PID_MTOR_4PATHWAY	0.245283	0.79717	0.118288	0.467203	1.20949	15	C2 PID
PID_SMAD2_3NUCLEAR_PATHWAY	0.196687	0.79717	0.141225	-0.485096	-1.26281	13	C2 PID
PID_TCR_PATHWAY	0.0554529	0.79717	0.261664	0.492306	1.48527	27	C2 PID
PID_TELOMERASE_PATHWAY	0.100223	0.79717	0.2114	-0.500171	-1.43303	20	C2 PID
PID_TGFBR_PATHWAY	0.216573	0.79717	0.126876	0.531383	1.24754	10	C2 PID
PID_VEGFR1_2_PATHWAY	0.239623	0.79717	0.119888	0.468181	1.21202	15	C2 PID
PID_PI3KCI_PATHWAY	0.295749	0.815789	0.104733	0.432885	1.13952	16	C2 PID
PID_PTP1B_PATHWAY	0.278846	0.815789	0.111011	0.474107	1.16996	12	C2 PID
PID_THROMBIN_PAR1_PATHWAY	0.298077	0.815789	0.10673	0.466496	1.15118	12	C2 PID
PID_AMB2_NEUTROPHILS_PATHWAY	0.609434	0.867273	0.0661326	0.359766	0.871872	11	C2 PID
PID_BCR_5PATHWAY	0.633776	0.867273	0.0645031	0.339881	0.862673	14	C2 PID
PID_BETA_CATENIN_NUC_PATHWAY	0.630885	0.867273	0.0643583	0.365461	0.858	10	C2 PID
PID_CDC42_PATHWAY	0.476895	0.867273	0.0774768	0.374529	0.985901	16	C2 PID
PID_CMYB_PATHWAY	0.580913	0.867273	0.0732559	-0.342538	-0.878813	12	C2 PID
PID_ECADHERIN_NASCENT_AJ_PATHWAY	0.618497	0.867273	0.0664364	0.349213	0.869389	13	C2 PID
PID_FCER1_PATHWAY	0.360169	0.867273	0.100991	-0.397576	-1.06572	15	C2 PID
PID_HIF1_TFPATHWAY	0.450526	0.867273	0.0875697	-0.378186	-0.991765	14	C2 PID
PID_IFNG_PATHWAY	0.631356	0.867273	0.0701132	-0.333356	-0.83443	11	C2 PID
PID_IL12_STAT4_PATHWAY	0.466281	0.867273	0.0808589	0.39728	0.989055	13	C2 PID
PID_IL2_1PATHWAY	0.557484	0.867273	0.0776799	-0.335263	-0.908697	16	C2 PID
PID_ILK_PATHWAY	0.513458	0.867273	0.0795565	-0.362882	-0.944657	13	C2 PID
PID_MYC_REPRESS_PATHWAY	0.553846	0.867273	0.0718276	0.371328	0.916329	12	C2 PID
PID_P53_DOWNSTREAM_PATHWAY	0.360444	0.867273	0.0928481	0.410342	1.08017	16	C2 PID
PID_P73PATHWAY	0.46822	0.867273	0.0857844	-0.393163	-0.984135	11	C2 PID
PID_P75_NTR_PATHWAY	0.383475	0.867273	0.0972151	-0.432197	-1.08184	11	C2 PID
PID_RHOA_PATHWAY	0.542443	0.867273	0.0766747	-0.351579	-0.915233	13	C2 PID
PID_TCPTP_PATHWAY	0.514831	0.867273	0.0806388	-0.372832	-0.933243	11	C2 PID
PID_TXA2PATHWAY	0.59434	0.867273	0.0673624	0.344081	0.890753	15	C2 PID
PID_MYC_ACTIV_PATHWAY	0.674503	0.876854	0.0592219	0.302432	0.846203	20	C2 PID
PID_PDGFRB_PATHWAY	0.671141	0.876854	0.0697793	-0.250912	-0.856917	41	C2 PID
PID_AVB3_OPN_PATHWAY	0.787686	0.900516	0.059476	-0.299532	-0.729126	10	C2 PID
PID_ERA_GENOMIC_PATHWAY	0.759834	0.900516	0.0599892	-0.29323	-0.76334	13	C2 PID
PID_LYSOPHOSPHOLIPID_PATHWAY	0.789809	0.900516	0.0593488	-0.298312	-0.726157	10	C2 PID
PID_MET_PATHWAY	0.758491	0.900516	0.0557104	0.301768	0.781214	15	C2 PID
PID_REG_GR_PATHWAY	0.717895	0.900516	0.0635008	-0.302369	-0.792942	14	C2 PID
PID_SHP2_PATHWAY	0.79661	0.900516	0.0533478	0.30568	0.71765	10	C2 PID
PID_NFAT_3PATHWAY	0.819231	0.905909	0.0530213	0.287427	0.709287	12	C2 PID
PID_TRKR_PATHWAY	0.836224	0.905909	0.052163	0.28054	0.698423	13	C2 PID
PID_IL2_PI3K_PATHWAY	0.913208	0.969118	0.0471642	0.255518	0.619232	11	C2 PID
PID_IL8_CXCR2_PATHWAY	0.967925	0.990196	0.0445071	0.214115	0.518896	11	C2 PID
PID_P53_REGULATION_PATHWAY	0.971154	0.990196	0.0452247	0.208005	0.513296	12	C2 PID
PID_RAC1_PATHWAY	0.998195	0.998195	0.0410713	0.158648	0.436661	19	C2 PID
GOBP_ANTIGEN_PROCESSING_AND_PRESENTATION_OF_PEPTIDE_OR_POLYSACCHARIDE_ANTIGEN_VIA_MHC_CLASS_II	1.06609e-05	0.0167269	0.593325	0.710207	2.23398	29	C5 GOBP
GOBP_INTERFERON_GAMMA_MEDIATED_SIGNALING_PATHWAY	0.000420996	0.220181	0.498493	0.61601	1.97016	31	C5 GOBP
GOBP_REGULATION_OF_IMMUNOGLOBULIN_PRODUCTION	0.000361971	0.220181	0.498493	-0.757679	-1.95999	13	C5 GOBP
GOBP_RESPONSE_TO_INTERLEUKIN_4	0.00066425	0.260552	0.477271	-0.782528	-1.97964	12	C5 GOBP
GOBP_ANTIGEN_PROCESSING_AND_PRESENTATION_OF_PEPTIDE_ANTIGEN	0.00103078	0.323458	0.45506	0.476073	1.79013	72	C5 GOBP
GOBP_ANTIGEN_PROCESSING_AND_PRESENTATION	0.00128689	0.336521	0.45506	0.471999	1.7838	77	C5 GOBP
GOBP_ADAPTIVE_IMMUNE_RESPONSE	0.00204923	0.45932	0.431708	0.43725	1.70987	92	C5 GOBP
GOBP_HEART_MORPHOGENESIS	0.00332129	0.49847	0.431708	-0.733632	-1.85594	12	C5 GOBP
GOBP_NEGATIVE_REGULATION_OF_ADAPTIVE_IMMUNE_RESPONSE	0.00349469	0.49847	0.431708	-0.739565	-1.83101	11	C5 GOBP
GOBP_RESPONSE_TO_BIOTIC_STIMULUS	0.00318419	0.49847	0.431708	0.328418	1.48149	266	C5 GOBP
GOBP_T_CELL_RECEPTOR_SIGNALING_PATHWAY	0.00292459	0.49847	0.431708	0.45672	1.72605	77	C5 GOBP
GOBP_ANTIGEN_RECEPTOR_MEDIATED_SIGNALING_PATHWAY	0.00479848	0.53446	0.407018	0.427499	1.67113	89	C5 GOBP
GOBP_CELLULAR_PROCESS_INVOLVED_IN_REPRODUCTION_IN_MULTICELLULAR_ORGANISM	0.00510956	0.53446	0.407018	0.643595	1.78278	18	C5 GOBP
GOBP_NEGATIVE_REGULATION_OF_PRODUCTION_OF_MOLECULAR_MEDIATOR_OF_IMMUNE_RESPONSE	0.00446979	0.53446	0.407018	-0.762581	-1.82975	10	C5 GOBP
GOBP_RESPONSE_TO_TYPE_I_INTERFERON	0.00497662	0.53446	0.407018	-0.523926	-1.735	33	C5 GOBP
GOBP_HEART_DEVELOPMENT	0.00738358	0.609729	0.407018	-0.512357	-1.7287	37	C5 GOBP
GOBP_INNATE_IMMUNE_RESPONSE	0.00716935	0.609729	0.407018	0.345564	1.49527	180	C5 GOBP
GOBP_NATURAL_KILLER_CELL_ACTIVATION	0.00721807	0.609729	0.407018	-0.657058	-1.77691	16	C5 GOBP
GOBP_NEURON_MIGRATION	0.00680311	0.609729	0.407018	0.700081	1.72995	11	C5 GOBP
GOBP_MITOCHONDRIAL_ELECTRON_TRANSPORT_NADH_TO_UBIQUINONE	0.0091651	0.709143	0.38073	-0.46467	-1.58052	39	C5 GOBP
GOBP_REGULATION_OF_PRODUCTION_OF_MOLECULAR_MEDIATOR_OF_IMMUNE_RESPONSE	0.00949139	0.709143	0.38073	-0.591894	-1.80792	24	C5 GOBP
GOBP_CELL_FATE_COMMITMENT	0.0109203	0.713914	0.38073	-0.650699	-1.69812	14	C5 GOBP
GOBP_NEGATIVE_REGULATION_OF_LEUKOCYTE_MEDIATED_IMMUNITY	0.0106653	0.713914	0.38073	-0.629608	-1.6748	15	C5 GOBP
GOBP_REGULATION_OF_MITOCHONDRION_ORGANIZATION	0.0106237	0.713914	0.38073	0.560429	1.73992	27	C5 GOBP
GOBP_PROTEIN_LOCALIZATION_TO_CELL_JUNCTION	0.0117262	0.735939	0.38073	-0.643106	-1.66361	13	C5 GOBP
GOBP_CELLULAR_RESPONSE_TO_HYDROGEN_PEROXIDE	0.0122039	0.736458	0.38073	0.66928	1.68763	13	C5 GOBP
GOBP_ALPHA_BETA_T_CELL_PROLIFERATION	0.0145701	0.742662	0.38073	-0.715332	-1.71638	10	C5 GOBP
GOBP_DEFENSE_RESPONSE_TO_OTHER_ORGANISM	0.0135668	0.742662	0.38073	0.318701	1.40301	208	C5 GOBP
GOBP_DNA_RECOMBINATION	0.0151542	0.742662	0.38073	-0.488972	-1.6498	37	C5 GOBP
GOBP_NEGATIVE_REGULATION_OF_IMMUNE_EFFECTOR_PROCESS	0.0147777	0.742662	0.38073	-0.541474	-1.67852	26	C5 GOBP
GOBP_REGULATION_OF_PEPTIDE_SECRETION	0.01562	0.742662	0.38073	0.504741	1.62127	33	C5 GOBP
GOBP_RESPONSE_TO_INTERFERON_ALPHA	0.0151741	0.742662	0.38073	-0.71364	-1.71232	10	C5 GOBP
GOBP_RESPONSE_TO_INTERFERON_BETA	0.0144779	0.742662	0.38073	-0.670913	-1.69728	12	C5 GOBP
GOBP_NEUROGENESIS	0.0165796	0.7651	0.352488	0.355068	1.46809	130	C5 GOBP
GOBP_ACTIVATION_OF_IMMUNE_RESPONSE	0.0173629	0.775021	0.352488	0.338601	1.40201	132	C5 GOBP
GOBP_MITOCHONDRIAL_OUTER_MEMBRANE_PERMEABILIZATION	0.0177825	0.775021	0.352488	0.651103	1.60892	11	C5 GOBP
GOBP_EMBRYONIC_ORGAN_DEVELOPMENT	0.0185129	0.781383	0.352488	-0.552746	-1.65443	22	C5 GOBP
GOBP_LYMPHOCYTE_COSTIMULATION	0.0189245	0.781383	0.352488	0.621565	1.68395	17	C5 GOBP
GOBP_POSITIVE_REGULATION_OF_MITOCHONDRION_ORGANIZATION	0.0197567	0.782079	0.352488	0.621474	1.64679	15	C5 GOBP
GOBP_POSITIVE_REGULATION_OF_VIRAL_PROCESS	0.0199383	0.782079	0.352488	0.51793	1.62916	29	C5 GOBP
GOBP_APOPTOTIC_SIGNALING_PATHWAY	0.0217256	0.818023	0.352488	0.362508	1.44564	106	C5 GOBP
GOBP_LEUKOCYTE_HOMEOSTASIS	0.0218974	0.818023	0.352488	0.699815	1.71107	10	C5 GOBP
GOBP_ACTIN_NUCLEATION	0.197211	0.820035	0.138022	0.463298	1.25518	17	C5 GOBP
GOBP_ACTIN_POLYMERIZATION_OR_DEPOLYMERIZATION	0.197026	0.820035	0.132846	0.344747	1.20843	50	C5 GOBP
GOBP_ADAPTIVE_IMMUNE_RESPONSE_BASED_ON_SOMATIC_RECOMBINATION_OF_IMMUNE_RECEPTORS_BUILT_FROM_IMMUNOGLOBULIN_SUPERFAMILY_DOMAINS	0.196597	0.820035	0.134273	0.350646	1.19244	45	C5 GOBP
GOBP_ALPHA_BETA_T_CELL_ACTIVATION	0.160677	0.820035	0.159647	-0.413605	-1.29392	27	C5 GOBP
GOBP_ANATOMICAL_STRUCTURE_FORMATION_INVOLVED_IN_MORPHOGENESIS	0.122402	0.820035	0.193813	-0.308109	-1.23711	86	C5 GOBP
GOBP_ANTIGEN_PROCESSING_AND_PRESENTATION_OF_ENDOGENOUS_ANTIGEN	0.0692464	0.820035	0.245042	0.57585	1.45204	13	C5 GOBP
GOBP_ANTIGEN_PROCESSING_AND_PRESENTATION_OF_ENDOGENOUS_PEPTIDE_ANTIGEN	0.164384	0.820035	0.151149	0.515924	1.30873	12	C5 GOBP
GOBP_APOPTOTIC_MITOCHONDRIAL_CHANGES	0.064	0.820035	0.252961	0.494613	1.46529	23	C5 GOBP
GOBP_APOPTOTIC_PROCESS	0.0813953	0.820035	0.202072	0.264284	1.20615	298	C5 GOBP
GOBP_ARP2_3_COMPLEX_MEDIATED_ACTIN_NUCLEATION	0.0846774	0.820035	0.21925	0.549871	1.45706	15	C5 GOBP
GOBP_ATP_METABOLIC_PROCESS	0.186636	0.820035	0.154191	-0.277233	-1.16716	114	C5 GOBP
GOBP_ATP_SYNTHESIS_COUPLED_ELECTRON_TRANSPORT	0.0664928	0.820035	0.287805	-0.353373	-1.37761	70	C5 GOBP
GOBP_BEHAVIOR	0.197719	0.820035	0.134273	0.402978	1.24229	26	C5 GOBP
GOBP_BLASTOCYST_DEVELOPMENT	0.217565	0.820035	0.130777	-0.470097	-1.22681	14	C5 GOBP
GOBP_BLOOD_VESSEL_MORPHOGENESIS	0.197002	0.820035	0.143759	-0.329008	-1.207	53	C5 GOBP
GOBP_B_CELL_ACTIVATION	0.143763	0.820035	0.169571	-0.356166	-1.2521	45	C5 GOBP
GOBP_CARBOHYDRATE_CATABOLIC_PROCESS	0.121331	0.820035	0.17822	0.497508	1.37811	18	C5 GOBP
GOBP_CARBOHYDRATE_METABOLIC_PROCESS	0.190654	0.820035	0.135741	0.360004	1.21346	42	C5 GOBP
GOBP_CD4_POSITIVE_ALPHA_BETA_T_CELL_DIFFERENTIATION	0.154786	0.820035	0.159647	0.516796	1.30313	13	C5 GOBP
GOBP_CELLULAR_ALDEHYDE_METABOLIC_PROCESS	0.0766208	0.820035	0.227987	0.587932	1.45282	11	C5 GOBP
GOBP_CELLULAR_COMPONENT_DISASSEMBLY	0.131119	0.820035	0.160801	0.310969	1.23397	100	C5 GOBP
GOBP_CELLULAR_COMPONENT_MORPHOGENESIS	0.138241	0.820035	0.158514	0.339991	1.24752	63	C5 GOBP
GOBP_CELLULAR_DEFENSE_RESPONSE	0.125749	0.820035	0.176694	-0.53339	-1.39198	14	C5 GOBP
GOBP_CELLULAR_LIPID_METABOLIC_PROCESS	0.184783	0.820035	0.135741	0.328058	1.21127	67	C5 GOBP
GOBP_CELLULAR_RESPIRATION	0.113537	0.820035	0.195789	-0.313516	-1.2582	81	C5 GOBP
GOBP_CELLULAR_RESPONSE_TO_EXTERNAL_STIMULUS	0.185106	0.820035	0.148262	-0.395202	-1.2619	30	C5 GOBP
GOBP_CELLULAR_RESPONSE_TO_EXTRACELLULAR_STIMULUS	0.191147	0.820035	0.141225	-0.413277	-1.23698	22	C5 GOBP
GOBP_CELLULAR_RESPONSE_TO_KETONE	0.0327641	0.820035	0.321776	0.616633	1.55488	13	C5 GOBP
GOBP_CELLULAR_RESPONSE_TO_LIGHT_STIMULUS	0.203523	0.820035	0.134273	0.502219	1.27397	12	C5 GOBP
GOBP_CELLULAR_RESPONSE_TO_OXYGEN_CONTAINING_COMPOUND	0.058319	0.820035	0.245042	0.316826	1.31837	136	C5 GOBP
GOBP_CELLULAR_RESPONSE_TO_RADIATION	0.218	0.820035	0.130777	0.406136	1.20318	23	C5 GOBP
GOBP_CELL_ACTIVATION	0.179104	0.820035	0.164406	-0.234146	-1.10791	281	C5 GOBP
GOBP_CELL_CELL_ADHESION	0.107826	0.820035	0.17822	0.309457	1.25316	115	C5 GOBP
GOBP_CELL_PART_MORPHOGENESIS	0.131387	0.820035	0.164406	0.352677	1.27571	59	C5 GOBP
GOBP_CELL_PROJECTION_ORGANIZATION	0.0634648	0.820035	0.234393	0.313803	1.30579	136	C5 GOBP
GOBP_CELL_SUBSTRATE_JUNCTION_ORGANIZATION	0.145709	0.820035	0.16318	0.512716	1.33679	14	C5 GOBP
GOBP_CENTRAL_NERVOUS_SYSTEM_DEVELOPMENT	0.0772059	0.820035	0.21925	0.345223	1.31414	81	C5 GOBP
GOBP_CHROMOSOME_LOCALIZATION	0.119141	0.820035	0.179782	0.510116	1.37871	16	C5 GOBP
GOBP_CHROMOSOME_SEGREGATION	0.0775047	0.820035	0.222056	0.40811	1.38786	45	C5 GOBP
GOBP_CIRCULATORY_SYSTEM_DEVELOPMENT	0.0573921	0.820035	0.321776	-0.347156	-1.39574	88	C5 GOBP
GOBP_COGNITION	0.129482	0.820035	0.173748	0.503993	1.36543	17	C5 GOBP
GOBP_CORTICAL_ACTIN_CYTOSKELETON_ORGANIZATION	0.113949	0.820035	0.184706	0.578698	1.41493	10	C5 GOBP
GOBP_CYTOKINE_MEDIATED_SIGNALING_PATHWAY	0.127303	0.820035	0.159647	0.275932	1.19053	174	C5 GOBP
GOBP_CYTOKINE_PRODUCTION_INVOLVED_IN_IMMUNE_RESPONSE	0.0653061	0.820035	0.252961	-0.564963	-1.52786	16	C5 GOBP
GOBP_DEFENSE_RESPONSE	0.0605042	0.820035	0.237794	0.27911	1.25559	260	C5 GOBP
GOBP_DEFENSE_RESPONSE_TO_BACTERIUM	0.0406256	0.820035	0.321776	-0.501759	-1.60214	30	C5 GOBP
GOBP_DENDRITE_DEVELOPMENT	0.0898204	0.820035	0.2114	0.552571	1.44071	14	C5 GOBP
GOBP_DETECTION_OF_STIMULUS	0.190114	0.820035	0.137251	0.404789	1.24787	26	C5 GOBP
GOBP_DEVELOPMENT_OF_PRIMARY_FEMALE_SEXUAL_CHARACTERISTICS	0.0766208	0.820035	0.227987	0.606921	1.48394	10	C5 GOBP
GOBP_DEVELOPMENT_OF_PRIMARY_SEXUAL_CHARACTERISTICS	0.193294	0.820035	0.138805	0.444595	1.2627	20	C5 GOBP
GOBP_DNA_DAMAGE_RESPONSE_SIGNAL_TRANSDUCTION_BY_P53_CLASS_MEDIATOR	0.18591	0.820035	0.141225	0.463141	1.28291	18	C5 GOBP
GOBP_DNA_METHYLATION_OR_DEMETHYLATION	0.144016	0.820035	0.165657	-0.550728	-1.36349	11	C5 GOBP
GOBP_ELECTRON_TRANSPORT_CHAIN	0.0548246	0.820035	0.287857	-0.338183	-1.34031	75	C5 GOBP
GOBP_ENERGY_DERIVATION_BY_OXIDATION_OF_ORGANIC_COMPOUNDS	0.154897	0.820035	0.169571	-0.294044	-1.18913	91	C5 GOBP
GOBP_ENTRY_INTO_HOST	0.117063	0.820035	0.183024	0.44712	1.34332	24	C5 GOBP
GOBP_EPHRIN_RECEPTOR_SIGNALING_PATHWAY	0.185771	0.820035	0.142057	0.445369	1.25101	19	C5 GOBP
GOBP_EPITHELIAL_CELL_PROLIFERATION	0.177024	0.820035	0.142057	0.39705	1.26987	31	C5 GOBP
GOBP_ERK1_AND_ERK2_CASCADE	0.176909	0.820035	0.141225	0.365575	1.22508	41	C5 GOBP
GOBP_ESTABLISHMENT_OF_PROTEIN_LOCALIZATION_TO_MEMBRANE	0.135506	0.820035	0.156312	0.288835	1.2019	136	C5 GOBP
GOBP_ESTABLISHMENT_OF_PROTEIN_LOCALIZATION_TO_MITOCHONDRIAL_MEMBRANE	0.171371	0.820035	0.15017	0.490155	1.29882	15	C5 GOBP
GOBP_ESTABLISHMENT_OF_PROTEIN_LOCALIZATION_TO_ORGANELLE	0.20903	0.820035	0.120985	0.259977	1.1267	184	C5 GOBP
GOBP_EXTRACELLULAR_MATRIX_DISASSEMBLY	0.133595	0.820035	0.169571	0.561642	1.37323	10	C5 GOBP
GOBP_EXTRINSIC_APOPTOTIC_SIGNALING_PATHWAY	0.148496	0.820035	0.156312	0.408292	1.30063	30	C5 GOBP
GOBP_EXTRINSIC_APOPTOTIC_SIGNALING_PATHWAY_VIA_DEATH_DOMAIN_RECEPTORS	0.144603	0.820035	0.165657	0.526133	1.32667	13	C5 GOBP
GOBP_FAT_CELL_DIFFERENTIATION	0.164	0.820035	0.153159	-0.465762	-1.28968	17	C5 GOBP
GOBP_FC_RECEPTOR_MEDIATED_STIMULATORY_SIGNALING_PATHWAY	0.173258	0.820035	0.143759	0.400175	1.27986	31	C5 GOBP
GOBP_FEMALE_SEX_DIFFERENTIATION	0.0766208	0.820035	0.227987	0.606921	1.48394	10	C5 GOBP
GOBP_FIBROBLAST_GROWTH_FACTOR_RECEPTOR_SIGNALING_PATHWAY	0.1409	0.820035	0.164406	0.485367	1.34448	18	C5 GOBP
GOBP_FIBROBLAST_PROLIFERATION	0.104126	0.820035	0.193813	0.580594	1.41957	10	C5 GOBP
GOBP_FILOPODIUM_ASSEMBLY	0.0381036	0.820035	0.321776	0.663616	1.62256	10	C5 GOBP
GOBP_FOREBRAIN_DEVELOPMENT	0.169202	0.820035	0.146416	0.408219	1.27381	28	C5 GOBP
GOBP_GAMETE_GENERATION	0.0651769	0.820035	0.24134	0.424995	1.42421	41	C5 GOBP
GOBP_GENE_SILENCING	0.100386	0.820035	0.195789	0.431557	1.37138	32	C5 GOBP
GOBP_GERM_CELL_DEVELOPMENT	0.0309269	0.820035	0.352488	0.620646	1.56499	13	C5 GOBP
GOBP_GLAND_DEVELOPMENT	0.206767	0.820035	0.130106	0.364376	1.20795	38	C5 GOBP
GOBP_GLIAL_CELL_DIFFERENTIATION	0.141717	0.820035	0.165657	0.518896	1.35291	14	C5 GOBP
GOBP_GLIOGENESIS	0.0244893	0.820035	0.352488	0.553536	1.6711	25	C5 GOBP
GOBP_GLYCEROLIPID_BIOSYNTHETIC_PROCESS	0.199601	0.820035	0.137251	0.479193	1.24939	14	C5 GOBP
GOBP_GLYCEROLIPID_METABOLIC_PROCESS	0.0513308	0.820035	0.276501	0.48191	1.50376	28	C5 GOBP
GOBP_GLYCEROPHOSPHOLIPID_METABOLIC_PROCESS	0.106464	0.820035	0.188204	0.449474	1.38563	26	C5 GOBP
GOBP_GRANULOCYTE_MIGRATION	0.203187	0.820035	0.135741	-0.398415	-1.20697	23	C5 GOBP
GOBP_HEAD_DEVELOPMENT	0.0847145	0.820035	0.208955	0.358194	1.33419	70	C5 GOBP
GOBP_HUMORAL_IMMUNE_RESPONSE	0.218254	0.820035	0.130106	0.399404	1.20578	25	C5 GOBP
GOBP_IMMUNE_EFFECTOR_PROCESS	0.176617	0.820035	0.165657	-0.236518	-1.11648	276	C5 GOBP
GOBP_IMMUNE_RESPONSE_REGULATING_SIGNALING_PATHWAY	0.0380394	0.820035	0.321776	0.333431	1.37253	124	C5 GOBP
GOBP_IMMUNOGLOBULIN_PRODUCTION	0.19596	0.820035	0.1396	-0.426861	-1.23475	20	C5 GOBP
GOBP_INOSITOL_LIPID_MEDIATED_SIGNALING	0.218	0.820035	0.130777	0.40668	1.20479	23	C5 GOBP
GOBP_INSULIN_SECRETION	0.105263	0.820035	0.191892	0.473726	1.37194	21	C5 GOBP
GOBP_INTERLEUKIN_1_PRODUCTION	0.19883	0.820035	0.135741	0.428358	1.24055	21	C5 GOBP
GOBP_INTERLEUKIN_8_PRODUCTION	0.109589	0.820035	0.188204	0.55279	1.40225	12	C5 GOBP
GOBP_INTRACELLULAR_PROTEIN_TRANSPORT	0.201667	0.820035	0.123257	0.243504	1.10552	281	C5 GOBP
GOBP_INTRINSIC_APOPTOTIC_SIGNALING_PATHWAY	0.126838	0.820035	0.168238	0.351065	1.2681	58	C5 GOBP
GOBP_INTRINSIC_APOPTOTIC_SIGNALING_PATHWAY_BY_P53_CLASS_MEDIATOR	0.0302492	0.820035	0.352488	0.605431	1.64024	17	C5 GOBP
GOBP_INTRINSIC_APOPTOTIC_SIGNALING_PATHWAY_IN_RESPONSE_TO_DNA_DAMAGE	0.030544	0.820035	0.352488	0.576911	1.63849	20	C5 GOBP
GOBP_INTRINSIC_APOPTOTIC_SIGNALING_PATHWAY_IN_RESPONSE_TO_DNA_DAMAGE_BY_P53_CLASS_MEDIATOR	0.0510806	0.820035	0.282013	0.627864	1.5515	11	C5 GOBP
GOBP_I_KAPPAB_KINASE_NF_KAPPAB_SIGNALING	0.159926	0.820035	0.148262	0.339332	1.22571	58	C5 GOBP
GOBP_LEUKOCYTE_APOPTOTIC_PROCESS	0.175889	0.820035	0.146416	0.454424	1.27644	19	C5 GOBP
GOBP_LEUKOCYTE_CELL_CELL_ADHESION	0.045208	0.820035	0.287857	0.366325	1.39911	82	C5 GOBP
GOBP_LEUKOCYTE_DIFFERENTIATION	0.159645	0.820035	0.164406	-0.303498	-1.21348	80	C5 GOBP
GOBP_LEUKOCYTE_PROLIFERATION	0.132827	0.820035	0.166934	0.365623	1.26568	49	C5 GOBP
GOBP_LIMBIC_SYSTEM_DEVELOPMENT	0.172888	0.820035	0.147331	0.529996	1.29586	10	C5 GOBP
GOBP_LIPID_BIOSYNTHETIC_PROCESS	0.189591	0.820035	0.135741	0.347024	1.21641	50	C5 GOBP
GOBP_LIPID_MODIFICATION	0.0707269	0.820035	0.237794	0.591466	1.46156	11	C5 GOBP
GOBP_LYMPHOCYTE_ACTIVATION	0.19554	0.820035	0.127505	0.276775	1.15172	136	C5 GOBP
GOBP_LYMPHOCYTE_ACTIVATION_INVOLVED_IN_IMMUNE_RESPONSE	0.0708812	0.820035	0.234393	0.442577	1.42159	33	C5 GOBP
GOBP_LYMPHOCYTE_APOPTOTIC_PROCESS	0.123752	0.820035	0.17822	0.529683	1.38103	14	C5 GOBP
GOBP_LYMPHOCYTE_MEDIATED_IMMUNITY	0.141544	0.820035	0.158514	0.347109	1.24526	55	C5 GOBP
GOBP_LYMPHOCYTE_MIGRATION	0.0246727	0.820035	0.352488	-0.512812	-1.61431	28	C5 GOBP
GOBP_MACROMOLECULE_METHYLATION	0.0823293	0.820035	0.222056	-0.474686	-1.46962	25	C5 GOBP
GOBP_MAINTENANCE_OF_LOCATION	0.189362	0.820035	0.146416	-0.332069	-1.20927	52	C5 GOBP
GOBP_MAINTENANCE_OF_LOCATION_IN_CELL	0.188034	0.820035	0.147331	-0.344092	-1.19223	43	C5 GOBP
GOBP_MALE_GAMETE_GENERATION	0.0897196	0.820035	0.204295	0.419061	1.37508	36	C5 GOBP
GOBP_MEIOTIC_CELL_CYCLE_PROCESS	0.089613	0.820035	0.213928	0.562187	1.41759	13	C5 GOBP
GOBP_METAPHASE_PLATE_CONGRESSION	0.203523	0.820035	0.134273	0.501886	1.27312	12	C5 GOBP
GOBP_METHYLATION	0.0697674	0.820035	0.248911	-0.458173	-1.45516	29	C5 GOBP
GOBP_MITOCHONDRIAL_RESPIRATORY_CHAIN_COMPLEX_ASSEMBLY	0.0662393	0.820035	0.257206	-0.400274	-1.3869	43	C5 GOBP
GOBP_MITOCHONDRIAL_TRANSPORT	0.199637	0.820035	0.130106	0.323318	1.18715	65	C5 GOBP
GOBP_MITOTIC_METAPHASE_PLATE_CONGRESSION	0.192534	0.820035	0.138805	0.50702	1.25288	11	C5 GOBP
GOBP_MODULATION_BY_SYMBIONT_OF_ENTRY_INTO_HOST	0.178782	0.820035	0.144631	0.526918	1.28833	10	C5 GOBP
GOBP_MONOCARBOXYLIC_ACID_METABOLIC_PROCESS	0.12758	0.820035	0.169571	0.372939	1.2759	46	C5 GOBP
GOBP_MONONUCLEAR_CELL_DIFFERENTIATION	0.137931	0.820035	0.159647	0.340572	1.25493	66	C5 GOBP
GOBP_MONONUCLEAR_CELL_MIGRATION	0.0749465	0.820035	0.24134	-0.41271	-1.40378	39	C5 GOBP
GOBP_MONOSACCHARIDE_BIOSYNTHETIC_PROCESS	0.185484	0.820035	0.143759	0.483421	1.28098	15	C5 GOBP
GOBP_MOVEMENT_IN_HOST_ENVIRONMENT	0.170132	0.820035	0.145516	0.405137	1.27437	29	C5 GOBP
GOBP_MRNA_3_END_PROCESSING	0.218876	0.820035	0.130777	-0.392242	-1.21437	25	C5 GOBP
GOBP_MRNA_PROCESSING	0.0652174	0.820035	0.276501	-0.289982	-1.25818	153	C5 GOBP
GOBP_MULTICELLULAR_ORGANISM_REPRODUCTION	0.0878505	0.820035	0.206588	0.391831	1.35426	48	C5 GOBP
GOBP_MULTIVESICULAR_BODY_SORTING_PATHWAY	0.133595	0.820035	0.169571	0.561708	1.37339	10	C5 GOBP
GOBP_MULTI_MULTICELLULAR_ORGANISM_PROCESS	0.142857	0.820035	0.166934	-0.50147	-1.35615	16	C5 GOBP
GOBP_MUSCLE_ORGAN_DEVELOPMENT	0.110442	0.820035	0.190023	-0.456808	-1.3953	24	C5 GOBP
GOBP_MUSCLE_TISSUE_DEVELOPMENT	0.197479	0.820035	0.142057	-0.393448	-1.23856	28	C5 GOBP
GOBP_MYELOID_LEUKOCYTE_DIFFERENTIATION	0.206827	0.820035	0.135002	-0.398076	-1.23243	25	C5 GOBP
GOBP_MYELOID_LEUKOCYTE_MEDIATED_IMMUNITY	0.135135	0.820035	0.190023	-0.274316	-1.17759	149	C5 GOBP
GOBP_NADH_DEHYDROGENASE_COMPLEX_ASSEMBLY	0.0654008	0.820035	0.257206	-0.425923	-1.43707	37	C5 GOBP
GOBP_NEGATIVE_REGULATION_OF_ANION_TRANSPORT	0.197719	0.820035	0.134273	0.395963	1.23557	28	C5 GOBP
GOBP_NEGATIVE_REGULATION_OF_APOPTOTIC_SIGNALING_PATHWAY	0.0298987	0.820035	0.352488	0.466086	1.53388	37	C5 GOBP
GOBP_NEGATIVE_REGULATION_OF_BINDING	0.0494297	0.820035	0.282013	0.482654	1.50608	28	C5 GOBP
GOBP_NEGATIVE_REGULATION_OF_BIOSYNTHETIC_PROCESS	0.20802	0.820035	0.152145	-0.249713	-1.11465	187	C5 GOBP
GOBP_NEGATIVE_REGULATION_OF_CATALYTIC_ACTIVITY	0.171821	0.820035	0.137251	0.29776	1.20196	111	C5 GOBP
GOBP_NEGATIVE_REGULATION_OF_CATION_TRANSMEMBRANE_TRANSPORT	0.196755	0.820035	0.1396	-0.541047	-1.29819	10	C5 GOBP
GOBP_NEGATIVE_REGULATION_OF_CELL_ADHESION	0.0926276	0.820035	0.202072	0.406344	1.34807	40	C5 GOBP
GOBP_NEGATIVE_REGULATION_OF_CELL_CELL_ADHESION	0.200378	0.820035	0.132846	0.390937	1.21371	27	C5 GOBP
GOBP_NEGATIVE_REGULATION_OF_CELL_PROJECTION_ORGANIZATION	0.159274	0.820035	0.156312	0.498433	1.32075	15	C5 GOBP
GOBP_NEGATIVE_REGULATION_OF_DEFENSE_RESPONSE	0.116858	0.820035	0.179782	0.415677	1.33519	33	C5 GOBP
GOBP_NEGATIVE_REGULATION_OF_EXTRINSIC_APOPTOTIC_SIGNALING_PATHWAY	0.150713	0.820035	0.161979	0.520848	1.31335	13	C5 GOBP
GOBP_NEGATIVE_REGULATION_OF_GTPASE_ACTIVITY	0.188605	0.820035	0.140406	0.520663	1.27303	10	C5 GOBP
GOBP_NEGATIVE_REGULATION_OF_HEMOPOIESIS	0.0651731	0.820035	0.252961	0.579338	1.46083	13	C5 GOBP
GOBP_NEGATIVE_REGULATION_OF_HYDROLASE_ACTIVITY	0.0570902	0.820035	0.257206	0.392663	1.40504	54	C5 GOBP
GOBP_NEGATIVE_REGULATION_OF_IMMUNE_SYSTEM_PROCESS	0.135531	0.820035	0.161979	0.331883	1.24965	75	C5 GOBP
GOBP_NEGATIVE_REGULATION_OF_INNATE_IMMUNE_RESPONSE	0.107422	0.820035	0.190023	0.518623	1.40171	16	C5 GOBP
GOBP_NEGATIVE_REGULATION_OF_INTRACELLULAR_SIGNAL_TRANSDUCTION	0.0604396	0.820035	0.248911	0.363461	1.36855	75	C5 GOBP
GOBP_NEGATIVE_REGULATION_OF_LEUKOCYTE_APOPTOTIC_PROCESS	0.212181	0.820035	0.131458	0.493046	1.21835	11	C5 GOBP
GOBP_NEGATIVE_REGULATION_OF_LEUKOCYTE_PROLIFERATION	0.213573	0.820035	0.132147	-0.473923	-1.23679	14	C5 GOBP
GOBP_NEGATIVE_REGULATION_OF_LYMPHOCYTE_DIFFERENTIATION	0.168959	0.820035	0.149208	0.531951	1.30063	10	C5 GOBP
GOBP_NEGATIVE_REGULATION_OF_LYMPHOCYTE_MEDIATED_IMMUNITY	0.0567515	0.820035	0.266351	-0.609294	-1.57614	13	C5 GOBP
GOBP_NEGATIVE_REGULATION_OF_MRNA_CATABOLIC_PROCESS	0.196755	0.820035	0.1396	-0.540859	-1.29774	10	C5 GOBP
GOBP_NEGATIVE_REGULATION_OF_MRNA_METABOLIC_PROCESS	0.0380359	0.820035	0.321776	-0.514774	-1.55947	23	C5 GOBP
GOBP_NEGATIVE_REGULATION_OF_MRNA_PROCESSING	0.197652	0.820035	0.13649	-0.491888	-1.27243	13	C5 GOBP
GOBP_NEGATIVE_REGULATION_OF_MRNA_SPLICING_VIA_SPLICEOSOME	0.207739	0.820035	0.135741	-0.512085	-1.29547	12	C5 GOBP
GOBP_NEGATIVE_REGULATION_OF_NUCLEOBASE_CONTAINING_COMPOUND_METABOLIC_PROCESS	0.132353	0.820035	0.191892	-0.265643	-1.1705	170	C5 GOBP
GOBP_NEGATIVE_REGULATION_OF_ORGANELLE_ORGANIZATION	0.128972	0.820035	0.168238	0.370319	1.27991	48	C5 GOBP
GOBP_NEGATIVE_REGULATION_OF_PEPTIDASE_ACTIVITY	0.135338	0.820035	0.164406	0.418705	1.3338	30	C5 GOBP
GOBP_NEGATIVE_REGULATION_OF_PEPTIDYL_TYROSINE_PHOSPHORYLATION	0.211813	0.820035	0.134273	-0.505534	-1.2789	12	C5 GOBP
GOBP_NEGATIVE_REGULATION_OF_PROTEIN_BINDING	0.036239	0.820035	0.321776	0.594685	1.61113	17	C5 GOBP
GOBP_NEGATIVE_REGULATION_OF_PROTEIN_METABOLIC_PROCESS	0.0594228	0.820035	0.24134	0.303847	1.28985	156	C5 GOBP
GOBP_NEGATIVE_REGULATION_OF_PROTEIN_MODIFICATION_BY_SMALL_PROTEIN_CONJUGATION_OR_REMOVAL	0.0241446	0.820035	0.352488	0.529634	1.55191	22	C5 GOBP
GOBP_NEGATIVE_REGULATION_OF_PROTEIN_MODIFICATION_PROCESS	0.104779	0.820035	0.186433	0.338009	1.28668	81	C5 GOBP
GOBP_NEGATIVE_REGULATION_OF_PROTEIN_SERINE_THREONINE_KINASE_ACTIVITY	0.199605	0.820035	0.13649	0.437581	1.22913	19	C5 GOBP
GOBP_NEGATIVE_REGULATION_OF_PROTEOLYSIS	0.14794	0.820035	0.156312	0.370209	1.25748	44	C5 GOBP
GOBP_NEGATIVE_REGULATION_OF_RESPONSE_TO_BIOTIC_STIMULUS	0.206	0.820035	0.135002	0.413285	1.22436	23	C5 GOBP
GOBP_NEGATIVE_REGULATION_OF_RESPONSE_TO_CYTOKINE_STIMULUS	0.0782779	0.820035	0.224966	0.581705	1.4756	12	C5 GOBP
GOBP_NEGATIVE_REGULATION_OF_RESPONSE_TO_EXTERNAL_STIMULUS	0.180633	0.820035	0.1396	0.363507	1.21815	41	C5 GOBP
GOBP_NEGATIVE_REGULATION_OF_RNA_CATABOLIC_PROCESS	0.196755	0.820035	0.1396	-0.540859	-1.29774	10	C5 GOBP
GOBP_NEGATIVE_REGULATION_OF_SIGNALING	0.0913621	0.820035	0.190023	0.28242	1.2233	178	C5 GOBP
GOBP_NEGATIVE_REGULATION_OF_TRANSFORMING_GROWTH_FACTOR_BETA_RECEPTOR_SIGNALING_PATHWAY	0.204322	0.820035	0.134273	0.497826	1.23016	11	C5 GOBP
GOBP_NEGATIVE_REGULATION_OF_TRANSMEMBRANE_RECEPTOR_PROTEIN_SERINE_THREONINE_KINASE_SIGNALING_PATHWAY	0.204322	0.820035	0.134273	0.497826	1.23016	11	C5 GOBP
GOBP_NEGATIVE_REGULATION_OF_VIRAL_GENOME_REPLICATION	0.145194	0.820035	0.165657	-0.450563	-1.32197	21	C5 GOBP
GOBP_NEGATIVE_REGULATION_OF_VIRAL_PROCESS	0.189076	0.820035	0.145516	-0.399244	-1.23762	26	C5 GOBP
GOBP_NEURON_DEVELOPMENT	0.166957	0.820035	0.140406	0.309937	1.21157	89	C5 GOBP
GOBP_NEURON_DIFFERENTIATION	0.118261	0.820035	0.169571	0.31277	1.24694	105	C5 GOBP
GOBP_NEURON_PROJECTION_GUIDANCE	0.150495	0.820035	0.159647	0.444266	1.30177	22	C5 GOBP
GOBP_NUCLEAR_CHROMOSOME_SEGREGATION	0.202703	0.820035	0.133555	0.382102	1.21423	32	C5 GOBP
GOBP_NUCLEAR_TRANSCRIBED_MRNA_CATABOLIC_PROCESS_EXONUCLEOLYTIC	0.200393	0.820035	0.135741	0.515074	1.25937	10	C5 GOBP
GOBP_NUCLEIC_ACID_PHOSPHODIESTER_BOND_HYDROLYSIS	0.0844278	0.820035	0.2114	0.422911	1.38012	35	C5 GOBP
GOBP_NUCLEOSIDE_DIPHOSPHATE_METABOLIC_PROCESS	0.063745	0.820035	0.252961	0.547296	1.48275	17	C5 GOBP
GOBP_NUCLEOTIDE_PHOSPHORYLATION	0.0664062	0.820035	0.245042	0.550153	1.48692	16	C5 GOBP
GOBP_ORGANOPHOSPHATE_METABOLIC_PROCESS	0.0855148	0.820035	0.202072	0.328188	1.29151	94	C5 GOBP
GOBP_ORGAN_GROWTH	0.0919765	0.820035	0.206588	-0.558158	-1.44386	13	C5 GOBP
GOBP_OSSIFICATION	0.21281	0.820035	0.135002	-0.367838	-1.21354	32	C5 GOBP
GOBP_OSTEOBLAST_DIFFERENTIATION	0.129293	0.820035	0.175204	-0.459847	-1.33016	20	C5 GOBP
GOBP_OXIDATIVE_PHOSPHORYLATION	0.0933941	0.820035	0.222056	-0.318544	-1.28821	91	C5 GOBP
GOBP_PEPTIDE_HORMONE_SECRETION	0.124752	0.820035	0.176694	0.456289	1.337	22	C5 GOBP
GOBP_PEPTIDE_SECRETION	0.0332526	0.820035	0.321776	0.468036	1.55273	40	C5 GOBP
GOBP_PEPTIDYL_PROLINE_MODIFICATION	0.213307	0.820035	0.130777	0.495762	1.25759	12	C5 GOBP
GOBP_PEPTIDYL_TYROSINE_MODIFICATION	0.214133	0.820035	0.137251	-0.338507	-1.16886	42	C5 GOBP
GOBP_PEROXISOMAL_TRANSPORT	0.131631	0.820035	0.170932	0.5733	1.40173	10	C5 GOBP
GOBP_PEROXISOME_ORGANIZATION	0.0352137	0.820035	0.321776	0.610372	1.53909	13	C5 GOBP
GOBP_PHOSPHOLIPID_METABOLIC_PROCESS	0.0775047	0.820035	0.222056	0.456545	1.43607	29	C5 GOBP
GOBP_PLACENTA_DEVELOPMENT	0.0369006	0.820035	0.321776	-0.627005	-1.55234	11	C5 GOBP
GOBP_PLATELET_AGGREGATION	0.0573123	0.820035	0.266351	-0.596924	-1.58786	15	C5 GOBP
GOBP_PLATELET_DEGRANULATION	0.216867	0.820035	0.131458	-0.39741	-1.21388	24	C5 GOBP
GOBP_POSITIVE_REGULATION_OF_ACTIN_FILAMENT_POLYMERIZATION	0.077381	0.820035	0.227987	0.474937	1.42689	24	C5 GOBP
GOBP_POSITIVE_REGULATION_OF_ANION_TRANSPORT	0.105072	0.820035	0.184706	0.352295	1.30617	68	C5 GOBP
GOBP_POSITIVE_REGULATION_OF_APOPTOTIC_SIGNALING_PATHWAY	0.214286	0.820035	0.131458	0.40259	1.2154	25	C5 GOBP
GOBP_POSITIVE_REGULATION_OF_BIOSYNTHETIC_PROCESS	0.180662	0.820035	0.165657	-0.245985	-1.12253	224	C5 GOBP
GOBP_POSITIVE_REGULATION_OF_B_CELL_ACTIVATION	0.131115	0.820035	0.170932	-0.529879	-1.37071	13	C5 GOBP
GOBP_POSITIVE_REGULATION_OF_CATION_TRANSMEMBRANE_TRANSPORT	0.068	0.820035	0.245042	-0.55125	-1.5264	17	C5 GOBP
GOBP_POSITIVE_REGULATION_OF_CELL_ACTIVATION	0.0824176	0.820035	0.2114	0.360344	1.33834	69	C5 GOBP
GOBP_POSITIVE_REGULATION_OF_CELL_ADHESION	0.0323357	0.820035	0.321776	0.376891	1.41442	74	C5 GOBP
GOBP_POSITIVE_REGULATION_OF_CELL_CELL_ADHESION	0.0301247	0.820035	0.352488	0.417707	1.50509	57	C5 GOBP
GOBP_POSITIVE_REGULATION_OF_CELL_GROWTH	0.130859	0.820035	0.170932	0.499004	1.34868	16	C5 GOBP
GOBP_POSITIVE_REGULATION_OF_CYTOKINE_PRODUCTION	0.204846	0.820035	0.142901	-0.294168	-1.16784	76	C5 GOBP
GOBP_POSITIVE_REGULATION_OF_CYTOKINE_PRODUCTION_INVOLVED_IN_IMMUNE_RESPONSE	0.114053	0.820035	0.188204	-0.561898	-1.42149	12	C5 GOBP
GOBP_POSITIVE_REGULATION_OF_DEPHOSPHORYLATION	0.105788	0.820035	0.193813	-0.540878	-1.41152	14	C5 GOBP
GOBP_POSITIVE_REGULATION_OF_ERK1_AND_ERK2_CASCADE	0.064	0.820035	0.252961	0.49366	1.46246	23	C5 GOBP
GOBP_POSITIVE_REGULATION_OF_ESTABLISHMENT_OF_PROTEIN_LOCALIZATION	0.0884477	0.820035	0.202072	0.37234	1.35487	61	C5 GOBP
GOBP_POSITIVE_REGULATION_OF_ESTABLISHMENT_OF_PROTEIN_LOCALIZATION_TO_MITOCHONDRION	0.0431749	0.820035	0.321776	0.598795	1.5099	13	C5 GOBP
GOBP_POSITIVE_REGULATION_OF_GENE_EXPRESSION	0.192857	0.820035	0.154191	-0.258419	-1.13454	163	C5 GOBP
GOBP_POSITIVE_REGULATION_OF_GROWTH	0.08	0.820035	0.224966	0.475384	1.40832	23	C5 GOBP
GOBP_POSITIVE_REGULATION_OF_IMMUNE_EFFECTOR_PROCESS	0.197849	0.820035	0.143759	-0.347604	-1.19699	41	C5 GOBP
GOBP_POSITIVE_REGULATION_OF_IMMUNE_RESPONSE	0.0773196	0.820035	0.2114	0.29712	1.26119	160	C5 GOBP
GOBP_POSITIVE_REGULATION_OF_IMMUNE_SYSTEM_PROCESS	0.117647	0.820035	0.164406	0.273715	1.19914	200	C5 GOBP
GOBP_POSITIVE_REGULATION_OF_INTRACELLULAR_TRANSPORT	0.120075	0.820035	0.175204	0.373888	1.27915	46	C5 GOBP
GOBP_POSITIVE_REGULATION_OF_ION_TRANSPORT	0.208481	0.820035	0.125033	0.301503	1.16612	87	C5 GOBP
GOBP_POSITIVE_REGULATION_OF_I_KAPPAB_KINASE_NF_KAPPAB_SIGNALING	0.174812	0.820035	0.142901	0.373933	1.23963	38	C5 GOBP
GOBP_POSITIVE_REGULATION_OF_LAMELLIPODIUM_ASSEMBLY	0.147348	0.820035	0.160801	0.537942	1.32929	11	C5 GOBP
GOBP_POSITIVE_REGULATION_OF_LAMELLIPODIUM_ORGANIZATION	0.147348	0.820035	0.160801	0.537942	1.32929	11	C5 GOBP
GOBP_POSITIVE_REGULATION_OF_LEUKOCYTE_CELL_CELL_ADHESION	0.0270888	0.820035	0.352488	0.431511	1.54806	55	C5 GOBP
GOBP_POSITIVE_REGULATION_OF_LEUKOCYTE_MEDIATED_IMMUNITY	0.214286	0.820035	0.135741	-0.387182	-1.20023	26	C5 GOBP
GOBP_POSITIVE_REGULATION_OF_LYMPHOCYTE_DIFFERENTIATION	0.0606654	0.820035	0.257206	0.534224	1.47981	18	C5 GOBP
GOBP_POSITIVE_REGULATION_OF_MEMBRANE_PERMEABILITY	0.0567515	0.820035	0.266351	0.596602	1.51339	12	C5 GOBP
GOBP_POSITIVE_REGULATION_OF_NEURON_PROJECTION_DEVELOPMENT	0.117764	0.820035	0.183024	0.535133	1.39524	14	C5 GOBP
GOBP_POSITIVE_REGULATION_OF_NUCLEOBASE_CONTAINING_COMPOUND_METABOLIC_PROCESS	0.0994898	0.820035	0.227987	-0.259446	-1.1819	214	C5 GOBP
GOBP_POSITIVE_REGULATION_OF_PEPTIDYL_TYROSINE_PHOSPHORYLATION	0.103314	0.820035	0.193813	0.476443	1.37981	21	C5 GOBP
GOBP_POSITIVE_REGULATION_OF_PHOSPHATASE_ACTIVITY	0.0811359	0.820035	0.224966	-0.621069	-1.4902	10	C5 GOBP
GOBP_POSITIVE_REGULATION_OF_PHOSPHATIDYLINOSITOL_3_KINASE_SIGNALING	0.0510806	0.820035	0.282013	0.626417	1.54792	11	C5 GOBP
GOBP_POSITIVE_REGULATION_OF_PRODUCTION_OF_MOLECULAR_MEDIATOR_OF_IMMUNE_RESPONSE	0.0309716	0.820035	0.352488	-0.595474	-1.64885	17	C5 GOBP
GOBP_POSITIVE_REGULATION_OF_PROTEIN_DEPHOSPHORYLATION	0.0880626	0.820035	0.2114	-0.565371	-1.46252	13	C5 GOBP
GOBP_POSITIVE_REGULATION_OF_PROTEIN_LOCALIZATION_TO_MEMBRANE	0.0595238	0.820035	0.261664	0.488825	1.47574	25	C5 GOBP
GOBP_POSITIVE_REGULATION_OF_PROTEIN_PHOSPHORYLATION	0.211538	0.820035	0.123257	0.297261	1.16371	90	C5 GOBP
GOBP_POSITIVE_REGULATION_OF_TRANSCRIPTION_BY_RNA_POLYMERASE_II	0.0388106	0.820035	0.321776	-0.326699	-1.37736	117	C5 GOBP
GOBP_POSITIVE_REGULATION_OF_TRANSMEMBRANE_TRANSPORT	0.150602	0.820035	0.160801	-0.424513	-1.29666	24	C5 GOBP
GOBP_PRI_MIRNA_TRANSCRIPTION_BY_RNA_POLYMERASE_II	0.210953	0.820035	0.134273	-0.530588	-1.2731	10	C5 GOBP
GOBP_PRODUCTION_OF_MOLECULAR_MEDIATOR_OF_IMMUNE_RESPONSE	0.163482	0.820035	0.158514	-0.395738	-1.28075	31	C5 GOBP
GOBP_PROTEIN_COMPLEX_OLIGOMERIZATION	0.12406	0.820035	0.172324	0.422619	1.34627	30	C5 GOBP
GOBP_PROTEIN_DEPHOSPHORYLATION	0.200431	0.820035	0.142901	-0.331631	-1.18779	50	C5 GOBP
GOBP_PROTEIN_INSERTION_INTO_MEMBRANE	0.195219	0.820035	0.138805	0.463997	1.25707	17	C5 GOBP
GOBP_PROTEIN_K48_LINKED_UBIQUITINATION	0.0508806	0.820035	0.282013	0.606826	1.53932	12	C5 GOBP
GOBP_PROTEIN_LOCALIZATION_TO_MITOCHONDRION	0.117757	0.820035	0.176694	0.393255	1.30485	39	C5 GOBP
GOBP_PROTEIN_PHOSPHORYLATION	0.102178	0.820035	0.179782	0.283406	1.22277	174	C5 GOBP
GOBP_PROTEIN_POLYMERIZATION	0.200737	0.820035	0.130777	0.333607	1.19372	54	C5 GOBP
GOBP_PROTEIN_TARGETING	0.192708	0.820035	0.129443	0.270737	1.14618	159	C5 GOBP
GOBP_PROTEIN_TETRAMERIZATION	0.219178	0.820035	0.128789	0.491248	1.24614	12	C5 GOBP
GOBP_PROTEOLYSIS	0.117355	0.820035	0.165657	0.261254	1.17187	246	C5 GOBP
GOBP_PYRUVATE_METABOLIC_PROCESS	0.133072	0.820035	0.169571	0.490012	1.35735	18	C5 GOBP
GOBP_RECOMBINATIONAL_REPAIR	0.0835031	0.820035	0.222056	-0.519826	-1.45355	18	C5 GOBP
GOBP_REGULATION_OF_ACTIN_FILAMENT_LENGTH	0.101124	0.820035	0.191892	0.388268	1.31882	44	C5 GOBP
GOBP_REGULATION_OF_ACTIN_FILAMENT_ORGANIZATION	0.136029	0.820035	0.161979	0.347108	1.2538	58	C5 GOBP
GOBP_REGULATION_OF_ANATOMICAL_STRUCTURE_SIZE	0.117216	0.820035	0.175204	0.342632	1.27256	69	C5 GOBP
GOBP_REGULATION_OF_ANION_TRANSPORT	0.0500864	0.820035	0.266351	0.335557	1.35932	116	C5 GOBP
GOBP_REGULATION_OF_ANTIGEN_RECEPTOR_MEDIATED_SIGNALING_PATHWAY	0.136546	0.820035	0.169571	-0.433468	-1.32401	24	C5 GOBP
GOBP_REGULATION_OF_APOPTOTIC_SIGNALING_PATHWAY	0.117541	0.820035	0.173748	0.351008	1.28689	64	C5 GOBP
GOBP_REGULATION_OF_AUTOPHAGY	0.215501	0.820035	0.127505	0.34521	1.17395	45	C5 GOBP
GOBP_REGULATION_OF_BIOLOGICAL_PROCESS_INVOLVED_IN_SYMBIOTIC_INTERACTION	0.100935	0.820035	0.191892	0.364968	1.29396	53	C5 GOBP
GOBP_REGULATION_OF_B_CELL_ACTIVATION	0.060241	0.820035	0.261664	-0.494867	-1.5321	25	C5 GOBP
GOBP_REGULATION_OF_CALCIUM_MEDIATED_SIGNALING	0.104126	0.820035	0.193813	0.563707	1.39296	11	C5 GOBP
GOBP_REGULATION_OF_CATABOLIC_PROCESS	0.173109	0.820035	0.135002	0.267705	1.15146	173	C5 GOBP
GOBP_REGULATION_OF_CATION_CHANNEL_ACTIVITY	0.156126	0.820035	0.156312	-0.495865	-1.31904	15	C5 GOBP
GOBP_REGULATION_OF_CATION_TRANSMEMBRANE_TRANSPORT	0.162741	0.820035	0.159647	-0.367416	-1.24972	39	C5 GOBP
GOBP_REGULATION_OF_CELLULAR_COMPONENT_MOVEMENT	0.193853	0.820035	0.153159	-0.273818	-1.15196	116	C5 GOBP
GOBP_REGULATION_OF_CELL_ACTIVATION	0.108808	0.820035	0.176694	0.320434	1.26732	96	C5 GOBP
GOBP_REGULATION_OF_CELL_ADHESION	0.0809859	0.820035	0.208955	0.317619	1.28439	114	C5 GOBP
GOBP_REGULATION_OF_CELL_CELL_ADHESION	0.0414275	0.820035	0.321776	0.390585	1.47625	76	C5 GOBP
GOBP_REGULATION_OF_CELL_MATRIX_ADHESION	0.111776	0.820035	0.188204	0.537543	1.40152	14	C5 GOBP
GOBP_REGULATION_OF_CELL_PROJECTION_ORGANIZATION	0.0896057	0.820035	0.199915	0.364212	1.333	62	C5 GOBP
GOBP_REGULATION_OF_CELL_SUBSTRATE_JUNCTION_ORGANIZATION	0.107943	0.820035	0.193813	0.548296	1.38256	13	C5 GOBP
GOBP_REGULATION_OF_CHEMOTAXIS	0.191176	0.820035	0.144631	-0.397301	-1.2316	26	C5 GOBP
GOBP_REGULATION_OF_DEFENSE_RESPONSE_TO_VIRUS_BY_VIRUS	0.198428	0.820035	0.13649	0.50076	1.23742	11	C5 GOBP
GOBP_REGULATION_OF_DNA_BINDING_TRANSCRIPTION_FACTOR_ACTIVITY	0.0660793	0.820035	0.261664	-0.357155	-1.34437	59	C5 GOBP
GOBP_REGULATION_OF_DNA_RECOMBINATION	0.13834	0.820035	0.166934	-0.505429	-1.34448	15	C5 GOBP
GOBP_REGULATION_OF_ERBB_SIGNALING_PATHWAY	0.0369006	0.820035	0.321776	-0.625439	-1.54846	11	C5 GOBP
GOBP_REGULATION_OF_ESTABLISHMENT_OF_PROTEIN_LOCALIZATION_TO_MITOCHONDRION	0.107632	0.820035	0.190023	0.51126	1.41621	18	C5 GOBP
GOBP_REGULATION_OF_EXTRINSIC_APOPTOTIC_SIGNALING_PATHWAY	0.17154	0.820035	0.147331	0.44447	1.28721	21	C5 GOBP
GOBP_REGULATION_OF_FAT_CELL_DIFFERENTIATION	0.182556	0.820035	0.145516	-0.527344	-1.3056	11	C5 GOBP
GOBP_REGULATION_OF_GLIOGENESIS	0.0609037	0.820035	0.257206	0.62786	1.53513	10	C5 GOBP
GOBP_REGULATION_OF_GROWTH	0.149533	0.820035	0.155242	0.351361	1.24572	53	C5 GOBP
GOBP_REGULATION_OF_G_PROTEIN_COUPLED_RECEPTOR_SIGNALING_PATHWAY	0.119374	0.820035	0.179782	0.544131	1.38029	12	C5 GOBP
GOBP_REGULATION_OF_HORMONE_LEVELS	0.219512	0.820035	0.12564	0.370153	1.20795	35	C5 GOBP
GOBP_REGULATION_OF_HORMONE_SECRETION	0.184158	0.820035	0.142901	0.423171	1.23996	22	C5 GOBP
GOBP_REGULATION_OF_IMMUNE_RESPONSE	0.106489	0.820035	0.175204	0.273025	1.20193	208	C5 GOBP
GOBP_REGULATION_OF_IMMUNE_SYSTEM_PROCESS	0.0714286	0.820035	0.216543	0.272092	1.23613	280	C5 GOBP
GOBP_REGULATION_OF_ION_TRANSPORT	0.158621	0.820035	0.143759	0.273261	1.16073	161	C5 GOBP
GOBP_REGULATION_OF_LEUKOCYTE_APOPTOTIC_PROCESS	0.139442	0.820035	0.166934	0.499817	1.35411	17	C5 GOBP
GOBP_REGULATION_OF_LEUKOCYTE_DIFFERENTIATION	0.130621	0.820035	0.179782	-0.353209	-1.26096	48	C5 GOBP
GOBP_REGULATION_OF_LEUKOCYTE_MEDIATED_IMMUNITY	0.124731	0.820035	0.184706	-0.382068	-1.31567	41	C5 GOBP
GOBP_REGULATION_OF_LIPID_BIOSYNTHETIC_PROCESS	0.199609	0.820035	0.135741	0.454502	1.25898	18	C5 GOBP
GOBP_REGULATION_OF_LIPID_TRANSPORT	0.16047	0.820035	0.153159	0.520144	1.31944	12	C5 GOBP
GOBP_REGULATION_OF_LYMPHOCYTE_ACTIVATION	0.08	0.820035	0.208955	0.336622	1.31588	89	C5 GOBP
GOBP_REGULATION_OF_LYMPHOCYTE_APOPTOTIC_PROCESS	0.089613	0.820035	0.213928	0.561879	1.41681	13	C5 GOBP
GOBP_REGULATION_OF_MACROAUTOPHAGY	0.166008	0.820035	0.151149	0.460806	1.29437	19	C5 GOBP
GOBP_REGULATION_OF_MEMBRANE_PERMEABILITY	0.0294138	0.820035	0.352488	0.602598	1.57114	14	C5 GOBP
GOBP_REGULATION_OF_MITOCHONDRIAL_MEMBRANE_PERMEABILITY	0.0514884	0.820035	0.321776	0.624723	1.58472	12	C5 GOBP
GOBP_REGULATION_OF_MITOCHONDRIAL_MEMBRANE_POTENTIAL	0.205645	0.820035	0.135741	0.476897	1.26369	15	C5 GOBP
GOBP_REGULATION_OF_MITOCHONDRIAL_OUTER_MEMBRANE_PERMEABILIZATION_INVOLVED_IN_APOPTOTIC_SIGNALING_PATHWAY	0.041648	0.820035	0.321776	0.657231	1.60695	10	C5 GOBP
GOBP_REGULATION_OF_MRNA_PROCESSING	0.0969828	0.820035	0.2114	-0.368311	-1.31916	50	C5 GOBP
GOBP_REGULATION_OF_MRNA_SPLICING_VIA_SPLICEOSOME	0.119658	0.820035	0.188204	-0.369762	-1.28118	43	C5 GOBP
GOBP_REGULATION_OF_NERVOUS_SYSTEM_DEVELOPMENT	0.141762	0.820035	0.161979	0.401783	1.29056	33	C5 GOBP
GOBP_REGULATION_OF_NEUROGENESIS	0.191729	0.820035	0.135741	0.389542	1.2409	30	C5 GOBP
GOBP_REGULATION_OF_NEURON_DIFFERENTIATION	0.172888	0.820035	0.147331	0.528533	1.29228	10	C5 GOBP
GOBP_REGULATION_OF_ORGANELLE_ASSEMBLY	0.152778	0.820035	0.158514	0.432736	1.3001	24	C5 GOBP
GOBP_REGULATION_OF_ORGANELLE_ORGANIZATION	0.0746269	0.820035	0.2114	0.285644	1.24344	189	C5 GOBP
GOBP_REGULATION_OF_PEPTIDASE_ACTIVITY	0.219378	0.820035	0.123842	0.309231	1.16277	72	C5 GOBP
GOBP_REGULATION_OF_PEPTIDE_HORMONE_SECRETION	0.181818	0.820035	0.143759	0.450747	1.26611	19	C5 GOBP
GOBP_REGULATION_OF_PEPTIDE_TRANSPORT	0.0294952	0.820035	0.352488	0.360897	1.42698	98	C5 GOBP
GOBP_REGULATION_OF_PEPTIDYL_SERINE_PHOSPHORYLATION	0.172211	0.820035	0.147331	0.468918	1.29891	18	C5 GOBP
GOBP_REGULATION_OF_PHOSPHATASE_ACTIVITY	0.184739	0.820035	0.143759	-0.408205	-1.26379	25	C5 GOBP
GOBP_REGULATION_OF_PHOSPHATIDYLINOSITOL_3_KINASE_SIGNALING	0.0625	0.820035	0.252961	0.554981	1.49997	16	C5 GOBP
GOBP_REGULATION_OF_PHOSPHOPROTEIN_PHOSPHATASE_ACTIVITY	0.136821	0.820035	0.169571	-0.442437	-1.32426	22	C5 GOBP
GOBP_REGULATION_OF_PHOSPHORUS_METABOLIC_PROCESS	0.138103	0.820035	0.152145	0.271769	1.18241	186	C5 GOBP
GOBP_REGULATION_OF_PROTEIN_DEPHOSPHORYLATION	0.195378	0.820035	0.142901	-0.394156	-1.22185	26	C5 GOBP
GOBP_REGULATION_OF_PROTEIN_LOCALIZATION	0.127731	0.820035	0.159647	0.284662	1.20365	149	C5 GOBP
GOBP_REGULATION_OF_PROTEIN_LOCALIZATION_TO_MEMBRANE	0.0635514	0.820035	0.245042	0.431361	1.41544	36	C5 GOBP
GOBP_REGULATION_OF_PROTEIN_MODIFICATION_BY_SMALL_PROTEIN_CONJUGATION_OR_REMOVAL	0.216165	0.820035	0.126876	0.335276	1.18009	52	C5 GOBP
GOBP_REGULATION_OF_PROTEIN_MODIFICATION_PROCESS	0.111293	0.820035	0.169571	0.27439	1.20676	203	C5 GOBP
GOBP_REGULATION_OF_PROTEIN_PHOSPHORYLATION	0.0651801	0.820035	0.231127	0.307658	1.28952	142	C5 GOBP
GOBP_REGULATION_OF_RECEPTOR_SIGNALING_PATHWAY_VIA_STAT	0.153693	0.820035	0.158514	-0.504719	-1.31716	14	C5 GOBP
GOBP_REGULATION_OF_REGULATED_SECRETORY_PATHWAY	0.177189	0.820035	0.148262	-0.452338	-1.26484	18	C5 GOBP
GOBP_REGULATION_OF_RESPONSE_TO_CYTOKINE_STIMULUS	0.046729	0.820035	0.287857	0.448663	1.47222	36	C5 GOBP
GOBP_REGULATION_OF_RNA_SPLICING	0.163755	0.820035	0.160801	-0.325143	-1.21711	58	C5 GOBP
GOBP_REGULATION_OF_TOR_SIGNALING	0.139489	0.820035	0.165657	0.556558	1.3608	10	C5 GOBP
GOBP_REGULATION_OF_TRANSFERASE_ACTIVITY	0.0753425	0.820035	0.213928	0.30691	1.27791	137	C5 GOBP
GOBP_REGULATION_OF_TRANSMEMBRANE_TRANSPORT	0.144105	0.820035	0.172324	-0.337683	-1.24716	55	C5 GOBP
GOBP_REGULATION_OF_TRANSPORTER_ACTIVITY	0.179704	0.820035	0.15017	-0.401768	-1.25689	27	C5 GOBP
GOBP_REGULATION_OF_T_CELL_ACTIVATION	0.0285987	0.820035	0.352488	0.39161	1.45193	68	C5 GOBP
GOBP_REGULATION_OF_T_CELL_DIFFERENTIATION	0.142586	0.820035	0.160801	0.425827	1.31273	26	C5 GOBP
GOBP_REGULATION_OF_VIRAL_GENOME_REPLICATION	0.12395	0.820035	0.183024	-0.429049	-1.35063	28	C5 GOBP
GOBP_REGULATION_OF_VIRAL_LIFE_CYCLE	0.207477	0.820035	0.129443	0.360827	1.19725	39	C5 GOBP
GOBP_REGULATION_OF_VIRAL_TRANSCRIPTION	0.160896	0.820035	0.156312	-0.541805	-1.37066	12	C5 GOBP
GOBP_RESPIRATORY_ELECTRON_TRANSPORT_CHAIN	0.0639136	0.820035	0.287805	-0.35283	-1.37944	71	C5 GOBP
GOBP_RESPONSE_TO_BACTERIUM	0.217949	0.820035	0.124434	0.307057	1.15617	75	C5 GOBP
GOBP_RESPONSE_TO_CALCIUM_ION	0.169043	0.820035	0.152145	-0.455083	-1.27251	18	C5 GOBP
GOBP_RESPONSE_TO_CAMP	0.177645	0.820035	0.146416	-0.488708	-1.27538	14	C5 GOBP
GOBP_RESPONSE_TO_COLD	0.0993915	0.820035	0.202072	-0.607998	-1.45884	10	C5 GOBP
GOBP_RESPONSE_TO_CYTOKINE	0.196517	0.820035	0.156312	-0.242098	-1.12554	241	C5 GOBP
GOBP_RESPONSE_TO_ESTRADIOL	0.180039	0.820035	0.143759	0.511475	1.29745	12	C5 GOBP
GOBP_RESPONSE_TO_HYDROGEN_PEROXIDE	0.0753968	0.820035	0.231127	0.480278	1.44294	24	C5 GOBP
GOBP_RESPONSE_TO_INTERFERON_GAMMA	0.0533088	0.820035	0.266351	0.396849	1.4237	55	C5 GOBP
GOBP_RESPONSE_TO_IONIZING_RADIATION	0.199609	0.820035	0.135741	0.452347	1.25301	18	C5 GOBP
GOBP_RESPONSE_TO_NERVE_GROWTH_FACTOR	0.064833	0.820035	0.248911	0.625876	1.53028	10	C5 GOBP
GOBP_RESPONSE_TO_NUTRIENT	0.125749	0.820035	0.176694	-0.533585	-1.39249	14	C5 GOBP
GOBP_RESPONSE_TO_ORGANOPHOSPHORUS	0.18	0.820035	0.145516	-0.456221	-1.26326	17	C5 GOBP
GOBP_RESPONSE_TO_PURINE_CONTAINING_COMPOUND	0.207739	0.820035	0.135741	-0.436128	-1.21951	18	C5 GOBP
GOBP_RESPONSE_TO_TRANSFORMING_GROWTH_FACTOR_BETA	0.210191	0.820035	0.138022	-0.378558	-1.22515	31	C5 GOBP
GOBP_RESPONSE_TO_TUMOR_NECROSIS_FACTOR	0.214912	0.820035	0.138805	-0.297177	-1.15518	69	C5 GOBP
GOBP_RESPONSE_TO_UV	0.157258	0.820035	0.157403	0.501542	1.32899	15	C5 GOBP
GOBP_RESPONSE_TO_VIRUS	0.215859	0.820035	0.138805	-0.292494	-1.1612	76	C5 GOBP
GOBP_RESPONSE_TO_WOUNDING	0.204753	0.820035	0.128789	0.311263	1.17041	72	C5 GOBP
GOBP_RNA_PHOSPHODIESTER_BOND_HYDROLYSIS	0.0692243	0.820035	0.287805	0.557961	1.51164	17	C5 GOBP
GOBP_RNA_SPLICING_VIA_TRANSESTERIFICATION_REACTIONS	0.132251	0.820035	0.186433	-0.285056	-1.21247	129	C5 GOBP
GOBP_SECOND_MESSENGER_MEDIATED_SIGNALING	0.203422	0.820035	0.132147	0.400451	1.2345	26	C5 GOBP
GOBP_SENSORY_PERCEPTION_OF_MECHANICAL_STIMULUS	0.0491159	0.820035	0.287857	0.632682	1.5634	11	C5 GOBP
GOBP_SEQUESTERING_OF_CALCIUM_ION	0.12831	0.820035	0.176694	-0.488976	-1.36729	18	C5 GOBP
GOBP_SEXUAL_REPRODUCTION	0.119485	0.820035	0.173748	0.358527	1.28622	55	C5 GOBP
GOBP_SEX_DIFFERENTIATION	0.180198	0.820035	0.144631	0.429076	1.25726	22	C5 GOBP
GOBP_SIGNAL_TRANSDUCTION_IN_RESPONSE_TO_DNA_DAMAGE	0.1423	0.820035	0.16318	0.455391	1.31884	21	C5 GOBP
GOBP_SMALL_MOLECULE_BIOSYNTHETIC_PROCESS	0.139706	0.820035	0.159647	0.347891	1.24807	55	C5 GOBP
GOBP_SOMATIC_DIVERSIFICATION_OF_IMMUNE_RECEPTORS	0.195609	0.820035	0.138805	-0.479888	-1.25236	14	C5 GOBP
GOBP_SPERMATID_DIFFERENTIATION	0.0316054	0.820035	0.321776	0.675678	1.65205	10	C5 GOBP
GOBP_TUBE_DEVELOPMENT	0.0873362	0.820035	0.224966	-0.324272	-1.28071	74	C5 GOBP
GOBP_TUBE_MORPHOGENESIS	0.0866667	0.820035	0.227987	-0.339215	-1.30641	68	C5 GOBP
GOBP_TYROSINE_PHOSPHORYLATION_OF_STAT_PROTEIN	0.184676	0.820035	0.142057	0.509216	1.25831	11	C5 GOBP
GOBP_T_CELL_ACTIVATION	0.0527241	0.820035	0.261664	0.34519	1.36417	99	C5 GOBP
GOBP_T_CELL_ACTIVATION_INVOLVED_IN_IMMUNE_RESPONSE	0.102767	0.820035	0.195789	0.505933	1.42113	19	C5 GOBP
GOBP_T_CELL_DIFFERENTIATION_INVOLVED_IN_IMMUNE_RESPONSE	0.213849	0.820035	0.133555	0.486163	1.22589	13	C5 GOBP
GOBP_T_CELL_MIGRATION	0.0961145	0.820035	0.206588	-0.481596	-1.41302	21	C5 GOBP
GOBP_T_CELL_PROLIFERATION	0.117757	0.820035	0.176694	0.402703	1.3214	36	C5 GOBP
GOBP_VIRAL_GENOME_REPLICATION	0.031691	0.820035	0.321776	-0.440833	-1.51803	41	C5 GOBP
GOBP_VIRAL_LIFE_CYCLE	0.215074	0.820035	0.12564	0.309131	1.1697	78	C5 GOBP
GOBP_ACTIN_FILAMENT_ORGANIZATION	0.220183	0.820589	0.123842	0.308262	1.16499	77	C5 GOBP
GOBP_DENDRITIC_SPINE_DEVELOPMENT	0.222004	0.821229	0.128143	0.498723	1.21939	10	C5 GOBP
GOBP_NEGATIVE_REGULATION_OF_DNA_BINDING_TRANSCRIPTION_FACTOR_ACTIVITY	0.221328	0.821229	0.130106	-0.401372	-1.20135	22	C5 GOBP
GOBP_ORGANIC_ACID_BIOSYNTHETIC_PROCESS	0.222222	0.821229	0.127505	0.419426	1.21468	21	C5 GOBP
GOBP_POSITIVE_REGULATION_OF_NIK_NF_KAPPAB_SIGNALING	0.222449	0.821229	0.130777	-0.451238	-1.2203	16	C5 GOBP
GOBP_BIOLOGICAL_PROCESS_INVOLVED_IN_SYMBIOTIC_INTERACTION	0.224223	0.82489	0.114751	0.23664	1.08818	322	C5 GOBP
GOBP_DNA_MODIFICATION	0.226069	0.82489	0.129443	-0.494669	-1.25141	12	C5 GOBP
GOBP_REGULATION_OF_CELLULAR_COMPONENT_SIZE	0.22604	0.82489	0.120985	0.317845	1.1653	64	C5 GOBP
GOBP_REGULATION_OF_LAMELLIPODIUM_ORGANIZATION	0.225549	0.82489	0.128143	0.466479	1.21624	14	C5 GOBP
GOBP_REGULATION_OF_MONONUCLEAR_CELL_MIGRATION	0.2251	0.82489	0.128143	-0.390448	-1.18283	23	C5 GOBP
GOBP_AGING	0.22766	0.825296	0.132147	-0.372969	-1.19091	30	C5 GOBP
GOBP_CELLULAR_RESPONSE_TO_DNA_DAMAGE_STIMULUS	0.227826	0.825296	0.117766	0.283881	1.14959	115	C5 GOBP
GOBP_LEUKOCYTE_MEDIATED_IMMUNITY	0.229219	0.825296	0.144631	-0.245566	-1.10391	194	C5 GOBP
GOBP_ORGANIC_ACID_METABOLIC_PROCESS	0.229706	0.825296	0.116739	0.290431	1.14559	95	C5 GOBP
GOBP_POSITIVE_REGULATION_OF_LIPID_METABOLIC_PROCESS	0.229862	0.825296	0.12564	0.492339	1.20378	10	C5 GOBP
GOBP_POSITIVE_REGULATION_OF_TRANSPORTER_ACTIVITY	0.227006	0.825296	0.126254	-0.468898	-1.21296	13	C5 GOBP
GOBP_PROTEIN_LOCALIZATION_TO_CELL_SURFACE	0.229209	0.825296	0.128143	-0.520228	-1.24824	10	C5 GOBP
GOBP_BIOLOGICAL_PROCESS_INVOLVED_IN_INTERACTION_WITH_HOST	0.235514	0.82667	0.120433	0.363008	1.19115	36	C5 GOBP
GOBP_CATION_TRANSPORT	0.235431	0.82667	0.13649	-0.262914	-1.11267	122	C5 GOBP
GOBP_HORMONE_TRANSPORT	0.23384	0.82667	0.122108	0.388074	1.19634	26	C5 GOBP
GOBP_NEGATIVE_REGULATION_OF_NEURON_DEATH	0.234	0.82667	0.12564	0.400091	1.18527	23	C5 GOBP
GOBP_POSITIVE_REGULATION_OF_INTRACELLULAR_PROTEIN_TRANSPORT	0.231776	0.82667	0.121543	0.353133	1.17172	39	C5 GOBP
GOBP_PROTEIN_POLYUBIQUITINATION	0.232305	0.82667	0.119348	0.312027	1.14975	66	C5 GOBP
GOBP_REGULATION_OF_RELEASE_OF_SEQUESTERED_CALCIUM_ION_INTO_CYTOSOL	0.232877	0.82667	0.124434	-0.46497	-1.2028	13	C5 GOBP
GOBP_RESPONSE_TO_CHEMOKINE	0.235294	0.82667	0.126254	-0.49264	-1.21968	11	C5 GOBP
GOBP_STEM_CELL_PROLIFERATION	0.231237	0.82667	0.127505	-0.518486	-1.24406	10	C5 GOBP
GOBP_VASCULATURE_DEVELOPMENT	0.234375	0.82667	0.133555	-0.306022	-1.15787	61	C5 GOBP
GOBP_HOMEOSTASIS_OF_NUMBER_OF_CELLS	0.240076	0.83336	0.119888	0.337811	1.14879	45	C5 GOBP
GOBP_INTERLEUKIN_10_PRODUCTION	0.238748	0.83336	0.122679	-0.461266	-1.19322	13	C5 GOBP
GOBP_PROTEIN_PEPTIDYL_PROLYL_ISOMERIZATION	0.239686	0.83336	0.122679	0.481261	1.18923	11	C5 GOBP
GOBP_REGULATION_OF_T_CELL_MEDIATED_CYTOTOXICITY	0.239686	0.83336	0.122679	0.481013	1.18862	11	C5 GOBP
GOBP_REGULATION_OF_WOUND_HEALING	0.239686	0.83336	0.122679	0.490078	1.19825	10	C5 GOBP
GOBP_REGULATION_OF_GENE_SILENCING_BY_RNA	0.240705	0.833698	0.122108	0.435377	1.20601	18	C5 GOBP
GOBP_ACTIVATION_OF_PROTEIN_KINASE_ACTIVITY	0.259813	0.833882	0.113787	0.34991	1.14817	36	C5 GOBP
GOBP_ALPHA_BETA_T_CELL_DIFFERENTIATION	0.243028	0.833882	0.122679	0.4476	1.21265	17	C5 GOBP
GOBP_BIOLOGICAL_ADHESION	0.263793	0.833882	0.107554	0.258592	1.09955	162	C5 GOBP
GOBP_CALCIUM_MEDIATED_SIGNALING	0.253465	0.833882	0.119348	0.398658	1.16813	22	C5 GOBP
GOBP_CARDIAC_MUSCLE_TISSUE_DEVELOPMENT	0.249012	0.833882	0.120433	-0.44956	-1.19586	15	C5 GOBP
GOBP_CATION_TRANSMEMBRANE_TRANSPORT	0.276596	0.833882	0.12564	-0.270921	-1.10231	97	C5 GOBP
GOBP_CELLULAR_RESPONSE_TO_BIOTIC_STIMULUS	0.263158	0.833882	0.113313	0.360993	1.14996	30	C5 GOBP
GOBP_CELL_CHEMOTAXIS	0.248394	0.833882	0.126254	-0.338002	-1.14967	39	C5 GOBP
GOBP_CELL_PROJECTION_ASSEMBLY	0.241379	0.833882	0.116739	0.312328	1.14679	65	C5 GOBP
GOBP_CHAPERONE_MEDIATED_PROTEIN_FOLDING	0.257812	0.833882	0.11725	0.443322	1.19819	16	C5 GOBP
GOBP_CILIUM_ORGANIZATION	0.263862	0.833882	0.114267	0.359932	1.15953	34	C5 GOBP
GOBP_DEVELOPMENTAL_PROCESS_INVOLVED_IN_REPRODUCTION	0.277174	0.833882	0.107554	0.303517	1.12066	67	C5 GOBP
GOBP_ERBB_SIGNALING_PATHWAY	0.262626	0.833882	0.118288	-0.399433	-1.15541	20	C5 GOBP
GOBP_ESTABLISHMENT_OF_PROTEIN_LOCALIZATION	0.26094	0.833882	0.104344	0.228165	1.07315	380	C5 GOBP
GOBP_EXOCYTOSIS	0.269802	0.833882	0.130777	-0.239716	-1.08319	195	C5 GOBP
GOBP_IMMUNE_SYSTEM_DEVELOPMENT	0.272414	0.833882	0.105521	0.256511	1.09071	162	C5 GOBP
GOBP_INORGANIC_ION_TRANSMEMBRANE_TRANSPORT	0.274648	0.833882	0.12564	-0.271601	-1.10675	98	C5 GOBP
GOBP_INTERLEUKIN_1_BETA_PRODUCTION	0.270059	0.833882	0.114267	0.425212	1.17785	18	C5 GOBP
GOBP_INTRACELLULAR_RECEPTOR_SIGNALING_PATHWAY	0.254818	0.833882	0.124434	-0.327175	-1.12973	42	C5 GOBP
GOBP_LEUKOCYTE_CHEMOTAXIS	0.252066	0.833882	0.122679	-0.351935	-1.16108	32	C5 GOBP
GOBP_LEUKOCYTE_MEDIATED_CYTOTOXICITY	0.273423	0.833882	0.111918	0.357149	1.15057	34	C5 GOBP
GOBP_LIPID_HOMEOSTASIS	0.255578	0.833882	0.120433	-0.486046	-1.20335	11	C5 GOBP
GOBP_LIPID_METABOLIC_PROCESS	0.272884	0.833882	0.105521	0.284164	1.12087	95	C5 GOBP
GOBP_MEGAKARYOCYTE_DIFFERENTIATION	0.277014	0.833882	0.112843	0.475588	1.16282	10	C5 GOBP
GOBP_MITOCHONDRIAL_ELECTRON_TRANSPORT_UBIQUINOL_TO_CYTOCHROME_C	0.263692	0.833882	0.118288	-0.478987	-1.18587	11	C5 GOBP
GOBP_MITOCHONDRIAL_MEMBRANE_ORGANIZATION	0.274766	0.833882	0.110122	0.335938	1.13234	42	C5 GOBP
GOBP_NEGATIVE_REGULATION_OF_ANTIGEN_RECEPTOR_MEDIATED_SIGNALING_PATHWAY	0.277886	0.833882	0.112379	-0.445475	-1.15237	13	C5 GOBP
GOBP_NEGATIVE_REGULATION_OF_CELLULAR_COMPONENT_ORGANIZATION	0.245614	0.833882	0.113313	0.289769	1.1365	93	C5 GOBP
GOBP_NEGATIVE_REGULATION_OF_CYTOSKELETON_ORGANIZATION	0.271287	0.833882	0.114751	0.393612	1.15335	22	C5 GOBP
GOBP_NEGATIVE_REGULATION_OF_EPITHELIAL_CELL_PROLIFERATION	0.277886	0.833882	0.112379	0.45562	1.15576	12	C5 GOBP
GOBP_NEGATIVE_REGULATION_OF_LOCOMOTION	0.258333	0.833882	0.121543	-0.346258	-1.14664	33	C5 GOBP
GOBP_NEGATIVE_REGULATION_OF_NEURON_PROJECTION_DEVELOPMENT	0.268102	0.833882	0.114751	0.464386	1.178	12	C5 GOBP
GOBP_NEGATIVE_REGULATION_OF_NF_KAPPAB_TRANSCRIPTION_FACTOR_ACTIVITY	0.254403	0.833882	0.118288	0.470754	1.19415	12	C5 GOBP
GOBP_NEGATIVE_REGULATION_OF_PHOSPHORYLATION	0.263538	0.833882	0.110565	0.309737	1.12707	61	C5 GOBP
GOBP_NEGATIVE_REGULATION_OF_RESPONSE_TO_STIMULUS	0.277961	0.833882	0.101351	0.245857	1.08774	211	C5 GOBP
GOBP_NERVOUS_SYSTEM_PROCESS	0.265421	0.833882	0.112379	0.346561	1.14992	39	C5 GOBP
GOBP_NEUTROPHIL_CHEMOTAXIS	0.247505	0.833882	0.121543	-0.459568	-1.19933	14	C5 GOBP
GOBP_ORGANIC_ANION_TRANSPORT	0.260081	0.833882	0.118815	0.446887	1.18417	15	C5 GOBP
GOBP_PEPTIDYL_SERINE_MODIFICATION	0.250958	0.833882	0.117766	0.361623	1.16156	33	C5 GOBP
GOBP_POSITIVE_REGULATION_OF_ALPHA_BETA_T_CELL_ACTIVATION	0.268102	0.833882	0.114751	0.460794	1.16889	12	C5 GOBP
GOBP_POSITIVE_REGULATION_OF_CELL_CYCLE_ARREST	0.270876	0.833882	0.116739	0.463115	1.16777	13	C5 GOBP
GOBP_POSITIVE_REGULATION_OF_CELL_CYCLE_PROCESS	0.246212	0.833882	0.118288	0.356929	1.17465	37	C5 GOBP
GOBP_POSITIVE_REGULATION_OF_MONONUCLEAR_CELL_MIGRATION	0.250988	0.833882	0.119888	-0.448529	-1.19312	15	C5 GOBP
GOBP_POSITIVE_REGULATION_OF_PEPTIDE_SECRETION	0.273438	0.833882	0.113313	0.437807	1.18328	16	C5 GOBP
GOBP_POSITIVE_REGULATION_OF_TRANSFERASE_ACTIVITY	0.24774	0.833882	0.114751	0.295971	1.13041	82	C5 GOBP
GOBP_POSITIVE_REGULATION_OF_T_CELL_MEDIATED_IMMUNITY	0.266145	0.833882	0.11524	0.465459	1.18072	12	C5 GOBP
GOBP_POSITIVE_REGULATION_OF_T_CELL_MIGRATION	0.267748	0.833882	0.11725	-0.477148	-1.18132	11	C5 GOBP
GOBP_PROTEIN_LOCALIZATION_TO_MEMBRANE	0.267769	0.833882	0.103958	0.253375	1.09649	176	C5 GOBP
GOBP_PROTEIN_TARGETING_TO_MEMBRANE	0.266087	0.833882	0.107554	0.279861	1.11574	105	C5 GOBP
GOBP_REGULATION_OF_B_CELL_PROLIFERATION	0.263692	0.833882	0.118288	-0.497823	-1.19448	10	C5 GOBP
GOBP_REGULATION_OF_CARBOHYDRATE_METABOLIC_PROCESS	0.27593	0.833882	0.112843	0.455936	1.15656	12	C5 GOBP
GOBP_REGULATION_OF_CELLULAR_CATABOLIC_PROCESS	0.267581	0.833882	0.106323	0.258583	1.08901	152	C5 GOBP
GOBP_REGULATION_OF_CYSTEINE_TYPE_ENDOPEPTIDASE_ACTIVITY	0.273585	0.833882	0.111011	0.324733	1.11629	47	C5 GOBP
GOBP_REGULATION_OF_DEPHOSPHORYLATION	0.276956	0.833882	0.117766	-0.365244	-1.16002	29	C5 GOBP
GOBP_REGULATION_OF_HEMOPOIESIS	0.255556	0.833882	0.126876	-0.289747	-1.11055	67	C5 GOBP
GOBP_REGULATION_OF_IMMUNE_EFFECTOR_PROCESS	0.266075	0.833882	0.123842	-0.291358	-1.11768	66	C5 GOBP
GOBP_REGULATION_OF_LEUKOCYTE_PROLIFERATION	0.254206	0.833882	0.11524	0.349554	1.15985	39	C5 GOBP
GOBP_REGULATION_OF_LYMPHOCYTE_DIFFERENTIATION	0.247655	0.833882	0.11725	0.362647	1.18345	35	C5 GOBP
GOBP_REGULATION_OF_MULTICELLULAR_ORGANISMAL_DEVELOPMENT	0.272727	0.833882	0.12564	-0.25462	-1.0808	128	C5 GOBP
GOBP_REGULATION_OF_NEURON_PROJECTION_DEVELOPMENT	0.258912	0.833882	0.114267	0.357573	1.1669	35	C5 GOBP
GOBP_REGULATION_OF_T_CELL_MIGRATION	0.277886	0.833882	0.112379	-0.446664	-1.15545	13	C5 GOBP
GOBP_RESPONSE_TO_INTERLEUKIN_12	0.269962	0.833882	0.112379	0.366634	1.14405	28	C5 GOBP
GOBP_RHYTHMIC_PROCESS	0.257937	0.833882	0.118288	0.389349	1.17543	25	C5 GOBP
GOBP_RNA_3_END_PROCESSING	0.268908	0.833882	0.119348	-0.369826	-1.1642	28	C5 GOBP
GOBP_SENSORY_PERCEPTION	0.256972	0.833882	0.118815	0.441421	1.19591	17	C5 GOBP
GOBP_SISTER_CHROMATID_SEGREGATION	0.274102	0.833882	0.111011	0.370439	1.15007	27	C5 GOBP
GOBP_STEROID_BIOSYNTHETIC_PROCESS	0.248047	0.833882	0.119888	0.446959	1.20802	16	C5 GOBP
GOBP_T_CELL_APOPTOTIC_PROCESS	0.269155	0.833882	0.114751	0.47769	1.16796	10	C5 GOBP
GOBP_VASCULAR_ENDOTHELIAL_GROWTH_FACTOR_RECEPTOR_SIGNALING_PATHWAY	0.277886	0.833882	0.112379	0.423224	1.17234	18	C5 GOBP
GOBP_WOUND_HEALING	0.26297	0.833882	0.110122	0.31156	1.13372	60	C5 GOBP
GOBP_SIGNAL_TRANSDUCTION_BY_P53_CLASS_MEDIATOR	0.279026	0.835481	0.10925	0.334248	1.13028	43	C5 GOBP
GOBP_ESTABLISHMENT_OF_ORGANELLE_LOCALIZATION	0.279707	0.835926	0.107554	0.293825	1.10484	72	C5 GOBP
GOBP_ENDOSOMAL_TRANSPORT	0.280899	0.836628	0.10882	0.333812	1.12881	43	C5 GOBP
GOBP_POSITIVE_REGULATION_OF_NEUROGENESIS	0.282	0.836628	0.112843	0.383578	1.13635	23	C5 GOBP
GOBP_REGULATION_OF_GENE_SILENCING	0.282609	0.836628	0.111918	0.411311	1.15534	19	C5 GOBP
GOBP_REGULATION_OF_METAL_ION_TRANSPORT	0.281664	0.836628	0.10925	0.360894	1.1352	29	C5 GOBP
GOBP_T_CELL_MEDIATED_CYTOTOXICITY	0.282258	0.836628	0.113313	0.437552	1.15943	15	C5 GOBP
GOBP_PROTEIN_LOCALIZATION_TO_LYSOSOME	0.283976	0.837515	0.113313	-0.46891	-1.16093	11	C5 GOBP
GOBP_PROTEIN_LOCALIZATION_TO_ORGANELLE	0.283828	0.837515	0.100279	0.236098	1.06476	256	C5 GOBP
GOBP_REGULATION_OF_INFLAMMATORY_RESPONSE	0.284644	0.837911	0.107972	0.33191	1.12739	44	C5 GOBP
GOBP_ACTIVATION_OF_MAPK_ACTIVITY	0.286853	0.838234	0.111463	0.43171	1.1696	17	C5 GOBP
GOBP_IRON_ION_TRANSPORT	0.287169	0.838234	0.112843	-0.462931	-1.17112	12	C5 GOBP
GOBP_REGULATION_OF_CYTOSOLIC_CALCIUM_ION_CONCENTRATION	0.285412	0.838234	0.115734	-0.362208	-1.15038	29	C5 GOBP
GOBP_RETROGRADE_TRANSPORT_ENDOSOME_TO_GOLGI	0.287425	0.838234	0.111463	0.43927	1.1453	14	C5 GOBP
GOBP_VIRION_ASSEMBLY	0.287425	0.838234	0.111463	0.440877	1.14949	14	C5 GOBP
GOBP_B_CELL_MEDIATED_IMMUNITY	0.293542	0.838702	0.10882	0.415603	1.15123	18	C5 GOBP
GOBP_CELLULAR_RESPONSE_TO_INSULIN_STIMULUS	0.291667	0.838702	0.113313	-0.339972	-1.12583	33	C5 GOBP
GOBP_CELL_KILLING	0.290503	0.838702	0.106323	0.334292	1.12025	41	C5 GOBP
GOBP_CELL_REDOX_HOMEOSTASIS	0.290061	0.838702	0.111918	-0.466933	-1.15603	11	C5 GOBP
GOBP_EMBRYONIC_ORGAN_MORPHOGENESIS	0.291242	0.838702	0.111918	-0.4623	-1.16953	12	C5 GOBP
GOBP_ESTABLISHMENT_OF_PROTEIN_LOCALIZATION_TO_ENDOPLASMIC_RETICULUM	0.291883	0.838702	0.101351	0.278758	1.09954	95	C5 GOBP
GOBP_GRANULOCYTE_CHEMOTAXIS	0.293878	0.838702	0.111463	-0.42269	-1.1431	16	C5 GOBP
GOBP_MEMBRANE_DOCKING	0.289225	0.838702	0.107554	0.366914	1.13913	27	C5 GOBP
GOBP_NEGATIVE_REGULATION_OF_CELL_DEATH	0.291312	0.838702	0.100633	0.257384	1.08411	150	C5 GOBP
GOBP_NEGATIVE_REGULATION_OF_CYSTEINE_TYPE_ENDOPEPTIDASE_ACTIVITY	0.293542	0.838702	0.10882	0.416393	1.15342	18	C5 GOBP
GOBP_POSITIVE_REGULATION_OF_PROTEIN_LOCALIZATION_TO_CELL_PERIPHERY	0.293279	0.838702	0.111463	0.452659	1.14141	13	C5 GOBP
GOBP_SPHINGOLIPID_METABOLIC_PROCESS	0.294	0.838702	0.110122	-0.416573	-1.15348	17	C5 GOBP
GOBP_RESPONSE_TO_REACTIVE_OXYGEN_SPECIES	0.295019	0.840082	0.10714	0.348926	1.12078	33	C5 GOBP
GOBP_REGULATION_OF_LEUKOCYTE_MIGRATION	0.296375	0.842414	0.113787	-0.329498	-1.1035	35	C5 GOBP
GOBP_DEVELOPMENTAL_GROWTH	0.299349	0.843874	0.114267	-0.297143	-1.10332	56	C5 GOBP
GOBP_NEGATIVE_REGULATION_OF_NEURON_APOPTOTIC_PROCESS	0.298828	0.843874	0.107554	0.424023	1.14603	16	C5 GOBP
GOBP_POSITIVE_REGULATION_OF_CELLULAR_COMPONENT_BIOGENESIS	0.298932	0.843874	0.101714	0.278774	1.09015	92	C5 GOBP
GOBP_REGULATION_OF_CELL_CYCLE_ARREST	0.297456	0.843874	0.107972	0.411984	1.14121	18	C5 GOBP
GOBP_RESPONSE_TO_INSULIN	0.299578	0.843874	0.112379	-0.329546	-1.11189	37	C5 GOBP
GOBP_VIRAL_TRANSLATION	0.300203	0.844119	0.109684	-0.47525	-1.14032	10	C5 GOBP
GOBP_POTASSIUM_ION_TRANSPORT	0.301426	0.846041	0.109684	-0.458723	-1.16048	12	C5 GOBP
GOBP_POSITIVE_REGULATION_OF_HEMOPOIESIS	0.302457	0.846879	0.104733	0.353138	1.1108	29	C5 GOBP
GOBP_REGULATION_OF_PROTEIN_POLYMERIZATION	0.302804	0.846879	0.103958	0.318131	1.09954	48	C5 GOBP
GOBP_REGULATION_OF_OXIDOREDUCTASE_ACTIVITY	0.304519	0.847145	0.10673	0.458072	1.13193	11	C5 GOBP
GOBP_RESPONSE_TO_ACID_CHEMICAL	0.303462	0.847145	0.10925	0.450401	1.13571	13	C5 GOBP
GOBP_RESPONSE_TO_TOXIC_SUBSTANCE	0.304348	0.847145	0.104344	0.352814	1.10978	29	C5 GOBP
GOBP_ION_HOMEOSTASIS	0.306167	0.848722	0.113787	-0.276893	-1.08255	71	C5 GOBP
GOBP_REGENERATION	0.306	0.848722	0.107554	-0.412204	-1.14138	17	C5 GOBP
GOBP_CELLULAR_GLUCOSE_HOMEOSTASIS	0.307241	0.849649	0.10592	0.408328	1.13108	18	C5 GOBP
GOBP_CYTOSKELETON_DEPENDENT_INTRACELLULAR_TRANSPORT	0.308668	0.849649	0.110565	-0.355761	-1.11296	27	C5 GOBP
GOBP_NEGATIVE_REGULATION_OF_INFLAMMATORY_RESPONSE	0.308594	0.849649	0.105521	0.418934	1.13227	16	C5 GOBP
GOBP_PATTERN_SPECIFICATION_PROCESS	0.308163	0.849649	0.108394	-0.416625	-1.1267	16	C5 GOBP
GOBP_CYTOSKELETON_ORGANIZATION	0.309524	0.850513	0.0968878	0.25009	1.06869	167	C5 GOBP
GOBP_AXON_DEVELOPMENT	0.318352	0.852304	0.100991	0.324125	1.10095	44	C5 GOBP
GOBP_CELLULAR_RESPONSE_TO_MOLECULE_OF_BACTERIAL_ORIGIN	0.3138	0.852304	0.102449	0.359332	1.11559	27	C5 GOBP
GOBP_CELL_ACTIVATION_INVOLVED_IN_IMMUNE_RESPONSE	0.31941	0.852304	0.118288	-0.239388	-1.05775	173	C5 GOBP
GOBP_CELL_MATRIX_ADHESION	0.315476	0.852304	0.105125	0.366262	1.10573	25	C5 GOBP
GOBP_CENTRAL_NERVOUS_SYSTEM_NEURON_DIFFERENTIATION	0.318458	0.852304	0.10592	-0.447715	-1.10845	11	C5 GOBP
GOBP_DEFENSE_RESPONSE_TO_GRAM_POSITIVE_BACTERIUM	0.317719	0.852304	0.106323	-0.448274	-1.13404	12	C5 GOBP
GOBP_MITOCHONDRIAL_TRANSLATIONAL_TERMINATION	0.315476	0.852304	0.105125	0.370416	1.11287	24	C5 GOBP
GOBP_NEGATIVE_REGULATION_OF_CELL_DIFFERENTIATION	0.3125	0.852304	0.100991	0.307011	1.10141	55	C5 GOBP
GOBP_NEGATIVE_REGULATION_OF_LYMPHOCYTE_ACTIVATION	0.319239	0.852304	0.108394	-0.350403	-1.11288	29	C5 GOBP
GOBP_POSITIVE_REGULATION_OF_CATABOLIC_PROCESS	0.317604	0.852304	0.0992333	0.29687	1.0939	66	C5 GOBP
GOBP_POSITIVE_REGULATION_OF_DEVELOPMENTAL_GROWTH	0.318359	0.852304	0.103576	0.416257	1.12504	16	C5 GOBP
GOBP_REGULATION_OF_CD4_POSITIVE_ALPHA_BETA_T_CELL_ACTIVATION	0.316306	0.852304	0.104344	0.455316	1.12512	11	C5 GOBP
GOBP_REGULATION_OF_CELL_DEATH	0.314286	0.852304	0.095288	0.235631	1.05598	250	C5 GOBP
GOBP_REGULATION_OF_LYMPHOCYTE_MIGRATION	0.315682	0.852304	0.10673	-0.398796	-1.11512	18	C5 GOBP
GOBP_RESPONSE_TO_MONOSACCHARIDE	0.312871	0.852304	0.105521	0.381321	1.11733	22	C5 GOBP
GOBP_RNA_PROCESSING	0.312977	0.852304	0.122108	-0.232014	-1.06065	220	C5 GOBP
GOBP_RNA_SPLICING	0.310843	0.852304	0.118815	-0.24796	-1.06919	150	C5 GOBP
GOBP_CELLULAR_IRON_ION_HOMEOSTASIS	0.320939	0.852858	0.103197	-0.43041	-1.1134	13	C5 GOBP
GOBP_MITOTIC_CYTOKINESIS	0.321792	0.852858	0.105521	0.443031	1.11713	13	C5 GOBP
GOBP_POSITIVE_REGULATION_OF_CHEMOTAXIS	0.320565	0.852858	0.105125	-0.39134	-1.10978	19	C5 GOBP
GOBP_RESPONSE_TO_EXTRACELLULAR_STIMULUS	0.321277	0.852858	0.108394	-0.322232	-1.0889	38	C5 GOBP
GOBP_MUSCLE_HYPERTROPHY	0.322515	0.852903	0.105125	-0.46506	-1.11587	10	C5 GOBP
GOBP_ORGANIC_HYDROXY_COMPOUND_BIOSYNTHETIC_PROCESS	0.322896	0.852903	0.102822	0.401487	1.11213	18	C5 GOBP
GOBP_CELLULAR_RESPONSE_TO_LIPID	0.324176	0.854843	0.09855	0.291665	1.08327	69	C5 GOBP
GOBP_BONE_DEVELOPMENT	0.328629	0.859019	0.103576	-0.386666	-1.09652	19	C5 GOBP
GOBP_NEGATIVE_REGULATION_OF_CELL_ACTIVATION	0.326964	0.859019	0.10714	-0.340259	-1.1012	31	C5 GOBP
GOBP_POSITIVE_REGULATION_OF_CELL_PROJECTION_ORGANIZATION	0.328972	0.859019	0.0988903	0.331411	1.09965	39	C5 GOBP
GOBP_POSITIVE_REGULATION_OF_MAPK_CASCADE	0.329044	0.859019	0.0978773	0.299663	1.08243	58	C5 GOBP
GOBP_REGULATION_OF_LEUKOCYTE_MEDIATED_CYTOTOXICITY	0.327968	0.859019	0.103576	-0.364652	-1.09144	22	C5 GOBP
GOBP_TOR_SIGNALING	0.328767	0.859019	0.101714	0.437096	1.10877	12	C5 GOBP
GOBP_B_CELL_DIFFERENTIATION	0.344064	0.859459	0.100633	-0.36198	-1.08344	22	C5 GOBP
GOBP_B_CELL_PROLIFERATION	0.34638	0.859459	0.09855	-0.424097	-1.09707	13	C5 GOBP
GOBP_CARBOHYDRATE_BIOSYNTHETIC_PROCESS	0.358674	0.859459	0.0962406	0.375128	1.08639	21	C5 GOBP
GOBP_CELLULAR_BIOGENIC_AMINE_METABOLIC_PROCESS	0.338742	0.859459	0.10208	-0.456821	-1.0961	10	C5 GOBP
GOBP_CELLULAR_HOMEOSTASIS	0.348028	0.859459	0.10882	-0.25928	-1.0639	102	C5 GOBP
GOBP_CELLULAR_ION_HOMEOSTASIS	0.339246	0.859459	0.107554	-0.279355	-1.07011	65	C5 GOBP
GOBP_CELLULAR_LIPID_CATABOLIC_PROCESS	0.342466	0.859459	0.0992333	0.43032	1.09158	12	C5 GOBP
GOBP_CELLULAR_MACROMOLECULE_CATABOLIC_PROCESS	0.337209	0.859459	0.0905429	0.229871	1.04432	280	C5 GOBP
GOBP_CELLULAR_RESPONSE_TO_REACTIVE_OXYGEN_SPECIES	0.34308	0.859459	0.0988903	0.378658	1.09662	21	C5 GOBP
GOBP_CELL_POPULATION_PROLIFERATION	0.334992	0.859459	0.0908241	0.2443	1.06347	189	C5 GOBP
GOBP_CHEMICAL_HOMEOSTASIS	0.372365	0.859459	0.105125	-0.254351	-1.05087	105	C5 GOBP
GOBP_CYTOPLASMIC_TRANSLATION	0.347048	0.859459	0.0931455	0.294177	1.07047	60	C5 GOBP
GOBP_DIVALENT_INORGANIC_CATION_HOMEOSTASIS	0.349533	0.859459	0.095288	0.320353	1.07981	42	C5 GOBP
GOBP_EPIDERMIS_DEVELOPMENT	0.350877	0.859459	0.0975449	0.377045	1.09194	21	C5 GOBP
GOBP_ERYTHROCYTE_HOMEOSTASIS	0.376321	0.859459	0.0982123	-0.330595	-1.04997	29	C5 GOBP
GOBP_INTERLEUKIN_12_PRODUCTION	0.362035	0.859459	0.0959207	-0.420601	-1.08803	13	C5 GOBP
GOBP_INTRACELLULAR_TRANSPORT	0.346278	0.859459	0.0875697	0.220272	1.03911	383	C5 GOBP
GOBP_IN_UTERO_EMBRYONIC_DEVELOPMENT	0.373134	0.859459	0.0992333	-0.3117	-1.0439	35	C5 GOBP
GOBP_IRON_ION_HOMEOSTASIS	0.347305	0.859459	0.0995791	-0.425086	-1.10934	14	C5 GOBP
GOBP_MEMBRANE_LIPID_METABOLIC_PROCESS	0.362525	0.859459	0.0982123	-0.386965	-1.08204	18	C5 GOBP
GOBP_MESENCHYME_DEVELOPMENT	0.369697	0.859459	0.096563	-0.367718	-1.06367	20	C5 GOBP
GOBP_MITOTIC_SISTER_CHROMATID_SEGREGATION	0.343254	0.859459	0.0999277	0.361297	1.08547	24	C5 GOBP
GOBP_MONOSACCHARIDE_METABOLIC_PROCESS	0.362376	0.859459	0.096563	0.367777	1.07765	22	C5 GOBP
GOBP_MULTI_ORGANISM_PROCESS	0.342707	0.859459	0.0928481	0.275865	1.06943	86	C5 GOBP
GOBP_MUSCLE_CELL_MIGRATION	0.349705	0.859459	0.0982123	0.445153	1.08841	10	C5 GOBP
GOBP_MYELOID_LEUKOCYTE_ACTIVATION	0.365617	0.859459	0.108394	-0.240075	-1.0432	156	C5 GOBP
GOBP_NEGATIVE_REGULATION_OF_CELL_GROWTH	0.362	0.859459	0.0972151	-0.388526	-1.07582	17	C5 GOBP
GOBP_NEGATIVE_REGULATION_OF_ESTABLISHMENT_OF_PROTEIN_LOCALIZATION	0.352475	0.859459	0.0982123	0.370586	1.08588	22	C5 GOBP
GOBP_NEGATIVE_REGULATION_OF_IMMUNE_RESPONSE	0.352442	0.859459	0.102449	-0.333079	-1.07797	31	C5 GOBP
GOBP_NEGATIVE_REGULATION_OF_PHOSPHORUS_METABOLIC_PROCESS	0.340037	0.859459	0.0956031	0.284017	1.06796	72	C5 GOBP
GOBP_NEGATIVE_REGULATION_OF_TRANSMEMBRANE_TRANSPORT	0.337945	0.859459	0.100633	-0.414529	-1.10268	15	C5 GOBP
GOBP_NEUTROPHIL_MIGRATION	0.335354	0.859459	0.102449	-0.379202	-1.09689	20	C5 GOBP
GOBP_ORGANOPHOSPHATE_BIOSYNTHETIC_PROCESS	0.361011	0.859459	0.0913924	0.292052	1.06272	61	C5 GOBP
GOBP_PEPTIDE_METABOLIC_PROCESS	0.353535	0.859459	0.0886261	0.233694	1.03917	235	C5 GOBP
GOBP_PHOSPHATIDYLINOSITOL_3_KINASE_SIGNALING	0.364522	0.859459	0.095288	0.374713	1.08519	21	C5 GOBP
GOBP_POSITIVE_REGULATION_OF_CELLULAR_COMPONENT_ORGANIZATION	0.368243	0.859459	0.08654	0.243257	1.03954	166	C5 GOBP
GOBP_POSITIVE_REGULATION_OF_CELLULAR_PROTEIN_CATABOLIC_PROCESS	0.336502	0.859459	0.09855	0.351006	1.08207	26	C5 GOBP
GOBP_POSITIVE_REGULATION_OF_CELLULAR_PROTEIN_LOCALIZATION	0.368231	0.859459	0.0902635	0.290184	1.05592	61	C5 GOBP
GOBP_POSITIVE_REGULATION_OF_CELL_KILLING	0.365657	0.859459	0.0972151	-0.369069	-1.06758	20	C5 GOBP
GOBP_POSITIVE_REGULATION_OF_DNA_REPAIR	0.352941	0.859459	0.0995791	-0.433714	-1.07379	11	C5 GOBP
GOBP_POSITIVE_REGULATION_OF_EPITHELIAL_CELL_PROLIFERATION	0.375246	0.859459	0.0940503	0.433027	1.07004	11	C5 GOBP
GOBP_POSITIVE_REGULATION_OF_LYMPHOCYTE_MIGRATION	0.344196	0.859459	0.101351	-0.434833	-1.10004	12	C5 GOBP
GOBP_POSITIVE_REGULATION_OF_MULTICELLULAR_ORGANISMAL_PROCESS	0.362559	0.859459	0.107554	-0.237753	-1.04352	162	C5 GOBP
GOBP_POSITIVE_REGULATION_OF_MYELOID_LEUKOCYTE_DIFFERENTIATION	0.366599	0.859459	0.0975449	-0.425145	-1.07553	12	C5 GOBP
GOBP_POSITIVE_REGULATION_OF_NERVOUS_SYSTEM_DEVELOPMENT	0.367063	0.859459	0.0959207	0.356824	1.07203	24	C5 GOBP
GOBP_POSITIVE_REGULATION_OF_PLASMA_MEMBRANE_BOUNDED_CELL_PROJECTION_ASSEMBLY	0.335968	0.859459	0.100991	0.396878	1.1148	19	C5 GOBP
GOBP_POSITIVE_REGULATION_OF_PROTEIN_KINASE_ACTIVITY	0.352087	0.859459	0.0931455	0.291296	1.06957	65	C5 GOBP
GOBP_POSITIVE_REGULATION_OF_STRESS_ACTIVATED_PROTEIN_KINASE_SIGNALING_CASCADE	0.375254	0.859459	0.0959207	-0.424932	-1.05205	11	C5 GOBP
GOBP_POSITIVE_REGULATION_OF_TUMOR_NECROSIS_FACTOR_SUPERFAMILY_CYTOKINE_PRODUCTION	0.356	0.859459	0.0982123	-0.393214	-1.0888	17	C5 GOBP
GOBP_POSITIVE_REGULATION_OF_VIRAL_TRANSCRIPTION	0.375246	0.859459	0.0940503	0.436689	1.06772	10	C5 GOBP
GOBP_PROTEIN_IMPORT	0.334043	0.859459	0.10592	-0.344615	-1.10037	30	C5 GOBP
GOBP_PROTEIN_PROCESSING	0.370301	0.859459	0.0922597	0.325443	1.03671	30	C5 GOBP
GOBP_REGULATION_OF_ACTIN_FILAMENT_BASED_PROCESS	0.338858	0.859459	0.0962406	0.283581	1.06341	73	C5 GOBP
GOBP_REGULATION_OF_ADAPTIVE_IMMUNE_RESPONSE	0.376181	0.859459	0.0916795	0.328811	1.03428	29	C5 GOBP
GOBP_REGULATION_OF_ALPHA_BETA_T_CELL_ACTIVATION	0.363636	0.859459	0.0975449	-0.370115	-1.0706	20	C5 GOBP
GOBP_REGULATION_OF_CELLULAR_COMPONENT_BIOGENESIS	0.375862	0.859459	0.08654	0.247973	1.03845	144	C5 GOBP
GOBP_REGULATION_OF_CELLULAR_PROTEIN_CATABOLIC_PROCESS	0.334594	0.859459	0.09855	0.317528	1.07981	45	C5 GOBP
GOBP_REGULATION_OF_CELL_KILLING	0.359438	0.859459	0.0978773	-0.350155	-1.06954	24	C5 GOBP
GOBP_REGULATION_OF_CELL_PROJECTION_ASSEMBLY	0.374525	0.859459	0.0922597	0.336656	1.05051	28	C5 GOBP
GOBP_REGULATION_OF_DEFENSE_RESPONSE_TO_VIRUS	0.363458	0.859459	0.0959207	0.437543	1.0812	11	C5 GOBP
GOBP_REGULATION_OF_EXOCYTOSIS	0.350318	0.859459	0.102822	-0.335036	-1.0843	31	C5 GOBP
GOBP_REGULATION_OF_LAMELLIPODIUM_ASSEMBLY	0.368635	0.859459	0.0972151	0.425267	1.07234	13	C5 GOBP
GOBP_REGULATION_OF_LIPID_LOCALIZATION	0.358871	0.859459	0.0982123	0.407169	1.07892	15	C5 GOBP
GOBP_REGULATION_OF_LIPID_METABOLIC_PROCESS	0.356061	0.859459	0.0949752	0.324087	1.06657	37	C5 GOBP
GOBP_REGULATION_OF_MYELOID_CELL_DIFFERENTIATION	0.353383	0.859459	0.0949752	0.325624	1.07948	38	C5 GOBP
GOBP_REGULATION_OF_MYELOID_LEUKOCYTE_DIFFERENTIATION	0.342	0.859459	0.100633	-0.400322	-1.10848	17	C5 GOBP
GOBP_REGULATION_OF_NEUTROPHIL_MIGRATION	0.340771	0.859459	0.101714	-0.454421	-1.09034	10	C5 GOBP
GOBP_REGULATION_OF_PH	0.350305	0.859459	0.100279	-0.432244	-1.09349	12	C5 GOBP
GOBP_REGULATION_OF_PROTEIN_KINASE_ACTIVITY	0.365217	0.859459	0.0886261	0.264457	1.05462	106	C5 GOBP
GOBP_REGULATION_OF_PROTEIN_TARGETING	0.366864	0.859459	0.0956031	0.382242	1.08561	20	C5 GOBP
GOBP_REGULATION_OF_PROTEOLYSIS	0.348958	0.859459	0.0911073	0.263704	1.06578	112	C5 GOBP
GOBP_REGULATION_OF_RESPONSE_TO_WOUNDING	0.375246	0.859459	0.0940503	0.433121	1.07027	11	C5 GOBP
GOBP_REGULATION_OF_SYSTEM_PROCESS	0.357438	0.859459	0.0999277	-0.326833	-1.07826	32	C5 GOBP
GOBP_RESPONSE_TO_FIBROBLAST_GROWTH_FACTOR	0.375	0.859459	0.0946646	0.351946	1.06251	25	C5 GOBP
GOBP_RESPONSE_TO_TEMPERATURE_STIMULUS	0.35625	0.859459	0.100633	-0.324172	-1.07351	33	C5 GOBP
GOBP_SECRETION	0.375309	0.859459	0.107972	-0.221891	-1.02353	230	C5 GOBP
GOBP_SIGNAL_TRANSDUCTION_INVOLVED_IN_CELL_CYCLE_CHECKPOINT	0.360078	0.859459	0.0962406	0.426033	1.08071	12	C5 GOBP
GOBP_SPROUTING_ANGIOGENESIS	0.363458	0.859459	0.0959207	0.435033	1.075	11	C5 GOBP
GOBP_SUPRAMOLECULAR_FIBER_ORGANIZATION	0.366025	0.859459	0.0888945	0.263619	1.04635	101	C5 GOBP
GOBP_TAXIS	0.376126	0.859459	0.10208	-0.279383	-1.05507	62	C5 GOBP
GOBP_TELENCEPHALON_DEVELOPMENT	0.374502	0.859459	0.0949752	0.391808	1.06149	17	C5 GOBP
GOBP_TRANSCRIPTION_INITIATION_FROM_RNA_POLYMERASE_II_PROMOTER	0.332673	0.859459	0.101714	0.376167	1.10223	22	C5 GOBP
GOBP_T_CELL_DIFFERENTIATION	0.352564	0.859459	0.102822	-0.309793	-1.07339	43	C5 GOBP
GOBP_T_CELL_DIFFERENTIATION_IN_THYMUS	0.346939	0.859459	0.100991	-0.403179	-1.09034	16	C5 GOBP
GOBP_T_CELL_SELECTION	0.342466	0.859459	0.0992333	-0.425081	-1.09961	13	C5 GOBP
GOBP_UROGENITAL_SYSTEM_DEVELOPMENT	0.332681	0.859459	0.100991	0.398936	1.10506	18	C5 GOBP
GOBP_CELLULAR_CARBOHYDRATE_METABOLIC_PROCESS	0.377691	0.861333	0.0934449	0.386668	1.07108	18	C5 GOBP
GOBP_CELL_MORPHOGENESIS_INVOLVED_IN_NEURON_DIFFERENTIATION	0.379182	0.863479	0.0902635	0.297841	1.04401	50	C5 GOBP
GOBP_HEPATICOBILIARY_SYSTEM_DEVELOPMENT	0.381605	0.86648	0.0928481	0.383061	1.06109	18	C5 GOBP
GOBP_MYOBLAST_DIFFERENTIATION	0.381139	0.86648	0.0931455	0.431862	1.06716	11	C5 GOBP
GOBP_DNA_TEMPLATED_TRANSCRIPTION_INITIATION	0.385932	0.868383	0.0905429	0.331752	1.03521	28	C5 GOBP
GOBP_ER_NUCLEUS_SIGNALING_PATHWAY	0.387424	0.868383	0.0940503	-0.419367	-1.03827	11	C5 GOBP
GOBP_MYELOID_LEUKOCYTE_MIGRATION	0.384778	0.868383	0.0968878	-0.329269	-1.04576	29	C5 GOBP
GOBP_NEGATIVE_REGULATION_OF_LEUKOCYTE_CELL_CELL_ADHESION	0.386139	0.868383	0.0928481	0.363015	1.06369	22	C5 GOBP
GOBP_PHOSPHOLIPID_BIOSYNTHETIC_PROCESS	0.386719	0.868383	0.0919686	0.390339	1.05499	16	C5 GOBP
GOBP_PROTEIN_MATURATION	0.383743	0.868383	0.0905429	0.318001	1.05498	40	C5 GOBP
GOBP_REGULATION_OF_NIK_NF_KAPPAB_SIGNALING	0.386503	0.868383	0.0946646	-0.355062	-1.04176	21	C5 GOBP
GOBP_REGULATION_OF_PEPTIDYL_TYROSINE_PHOSPHORYLATION	0.384321	0.868383	0.0911073	0.322947	1.04038	34	C5 GOBP
GOBP_REGULATION_OF_PROTEIN_SERINE_THREONINE_KINASE_ACTIVITY	0.387097	0.868383	0.0870516	0.286515	1.04863	62	C5 GOBP
GOBP_NUCLEAR_TRANSCRIBED_MRNA_CATABOLIC_PROCESS_NONSENSE_MEDIATED_DECAY	0.388401	0.869331	0.0857844	0.266695	1.03388	86	C5 GOBP
GOBP_RESPONSE_TO_CORTICOSTEROID	0.389899	0.871441	0.0934449	-0.360959	-1.04412	20	C5 GOBP
GOBP_REGULATION_OF_REPRODUCTIVE_PROCESS	0.390963	0.872575	0.0916795	0.428143	1.05797	11	C5 GOBP
GOBP_CARBOHYDRATE_HOMEOSTASIS	0.396	0.872646	0.0919686	0.352899	1.04546	23	C5 GOBP
GOBP_CHEMOKINE_PRODUCTION	0.394892	0.872646	0.0911073	0.432685	1.05793	10	C5 GOBP
GOBP_INFLAMMATORY_RESPONSE	0.394213	0.872646	0.08654	0.27032	1.02736	79	C5 GOBP
GOBP_NEGATIVE_REGULATION_OF_CELLULAR_AMIDE_METABOLIC_PROCESS	0.392523	0.872646	0.0886261	0.316016	1.04857	39	C5 GOBP
GOBP_NEGATIVE_REGULATION_OF_CELL_POPULATION_PROLIFERATION	0.394678	0.872646	0.0982123	-0.268367	-1.02801	65	C5 GOBP
GOBP_POSITIVE_REGULATION_OF_ORGANELLE_ORGANIZATION	0.393471	0.872646	0.0838361	0.251422	1.01491	111	C5 GOBP
GOBP_POSITIVE_REGULATION_OF_RNA_SPLICING	0.39521	0.872646	0.0919686	-0.406247	-1.06018	14	C5 GOBP
GOBP_POSITIVE_REGULATION_OF_TRANSPORT	0.395833	0.872646	0.0840746	0.250161	1.0263	123	C5 GOBP
GOBP_REGULATION_OF_DEFENSE_RESPONSE	0.395189	0.872646	0.0835991	0.249247	1.02851	126	C5 GOBP
GOBP_ANTIMICROBIAL_HUMORAL_RESPONSE	0.41785	0.872812	0.0897105	-0.410777	-1.017	11	C5 GOBP
GOBP_AXO_DENDRITIC_TRANSPORT	0.411765	0.872812	0.0905429	-0.423929	-1.01718	10	C5 GOBP
GOBP_CELLULAR_RESPONSE_TO_CORTICOSTEROID_STIMULUS	0.407332	0.872812	0.0913924	0.410394	1.03483	13	C5 GOBP
GOBP_CELL_DEATH_IN_RESPONSE_TO_OXIDATIVE_STRESS	0.399194	0.872812	0.0919686	0.390737	1.03538	15	C5 GOBP
GOBP_CYTOSKELETON_DEPENDENT_CYTOKINESIS	0.400394	0.872812	0.0905429	0.37387	1.06183	20	C5 GOBP
GOBP_DEFENSE_RESPONSE_TO_VIRUS	0.41791	0.872812	0.0925529	-0.281539	-1.02004	51	C5 GOBP
GOBP_DEPHOSPHORYLATION	0.4163	0.872812	0.0946646	-0.274676	-1.03391	59	C5 GOBP
GOBP_INTERLEUKIN_6_PRODUCTION	0.415842	0.872812	0.0886261	0.352741	1.03359	22	C5 GOBP
GOBP_MEMBRANE_FUSION	0.408081	0.872812	0.0908241	-0.354567	-1.02563	20	C5 GOBP
GOBP_METAL_ION_HOMEOSTASIS	0.401747	0.872812	0.0962406	-0.278426	-1.04224	58	C5 GOBP
GOBP_MONOVALENT_INORGANIC_CATION_HOMEOSTASIS	0.41517	0.872812	0.0891647	-0.396759	-1.03542	14	C5 GOBP
GOBP_MUSCLE_STRUCTURE_DEVELOPMENT	0.413943	0.872812	0.0943564	-0.275914	-1.01136	54	C5 GOBP
GOBP_MYELOID_CELL_DIFFERENTIATION	0.416968	0.872812	0.0833634	0.28037	1.02021	61	C5 GOBP
GOBP_NEGATIVE_REGULATION_OF_CELLULAR_CATABOLIC_PROCESS	0.415778	0.872812	0.0928481	-0.304097	-1.01843	35	C5 GOBP
GOBP_NEGATIVE_REGULATION_OF_INTERLEUKIN_2_PRODUCTION	0.413793	0.872812	0.0902635	-0.423459	-1.01605	10	C5 GOBP
GOBP_NEGATIVE_REGULATION_OF_MYELOID_CELL_DIFFERENTIATION	0.410609	0.872812	0.0888945	0.4232	1.04576	11	C5 GOBP
GOBP_NEGATIVE_REGULATION_OF_SUPRAMOLECULAR_FIBER_ORGANIZATION	0.416667	0.872812	0.0886261	0.340861	1.02408	24	C5 GOBP
GOBP_NEUROTRANSMITTER_SECRETION	0.399594	0.872812	0.0922597	-0.43027	-1.0324	10	C5 GOBP
GOBP_NUCLEAR_TRANSPORT	0.409692	0.872812	0.0956031	-0.259995	-1.01649	71	C5 GOBP
GOBP_ORGANELLE_LOCALIZATION	0.404973	0.872812	0.0840746	0.260872	1.01941	91	C5 GOBP
GOBP_ORGANONITROGEN_COMPOUND_CATABOLIC_PROCESS	0.414594	0.872812	0.0791317	0.233833	1.01438	182	C5 GOBP
GOBP_PHAGOCYTOSIS	0.410681	0.872812	0.0852885	0.277565	1.03387	70	C5 GOBP
GOBP_POSITIVE_REGULATION_OF_ADAPTIVE_IMMUNE_RESPONSE	0.418327	0.872812	0.0886261	0.381363	1.0332	17	C5 GOBP
GOBP_POSITIVE_REGULATION_OF_DEVELOPMENTAL_PROCESS	0.408019	0.872812	0.0999277	-0.240189	-1.0171	127	C5 GOBP
GOBP_POSITIVE_REGULATION_OF_GENE_EXPRESSION_EPIGENETIC	0.403651	0.872812	0.0916795	-0.428182	-1.02739	10	C5 GOBP
GOBP_POSITIVE_REGULATION_OF_LEUKOCYTE_CHEMOTAXIS	0.414873	0.872812	0.0880945	-0.397153	-1.02737	13	C5 GOBP
GOBP_POSITIVE_REGULATION_OF_PROTEIN_CONTAINING_COMPLEX_ASSEMBLY	0.404412	0.872812	0.0860347	0.285889	1.03012	57	C5 GOBP
GOBP_PROTEIN_MODIFICATION_BY_SMALL_PROTEIN_CONJUGATION	0.411867	0.872812	0.0822055	0.247605	1.02523	132	C5 GOBP
GOBP_REGULATION_OF_INTRACELLULAR_PROTEIN_TRANSPORT	0.408088	0.872812	0.0855357	0.285316	1.02806	57	C5 GOBP
GOBP_REGULATION_OF_MAP_KINASE_ACTIVITY	0.410208	0.872812	0.086795	0.314452	1.04321	40	C5 GOBP
GOBP_REGULATION_OF_PLASMA_LIPOPROTEIN_PARTICLE_LEVELS	0.399185	0.872812	0.0925529	-0.411933	-1.04211	12	C5 GOBP
GOBP_REGULATION_OF_PROTEIN_DEPOLYMERIZATION	0.411405	0.872812	0.0908241	0.409489	1.03255	13	C5 GOBP
GOBP_REGULATION_OF_PROTEIN_IMPORT	0.417515	0.872812	0.0899861	-0.405469	-1.02576	12	C5 GOBP
GOBP_REGULATION_OF_RESPONSE_TO_STRESS	0.417492	0.872812	0.0785029	0.229825	1.01564	210	C5 GOBP
GOBP_REGULATION_OF_SUPRAMOLECULAR_FIBER_ORGANIZATION	0.401099	0.872812	0.0862866	0.279295	1.03732	69	C5 GOBP
GOBP_REGULATION_OF_TUMOR_NECROSIS_FACTOR_MEDIATED_SIGNALING_PATHWAY	0.413306	0.872812	0.0899861	0.387583	1.02702	15	C5 GOBP
GOBP_RELEASE_OF_CYTOCHROME_C_FROM_MITOCHONDRIA	0.416503	0.872812	0.0880945	0.419993	1.03783	11	C5 GOBP
GOBP_RESPONSE_TO_CADMIUM_ION	0.399594	0.872812	0.0922597	-0.429901	-1.03151	10	C5 GOBP
GOBP_TRANSCRIPTION_BY_RNA_POLYMERASE_I	0.399594	0.872812	0.0922597	-0.414477	-1.02616	11	C5 GOBP
GOBP_TRANSITION_METAL_ION_TRANSPORT	0.403131	0.872812	0.0897105	-0.401885	-1.03961	13	C5 GOBP
GOBP_DETOXIFICATION	0.419103	0.873271	0.0873098	0.352109	1.01973	21	C5 GOBP
GOBP_GLAND_MORPHOGENESIS	0.420432	0.874878	0.0875697	0.419726	1.03717	11	C5 GOBP
GOBP_CORTICAL_CYTOSKELETON_ORGANIZATION	0.422701	0.874957	0.0870516	0.370994	1.02766	18	C5 GOBP
GOBP_RECEPTOR_SIGNALING_PATHWAY_VIA_STAT	0.422311	0.874957	0.0880945	-0.33409	-1.0121	23	C5 GOBP
GOBP_REGULATION_OF_EPITHELIAL_CELL_DIFFERENTIATION	0.421907	0.874957	0.0891647	-0.420603	-1.0092	10	C5 GOBP
GOBP_REGULATION_OF_PROTEIN_BINDING	0.421846	0.874957	0.0850427	0.318374	1.01824	31	C5 GOBP
GOBP_LEUKOCYTE_MIGRATION	0.426696	0.875282	0.0928481	-0.254312	-1.01382	77	C5 GOBP
GOBP_MONOCARBOXYLIC_ACID_BIOSYNTHETIC_PROCESS	0.425403	0.875282	0.0883594	0.382834	1.01444	15	C5 GOBP
GOBP_NATURAL_KILLER_CELL_MEDIATED_IMMUNITY	0.426587	0.875282	0.0873098	0.336548	1.01112	24	C5 GOBP
GOBP_NEGATIVE_REGULATION_OF_MULTICELLULAR_ORGANISMAL_PROCESS	0.42732	0.875282	0.08042	0.255672	1.01569	102	C5 GOBP
GOBP_NUCLEAR_TRANSCRIBED_MRNA_CATABOLIC_PROCESS	0.423611	0.875282	0.08042	0.250293	1.00291	108	C5 GOBP
GOBP_REGULATION_OF_MRNA_METABOLIC_PROCESS	0.42723	0.875282	0.0968878	-0.244208	-1.01488	108	C5 GOBP
GOBP_REGULATION_OF_T_CELL_MEDIATED_IMMUNITY	0.424303	0.875282	0.0878313	0.378211	1.02466	17	C5 GOBP
GOBP_SODIUM_ION_TRANSPORT	0.425963	0.875282	0.0886261	-0.408659	-1.01176	11	C5 GOBP
GOBP_CELLULAR_PROTEIN_CATABOLIC_PROCESS	0.431034	0.876027	0.0791317	0.242475	1.01601	146	C5 GOBP
GOBP_CHROMATIN_ORGANIZATION	0.428251	0.876027	0.0940503	-0.25189	-1.01232	83	C5 GOBP
GOBP_LOCOMOTION	0.429752	0.876027	0.0770737	0.23104	1.00882	191	C5 GOBP
GOBP_PROTEIN_CATABOLIC_PROCESS	0.430743	0.876027	0.0780892	0.237363	1.01435	166	C5 GOBP
GOBP_REGULATION_OF_EPITHELIAL_CELL_APOPTOTIC_PROCESS	0.430255	0.876027	0.0862866	0.420689	1.0286	10	C5 GOBP
GOBP_REGULATION_OF_MUSCLE_SYSTEM_PROCESS	0.430279	0.876027	0.0870516	-0.332777	-1.00812	23	C5 GOBP
GOBP_HEART_PROCESS	0.432271	0.87627	0.086795	0.375742	1.01797	17	C5 GOBP
GOBP_POSITIVE_REGULATION_OF_INTRINSIC_APOPTOTIC_SIGNALING_PATHWAY	0.432271	0.87627	0.086795	0.375106	1.01624	17	C5 GOBP
GOBP_CD4_POSITIVE_ALPHA_BETA_T_CELL_ACTIVATION	0.433594	0.876992	0.0855357	0.377036	1.01903	16	C5 GOBP
GOBP_MAPK_CASCADE	0.436522	0.876992	0.078921	0.243632	1.01071	134	C5 GOBP
GOBP_NEURAL_TUBE_DEVELOPMENT	0.436105	0.876992	0.0873098	-0.414268	-0.993999	10	C5 GOBP
GOBP_NEURON_DEATH	0.438202	0.876992	0.0826646	0.30123	1.02318	44	C5 GOBP
GOBP_ORGANIC_ACID_TRANSPORT	0.438114	0.876992	0.0852885	0.411292	1.01633	11	C5 GOBP
GOBP_PH_REDUCTION	0.436105	0.876992	0.0873098	-0.406901	-1.0074	11	C5 GOBP
GOBP_POSITIVE_REGULATION_OF_INTERFERON_GAMMA_PRODUCTION	0.438114	0.876992	0.0852885	0.410391	1.01411	11	C5 GOBP
GOBP_POSITIVE_REGULATION_OF_PHOSPHORUS_METABOLIC_PROCESS	0.437063	0.876992	0.0791317	0.252079	1.00137	103	C5 GOBP
GOBP_REGULATION_OF_INTRINSIC_APOPTOTIC_SIGNALING_PATHWAY	0.438563	0.876992	0.0831291	0.307062	1.01869	40	C5 GOBP
GOBP_REGULATION_OF_RESPONSE_TO_EXTERNAL_STIMULUS	0.438776	0.876992	0.0774768	0.238597	1.00778	153	C5 GOBP
GOBP_RESPONSE_TO_LIGHT_STIMULUS	0.434874	0.876992	0.0894367	-0.315455	-0.993038	28	C5 GOBP
GOBP_BLOOD_VESSEL_ENDOTHELIAL_CELL_MIGRATION	0.469758	0.878954	0.0828962	0.363557	0.96336	15	C5 GOBP
GOBP_CALCIUM_ION_TRANSPORT	0.461248	0.878954	0.08042	0.297795	1.01271	45	C5 GOBP
GOBP_CALCIUM_ION_TRANSPORT_INTO_CYTOSOL	0.448	0.878954	0.0850427	-0.35806	-0.991457	17	C5 GOBP
GOBP_CELLULAR_AMIDE_METABOLIC_PROCESS	0.457143	0.878954	0.0747385	0.222793	0.998444	250	C5 GOBP
GOBP_CELLULAR_MONOVALENT_INORGANIC_CATION_HOMEOSTASIS	0.475538	0.878954	0.0806388	-0.3775	-0.976531	13	C5 GOBP
GOBP_CELLULAR_RESPONSE_TO_HORMONE_STIMULUS	0.451965	0.878954	0.0894367	-0.250051	-0.998089	78	C5 GOBP
GOBP_CELLULAR_RESPONSE_TO_IONIZING_RADIATION	0.465753	0.878954	0.0817516	0.390781	0.991286	12	C5 GOBP
GOBP_CELLULAR_RESPONSE_TO_PEPTIDE_HORMONE_STIMULUS	0.445396	0.878954	0.0891647	-0.29061	-1.00347	42	C5 GOBP
GOBP_CELL_CELL_ADHESION_VIA_PLASMA_MEMBRANE_ADHESION_MOLECULES	0.450304	0.878954	0.0855357	-0.409459	-0.982461	10	C5 GOBP
GOBP_CELL_CYCLE_ARREST	0.441683	0.878954	0.0833634	0.31033	0.999739	34	C5 GOBP
GOBP_CELL_DIVISION	0.448463	0.878954	0.0795565	0.259175	0.989874	82	C5 GOBP
GOBP_CELL_MIGRATION	0.474227	0.878954	0.0739901	0.234009	0.996432	163	C5 GOBP
GOBP_CIRCULATORY_SYSTEM_PROCESS	0.456075	0.878954	0.08042	0.302476	0.992527	36	C5 GOBP
GOBP_CYTOSOLIC_TRANSPORT	0.474206	0.878954	0.0815265	0.317807	0.959442	25	C5 GOBP
GOBP_DOUBLE_STRAND_BREAK_REPAIR	0.475	0.878954	0.0840746	-0.294123	-0.973996	33	C5 GOBP
GOBP_EMBRYO_DEVELOPMENT_ENDING_IN_BIRTH_OR_EGG_HATCHING	0.459746	0.878954	0.086795	-0.281309	-0.999772	47	C5 GOBP
GOBP_ENDOSOME_ORGANIZATION	0.463074	0.878954	0.0831291	0.374828	0.977282	14	C5 GOBP
GOBP_EPIDERMAL_GROWTH_FACTOR_RECEPTOR_SIGNALING_PATHWAY	0.447106	0.878954	0.0850427	-0.383349	-1.00042	14	C5 GOBP
GOBP_EPITHELIAL_CELL_APOPTOTIC_PROCESS	0.454012	0.878954	0.0831291	0.394293	1.00019	12	C5 GOBP
GOBP_GLYCOPROTEIN_METABOLIC_PROCESS	0.478992	0.878954	0.0840746	-0.303062	-0.954026	28	C5 GOBP
GOBP_INTERFERON_GAMMA_PRODUCTION	0.464143	0.878954	0.0828962	-0.326796	-0.990005	23	C5 GOBP
GOBP_INTERLEUKIN_2_PRODUCTION	0.463074	0.878954	0.0831291	-0.372408	-0.97187	14	C5 GOBP
GOBP_INTRINSIC_APOPTOTIC_SIGNALING_PATHWAY_IN_RESPONSE_TO_ENDOPLASMIC_RETICULUM_STRESS	0.470468	0.878954	0.0833634	0.390767	0.985342	13	C5 GOBP
GOBP_MACROMOLECULE_CATABOLIC_PROCESS	0.467662	0.878954	0.0728939	0.217316	0.994914	305	C5 GOBP
GOBP_METAL_ION_TRANSPORT	0.479245	0.878954	0.0782955	0.288892	0.993083	47	C5 GOBP
GOBP_MIDBRAIN_DEVELOPMENT	0.449597	0.878954	0.0852885	0.372953	0.988258	15	C5 GOBP
GOBP_MULTICELLULAR_ORGANISMAL_SIGNALING	0.450304	0.878954	0.0855357	-0.40289	-0.997474	11	C5 GOBP
GOBP_MUSCLE_ADAPTATION	0.442191	0.878954	0.08654	-0.404704	-1.00196	11	C5 GOBP
GOBP_NCRNA_TRANSCRIPTION	0.459082	0.878954	0.0835991	-0.375989	-0.981215	14	C5 GOBP
GOBP_NEGATIVE_REGULATION_OF_GROWTH	0.466258	0.878954	0.0840746	-0.339171	-0.995137	21	C5 GOBP
GOBP_NEGATIVE_REGULATION_OF_INTRACELLULAR_PROTEIN_TRANSPORT	0.450304	0.878954	0.0855357	-0.403178	-0.998188	11	C5 GOBP
GOBP_NEGATIVE_REGULATION_OF_PROTEIN_CATABOLIC_PROCESS	0.472222	0.878954	0.0817516	0.31853	0.961627	25	C5 GOBP
GOBP_NEGATIVE_REGULATION_OF_TRANSCRIPTION_BY_RNA_POLYMERASE_II	0.443015	0.878954	0.0810802	0.262636	0.999761	81	C5 GOBP
GOBP_NEURAL_NUCLEUS_DEVELOPMENT	0.453094	0.878954	0.0843144	0.37887	0.987818	14	C5 GOBP
GOBP_ORGANELLE_MEMBRANE_FUSION	0.440711	0.878954	0.0852885	-0.380506	-1.01217	15	C5 GOBP
GOBP_PEPTIDE_BIOSYNTHETIC_PROCESS	0.46589	0.878954	0.0732559	0.226291	0.996195	208	C5 GOBP
GOBP_PLASMA_MEMBRANE_ORGANIZATION	0.470468	0.878954	0.0833634	0.391231	0.986511	13	C5 GOBP
GOBP_PLATELET_ACTIVATION	0.44246	0.878954	0.0852885	0.329377	0.994372	25	C5 GOBP
GOBP_POLYSACCHARIDE_METABOLIC_PROCESS	0.467583	0.878954	0.0817516	0.406593	0.99413	10	C5 GOBP
GOBP_POSITIVE_REGULATION_OF_CELL_CYCLE	0.468809	0.878954	0.0795565	0.294505	1.00152	45	C5 GOBP
GOBP_POSITIVE_REGULATION_OF_CELL_DEATH	0.452504	0.878954	0.0766747	0.253094	0.998314	95	C5 GOBP
GOBP_POSITIVE_REGULATION_OF_MAP_KINASE_ACTIVITY	0.455577	0.878954	0.0810802	0.318406	0.988529	27	C5 GOBP
GOBP_POSITIVE_REGULATION_OF_MYELOID_CELL_DIFFERENTIATION	0.480573	0.878954	0.0824344	-0.335806	-0.985263	21	C5 GOBP
GOBP_POSITIVE_REGULATION_OF_NEURON_DEATH	0.443359	0.878954	0.0843144	0.373145	1.00852	16	C5 GOBP
GOBP_POSITIVE_REGULATION_OF_NF_KAPPAB_TRANSCRIPTION_FACTOR_ACTIVITY	0.454352	0.878954	0.0875697	-0.304231	-0.984605	31	C5 GOBP
GOBP_POSITIVE_REGULATION_OF_NUCLEOCYTOPLASMIC_TRANSPORT	0.480652	0.878954	0.0822055	-0.384045	-0.971557	12	C5 GOBP
GOBP_POSITIVE_REGULATION_OF_PROTEIN_MODIFICATION_BY_SMALL_PROTEIN_CONJUGATION_OR_REMOVAL	0.455823	0.878954	0.0843144	-0.324545	-0.991312	24	C5 GOBP
GOBP_POSITIVE_REGULATION_OF_RESPONSE_TO_EXTERNAL_STIMULUS	0.458629	0.878954	0.0931455	-0.245005	-0.99504	96	C5 GOBP
GOBP_POSITIVE_REGULATION_OF_VASCULATURE_DEVELOPMENT	0.463074	0.878954	0.0831291	-0.372957	-0.973301	14	C5 GOBP
GOBP_POSITIVE_T_CELL_SELECTION	0.470468	0.878954	0.0833634	-0.3901	-0.986875	12	C5 GOBP
GOBP_REGULATION_OF_CALCIUM_ION_TRANSPORT_INTO_CYTOSOL	0.480237	0.878954	0.0806388	-0.370221	-0.984815	15	C5 GOBP
GOBP_REGULATION_OF_CELL_DIFFERENTIATION	0.47619	0.878954	0.0943564	-0.220929	-0.987895	189	C5 GOBP
GOBP_REGULATION_OF_ERYTHROCYTE_DIFFERENTIATION	0.478615	0.878954	0.0824344	-0.385725	-0.975806	12	C5 GOBP
GOBP_REGULATION_OF_INTRACELLULAR_TRANSPORT	0.451554	0.878954	0.0797706	0.266111	1.00063	72	C5 GOBP
GOBP_REGULATION_OF_LYMPHOCYTE_MEDIATED_IMMUNITY	0.478764	0.878954	0.0795565	0.304749	0.968418	32	C5 GOBP
GOBP_REGULATION_OF_MAPK_CASCADE	0.478799	0.878954	0.0749279	0.253141	0.97907	87	C5 GOBP
GOBP_REGULATION_OF_MUSCLE_CELL_DIFFERENTIATION	0.474542	0.878954	0.0828962	-0.386342	-0.977367	12	C5 GOBP
GOBP_REGULATION_OF_PROTEIN_CATABOLIC_PROCESS	0.46824	0.878954	0.0774768	0.270752	0.994139	65	C5 GOBP
GOBP_REGULATION_OF_PROTEIN_LOCALIZATION_TO_CELL_PERIPHERY	0.472222	0.878954	0.0817516	0.326219	0.980085	24	C5 GOBP
GOBP_REGULATION_OF_PROTEIN_LOCALIZATION_TO_PLASMA_MEMBRANE	0.465347	0.878954	0.0824344	0.331469	0.971258	22	C5 GOBP
GOBP_REGULATION_OF_RESPONSE_TO_BIOTIC_STIMULUS	0.469352	0.878954	0.0755015	0.249715	0.992029	102	C5 GOBP
GOBP_REGULATION_OF_T_CELL_RECEPTOR_SIGNALING_PATHWAY	0.480237	0.878954	0.0806388	-0.368441	-0.980081	15	C5 GOBP
GOBP_RESPONSE_TO_ALCOHOL	0.465116	0.878954	0.0860347	-0.311122	-0.973311	27	C5 GOBP
GOBP_RESPONSE_TO_DRUG	0.459813	0.878954	0.0799859	0.302697	1.00437	39	C5 GOBP
GOBP_RESPONSE_TO_GROWTH_FACTOR	0.467626	0.878954	0.0770737	0.254799	0.976431	83	C5 GOBP
GOBP_RESPONSE_TO_INORGANIC_SUBSTANCE	0.473297	0.878954	0.0776799	0.267962	0.998097	70	C5 GOBP
GOBP_RESPONSE_TO_KETONE	0.450397	0.878954	0.0843144	0.327154	0.987662	25	C5 GOBP
GOBP_RIBOSOMAL_LARGE_SUBUNIT_BIOGENESIS	0.46723	0.878954	0.0857844	-0.308532	-0.979902	29	C5 GOBP
GOBP_RNA_MODIFICATION	0.463074	0.878954	0.0831291	-0.372254	-0.971468	14	C5 GOBP
GOBP_SMALL_MOLECULE_METABOLIC_PROCESS	0.463497	0.878954	0.0745501	0.234268	0.999515	164	C5 GOBP
GOBP_SUBSTANTIA_NIGRA_DEVELOPMENT	0.453094	0.878954	0.0843144	0.37887	0.987818	14	C5 GOBP
GOBP_TRANSPORT_ALONG_MICROTUBULE	0.469786	0.878954	0.0810802	0.338082	0.979107	21	C5 GOBP
GOBP_T_CELL_MEDIATED_IMMUNITY	0.471459	0.878954	0.0852885	-0.309555	-0.968409	27	C5 GOBP
GOBP_LIPID_CATABOLIC_PROCESS	0.481409	0.879314	0.0799859	0.358499	0.993051	18	C5 GOBP
GOBP_POSITIVE_REGULATION_OF_CYSTEINE_TYPE_ENDOPEPTIDASE_ACTIVITY	0.483083	0.880321	0.0776799	0.303318	0.966232	30	C5 GOBP
GOBP_PROTEIN_KINASE_B_SIGNALING	0.482955	0.880321	0.0780892	0.29667	0.976337	37	C5 GOBP
GOBP_ENDOPLASMIC_RETICULUM_TO_GOLGI_VESICLE_MEDIATED_TRANSPORT	0.490602	0.882736	0.0768737	0.295017	0.978013	38	C5 GOBP
GOBP_ESTABLISHMENT_OF_TISSUE_POLARITY	0.487805	0.882736	0.0770737	0.297619	0.971242	35	C5 GOBP
GOBP_MRNA_TRANSPORT	0.487234	0.882736	0.0838361	-0.301035	-0.961216	30	C5 GOBP
GOBP_NEGATIVE_REGULATION_OF_DNA_BINDING	0.491159	0.882736	0.0791317	0.396828	0.970255	10	C5 GOBP
GOBP_NEGATIVE_REGULATION_OF_ION_TRANSPORT	0.489603	0.882736	0.0772747	0.297939	0.988428	40	C5 GOBP
GOBP_NEGATIVE_REGULATION_OF_TYPE_I_INTERFERON_PRODUCTION	0.48728	0.882736	0.0793435	0.385135	0.976962	12	C5 GOBP
GOBP_POSITIVE_REGULATION_OF_LEUKOCYTE_PROLIFERATION	0.49004	0.882736	0.0799859	-0.320066	-0.969616	23	C5 GOBP
GOBP_POSITIVE_REGULATION_OF_NATURAL_KILLER_CELL_MEDIATED_CYTOTOXICITY	0.490872	0.882736	0.0808589	-0.393491	-0.974202	11	C5 GOBP
GOBP_POSITIVE_REGULATION_OF_NATURAL_KILLER_CELL_MEDIATED_IMMUNITY	0.490872	0.882736	0.0808589	-0.393491	-0.974202	11	C5 GOBP
GOBP_POSITIVE_REGULATION_OF_PROTEIN_LOCALIZATION_TO_NUCLEUS	0.486	0.882736	0.0806388	0.325456	0.964162	23	C5 GOBP
GOBP_REGULATION_OF_CYCLIN_DEPENDENT_PROTEIN_KINASE_ACTIVITY	0.48728	0.882736	0.0793435	0.384324	0.974907	12	C5 GOBP
GOBP_REPRODUCTION	0.488318	0.882736	0.0888945	-0.235958	-0.972346	104	C5 GOBP
GOBP_MICROTUBULE_CYTOSKELETON_ORGANIZATION	0.49278	0.884193	0.0745501	0.268792	0.97808	61	C5 GOBP
GOBP_NEGATIVE_REGULATION_OF_INTRINSIC_APOPTOTIC_SIGNALING_PATHWAY	0.493097	0.884193	0.0791317	0.34486	0.979441	20	C5 GOBP
GOBP_REGULATION_OF_REACTIVE_OXYGEN_SPECIES_BIOSYNTHETIC_PROCESS	0.49501	0.88661	0.0795565	0.367186	0.957354	14	C5 GOBP
GOBP_AMIDE_BIOSYNTHETIC_PROCESS	0.499176	0.88718	0.0692836	0.221057	0.977774	217	C5 GOBP
GOBP_CELLULAR_RESPONSE_TO_ORGANIC_CYCLIC_COMPOUND	0.500907	0.88718	0.0739901	0.266468	0.978409	65	C5 GOBP
GOBP_GLUTATHIONE_METABOLIC_PROCESS	0.500982	0.88718	0.0780892	0.394592	0.964789	10	C5 GOBP
GOBP_HORMONE_MEDIATED_SIGNALING_PATHWAY	0.498994	0.88718	0.0795565	-0.322802	-0.966182	22	C5 GOBP
GOBP_IMPORT_INTO_CELL	0.5	0.88718	0.0795565	0.355809	0.942829	15	C5 GOBP
GOBP_MITOTIC_G1_S_TRANSITION_CHECKPOINT	0.498982	0.88718	0.0802023	0.381648	0.962348	13	C5 GOBP
GOBP_NEGATIVE_REGULATION_OF_CATABOLIC_PROCESS	0.498127	0.88718	0.0758887	0.289377	0.98292	44	C5 GOBP
GOBP_REGULATION_OF_CELL_CYCLE_PROCESS	0.497382	0.88718	0.0723571	0.238217	0.983665	128	C5 GOBP
GOBP_REGULATION_OF_GENERATION_OF_PRECURSOR_METABOLITES_AND_ENERGY	0.49703	0.88718	0.078921	0.326051	0.955381	22	C5 GOBP
GOBP_RESPONSE_TO_CARBOHYDRATE	0.5	0.88718	0.0764767	0.307553	0.948115	26	C5 GOBP
GOBP_FATTY_ACID_METABOLIC_PROCESS	0.501901	0.887805	0.0762797	0.30665	0.945332	26	C5 GOBP
GOBP_ORGANELLE_FISSION	0.502804	0.8884	0.0753094	0.273414	0.969367	53	C5 GOBP
GOBP_POSITIVE_REGULATION_OF_LOCOMOTION	0.504405	0.889227	0.0838361	-0.24427	-0.969748	76	C5 GOBP
GOBP_REACTIVE_OXYGEN_SPECIES_BIOSYNTHETIC_PROCESS	0.503906	0.889227	0.0774768	0.35086	0.948287	16	C5 GOBP
GOBP_EXTERNAL_ENCAPSULATING_STRUCTURE_ORGANIZATION	0.50503	0.889329	0.078921	-0.320927	-0.960569	22	C5 GOBP
GOBP_BIOLOGICAL_PROCESS_INVOLVED_IN_INTERACTION_WITH_SYMBIONT	0.514793	0.891289	0.0768737	0.338897	0.962503	20	C5 GOBP
GOBP_CELLULAR_RESPONSE_TO_INORGANIC_SUBSTANCE	0.518072	0.891289	0.0774768	-0.311036	-0.950048	24	C5 GOBP
GOBP_CYTOPLASMIC_TRANSLATIONAL_INITIATION	0.516569	0.891289	0.0760837	0.328776	0.952155	21	C5 GOBP
GOBP_CYTOSOLIC_CALCIUM_ION_TRANSPORT	0.511111	0.891289	0.0785029	-0.332158	-0.960806	20	C5 GOBP
GOBP_DNA_DEPENDENT_DNA_REPLICATION	0.511858	0.891289	0.0772747	-0.358933	-0.954787	15	C5 GOBP
GOBP_INTRACELLULAR_STEROID_HORMONE_RECEPTOR_SIGNALING_PATHWAY	0.509202	0.891289	0.0793435	-0.326231	-0.957172	21	C5 GOBP
GOBP_IRE1_MEDIATED_UNFOLDED_PROTEIN_RESPONSE	0.508982	0.891289	0.0780892	-0.361315	-0.942919	14	C5 GOBP
GOBP_JNK_CASCADE	0.517928	0.891289	0.0770737	-0.314119	-0.951601	23	C5 GOBP
GOBP_NEGATIVE_REGULATION_OF_CYTOKINE_PRODUCTION	0.511278	0.891289	0.0747385	0.272126	0.957817	52	C5 GOBP
GOBP_NEGATIVE_REGULATION_OF_DNA_METABOLIC_PROCESS	0.513834	0.891289	0.0770737	0.345478	0.97042	19	C5 GOBP
GOBP_ORGANELLE_DISASSEMBLY	0.513889	0.891289	0.0772747	0.310152	0.936334	25	C5 GOBP
GOBP_PALLIUM_DEVELOPMENT	0.510978	0.891289	0.077884	0.360585	0.940145	14	C5 GOBP
GOBP_POSITIVE_REGULATION_OF_PROTEIN_POLYMERIZATION	0.512241	0.891289	0.0747385	0.297398	0.951153	31	C5 GOBP
GOBP_POSTSYNAPSE_ORGANIZATION	0.511952	0.891289	0.0776799	0.352235	0.954282	17	C5 GOBP
GOBP_PROTON_TRANSMEMBRANE_TRANSPORT	0.514894	0.891289	0.0808589	-0.263244	-0.95863	52	C5 GOBP
GOBP_REGULATION_OF_CELL_SUBSTRATE_ADHESION	0.51711	0.891289	0.0747385	0.302203	0.943003	28	C5 GOBP
GOBP_REGULATION_OF_SECRETION	0.511797	0.891289	0.0728939	0.264782	0.972216	65	C5 GOBP
GOBP_RNA_EXPORT_FROM_NUCLEUS	0.514463	0.891289	0.0793435	-0.284386	-0.938224	32	C5 GOBP
GOBP_SIGNAL_RELEASE	0.515888	0.891289	0.0739901	0.292786	0.96073	36	C5 GOBP
GOBP_STEROID_HORMONE_MEDIATED_SIGNALING_PATHWAY	0.509202	0.891289	0.0793435	-0.326231	-0.957172	21	C5 GOBP
GOBP_VIRAL_RNA_GENOME_REPLICATION	0.517241	0.891289	0.0780892	-0.389548	-0.934686	10	C5 GOBP
GOBP_PROTEIN_K63_LINKED_UBIQUITINATION	0.518664	0.89133	0.0762797	0.389948	0.953432	10	C5 GOBP
GOBP_NUCLEAR_EXPORT	0.522199	0.893807	0.0797706	-0.274198	-0.963941	45	C5 GOBP
GOBP_POSITIVE_REGULATION_OF_PROTEASOMAL_UBIQUITIN_DEPENDENT_PROTEIN_CATABOLIC_PROCESS	0.521484	0.893807	0.0756946	0.34516	0.932881	16	C5 GOBP
GOBP_REGULATION_OF_DNA_TEMPLATED_TRANSCRIPTION_IN_RESPONSE_TO_STRESS	0.522472	0.893807	0.0734381	0.283359	0.958196	43	C5 GOBP
GOBP_SMOOTH_MUSCLE_CELL_PROLIFERATION	0.521912	0.893807	0.0766747	0.346334	0.938296	17	C5 GOBP
GOBP_VESICLE_MEDIATED_TRANSPORT_IN_SYNAPSE	0.522954	0.893807	0.0766747	0.359358	0.936946	14	C5 GOBP
GOBP_NEGATIVE_REGULATION_OF_CHROMOSOME_ORGANIZATION	0.525896	0.895113	0.0762797	0.342583	0.928133	17	C5 GOBP
GOBP_REGULATION_OF_CALCIUM_ION_TRANSMEMBRANE_TRANSPORT	0.525458	0.895113	0.0774768	-0.336776	-0.9417	18	C5 GOBP
GOBP_REGULATION_OF_HEART_CONTRACTION	0.525355	0.895113	0.0772747	-0.387549	-0.929891	10	C5 GOBP
GOBP_REGULATION_OF_LEUKOCYTE_CHEMOTAXIS	0.526	0.895113	0.0764767	-0.340062	-0.941622	17	C5 GOBP
GOBP_POSITIVE_REGULATION_OF_INTERLEUKIN_6_PRODUCTION	0.527495	0.896684	0.0772747	-0.370296	-0.936775	12	C5 GOBP
GOBP_COTRANSLATIONAL_PROTEIN_TARGETING_TO_MEMBRANE	0.531083	0.896895	0.0699459	0.246318	0.962534	91	C5 GOBP
GOBP_REGULATION_OF_NUCLEOTIDE_METABOLIC_PROCESS	0.530333	0.896895	0.0749279	0.371293	0.941852	12	C5 GOBP
GOBP_REGULATION_OF_PHAGOCYTOSIS	0.531621	0.896895	0.0753094	0.338862	0.951835	19	C5 GOBP
GOBP_REGULATION_OF_PROTEIN_LOCALIZATION_TO_NUCLEUS	0.528517	0.896895	0.0736213	0.301384	0.929097	26	C5 GOBP
GOBP_REGULATION_OF_SIGNAL_TRANSDUCTION_BY_P53_CLASS_MEDIATOR	0.529412	0.896895	0.0787114	-0.300026	-0.930052	26	C5 GOBP
GOBP_REPRODUCTIVE_SYSTEM_DEVELOPMENT	0.531049	0.896895	0.0795565	-0.28019	-0.940387	36	C5 GOBP
GOBP_SKELETAL_MUSCLE_ORGAN_DEVELOPMENT	0.530938	0.896895	0.0758887	-0.351701	-0.91783	14	C5 GOBP
GOBP_POSITIVE_REGULATION_OF_REACTIVE_OXYGEN_SPECIES_METABOLIC_PROCESS	0.532653	0.897672	0.0768737	-0.349929	-0.94633	16	C5 GOBP
GOBP_POSITIVE_REGULATION_OF_SMALL_MOLECULE_METABOLIC_PROCESS	0.536346	0.902925	0.0745501	0.382156	0.934381	10	C5 GOBP
GOBP_B_CELL_RECEPTOR_SIGNALING_PATHWAY	0.539715	0.903441	0.0760837	-0.332731	-0.93039	18	C5 GOBP
GOBP_CAMERA_TYPE_EYE_DEVELOPMENT	0.551724	0.903441	0.0747385	-0.377166	-0.904976	10	C5 GOBP
GOBP_CELLULAR_RESPONSE_TO_CHEMICAL_STRESS	0.544592	0.903441	0.0720033	0.276945	0.958707	49	C5 GOBP
GOBP_CELLULAR_RESPONSE_TO_STARVATION	0.541502	0.903441	0.0743625	-0.351012	-0.933716	15	C5 GOBP
GOBP_CELL_ADHESION_MEDIATED_BY_INTEGRIN	0.540117	0.903441	0.0739901	0.366315	0.929224	12	C5 GOBP
GOBP_CHAPERONE_COFACTOR_DEPENDENT_PROTEIN_REFOLDING	0.557957	0.903441	0.0725352	0.377073	0.921954	10	C5 GOBP
GOBP_CYTOKINE_PRODUCTION	0.544503	0.903441	0.0678338	0.232592	0.960438	128	C5 GOBP
GOBP_EPITHELIAL_TUBE_MORPHOGENESIS	0.546	0.903441	0.0745501	-0.334744	-0.926897	17	C5 GOBP
GOBP_HOMEOSTATIC_PROCESS	0.54798	0.903441	0.086795	-0.213259	-0.964028	199	C5 GOBP
GOBP_MALE_SEX_DIFFERENTIATION	0.55489	0.903441	0.0736213	0.352827	0.919919	14	C5 GOBP
GOBP_MYELOID_CELL_DEVELOPMENT	0.55489	0.903441	0.0736213	-0.347935	-0.908003	14	C5 GOBP
GOBP_NADH_METABOLIC_PROCESS	0.555992	0.903441	0.0727141	0.377842	0.933675	11	C5 GOBP
GOBP_NEGATIVE_REGULATION_OF_DEVELOPMENTAL_PROCESS	0.542962	0.903441	0.0702813	0.253393	0.95281	72	C5 GOBP
GOBP_NEGATIVE_REGULATION_OF_SECRETION	0.542074	0.903441	0.0738053	0.340731	0.943835	18	C5 GOBP
GOBP_PEPTIDYL_LYSINE_ACETYLATION	0.55489	0.903441	0.0736213	-0.348298	-0.908949	14	C5 GOBP
GOBP_PEPTIDYL_TYROSINE_DEPHOSPHORYLATION	0.549898	0.903441	0.0751182	0.370363	0.933893	13	C5 GOBP
GOBP_POSITIVE_REGULATION_OF_CALCIUM_ION_TRANSPORT	0.55773	0.903441	0.0723571	-0.355175	-0.918781	13	C5 GOBP
GOBP_POSITIVE_REGULATION_OF_CELL_POPULATION_PROLIFERATION	0.545455	0.903441	0.0678338	0.23892	0.948071	100	C5 GOBP
GOBP_POSITIVE_REGULATION_OF_PHAGOCYTOSIS	0.553816	0.903441	0.0727141	0.36212	0.918582	12	C5 GOBP
GOBP_POSTREPLICATION_REPAIR	0.544898	0.903441	0.0756946	-0.348132	-0.941469	16	C5 GOBP
GOBP_PROTEIN_ACETYLATION	0.544	0.903441	0.0747385	-0.335339	-0.928545	17	C5 GOBP
GOBP_PROTEIN_METHYLATION	0.557143	0.903441	0.0745501	-0.341626	-0.923874	16	C5 GOBP
GOBP_RECEPTOR_INTERNALIZATION	0.546169	0.903441	0.0736213	0.382537	0.945277	11	C5 GOBP
GOBP_REGULATION_OF_CELLULAR_RESPONSE_TO_TRANSFORMING_GROWTH_FACTOR_BETA_STIMULUS	0.55489	0.903441	0.0736213	0.352878	0.920052	14	C5 GOBP
GOBP_REGULATION_OF_INTRACELLULAR_SIGNAL_TRANSDUCTION	0.556856	0.903441	0.0646485	0.216145	0.962805	238	C5 GOBP
GOBP_REGULATION_OF_NATURAL_KILLER_CELL_MEDIATED_IMMUNITY	0.54898	0.903441	0.0753094	-0.347208	-0.938972	16	C5 GOBP
GOBP_REGULATION_OF_NUCLEAR_DIVISION	0.551793	0.903441	0.0738053	0.337395	0.914077	17	C5 GOBP
GOBP_REGULATION_OF_PROTEIN_TYROSINE_KINASE_ACTIVITY	0.55489	0.903441	0.0736213	-0.347245	-0.9062	14	C5 GOBP
GOBP_REGULATION_OF_RECEPTOR_MEDIATED_ENDOCYTOSIS	0.55489	0.903441	0.0736213	-0.348336	-0.90905	14	C5 GOBP
GOBP_REGULATION_OF_RESPONSE_TO_ENDOPLASMIC_RETICULUM_STRESS	0.552268	0.903441	0.0732559	0.32762	0.930476	20	C5 GOBP
GOBP_REGULATION_OF_TOLL_LIKE_RECEPTOR_SIGNALING_PATHWAY	0.555992	0.903441	0.0727141	0.377368	0.932505	11	C5 GOBP
GOBP_RESPONSE_TO_ETHANOL	0.557143	0.903441	0.0745501	-0.342426	-0.926038	16	C5 GOBP
GOBP_RESPONSE_TO_LIPID	0.547826	0.903441	0.0673624	0.243416	0.951534	89	C5 GOBP
GOBP_RESPONSE_TO_OXYGEN_CONTAINING_COMPOUND	0.557047	0.903441	0.0647943	0.221011	0.955726	181	C5 GOBP
GOBP_RESPONSE_TO_STEROID_HORMONE	0.545842	0.903441	0.077884	-0.268976	-0.94687	46	C5 GOBP
GOBP_SKIN_DEVELOPMENT	0.54898	0.903441	0.0753094	-0.347273	-0.939147	16	C5 GOBP
GOBP_SPLICEOSOMAL_SNRNP_ASSEMBLY	0.55489	0.903441	0.0736213	-0.346503	-0.904266	14	C5 GOBP
GOBP_IMPORT_INTO_NUCLEUS	0.558824	0.903911	0.0758887	-0.294932	-0.914261	26	C5 GOBP
GOBP_CELLULAR_RESPONSE_TO_STEROID_HORMONE_STIMULUS	0.56785	0.903975	0.0747385	-0.277004	-0.921315	34	C5 GOBP
GOBP_CELL_CELL_SIGNALING	0.568729	0.903975	0.0649408	0.224573	0.942692	147	C5 GOBP
GOBP_CELL_SUBSTRATE_ADHESION	0.56797	0.903975	0.0689567	0.277637	0.930393	41	C5 GOBP
GOBP_CHROMATIN_ORGANIZATION_INVOLVED_IN_REGULATION_OF_TRANSCRIPTION	0.569745	0.903975	0.0714786	0.371803	0.918753	11	C5 GOBP
GOBP_COAGULATION	0.578652	0.903975	0.0683111	0.271368	0.921749	44	C5 GOBP
GOBP_HOMOTYPIC_CELL_CELL_ADHESION	0.565217	0.903975	0.0721798	0.329029	0.924217	19	C5 GOBP
GOBP_MICROTUBULE_ORGANIZING_CENTER_ORGANIZATION	0.565558	0.903975	0.0716527	0.357201	0.906104	12	C5 GOBP
GOBP_MORPHOGENESIS_OF_A_POLARIZED_EPITHELIUM	0.574669	0.903975	0.0691198	0.281011	0.932269	40	C5 GOBP
GOBP_NEGATIVE_REGULATION_OF_CELL_CYCLE_G1_S_PHASE_TRANSITION	0.564453	0.903975	0.0716527	0.334837	0.904979	16	C5 GOBP
GOBP_NEGATIVE_REGULATION_OF_MOLECULAR_FUNCTION	0.570458	0.903975	0.0642141	0.222129	0.942953	156	C5 GOBP
GOBP_NEGATIVE_REGULATION_OF_RNA_SPLICING	0.563265	0.903975	0.0739901	-0.340624	-0.921165	16	C5 GOBP
GOBP_NEURON_APOPTOTIC_PROCESS	0.576046	0.903975	0.0692836	0.288964	0.90169	28	C5 GOBP
GOBP_NEURON_PROJECTION_EXTENSION	0.578842	0.903975	0.0714786	0.346779	0.904149	14	C5 GOBP
GOBP_NUCLEOSOME_ASSEMBLY	0.575342	0.903975	0.0707899	-0.348518	-0.901558	13	C5 GOBP
GOBP_NUCLEOSOME_ORGANIZATION	0.564	0.903975	0.0728939	-0.328486	-0.909568	17	C5 GOBP
GOBP_PATTERN_RECOGNITION_RECEPTOR_SIGNALING_PATHWAY	0.563291	0.903975	0.0756946	-0.272435	-0.919196	37	C5 GOBP
GOBP_POSITIVE_REGULATION_OF_CELL_DIFFERENTIATION	0.58156	0.903975	0.0799859	-0.232294	-0.943419	96	C5 GOBP
GOBP_POSITIVE_REGULATION_OF_LEUKOCYTE_MIGRATION	0.567404	0.903975	0.0728939	-0.305474	-0.914317	22	C5 GOBP
GOBP_POSITIVE_REGULATION_OF_MRNA_METABOLIC_PROCESS	0.576238	0.903975	0.0713053	0.311192	0.911843	22	C5 GOBP
GOBP_POSITIVE_REGULATION_OF_T_CELL_PROLIFERATION	0.582485	0.903975	0.0721798	-0.323074	-0.903388	18	C5 GOBP
GOBP_RECEPTOR_CLUSTERING	0.572008	0.903975	0.0728939	-0.370837	-0.889792	10	C5 GOBP
GOBP_REGULATION_OF_ANIMAL_ORGAN_MORPHOGENESIS	0.568224	0.903975	0.0691198	0.283651	0.930754	36	C5 GOBP
GOBP_REGULATION_OF_ATP_METABOLIC_PROCESS	0.563601	0.903975	0.0718276	0.334202	0.925749	18	C5 GOBP
GOBP_REGULATION_OF_AXONOGENESIS	0.56998	0.903975	0.0730744	-0.370377	-0.916979	11	C5 GOBP
GOBP_REGULATION_OF_CELL_CYCLE_G1_S_PHASE_TRANSITION	0.579848	0.903975	0.0689567	0.287971	0.89859	28	C5 GOBP
GOBP_REGULATION_OF_CELL_JUNCTION_ASSEMBLY	0.5625	0.903975	0.0734381	0.342475	0.907496	15	C5 GOBP
GOBP_REGULATION_OF_CYTOSKELETON_ORGANIZATION	0.567138	0.903975	0.0664364	0.244312	0.944922	87	C5 GOBP
GOBP_REGULATION_OF_ENDOCYTOSIS	0.573529	0.903975	0.0745501	-0.291291	-0.902976	26	C5 GOBP
GOBP_REGULATION_OF_PROTEASOMAL_PROTEIN_CATABOLIC_PROCESS	0.581921	0.903975	0.0683111	0.284351	0.909425	31	C5 GOBP
GOBP_REGULATION_OF_PROTEASOMAL_UBIQUITIN_DEPENDENT_PROTEIN_CATABOLIC_PROCESS	0.579365	0.903975	0.0711327	0.304077	0.913561	24	C5 GOBP
GOBP_REGULATION_OF_SIGNALING_RECEPTOR_ACTIVITY	0.58215	0.903975	0.0720033	-0.367049	-0.880702	10	C5 GOBP
GOBP_REGULATION_OF_STRESS_ACTIVATED_PROTEIN_KINASE_SIGNALING_CASCADE	0.575937	0.903975	0.0711327	0.322087	0.914762	20	C5 GOBP
GOBP_REGULATION_OF_SUBSTRATE_ADHESION_DEPENDENT_CELL_SPREADING	0.561644	0.903975	0.0720033	-0.353728	-0.915036	13	C5 GOBP
GOBP_REGULATION_OF_TYPE_I_INTERFERON_MEDIATED_SIGNALING_PATHWAY	0.578093	0.903975	0.0723571	-0.366536	-0.907468	11	C5 GOBP
GOBP_RESPONSE_TO_HORMONE	0.575117	0.903975	0.0802023	-0.225937	-0.938948	108	C5 GOBP
GOBP_RESPONSE_TO_MECHANICAL_STIMULUS	0.581673	0.903975	0.0711327	0.332393	0.900524	17	C5 GOBP
GOBP_RESPONSE_TO_OXIDATIVE_STRESS	0.570156	0.903975	0.077884	-0.247072	-0.942967	64	C5 GOBP
GOBP_RESPONSE_TO_PEPTIDE_HORMONE	0.580786	0.903975	0.0758887	-0.248652	-0.929924	57	C5 GOBP
GOBP_STRESS_GRANULE_ASSEMBLY	0.574037	0.903975	0.0727141	-0.368864	-0.885057	10	C5 GOBP
GOBP_TOXIN_TRANSPORT	0.578093	0.903975	0.0723571	-0.366927	-0.908435	11	C5 GOBP
GOBP_TRANSMEMBRANE_RECEPTOR_PROTEIN_TYROSINE_KINASE_SIGNALING_PATHWAY	0.571178	0.903975	0.0658312	0.235711	0.931519	99	C5 GOBP
GOBP_G_PROTEIN_COUPLED_RECEPTOR_SIGNALING_PATHWAY	0.584559	0.906055	0.0668966	0.25655	0.920378	55	C5 GOBP
GOBP_LYSOSOMAL_TRANSPORT	0.58498	0.906055	0.0704501	-0.335883	-0.893473	15	C5 GOBP
GOBP_POSITIVE_REGULATION_OF_AUTOPHAGY	0.586826	0.906231	0.0707899	0.343787	0.896348	14	C5 GOBP
GOBP_POSITIVE_REGULATION_OF_MRNA_PROCESSING	0.586207	0.906231	0.0716527	-0.365669	-0.87739	10	C5 GOBP
GOBP_REGULATION_OF_SMALL_MOLECULE_METABOLIC_PROCESS	0.586397	0.906231	0.0667426	0.256203	0.919135	55	C5 GOBP
GOBP_ANTIGEN_PROCESSING_AND_PRESENTATION_OF_EXOGENOUS_PEPTIDE_ANTIGEN_VIA_MHC_CLASS_I	0.589247	0.908182	0.0743625	-0.265399	-0.913916	41	C5 GOBP
GOBP_RESPONSE_TO_METAL_ION	0.588865	0.908182	0.0741759	-0.265226	-0.902132	39	C5 GOBP
GOBP_REGULATION_OF_INNATE_IMMUNE_RESPONSE	0.59051	0.90853	0.0642141	0.238099	0.923027	86	C5 GOBP
GOBP_SULFUR_COMPOUND_BIOSYNTHETIC_PROCESS	0.590631	0.90853	0.0714786	0.362712	0.9146	13	C5 GOBP
GOBP_POSITIVE_REGULATION_OF_EXOCYTOSIS	0.591837	0.909492	0.0714786	-0.330615	-0.894098	16	C5 GOBP
GOBP_NUCLEOBASE_CONTAINING_SMALL_MOLECULE_METABOLIC_PROCESS	0.593466	0.911105	0.0655321	0.2501	0.91831	65	C5 GOBP
GOBP_POSITIVE_REGULATION_OF_CELL_SUBSTRATE_ADHESION	0.594705	0.912113	0.0711327	-0.321312	-0.89846	18	C5 GOBP
GOBP_POSITIVE_REGULATION_OF_RESPONSE_TO_BIOTIC_STIMULUS	0.596014	0.913229	0.0652353	0.249618	0.925484	68	C5 GOBP
GOBP_REGULATION_OF_TRANSPORT	0.596694	0.913379	0.0607719	0.213181	0.942517	218	C5 GOBP
GOBP_CYTOKINESIS	0.600753	0.914694	0.0667426	0.279009	0.892343	31	C5 GOBP
GOBP_ESTABLISHMENT_OF_PROTEIN_LOCALIZATION_TO_CHROMOSOME	0.603143	0.914694	0.0686326	0.362624	0.886626	10	C5 GOBP
GOBP_MICROTUBULE_BASED_MOVEMENT	0.603383	0.914694	0.0664364	0.279169	0.889305	30	C5 GOBP
GOBP_NEURAL_PRECURSOR_CELL_PROLIFERATION	0.601179	0.914694	0.0687943	0.363138	0.887883	10	C5 GOBP
GOBP_PROTEIN_LOCALIZATION_TO_CHROMOSOME_TELOMERIC_REGION	0.600815	0.914694	0.0706196	0.358813	0.904768	13	C5 GOBP
GOBP_REGULATION_OF_ALTERNATIVE_MRNA_SPLICING_VIA_SPLICEOSOME	0.603272	0.914694	0.0706196	-0.304857	-0.894458	21	C5 GOBP
GOBP_REGULATION_OF_CELL_MORPHOGENESIS	0.602251	0.914694	0.0664364	0.263464	0.922142	51	C5 GOBP
GOBP_REGULATION_OF_HYDROLASE_ACTIVITY	0.598347	0.914694	0.0606404	0.216421	0.936575	176	C5 GOBP
GOBP_TUMOR_NECROSIS_FACTOR_SUPERFAMILY_CYTOKINE_PRODUCTION	0.599244	0.914694	0.0670513	0.282779	0.889489	29	C5 GOBP
GOBP_TYPE_I_INTERFERON_PRODUCTION	0.601533	0.914694	0.0675189	0.279838	0.898863	33	C5 GOBP
GOBP_ACTIN_FILAMENT_BASED_PROCESS	0.604167	0.914998	0.0625237	0.226931	0.917159	112	C5 GOBP
GOBP_POSITIVE_REGULATION_OF_SECRETION	0.605364	0.915044	0.0672065	0.278575	0.894804	33	C5 GOBP
GOBP_REGULATION_OF_UBIQUITIN_DEPENDENT_PROTEIN_CATABOLIC_PROCESS	0.605263	0.915044	0.0662842	0.277949	0.885417	30	C5 GOBP
GOBP_ORGANOPHOSPHATE_ESTER_TRANSPORT	0.607073	0.916727	0.0683111	0.359384	0.878704	10	C5 GOBP
GOBP_RESPONSE_TO_HEAT	0.607646	0.916727	0.0694481	-0.29795	-0.891798	22	C5 GOBP
GOBP_TUMOR_NECROSIS_FACTOR_MEDIATED_SIGNALING_PATHWAY	0.610638	0.920357	0.0720033	-0.247256	-0.900411	52	C5 GOBP
GOBP_CELLULAR_RESPONSE_TO_CARBOHYDRATE_STIMULUS	0.612524	0.920432	0.067676	0.319055	0.88379	18	C5 GOBP
GOBP_INSULIN_RECEPTOR_SIGNALING_PATHWAY	0.612121	0.920432	0.0692836	-0.30506	-0.882422	20	C5 GOBP
GOBP_REGULATION_OF_OXIDATIVE_STRESS_INDUCED_CELL_DEATH	0.613035	0.920432	0.0696133	0.350217	0.883094	13	C5 GOBP
GOBP_REGULATION_OF_RESPONSE_TO_OXIDATIVE_STRESS	0.613035	0.920432	0.0696133	0.350217	0.883094	13	C5 GOBP
GOBP_REGULATION_OF_DEVELOPMENTAL_GROWTH	0.615538	0.923307	0.0683111	-0.291669	-0.883588	23	C5 GOBP
GOBP_ENZYME_LINKED_RECEPTOR_PROTEIN_SIGNALING_PATHWAY	0.616179	0.923386	0.0611693	0.225337	0.927577	124	C5 GOBP
GOBP_CELLULAR_PIGMENTATION	0.619145	0.92342	0.0691198	-0.344441	-0.871367	12	C5 GOBP
GOBP_INSULIN_SECRETION_INVOLVED_IN_CELLULAR_RESPONSE_TO_GLUCOSE_STIMULUS	0.618861	0.92342	0.0673624	0.354014	0.874794	11	C5 GOBP
GOBP_MACROMOLECULE_DEACYLATION	0.616896	0.92342	0.0675189	0.35488	0.876934	11	C5 GOBP
GOBP_REGULATION_OF_NUCLEOCYTOPLASMIC_TRANSPORT	0.618182	0.92342	0.0687943	-0.304411	-0.880546	20	C5 GOBP
GOBP_VESICLE_LOCALIZATION	0.617702	0.92342	0.0653834	0.276449	0.884155	31	C5 GOBP
GOBP_REGULATION_OF_CHROMOSOME_SEGREGATION	0.621181	0.924904	0.0689567	0.34724	0.875585	13	C5 GOBP
GOBP_REGULATION_OF_PROTEIN_CONTAINING_COMPLEX_ASSEMBLY	0.621908	0.924904	0.0619763	0.236952	0.916454	87	C5 GOBP
GOBP_TRANSCRIPTION_COUPLED_NUCLEOTIDE_EXCISION_REPAIR	0.621782	0.924904	0.0675189	0.299066	0.876312	22	C5 GOBP
GOBP_MICROTUBULE_BASED_TRANSPORT	0.624	0.926259	0.0678338	0.297651	0.881791	23	C5 GOBP
GOBP_REGULATION_OF_CELL_SHAPE	0.623819	0.926259	0.0650878	0.277334	0.87236	29	C5 GOBP
GOBP_DNA_METABOLIC_PROCESS	0.624709	0.926435	0.0755015	-0.217537	-0.927974	130	C5 GOBP
GOBP_ENDOPLASMIC_RETICULUM_UNFOLDED_PROTEIN_RESPONSE	0.627376	0.92776	0.0650878	0.2808	0.876215	28	C5 GOBP
GOBP_ESTABLISHMENT_OR_MAINTENANCE_OF_CELL_POLARITY	0.626894	0.92776	0.0649408	0.271387	0.893131	37	C5 GOBP
GOBP_POSITIVE_REGULATION_OF_INTERLEUKIN_1_PRODUCTION	0.626775	0.92776	0.0683111	-0.34918	-0.864499	11	C5 GOBP
GOBP_MAINTENANCE_OF_CELL_NUMBER	0.62818	0.927779	0.0664364	0.314979	0.8725	18	C5 GOBP
GOBP_RESPONSE_TO_STARVATION	0.628571	0.927779	0.0684715	-0.318118	-0.8603	16	C5 GOBP
GOBP_PIGMENTATION	0.630739	0.928357	0.0672065	0.334003	0.870838	14	C5 GOBP
GOBP_POSITIVE_REGULATION_OF_GTPASE_ACTIVITY	0.630021	0.928357	0.0701132	-0.254639	-0.875937	40	C5 GOBP
GOBP_REGULATION_OF_CELLULAR_RESPONSE_TO_GROWTH_FACTOR_STIMULUS	0.630303	0.928357	0.0678338	-0.302089	-0.87383	20	C5 GOBP
GOBP_ACTIN_CYTOSKELETON_REORGANIZATION	0.631474	0.928569	0.0670513	0.317699	0.860715	17	C5 GOBP
GOBP_GENERATION_OF_PRECURSOR_METABOLITES_AND_ENERGY	0.632319	0.92894	0.0751182	-0.217036	-0.92638	134	C5 GOBP
GOBP_PROTEIN_DEPOLYMERIZATION	0.634051	0.930614	0.0659816	0.313487	0.868368	18	C5 GOBP
GOBP_PROTEIN_CONTAINING_COMPLEX_DISASSEMBLY	0.635548	0.931719	0.0617054	0.242562	0.890027	63	C5 GOBP
GOBP_SPINDLE_ASSEMBLY	0.635992	0.931719	0.0679923	-0.295492	-0.866981	21	C5 GOBP
GOBP_NOTCH_SIGNALING_PATHWAY	0.637475	0.93302	0.067676	-0.339458	-0.85876	12	C5 GOBP
GOBP_REGULATION_OF_BINDING	0.63864	0.933855	0.0613026	0.242777	0.883433	60	C5 GOBP
GOBP_ORGANELLE_TRANSPORT_ALONG_MICROTUBULE	0.639511	0.934258	0.0675189	0.343176	0.865339	13	C5 GOBP
GOBP_PROTEIN_ACYLATION	0.641129	0.934881	0.0668966	-0.307975	-0.873369	19	C5 GOBP
GOBP_SMALL_MOLECULE_CATABOLIC_PROCESS	0.640684	0.934881	0.0640704	0.281267	0.867083	26	C5 GOBP
GOBP_EPITHELIAL_CELL_DEVELOPMENT	0.643426	0.934985	0.0661326	0.31535	0.854354	17	C5 GOBP
GOBP_NEGATIVE_REGULATION_OF_ACTIN_FILAMENT_POLYMERIZATION	0.641879	0.934985	0.0653834	0.334666	0.84894	12	C5 GOBP
GOBP_PROTEIN_LOCALIZATION_TO_VACUOLE	0.643585	0.934985	0.0672065	-0.306475	-0.856973	18	C5 GOBP
GOBP_REGULATION_OF_REACTIVE_OXYGEN_SPECIES_METABOLIC_PROCESS	0.642857	0.934985	0.0633597	0.273659	0.871753	30	C5 GOBP
GOBP_DEVELOPMENTAL_MATURATION	0.645793	0.937325	0.0650878	-0.327759	-0.84786	13	C5 GOBP
GOBP_POSITIVE_REGULATION_OF_PROTEIN_KINASE_B_SIGNALING	0.646503	0.937489	0.0633597	0.279248	0.866957	27	C5 GOBP
GOBP_ESTABLISHMENT_OF_RNA_LOCALIZATION	0.653846	0.944645	0.0687943	-0.251351	-0.875648	44	C5 GOBP
GOBP_FATTY_ACID_BIOSYNTHETIC_PROCESS	0.65362	0.944645	0.0645031	0.332152	0.842562	12	C5 GOBP
GOBP_NUCLEUS_ORGANIZATION	0.65286	0.944645	0.0649408	0.300002	0.852038	20	C5 GOBP
GOBP_PROTEIN_LOCALIZATION_TO_ENDOPLASMIC_RETICULUM	0.652174	0.944645	0.0589694	0.224674	0.89572	105	C5 GOBP
GOBP_REGULATION_OF_PATTERN_RECOGNITION_RECEPTOR_SIGNALING_PATHWAY	0.655102	0.945589	0.0664364	-0.311126	-0.841392	16	C5 GOBP
GOBP_MACROPHAGE_ACTIVATION	0.655804	0.945733	0.0662842	-0.330858	-0.837003	12	C5 GOBP
GOBP_MRNA_EXPORT_FROM_NUCLEUS	0.656627	0.946049	0.0655321	-0.276835	-0.845582	24	C5 GOBP
GOBP_CELL_CYCLE_G1_S_PHASE_TRANSITION	0.659529	0.948897	0.0684715	-0.258678	-0.868188	36	C5 GOBP
GOBP_REGULATION_OF_CELLULAR_KETONE_METABOLIC_PROCESS	0.659813	0.948897	0.0618406	0.264096	0.866589	36	C5 GOBP
GOBP_ACTIN_FILAMENT_DEPOLYMERIZATION	0.670061	0.94898	0.0652353	0.339142	0.855168	13	C5 GOBP
GOBP_ALTERNATIVE_MRNA_SPLICING_VIA_SPLICEOSOME	0.688755	0.94898	0.0632191	-0.262926	-0.814012	25	C5 GOBP
GOBP_ANIMAL_ORGAN_MORPHOGENESIS	0.674672	0.94898	0.0683111	-0.222805	-0.894162	81	C5 GOBP
GOBP_ATP_BIOSYNTHETIC_PROCESS	0.663866	0.94898	0.0672065	-0.269163	-0.847313	28	C5 GOBP
GOBP_B_CELL_ACTIVATION_INVOLVED_IN_IMMUNE_RESPONSE	0.667976	0.94898	0.0636424	0.340416	0.841194	11	C5 GOBP
GOBP_CELLULAR_AMINO_ACID_METABOLIC_PROCESS	0.669216	0.94898	0.062249	0.266163	0.857453	34	C5 GOBP
GOBP_CELLULAR_KETONE_METABOLIC_PROCESS	0.682243	0.94898	0.0602484	0.255744	0.84858	39	C5 GOBP
GOBP_CELL_CYCLE_CHECKPOINT	0.680608	0.94898	0.0611693	0.274247	0.845439	26	C5 GOBP
GOBP_CELL_MORPHOGENESIS_INVOLVED_IN_DIFFERENTIATION	0.664835	0.94898	0.0605093	0.236885	0.879806	69	C5 GOBP
GOBP_CONNECTIVE_TISSUE_DEVELOPMENT	0.675147	0.94898	0.0629395	-0.318116	-0.822914	13	C5 GOBP
GOBP_DNA_GEOMETRIC_CHANGE	0.674556	0.94898	0.0633597	0.295991	0.840647	20	C5 GOBP
GOBP_ENDOPLASMIC_RETICULUM_TO_CYTOSOL_TRANSPORT	0.684631	0.94898	0.0632191	-0.315961	-0.824561	14	C5 GOBP
GOBP_ENDOTHELIAL_CELL_PROLIFERATION	0.681729	0.94898	0.0626618	0.335791	0.829764	11	C5 GOBP
GOBP_ENDOTHELIUM_DEVELOPMENT	0.684631	0.94898	0.0632191	-0.316172	-0.825112	14	C5 GOBP
GOBP_ESTABLISHMENT_OF_PROTEIN_LOCALIZATION_TO_VACUOLE	0.674134	0.94898	0.0649408	-0.323143	-0.817488	12	C5 GOBP
GOBP_GROWTH	0.682709	0.94898	0.0579755	0.229544	0.883428	85	C5 GOBP
GOBP_HYDROGEN_PEROXIDE_METABOLIC_PROCESS	0.671906	0.94898	0.0633597	0.339325	0.838496	11	C5 GOBP
GOBP_LAMELLIPODIUM_ORGANIZATION	0.675147	0.94898	0.0629395	0.303562	0.840874	18	C5 GOBP
GOBP_MICROTUBULE_BASED_PROCESS	0.672043	0.94898	0.0589694	0.2306	0.886524	84	C5 GOBP
GOBP_MITOCHONDRION_ORGANIZATION	0.680961	0.94898	0.0562941	0.214221	0.891416	136	C5 GOBP
GOBP_MITOTIC_CELL_CYCLE_CHECKPOINT	0.688492	0.94898	0.0626618	0.277441	0.833537	24	C5 GOBP
GOBP_MULTICELLULAR_ORGANISM_GROWTH	0.683468	0.94898	0.0637845	0.315162	0.835121	15	C5 GOBP
GOBP_MUSCLE_CELL_PROLIFERATION	0.660606	0.94898	0.0655321	-0.294576	-0.852097	20	C5 GOBP
GOBP_NEGATIVE_REGULATION_OF_TRANSFERASE_ACTIVITY	0.686679	0.94898	0.0601186	0.250994	0.878495	51	C5 GOBP
GOBP_NON_CANONICAL_WNT_SIGNALING_PATHWAY	0.666667	0.94898	0.0619763	0.262403	0.863564	37	C5 GOBP
GOBP_ORGANELLE_ASSEMBLY	0.67951	0.94898	0.0573667	0.218662	0.888774	118	C5 GOBP
GOBP_POSITIVE_REGULATION_OF_CHROMATIN_ORGANIZATION	0.675889	0.94898	0.0633597	-0.312219	-0.830524	15	C5 GOBP
GOBP_POSITIVE_REGULATION_OF_INTRACELLULAR_SIGNAL_TRANSDUCTION	0.680412	0.94898	0.0564118	0.212907	0.893719	147	C5 GOBP
GOBP_POSITIVE_REGULATION_OF_MRNA_CATABOLIC_PROCESS	0.665362	0.94898	0.0636424	0.328659	0.833703	12	C5 GOBP
GOBP_POSITIVE_REGULATION_OF_PROTEIN_IMPORT	0.677485	0.94898	0.0645031	-0.339369	-0.814287	10	C5 GOBP
GOBP_POSITIVE_REGULATION_OF_PROTEIN_METABOLIC_PROCESS	0.670492	0.94898	0.0549074	0.206054	0.91288	214	C5 GOBP
GOBP_PROTEASOMAL_PROTEIN_CATABOLIC_PROCESS	0.673077	0.94898	0.0577309	0.226556	0.886911	90	C5 GOBP
GOBP_PROTEIN_DNA_COMPLEX_SUBUNIT_ORGANIZATION	0.689507	0.94898	0.0662842	-0.253475	-0.850725	36	C5 GOBP
GOBP_RECEPTOR_MEDIATED_ENDOCYTOSIS	0.688017	0.94898	0.0646485	-0.252991	-0.83465	32	C5 GOBP
GOBP_REGULATION_OF_CELLULAR_LOCALIZATION	0.684834	0.94898	0.0716527	-0.211078	-0.912074	148	C5 GOBP
GOBP_REGULATION_OF_CELLULAR_RESPONSE_TO_STRESS	0.685579	0.94898	0.0714786	-0.217568	-0.883613	96	C5 GOBP
GOBP_REGULATION_OF_CELL_MORPHOGENESIS_INVOLVED_IN_DIFFERENTIATION	0.668	0.94898	0.0645031	-0.298194	-0.825691	17	C5 GOBP
GOBP_REGULATION_OF_HISTONE_MODIFICATION	0.668024	0.94898	0.0653834	-0.300327	-0.839781	18	C5 GOBP
GOBP_REGULATION_OF_MEMBRANE_POTENTIAL	0.665406	0.94898	0.0619763	0.270786	0.851766	29	C5 GOBP
GOBP_REGULATION_OF_TRANSMEMBRANE_RECEPTOR_PROTEIN_SERINE_THREONINE_KINASE_SIGNALING_PATHWAY	0.675299	0.94898	0.0637845	0.308867	0.836788	17	C5 GOBP
GOBP_REGULATION_OF_VASCULATURE_DEVELOPMENT	0.689109	0.94898	0.0625237	0.282644	0.828193	22	C5 GOBP
GOBP_RESPONSE_TO_MOLECULE_OF_BACTERIAL_ORIGIN	0.663812	0.94898	0.0681513	-0.256825	-0.861967	36	C5 GOBP
GOBP_RESPONSE_TO_OSMOTIC_STRESS	0.665362	0.94898	0.0636424	0.32822	0.832588	12	C5 GOBP
GOBP_RESPONSE_TO_PEPTIDE	0.688406	0.94898	0.0583453	0.233785	0.86678	68	C5 GOBP
GOBP_RESPONSE_TO_TOPOLOGICALLY_INCORRECT_PROTEIN	0.672304	0.94898	0.0668966	-0.247679	-0.870715	45	C5 GOBP
GOBP_RNA_LOCALIZATION	0.676856	0.94898	0.0681513	-0.23479	-0.87889	58	C5 GOBP
GOBP_SPLICEOSOMAL_COMPLEX_ASSEMBLY	0.672269	0.94898	0.0665892	-0.267782	-0.842964	28	C5 GOBP
GOBP_STRESS_ACTIVATED_PROTEIN_KINASE_SIGNALING_CASCADE	0.681435	0.94898	0.0661326	-0.252863	-0.853161	37	C5 GOBP
GOBP_VESICLE_BUDDING_FROM_MEMBRANE	0.678571	0.94898	0.0633597	0.277883	0.838916	25	C5 GOBP
GOBP_AMYLOID_PRECURSOR_PROTEIN_METABOLIC_PROCESS	0.690428	0.949414	0.0637845	0.329385	0.830565	13	C5 GOBP
GOBP_CELLULAR_MODIFIED_AMINO_ACID_METABOLIC_PROCESS	0.691235	0.949692	0.0626618	0.301961	0.818078	17	C5 GOBP
GOBP_MESENCHYMAL_CELL_DIFFERENTIATION	0.693548	0.950992	0.063079	-0.288831	-0.819079	19	C5 GOBP
GOBP_POSITIVE_REGULATION_OF_RESPONSE_TO_DNA_DAMAGE_STIMULUS	0.694	0.950992	0.0626618	-0.293223	-0.811927	17	C5 GOBP
GOBP_PROTEIN_LOCALIZATION_TO_CHROMOSOME	0.693227	0.950992	0.0625237	-0.276844	-0.838679	23	C5 GOBP
GOBP_RESPONSE_TO_ENDOGENOUS_STIMULUS	0.696517	0.953609	0.053677	0.208088	0.905827	189	C5 GOBP
GOBP_REGULATION_OF_DNA_REPAIR	0.698574	0.953928	0.0632191	-0.292625	-0.818246	18	C5 GOBP
GOBP_STEROL_METABOLIC_PROCESS	0.698574	0.953928	0.0632191	-0.312648	-0.790936	12	C5 GOBP
GOBP_TISSUE_REMODELING	0.698574	0.953928	0.0632191	0.327726	0.826382	13	C5 GOBP
GOBP_REGULATION_OF_CELLULAR_AMIDE_METABOLIC_PROCESS	0.699769	0.953937	0.0692836	-0.215196	-0.881002	99	C5 GOBP
GOBP_REGULATION_OF_UBIQUITIN_PROTEIN_TRANSFERASE_ACTIVITY	0.699797	0.953937	0.0629395	-0.327056	-0.809723	11	C5 GOBP
GOBP_NEGATIVE_REGULATION_OF_CELLULAR_PROTEIN_CATABOLIC_PROCESS	0.701172	0.954981	0.0610364	0.300005	0.810838	16	C5 GOBP
GOBP_LYSOSOME_LOCALIZATION	0.703854	0.956144	0.0626618	-0.325249	-0.805249	11	C5 GOBP
GOBP_POSITIVE_REGULATION_OF_SMOOTH_MUSCLE_CELL_PROLIFERATION	0.703854	0.956144	0.0626618	-0.33221	-0.797109	10	C5 GOBP
GOBP_RESPONSE_TO_INTERLEUKIN_1	0.702804	0.956144	0.0588438	0.242121	0.858417	53	C5 GOBP
GOBP_ADENYLATE_CYCLASE_MODULATING_G_PROTEIN_COUPLED_RECEPTOR_SIGNALING_PATHWAY	0.708163	0.957339	0.0626618	-0.294895	-0.797497	16	C5 GOBP
GOBP_CELLULAR_EXTRAVASATION	0.712245	0.957339	0.0623861	-0.292972	-0.792299	16	C5 GOBP
GOBP_KERATINOCYTE_DIFFERENTIATION	0.710372	0.957339	0.0605093	0.31616	0.801998	12	C5 GOBP
GOBP_MITOCHONDRIAL_TRANSLATION	0.712665	0.957339	0.0587186	0.268069	0.832251	27	C5 GOBP
GOBP_MODULATION_BY_HOST_OF_SYMBIONT_PROCESS	0.711155	0.957339	0.0613026	0.294082	0.796732	17	C5 GOBP
GOBP_NUCLEOTIDE_EXCISION_REPAIR_PREINCISION_COMPLEX_ASSEMBLY	0.707269	0.957339	0.0609039	0.329507	0.805654	10	C5 GOBP
GOBP_PEPTIDYL_LYSINE_MODIFICATION	0.705882	0.957339	0.0642141	-0.262336	-0.825822	28	C5 GOBP
GOBP_REGULATION_OF_BLOOD_CIRCULATION	0.706721	0.957339	0.0626618	-0.309045	-0.781821	12	C5 GOBP
GOBP_REGULATION_OF_PROTEIN_TARGETING_TO_MITOCHONDRION	0.712329	0.957339	0.0603786	0.315374	0.800002	12	C5 GOBP
GOBP_RESPONSE_TO_NITROGEN_COMPOUND	0.712095	0.957339	0.0538979	0.210196	0.879411	141	C5 GOBP
GOBP_RESPONSE_TO_RADIATION	0.712474	0.957339	0.0640704	-0.238798	-0.839492	45	C5 GOBP
GOBP_RIBONUCLEOSIDE_TRIPHOSPHATE_METABOLIC_PROCESS	0.711253	0.957339	0.0643583	-0.253811	-0.821426	31	C5 GOBP
GOBP_VACUOLAR_TRANSPORT	0.708333	0.957339	0.0613026	0.272816	0.823618	25	C5 GOBP
GOBP_CELLULAR_MACROMOLECULE_LOCALIZATION	0.714055	0.958385	0.0513223	0.19248	0.914342	400	C5 GOBP
GOBP_CIRCADIAN_RHYTHM	0.716243	0.9605	0.0601186	0.288231	0.798409	18	C5 GOBP
GOBP_REGULATION_OF_CELL_CYCLE	0.717863	0.961851	0.0525899	0.206666	0.892774	177	C5 GOBP
GOBP_ALCOHOL_BIOSYNTHETIC_PROCESS	0.720978	0.961855	0.0617054	0.323857	0.816626	13	C5 GOBP
GOBP_CELLULAR_OXIDANT_DETOXIFICATION	0.724609	0.961855	0.059476	0.295592	0.79891	16	C5 GOBP
GOBP_NEGATIVE_REGULATION_OF_CELL_CYCLE	0.721254	0.961855	0.0543434	0.216617	0.862333	104	C5 GOBP
GOBP_NUCLEOSIDE_PHOSPHATE_BIOSYNTHETIC_PROCESS	0.722117	0.961855	0.0580984	0.247907	0.822445	40	C5 GOBP
GOBP_ORGANONITROGEN_COMPOUND_BIOSYNTHETIC_PROCESS	0.72351	0.961855	0.0518458	0.199813	0.912908	299	C5 GOBP
GOBP_RIBOSE_PHOSPHATE_BIOSYNTHETIC_PROCESS	0.719925	0.961855	0.0579755	0.250734	0.831208	38	C5 GOBP
GOBP_SENSORY_ORGAN_MORPHOGENESIS	0.72407	0.961855	0.0596037	0.311765	0.790847	12	C5 GOBP
GOBP_SINGLE_FERTILIZATION	0.718941	0.961855	0.0618406	-0.3046	-0.770576	12	C5 GOBP
GOBP_STRIATED_MUSCLE_CONTRACTION	0.720559	0.961855	0.0607719	-0.304047	-0.793468	14	C5 GOBP
GOBP_SUBSTRATE_ADHESION_DEPENDENT_CELL_SPREADING	0.72332	0.961855	0.0601186	0.287745	0.808252	19	C5 GOBP
GOBP_TRANSLATIONAL_INITIATION	0.722997	0.961855	0.0542316	0.213179	0.870794	121	C5 GOBP
GOBP_REACTIVE_OXYGEN_SPECIES_METABOLIC_PROCESS	0.72591	0.962767	0.0637845	-0.242381	-0.824429	39	C5 GOBP
GOBP_ADENYLATE_CYCLASE_ACTIVATING_G_PROTEIN_COUPLED_RECEPTOR_SIGNALING_PATHWAY	0.729124	0.962834	0.0611693	-0.303107	-0.7668	12	C5 GOBP
GOBP_ANATOMICAL_STRUCTURE_MATURATION	0.748527	0.962834	0.0582216	0.311602	0.769992	11	C5 GOBP
GOBP_ATP_DEPENDENT_CHROMATIN_REMODELING	0.748479	0.962834	0.0597318	-0.318375	-0.763913	10	C5 GOBP
GOBP_CARBOXYLIC_ACID_TRANSPORT	0.750491	0.962834	0.0580984	0.311001	0.768506	11	C5 GOBP
GOBP_CELLULAR_RESPONSE_TO_NITROGEN_COMPOUND	0.731397	0.962834	0.0555947	0.224908	0.858338	80	C5 GOBP
GOBP_CRISTAE_FORMATION	0.735178	0.962834	0.0593488	0.285142	0.800942	19	C5 GOBP
GOBP_DE_NOVO_PROTEIN_FOLDING	0.736527	0.962834	0.0597318	0.307802	0.802524	14	C5 GOBP
GOBP_DNA_REPLICATION	0.729167	0.962834	0.062249	-0.244508	-0.809694	33	C5 GOBP
GOBP_EMBRYO_DEVELOPMENT	0.743421	0.962834	0.0637845	-0.21451	-0.850157	75	C5 GOBP
GOBP_ENDOTHELIAL_CELL_MIGRATION	0.736948	0.962834	0.0599892	-0.259605	-0.792955	24	C5 GOBP
GOBP_MAINTENANCE_OF_PROTEIN_LOCATION	0.739958	0.962834	0.062249	-0.256616	-0.802793	27	C5 GOBP
GOBP_MUSCLE_SYSTEM_PROCESS	0.730193	0.962834	0.0635008	-0.241568	-0.821661	39	C5 GOBP
GOBP_NEGATIVE_REGULATION_OF_INTRACELLULAR_TRANSPORT	0.737769	0.962834	0.0587186	-0.298769	-0.772866	13	C5 GOBP
GOBP_NEGATIVE_REGULATION_OF_RESPONSE_TO_ENDOPLASMIC_RETICULUM_STRESS	0.739726	0.962834	0.0585938	-0.297669	-0.770021	13	C5 GOBP
GOBP_NEUROTRANSMITTER_TRANSPORT	0.750499	0.962834	0.0588438	-0.294284	-0.767989	14	C5 GOBP
GOBP_NUCLEAR_TRANSCRIBED_MRNA_CATABOLIC_PROCESS_DEADENYLATION_DEPENDENT_DECAY	0.748047	0.962834	0.0579755	0.287836	0.777948	16	C5 GOBP
GOBP_NUCLEOTIDE_EXCISION_REPAIR_DNA_INCISION	0.750507	0.962834	0.0596037	-0.309025	-0.765082	11	C5 GOBP
GOBP_POSITIVE_REGULATION_OF_ORGANELLE_ASSEMBLY	0.731161	0.962834	0.0610364	0.320828	0.808986	13	C5 GOBP
GOBP_POSITIVE_REGULATION_OF_PROTEIN_MODIFICATION_PROCESS	0.745201	0.962834	0.052913	0.210649	0.862027	122	C5 GOBP
GOBP_POSITIVE_REGULATION_OF_PROTEIN_SERINE_THREONINE_KINASE_ACTIVITY	0.727444	0.962834	0.0574877	0.249499	0.827116	38	C5 GOBP
GOBP_POSITIVE_REGULATION_OF_TELOMERE_MAINTENANCE	0.739308	0.962834	0.0605093	0.317918	0.801649	13	C5 GOBP
GOBP_POSITIVE_REGULATION_OF_UBIQUITIN_DEPENDENT_PROTEIN_CATABOLIC_PROCESS	0.747554	0.962834	0.0580984	0.280358	0.776599	18	C5 GOBP
GOBP_POSITIVE_REGULATION_OF_VIRAL_GENOME_REPLICATION	0.748527	0.962834	0.0582216	0.310988	0.760375	10	C5 GOBP
GOBP_POSITIVE_REGULATION_OF_WNT_SIGNALING_PATHWAY	0.747664	0.962834	0.0559429	0.243268	0.807182	39	C5 GOBP
GOBP_RAC_PROTEIN_SIGNAL_TRANSDUCTION	0.746562	0.962834	0.0583453	0.312922	0.765103	10	C5 GOBP
GOBP_REGIONALIZATION	0.745418	0.962834	0.0601186	-0.296282	-0.749534	12	C5 GOBP
GOBP_REGULATION_OF_ANATOMICAL_STRUCTURE_MORPHOGENESIS	0.72807	0.962834	0.0542316	0.210874	0.858811	119	C5 GOBP
GOBP_REGULATION_OF_JNK_CASCADE	0.741683	0.962834	0.0584693	-0.29724	-0.768912	13	C5 GOBP
GOBP_REGULATION_OF_MUSCLE_CONTRACTION	0.746507	0.962834	0.0590955	-0.296879	-0.774763	14	C5 GOBP
GOBP_REGULATION_OF_TRANSCRIPTION_FROM_RNA_POLYMERASE_II_PROMOTER_IN_RESPONSE_TO_HYPOXIA	0.741874	0.962834	0.0573667	0.254434	0.819668	34	C5 GOBP
GOBP_REGULATION_OF_TRANSLATIONAL_INITIATION	0.729387	0.962834	0.0629395	-0.256536	-0.81476	29	C5 GOBP
GOBP_RESPONSE_TO_GAMMA_RADIATION	0.732809	0.962834	0.0592219	0.317172	0.783756	11	C5 GOBP
GOBP_SCF_DEPENDENT_PROTEASOMAL_UBIQUITIN_DEPENDENT_PROTEIN_CATABOLIC_PROCESS	0.744361	0.962834	0.0564118	0.257946	0.821696	30	C5 GOBP
GOBP_SENSORY_SYSTEM_DEVELOPMENT	0.739308	0.962834	0.0605093	0.317509	0.800617	13	C5 GOBP
GOBP_SNRNA_TRANSCRIPTION	0.746562	0.962834	0.0583453	0.311531	0.761701	10	C5 GOBP
GOBP_STEROL_TRANSPORT	0.748479	0.962834	0.0597318	-0.31791	-0.762797	10	C5 GOBP
GOBP_SULFUR_COMPOUND_METABOLIC_PROCESS	0.747934	0.962834	0.0606404	-0.242707	-0.800719	32	C5 GOBP
GOBP_TEMPERATURE_HOMEOSTASIS	0.750507	0.962834	0.0596037	-0.308074	-0.762728	11	C5 GOBP
GOBP_TISSUE_MIGRATION	0.73904	0.962834	0.0617054	-0.241794	-0.804208	34	C5 GOBP
GOBP_TRANSCRIPTION_ELONGATION_FROM_RNA_POLYMERASE_II_PROMOTER	0.737154	0.962834	0.0592219	0.28479	0.799951	19	C5 GOBP
GOBP_ACTIN_FILAMENT_BASED_MOVEMENT	0.758	0.963564	0.0584693	-0.280278	-0.776081	17	C5 GOBP
GOBP_AMEBOIDAL_TYPE_CELL_MIGRATION	0.752137	0.963564	0.0619763	-0.232771	-0.810918	44	C5 GOBP
GOBP_CARBOHYDRATE_DERIVATIVE_CATABOLIC_PROCESS	0.758621	0.963564	0.0590955	-0.305863	-0.757255	11	C5 GOBP
GOBP_DEVELOPMENTAL_GROWTH_INVOLVED_IN_MORPHOGENESIS	0.753061	0.963564	0.0597318	-0.285308	-0.771573	16	C5 GOBP
GOBP_DNA_REPAIR	0.752747	0.963564	0.0546808	0.223802	0.842688	75	C5 GOBP
GOBP_EPIDERMAL_CELL_DIFFERENTIATION	0.755859	0.963564	0.0574877	0.283425	0.766027	16	C5 GOBP
GOBP_GASTRULATION	0.759674	0.963564	0.0592219	-0.292026	-0.738767	12	C5 GOBP
GOBP_GOLGI_VESICLE_TRANSPORT	0.759494	0.963564	0.053677	0.225347	0.826179	64	C5 GOBP
GOBP_NEGATIVE_REGULATION_OF_TRANSPORT	0.759009	0.963564	0.0640704	-0.221266	-0.835592	62	C5 GOBP
GOBP_POSITIVE_REGULATION_OF_PROTEIN_CATABOLIC_PROCESS	0.754221	0.963564	0.0557104	0.246119	0.803179	35	C5 GOBP
GOBP_PROTEIN_STABILIZATION	0.757974	0.963564	0.0554793	0.238031	0.814353	46	C5 GOBP
GOBP_REGULATION_OF_GENE_EXPRESSION_EPIGENETIC	0.753968	0.963564	0.0583453	0.264177	0.797537	25	C5 GOBP
GOBP_RIBONUCLEOSIDE_TRIPHOSPHATE_BIOSYNTHETIC_PROCESS	0.758985	0.963564	0.0610364	-0.24796	-0.787523	29	C5 GOBP
GOBP_VESICLE_ORGANIZATION	0.755515	0.963564	0.0546808	0.230901	0.834044	58	C5 GOBP
GOBP_AUTOPHAGOSOME_ORGANIZATION	0.766208	0.964058	0.0571259	0.305663	0.747355	10	C5 GOBP
GOBP_CELLULAR_RESPONSE_TO_VIRUS	0.765306	0.964058	0.0589694	-0.280764	-0.759283	16	C5 GOBP
GOBP_CELL_GROWTH	0.764045	0.964058	0.0550211	0.239687	0.814141	44	C5 GOBP
GOBP_EPITHELIAL_TO_MESENCHYMAL_TRANSITION	0.762	0.964058	0.0582216	-0.279594	-0.774187	17	C5 GOBP
GOBP_INTEGRIN_MEDIATED_SIGNALING_PATHWAY	0.764356	0.964058	0.0576091	0.267354	0.783391	22	C5 GOBP
GOBP_PROTEIN_EXIT_FROM_ENDOPLASMIC_RETICULUM	0.763265	0.964058	0.0590955	-0.281128	-0.760268	16	C5 GOBP
GOBP_REGULATION_OF_MITOTIC_NUCLEAR_DIVISION	0.762097	0.964058	0.0585938	0.295117	0.782005	15	C5 GOBP
GOBP_RESPONSE_TO_LEUKEMIA_INHIBITORY_FACTOR	0.765166	0.964058	0.057006	-0.289827	-0.749736	13	C5 GOBP
GOBP_RNA_CAPPING	0.766208	0.964058	0.0571259	0.306269	0.748836	10	C5 GOBP
GOBP_VIRAL_GENE_EXPRESSION	0.765625	0.964058	0.0514265	0.207321	0.837904	112	C5 GOBP
GOBP_ANION_TRANSMEMBRANE_TRANSPORT	0.769088	0.9659	0.0544556	0.23603	0.790965	41	C5 GOBP
GOBP_ORGANIC_CYCLIC_COMPOUND_CATABOLIC_PROCESS	0.770134	0.9659	0.0495902	0.202108	0.873983	181	C5 GOBP
GOBP_PROTEIN_HOMOOLIGOMERIZATION	0.769841	0.9659	0.0573667	0.259445	0.77947	24	C5 GOBP
GOBP_TERMINATION_OF_RNA_POLYMERASE_II_TRANSCRIPTION	0.768763	0.9659	0.0584693	-0.314893	-0.755559	10	C5 GOBP
GOBP_UBIQUITIN_DEPENDENT_ERAD_PATHWAY	0.772177	0.967689	0.0579755	0.292884	0.776088	15	C5 GOBP
GOBP_MITOTIC_NUCLEAR_DIVISION	0.773408	0.968458	0.0544556	0.234886	0.794284	43	C5 GOBP
GOBP_AUTOPHAGY_OF_MITOCHONDRION	0.774704	0.969306	0.0568864	0.271946	0.763875	19	C5 GOBP
GOBP_AEROBIC_RESPIRATION	0.785985	0.970334	0.0542316	0.240023	0.789913	37	C5 GOBP
GOBP_CALCIUM_ION_TRANSMEMBRANE_TRANSPORT	0.791489	0.970334	0.0593488	-0.240727	-0.768652	30	C5 GOBP
GOBP_CELLULAR_PROTEIN_COMPLEX_DISASSEMBLY	0.786116	0.970334	0.0537873	0.232738	0.796243	46	C5 GOBP
GOBP_CELLULAR_RESPONSE_TO_ABIOTIC_STIMULUS	0.776596	0.970334	0.0602484	-0.236975	-0.800797	38	C5 GOBP
GOBP_CELLULAR_RESPONSE_TO_HEAT	0.788	0.970334	0.0566484	-0.27088	-0.750059	17	C5 GOBP
GOBP_CELL_MORPHOGENESIS	0.783217	0.970334	0.0507028	0.208761	0.829294	103	C5 GOBP
GOBP_CHROMOSOME_SEPARATION	0.811395	0.970334	0.0544556	0.294588	0.72795	11	C5 GOBP
GOBP_CILIARY_BASAL_BODY_PLASMA_MEMBRANE_DOCKING	0.806773	0.970334	0.0553643	0.272758	0.738962	17	C5 GOBP
GOBP_CYTOPLASMIC_PATTERN_RECOGNITION_RECEPTOR_SIGNALING_PATHWAY	0.794297	0.970334	0.0571259	-0.273408	-0.76451	18	C5 GOBP
GOBP_DNA_CONFORMATION_CHANGE	0.783178	0.970334	0.0537873	0.23326	0.786249	42	C5 GOBP
GOBP_DNA_DAMAGE_RESPONSE_DETECTION_OF_DNA_DAMAGE	0.798434	0.970334	0.0550211	-0.280503	-0.725615	13	C5 GOBP
GOBP_DNA_INTEGRITY_CHECKPOINT	0.780632	0.970334	0.05653	0.269187	0.756123	19	C5 GOBP
GOBP_DNA_PACKAGING	0.78373	0.970334	0.05653	0.253798	0.762505	24	C5 GOBP
GOBP_DNA_SYNTHESIS_INVOLVED_IN_DNA_REPAIR	0.810591	0.970334	0.0561767	-0.270333	-0.683888	12	C5 GOBP
GOBP_EMBRYONIC_MORPHOGENESIS	0.8	0.970334	0.0588438	-0.233055	-0.787551	38	C5 GOBP
GOBP_FC_RECEPTOR_SIGNALING_PATHWAY	0.77677	0.970334	0.052805	0.223595	0.820987	65	C5 GOBP
GOBP_MAINTENANCE_OF_PROTEIN_LOCATION_IN_NUCLEUS	0.779961	0.970334	0.0562941	0.302059	0.738542	10	C5 GOBP
GOBP_MEIOTIC_CELL_CYCLE	0.800789	0.970334	0.0552496	0.265296	0.753468	20	C5 GOBP
GOBP_MEMBRANE_PROTEIN_PROTEOLYSIS	0.784114	0.970334	0.0577309	0.30646	0.772758	13	C5 GOBP
GOBP_METAPHASE_ANAPHASE_TRANSITION_OF_CELL_CYCLE	0.811395	0.970334	0.0544556	0.294588	0.72795	11	C5 GOBP
GOBP_MICROTUBULE_POLYMERIZATION_OR_DEPOLYMERIZATION	0.799189	0.970334	0.0566484	-0.306404	-0.735189	10	C5 GOBP
GOBP_MITOCHONDRIAL_TRANSMEMBRANE_TRANSPORT	0.79661	0.970334	0.0533478	0.242997	0.777165	31	C5 GOBP
GOBP_MITOTIC_DNA_INTEGRITY_CHECKPOINT	0.804781	0.970334	0.0554793	0.274755	0.74437	17	C5 GOBP
GOBP_MODULATION_OF_PROCESS_OF_OTHER_ORGANISM	0.808	0.970334	0.0554793	0.257807	0.763752	23	C5 GOBP
GOBP_MULTICELLULAR_ORGANISMAL_HOMEOSTASIS	0.808712	0.970334	0.052913	0.232719	0.765875	37	C5 GOBP
GOBP_MYELOID_CELL_HOMEOSTASIS	0.79375	0.970334	0.0582216	-0.232546	-0.770084	33	C5 GOBP
GOBP_NEGATIVE_REGULATION_OF_GENE_EXPRESSION	0.779242	0.970334	0.048215	0.195011	0.887492	287	C5 GOBP
GOBP_NEGATIVE_REGULATION_OF_KINASE_ACTIVITY	0.805243	0.970334	0.0525899	0.22565	0.766461	44	C5 GOBP
GOBP_NEGATIVE_REGULATION_OF_PROTEIN_POLYMERIZATION	0.806387	0.970334	0.0554793	0.287486	0.749556	14	C5 GOBP
GOBP_NEGATIVE_REGULATION_OF_PROTEOLYSIS_INVOLVED_IN_CELLULAR_PROTEIN_CATABOLIC_PROCESS	0.802395	0.970334	0.0557104	0.28864	0.752565	14	C5 GOBP
GOBP_NON_RECOMBINATIONAL_REPAIR	0.804481	0.970334	0.05653	0.298674	0.753124	13	C5 GOBP
GOBP_NUCLEOTIDE_EXCISION_REPAIR	0.781746	0.970334	0.0566484	0.259078	0.782143	25	C5 GOBP
GOBP_ORGANELLE_FUSION	0.808468	0.970334	0.0558265	-0.265219	-0.752119	19	C5 GOBP
GOBP_ORGANIC_HYDROXY_COMPOUND_METABOLIC_PROCESS	0.79661	0.970334	0.0533478	0.243642	0.77923	31	C5 GOBP
GOBP_POSITIVE_REGULATION_OF_DNA_BINDING_TRANSCRIPTION_FACTOR_ACTIVITY	0.799578	0.970334	0.0584693	-0.234416	-0.790922	37	C5 GOBP
GOBP_POSITIVE_REGULATION_OF_PEPTIDASE_ACTIVITY	0.786916	0.970334	0.0535669	0.23595	0.7829	39	C5 GOBP
GOBP_POSITIVE_REGULATION_OF_SUBSTRATE_ADHESION_DEPENDENT_CELL_SPREADING	0.780933	0.970334	0.0577309	-0.310746	-0.745607	10	C5 GOBP
GOBP_PROTEIN_MODIFICATION_BY_SMALL_PROTEIN_CONJUGATION_OR_REMOVAL	0.788756	0.970334	0.0491928	0.202327	0.854297	154	C5 GOBP
GOBP_PROTEIN_TARGETING_TO_MITOCHONDRION	0.78828	0.970334	0.0540088	0.248282	0.780977	29	C5 GOBP
GOBP_PURINE_CONTAINING_COMPOUND_METABOLIC_PROCESS	0.796673	0.970334	0.0524828	0.223365	0.805878	56	C5 GOBP
GOBP_REGULATION_OF_ACTIN_FILAMENT_BUNDLE_ASSEMBLY	0.810484	0.970334	0.0557104	-0.26492	-0.751273	19	C5 GOBP
GOBP_REGULATION_OF_BODY_FLUID_LEVELS	0.785047	0.970334	0.053677	0.230079	0.815725	53	C5 GOBP
GOBP_REGULATION_OF_CELLULAR_PROTEIN_LOCALIZATION	0.797227	0.970334	0.0494905	0.208149	0.832826	107	C5 GOBP
GOBP_REGULATION_OF_CELLULAR_RESPONSE_TO_HEAT	0.793103	0.970334	0.057006	-0.297166	-0.735721	11	C5 GOBP
GOBP_REGULATION_OF_CELL_DEVELOPMENT	0.8	0.970334	0.0583453	-0.221897	-0.795302	49	C5 GOBP
GOBP_REGULATION_OF_CHROMOSOME_SEPARATION	0.811395	0.970334	0.0544556	0.294588	0.72795	11	C5 GOBP
GOBP_REGULATION_OF_GTPASE_ACTIVITY	0.806985	0.970334	0.0516356	0.224755	0.806314	55	C5 GOBP
GOBP_REGULATION_OF_INTRACELLULAR_STEROID_HORMONE_RECEPTOR_SIGNALING_PATHWAY	0.800399	0.970334	0.0558265	0.289281	0.754236	14	C5 GOBP
GOBP_REGULATION_OF_NEUROTRANSMITTER_LEVELS	0.804082	0.970334	0.0566484	-0.264716	-0.715884	16	C5 GOBP
GOBP_REGULATION_OF_PROTEIN_STABILITY	0.788764	0.970334	0.0621124	-0.217266	-0.823147	63	C5 GOBP
GOBP_REGULATION_OF_SYNAPSE_STRUCTURE_OR_ACTIVITY	0.802	0.970334	0.0558265	-0.267478	-0.740638	17	C5 GOBP
GOBP_REGULATION_OF_VESICLE_MEDIATED_TRANSPORT	0.790393	0.970334	0.0606404	-0.20811	-0.821929	74	C5 GOBP
GOBP_RESPONSE_TO_ORGANIC_CYCLIC_COMPOUND	0.777972	0.970334	0.0510114	0.209143	0.830811	103	C5 GOBP
GOBP_RNA_CATABOLIC_PROCESS	0.795608	0.970334	0.0484088	0.200346	0.855035	165	C5 GOBP
GOBP_RNA_DEPENDENT_DNA_BIOSYNTHETIC_PROCESS	0.791165	0.970334	0.0566484	-0.248112	-0.75785	24	C5 GOBP
GOBP_TRANSLESION_SYNTHESIS	0.810591	0.970334	0.0561767	-0.270333	-0.683888	12	C5 GOBP
GOBP_VESICLE_TARGETING	0.806452	0.970334	0.0559429	0.281929	0.74706	15	C5 GOBP
GOBP_VESICLE_TARGETING_TO_FROM_OR_WITHIN_GOLGI	0.806452	0.970334	0.0559429	0.281929	0.74706	15	C5 GOBP
GOBP_POSITIVE_REGULATION_OF_PROTEOLYSIS_INVOLVED_IN_CELLULAR_PROTEIN_CATABOLIC_PROCESS	0.813861	0.971803	0.0546808	0.259433	0.760181	22	C5 GOBP
GOBP_REGULATION_OF_CHROMATIN_ORGANIZATION	0.813253	0.971803	0.0553643	-0.239726	-0.742185	25	C5 GOBP
GOBP_PROTEIN_LOCALIZATION_TO_NUCLEOPLASM	0.815416	0.972918	0.0557104	-0.301327	-0.723007	10	C5 GOBP
GOBP_ANTIGEN_PROCESSING_AND_PRESENTATION_OF_PEPTIDE_ANTIGEN_VIA_MHC_CLASS_I	0.816068	0.972956	0.0576091	-0.220611	-0.775556	45	C5 GOBP
GOBP_POSITIVE_REGULATION_OF_ENDOCYTOSIS	0.817289	0.973672	0.0541201	0.290821	0.711064	10	C5 GOBP
GOBP_MEMBRANE_INVAGINATION	0.820774	0.976486	0.0555947	-0.265319	-0.74189	18	C5 GOBP
GOBP_NUCLEOBASE_CONTAINING_COMPOUND_TRANSPORT	0.820896	0.976486	0.0577309	-0.220751	-0.777104	46	C5 GOBP
GOBP_MITOCHONDRIAL_GENE_EXPRESSION	0.823194	0.976919	0.0522693	0.241899	0.754826	28	C5 GOBP
GOBP_NUCLEOSIDE_TRIPHOSPHATE_BIOSYNTHETIC_PROCESS	0.823404	0.976919	0.0574877	-0.231978	-0.740714	30	C5 GOBP
GOBP_POSITIVE_REGULATION_OF_CYTOSKELETON_ORGANIZATION	0.82364	0.976919	0.0516356	0.22605	0.773363	46	C5 GOBP
GOBP_SMALL_GTPASE_MEDIATED_SIGNAL_TRANSDUCTION	0.824373	0.976919	0.0494905	0.21498	0.786817	62	C5 GOBP
GOBP_TRANSLATIONAL_TERMINATION	0.824197	0.976919	0.0519512	0.242896	0.754099	27	C5 GOBP
GOBP_ADAPTIVE_THERMOGENESIS	0.825558	0.977585	0.0551352	-0.296364	-0.7111	10	C5 GOBP
GOBP_CELL_JUNCTION_ORGANIZATION	0.830325	0.979014	0.0494905	0.216469	0.787688	61	C5 GOBP
GOBP_POSITIVE_REGULATION_OF_CELLULAR_AMIDE_METABOLIC_PROCESS	0.828694	0.979014	0.0574877	-0.22649	-0.770376	39	C5 GOBP
GOBP_POSITIVE_REGULATION_OF_EPITHELIAL_CELL_MIGRATION	0.828221	0.979014	0.0553643	-0.247818	-0.727105	21	C5 GOBP
GOBP_POSITIVE_REGULATION_OF_PROTEIN_BINDING	0.828343	0.979014	0.0542316	-0.271338	-0.708109	14	C5 GOBP
GOBP_REGULATION_OF_RESPONSE_TO_DNA_DAMAGE_STIMULUS	0.830508	0.979014	0.0514265	0.233539	0.746916	31	C5 GOBP
GOBP_TELOMERE_MAINTENANCE_VIA_TELOMERE_LENGTHENING	0.829317	0.979014	0.0544556	-0.236041	-0.730779	25	C5 GOBP
GOBP_REGULATION_OF_DNA_METABOLIC_PROCESS	0.831793	0.979792	0.0504983	0.216928	0.782656	56	C5 GOBP
GOBP_CARBOHYDRATE_DERIVATIVE_BIOSYNTHETIC_PROCESS	0.836661	0.98085	0.049391	0.212267	0.782156	66	C5 GOBP
GOBP_CELLULAR_RESPONSE_TO_PEPTIDE	0.835821	0.98085	0.0568864	-0.212855	-0.771197	51	C5 GOBP
GOBP_COPII_COATED_VESICLE_BUDDING	0.833992	0.98085	0.0534572	-0.263287	-0.700361	15	C5 GOBP
GOBP_MEMBRANE_ORGANIZATION	0.835052	0.98085	0.0469759	0.197022	0.836304	160	C5 GOBP
GOBP_REGULATION_OF_CELL_SIZE	0.836694	0.98085	0.0542316	-0.259216	-0.735096	19	C5 GOBP
GOBP_REGULATION_OF_DOUBLE_STRAND_BREAK_REPAIR	0.837067	0.98085	0.0546808	-0.26284	-0.664932	12	C5 GOBP
GOBP_RESPONSE_TO_ABIOTIC_STIMULUS	0.836493	0.98085	0.0618406	-0.191317	-0.839707	162	C5 GOBP
GOBP_ENDOCYTOSIS	0.840355	0.98177	0.0584693	-0.206537	-0.791169	65	C5 GOBP
GOBP_LOCALIZATION_WITHIN_MEMBRANE	0.840319	0.98177	0.0535669	-0.264202	-0.689485	14	C5 GOBP
GOBP_NUCLEOSIDE_TRIPHOSPHATE_METABOLIC_PROCESS	0.839248	0.98177	0.0557104	-0.222745	-0.74085	34	C5 GOBP
GOBP_REGULATION_OF_EPITHELIAL_CELL_MIGRATION	0.839323	0.98177	0.0562941	-0.233485	-0.741552	29	C5 GOBP
GOBP_ANATOMICAL_STRUCTURE_HOMEOSTASIS	0.842795	0.982435	0.0576091	-0.205982	-0.771053	58	C5 GOBP
GOBP_CELLULAR_RESPONSE_TO_TOPOLOGICALLY_INCORRECT_PROTEIN	0.842803	0.982435	0.0510114	0.228029	0.750439	37	C5 GOBP
GOBP_TRANSLATIONAL_ELONGATION	0.841713	0.982435	0.0502948	0.222406	0.745307	41	C5 GOBP
GOBP_POSITIVE_REGULATION_OF_DNA_BIOSYNTHETIC_PROCESS	0.84375	0.982809	0.0523759	0.261891	0.707827	16	C5 GOBP
GOBP_RIBOSOMAL_LARGE_SUBUNIT_ASSEMBLY	0.845214	0.983784	0.0542316	-0.259055	-0.655358	12	C5 GOBP
GOBP_MODULATION_OF_PROCESS_OF_OTHER_ORGANISM_INVOLVED_IN_SYMBIOTIC_INTERACTION	0.846004	0.983973	0.052163	0.250133	0.724401	21	C5 GOBP
GOBP_PEPTIDYL_AMINO_ACID_MODIFICATION	0.847636	0.985141	0.0471642	0.197256	0.815399	129	C5 GOBP
GOBP_EPITHELIAL_CELL_DIFFERENTIATION	0.848598	0.98553	0.0500923	0.218322	0.754575	48	C5 GOBP
GOBP_POSITIVE_REGULATION_OF_CATALYTIC_ACTIVITY	0.849246	0.985553	0.0450443	0.193482	0.837207	180	C5 GOBP
GOBP_ORGANIC_HYDROXY_COMPOUND_TRANSPORT	0.851779	0.986303	0.0524828	-0.253605	-0.674607	15	C5 GOBP
GOBP_SOMATIC_STEM_CELL_POPULATION_MAINTENANCE	0.850688	0.986303	0.0522693	0.281436	0.695449	11	C5 GOBP
GOBP_STRESS_FIBER_ASSEMBLY	0.851272	0.986303	0.052057	0.249125	0.690084	18	C5 GOBP
GOBP_NUCLEOSIDE_METABOLIC_PROCESS	0.85336	0.986599	0.0537873	-0.255588	-0.646586	12	C5 GOBP
GOBP_POSITIVE_REGULATION_OF_ACTIN_FILAMENT_BUNDLE_ASSEMBLY	0.85336	0.986599	0.0537873	-0.255989	-0.647601	12	C5 GOBP
GOBP_POSITIVE_REGULATION_OF_PEPTIDYL_SERINE_PHOSPHORYLATION	0.854291	0.986599	0.052805	0.264795	0.690393	14	C5 GOBP
GOBP_POSITIVE_REGULATION_OF_PROTEOLYSIS	0.856373	0.986599	0.04783	0.205703	0.754783	63	C5 GOBP
GOBP_POSITIVE_REGULATION_OF_SIGNALING	0.856436	0.986599	0.0628004	-0.186684	-0.859521	229	C5 GOBP
GOBP_RIBOSOME_ASSEMBLY	0.855319	0.986599	0.0557104	-0.227694	-0.727038	30	C5 GOBP
GOBP_VACUOLE_ORGANIZATION	0.856	0.986599	0.052805	0.242751	0.719148	23	C5 GOBP
GOBP_AMYLOID_PRECURSOR_PROTEIN_CATABOLIC_PROCESS	0.858546	0.986805	0.0518458	0.276713	0.683778	11	C5 GOBP
GOBP_CARBOHYDRATE_DERIVATIVE_METABOLIC_PROCESS	0.85913	0.986805	0.0462303	0.2013	0.802531	105	C5 GOBP
GOBP_LYTIC_VACUOLE_ORGANIZATION	0.858012	0.986805	0.0533478	-0.271439	-0.672028	11	C5 GOBP
GOBP_TOLL_LIKE_RECEPTOR_SIGNALING_PATHWAY	0.857414	0.986805	0.0503964	0.237052	0.730776	26	C5 GOBP
GOBP_CARDIAC_MUSCLE_CELL_DIFFERENTIATION	0.860511	0.986913	0.0517405	0.273308	0.668245	10	C5 GOBP
GOBP_LEUKOCYTE_ADHESION_TO_VASCULAR_ENDOTHELIAL_CELL	0.861057	0.986913	0.0515309	0.269469	0.683555	12	C5 GOBP
GOBP_NEGATIVE_REGULATION_OF_PROTEIN_CONTAINING_COMPLEX_ASSEMBLY	0.861111	0.986913	0.052163	0.237063	0.712226	24	C5 GOBP
GOBP_REGULATION_OF_CELL_DIVISION	0.861933	0.987133	0.0518458	0.24439	0.694094	20	C5 GOBP
GOBP_GLUCOSE_METABOLIC_PROCESS	0.863265	0.987938	0.0533478	-0.245857	-0.664883	16	C5 GOBP
GOBP_ACTIN_FILAMENT_BUNDLE_ORGANIZATION	0.868526	0.988196	0.0519512	-0.229123	-0.694112	23	C5 GOBP
GOBP_ACTIVATION_OF_CYSTEINE_TYPE_ENDOPEPTIDASE_ACTIVITY_INVOLVED_IN_APOPTOTIC_PROCESS	0.865306	0.988196	0.0532386	-0.243404	-0.658248	16	C5 GOBP
GOBP_CARDIAC_MUSCLE_CONTRACTION	0.866405	0.988196	0.0514265	0.272134	0.665374	10	C5 GOBP
GOBP_ENDOMEMBRANE_SYSTEM_ORGANIZATION	0.867514	0.988196	0.0477342	0.207725	0.762716	65	C5 GOBP
GOBP_FORMATION_OF_CYTOPLASMIC_TRANSLATION_INITIATION_COMPLEX	0.864971	0.988196	0.0513223	0.267917	0.679618	12	C5 GOBP
GOBP_LAMELLIPODIUM_ASSEMBLY	0.867188	0.988196	0.0511148	0.256627	0.693599	16	C5 GOBP
GOBP_MACROAUTOPHAGY	0.869159	0.988196	0.0489954	0.213763	0.738818	48	C5 GOBP
GOBP_MICROTUBULE_CYTOSKELETON_ORGANIZATION_INVOLVED_IN_MITOSIS	0.867327	0.988196	0.0517405	0.244003	0.714967	22	C5 GOBP
GOBP_PROTEIN_FOLDING	0.868597	0.988196	0.0571259	-0.201936	-0.770703	64	C5 GOBP
GOBP_REGULATION_OF_MICROTUBULE_CYTOSKELETON_ORGANIZATION	0.87	0.988436	0.052057	-0.242253	-0.670791	17	C5 GOBP
GOBP_POSITIVE_REGULATION_OF_DNA_METABOLIC_PROCESS	0.871893	0.989154	0.0498907	0.226054	0.728241	34	C5 GOBP
GOBP_REGULATION_OF_TRANS_SYNAPTIC_SIGNALING	0.871456	0.989154	0.049391	0.232032	0.72037	27	C5 GOBP
GOBP_PROTEIN_CONTAINING_COMPLEX_LOCALIZATION	0.874766	0.991697	0.0487011	0.217249	0.732281	42	C5 GOBP
GOBP_ATP_SYNTHESIS_COUPLED_PROTON_TRANSPORT	0.889113	0.992997	0.0514265	-0.238434	-0.676161	19	C5 GOBP
GOBP_CELL_CELL_SIGNALING_BY_WNT	0.885036	0.992997	0.04707	0.199735	0.754919	76	C5 GOBP
GOBP_CELL_JUNCTION_ASSEMBLY	0.881226	0.992997	0.0494905	0.224754	0.721927	33	C5 GOBP
GOBP_CELL_SURFACE_RECEPTOR_SIGNALING_PATHWAY_INVOLVED_IN_CELL_CELL_SIGNALING	0.885036	0.992997	0.04707	0.199735	0.754919	76	C5 GOBP
GOBP_COVALENT_CHROMATIN_MODIFICATION	0.882682	0.992997	0.0481184	0.215364	0.72171	41	C5 GOBP
GOBP_ESTABLISHMENT_OF_PROTEIN_LOCALIZATION_TO_PLASMA_MEMBRANE	0.892368	0.992997	0.0498907	0.258829	0.656565	12	C5 GOBP
GOBP_GLYCOSYL_COMPOUND_METABOLIC_PROCESS	0.892368	0.992997	0.0498907	-0.248101	-0.641797	13	C5 GOBP
GOBP_INTERFERON_BETA_PRODUCTION	0.890411	0.992997	0.0499914	0.259776	0.658967	12	C5 GOBP
GOBP_MAINTENANCE_OF_PROTEIN_LOCALIZATION_IN_ORGANELLE	0.880859	0.992997	0.0503964	0.250463	0.676939	16	C5 GOBP
GOBP_MITOCHONDRIAL_ATP_SYNTHESIS_COUPLED_PROTON_TRANSPORT	0.88391	0.992997	0.052163	-0.244813	-0.684552	18	C5 GOBP
GOBP_NEGATIVE_REGULATION_OF_DEPHOSPHORYLATION	0.88998	0.992997	0.0501934	0.269211	0.665241	11	C5 GOBP
GOBP_NIK_NF_KAPPAB_SIGNALING	0.884861	0.992997	0.0542316	-0.206747	-0.749065	51	C5 GOBP
GOBP_POSITIVE_REGULATION_OF_ATPASE_ACTIVITY	0.888224	0.992997	0.0510114	0.254912	0.664625	14	C5 GOBP
GOBP_POSITIVE_REGULATION_OF_CELL_DEVELOPMENT	0.880374	0.992997	0.0484088	0.217656	0.714204	36	C5 GOBP
GOBP_POSITIVE_REGULATION_OF_INFLAMMATORY_RESPONSE	0.880859	0.992997	0.0503964	0.250662	0.677477	16	C5 GOBP
GOBP_POSITIVE_REGULATION_OF_SMALL_GTPASE_MEDIATED_SIGNAL_TRANSDUCTION	0.888016	0.992997	0.0502948	0.263327	0.643841	10	C5 GOBP
GOBP_REGULATION_OF_CHROMOSOME_ORGANIZATION	0.883721	0.992997	0.0538979	-0.207883	-0.730811	45	C5 GOBP
GOBP_REGULATION_OF_PROTEIN_CONTAINING_COMPLEX_DISASSEMBLY	0.880478	0.992997	0.0513223	0.24936	0.675572	17	C5 GOBP
GOBP_REGULATION_OF_RAS_PROTEIN_SIGNAL_TRANSDUCTION	0.891616	0.992997	0.0519512	-0.230125	-0.675194	21	C5 GOBP
GOBP_REGULATION_OF_WNT_SIGNALING_PATHWAY	0.889706	0.992997	0.0471642	0.205988	0.738985	55	C5 GOBP
GOBP_RESPONSE_TO_OXYGEN_LEVELS	0.88671	0.992997	0.0551352	-0.195903	-0.771256	73	C5 GOBP
GOBP_RIBONUCLEOPROTEIN_COMPLEX_SUBUNIT_ORGANIZATION	0.889145	0.992997	0.0577309	-0.192604	-0.77334	86	C5 GOBP
GOBP_SENSORY_ORGAN_DEVELOPMENT	0.877301	0.992997	0.0526973	-0.235114	-0.689831	21	C5 GOBP
GOBP_STRIATED_MUSCLE_CELL_DIFFERENTIATION	0.891616	0.992997	0.0519512	-0.229959	-0.674705	21	C5 GOBP
GOBP_SYNAPTIC_SIGNALING	0.884544	0.992997	0.048022	0.213694	0.716115	41	C5 GOBP
GOBP_TRANSITION_METAL_ION_HOMEOSTASIS	0.876712	0.992997	0.0507028	0.243012	0.673149	18	C5 GOBP
GOBP_POSITIVE_REGULATION_OF_DNA_BINDING	0.894325	0.993519	0.0497903	0.258321	0.655278	12	C5 GOBP
GOBP_RIBONUCLEOPROTEIN_COMPLEX_BIOGENESIS	0.894737	0.993519	0.0590955	-0.184146	-0.787664	137	C5 GOBP
GOBP_SYNAPSE_ORGANIZATION	0.89375	0.993519	0.0526973	-0.207496	-0.68713	33	C5 GOBP
GOBP_CELLULAR_TRANSITION_METAL_ION_HOMEOSTASIS	0.898406	0.994175	0.0503964	0.24438	0.66208	17	C5 GOBP
GOBP_NEGATIVE_REGULATION_OF_CELL_DEVELOPMENT	0.896552	0.994175	0.0513223	-0.257146	-0.636642	11	C5 GOBP
GOBP_POSITIVE_REGULATION_OF_CELL_MORPHOGENESIS_INVOLVED_IN_DIFFERENTIATION	0.898204	0.994175	0.0504983	-0.245364	-0.640324	14	C5 GOBP
GOBP_RECEPTOR_METABOLIC_PROCESS	0.896825	0.994175	0.0502948	0.228473	0.689748	25	C5 GOBP
GOBP_TRANSMEMBRANE_RECEPTOR_PROTEIN_SERINE_THREONINE_KINASE_SIGNALING_PATHWAY	0.898496	0.994175	0.0477342	0.218439	0.695846	30	C5 GOBP
GOBP_ACTOMYOSIN_STRUCTURE_ORGANIZATION	0.903592	0.994283	0.0477342	0.221733	0.688396	27	C5 GOBP
GOBP_CELL_CELL_RECOGNITION	0.90224	0.994283	0.0512184	-0.237144	-0.599926	12	C5 GOBP
GOBP_INTRINSIC_APOPTOTIC_SIGNALING_PATHWAY_IN_RESPONSE_TO_OXIDATIVE_STRESS	0.902637	0.994283	0.0510114	-0.27669	-0.663894	10	C5 GOBP
GOBP_MITOTIC_CELL_CYCLE	0.90378	0.994283	0.0433637	0.187699	0.79673	160	C5 GOBP
GOBP_NEGATIVE_REGULATION_OF_MAP_KINASE_ACTIVITY	0.90224	0.994283	0.0512184	0.258414	0.651607	13	C5 GOBP
GOBP_POSITIVE_REGULATION_OF_CHROMOSOME_ORGANIZATION	0.900634	0.994283	0.0530213	-0.218723	-0.694666	29	C5 GOBP
GOBP_POSITIVE_REGULATION_OF_ENDOTHELIAL_CELL_MIGRATION	0.904297	0.994283	0.0491928	0.241144	0.651751	16	C5 GOBP
GOBP_TISSUE_HOMEOSTASIS	0.902778	0.994283	0.0499914	0.22704	0.682114	24	C5 GOBP
GOBP_TRANSMEMBRANE_TRANSPORT	0.90099	0.994283	0.0603786	-0.185848	-0.827827	183	C5 GOBP
GOBP_CARDIOCYTE_DIFFERENTIATION	0.90998	0.995757	0.0489954	0.250473	0.63537	12	C5 GOBP
GOBP_DNA_TEMPLATED_TRANSCRIPTION_ELONGATION	0.908911	0.995757	0.0495902	0.231194	0.677436	22	C5 GOBP
GOBP_INNATE_IMMUNE_RESPONSE_ACTIVATING_SIGNAL_TRANSDUCTION	0.908511	0.995757	0.052913	-0.208556	-0.70476	38	C5 GOBP
GOBP_INNER_MITOCHONDRIAL_MEMBRANE_ORGANIZATION	0.910714	0.995757	0.0495902	0.224795	0.675368	24	C5 GOBP
GOBP_NEGATIVE_REGULATION_OF_UBIQUITIN_DEPENDENT_PROTEIN_CATABOLIC_PROCESS	0.908023	0.995757	0.049094	0.253109	0.642057	12	C5 GOBP
GOBP_REGULATION_OF_DNA_BINDING	0.908	0.995757	0.0500923	0.226683	0.671548	23	C5 GOBP
GOBP_RIBOSOMAL_SMALL_SUBUNIT_ASSEMBLY	0.91018	0.995757	0.0498907	-0.242231	-0.632146	14	C5 GOBP
GOBP_STEROID_METABOLIC_PROCESS	0.909457	0.995757	0.0502948	-0.215368	-0.64462	22	C5 GOBP
GOBP_ANDROGEN_RECEPTOR_SIGNALING_PATHWAY	0.911937	0.9964	0.0488971	0.249259	0.632289	12	C5 GOBP
GOBP_MITOCHONDRIAL_ELECTRON_TRANSPORT_CYTOCHROME_C_TO_OXYGEN	0.91502	0.996943	0.0491928	-0.232409	-0.618226	15	C5 GOBP
GOBP_MODIFICATION_DEPENDENT_MACROMOLECULE_CATABOLIC_PROCESS	0.915194	0.996943	0.044064	0.189925	0.772251	120	C5 GOBP
GOBP_NEGATIVE_REGULATION_OF_MAPK_CASCADE	0.914894	0.996943	0.0525899	-0.212144	-0.677386	30	C5 GOBP
GOBP_PURINE_CONTAINING_COMPOUND_BIOSYNTHETIC_PROCESS	0.915612	0.996943	0.052163	-0.207378	-0.699695	37	C5 GOBP
GOBP_RIBOSOME_BIOGENESIS	0.91314	0.996943	0.054794	-0.187571	-0.747537	79	C5 GOBP
GOBP_MITOTIC_SPINDLE_ORGANIZATION	0.919132	0.998697	0.0488971	0.222382	0.631589	20	C5 GOBP
GOBP_REGULATION_OF_MICROTUBULE_BASED_PROCESS	0.918327	0.998697	0.049391	-0.216408	-0.655591	23	C5 GOBP
GOBP_REGULATION_OF_SMALL_GTPASE_MEDIATED_SIGNAL_TRANSDUCTION	0.918561	0.998697	0.04707	0.20651	0.679621	37	C5 GOBP
GOBP_ALCOHOL_METABOLIC_PROCESS	0.933723	0.999326	0.0476387	0.221289	0.640867	21	C5 GOBP
GOBP_CELLULAR_RESPONSE_TO_TOXIC_SUBSTANCE	0.926877	0.999326	0.0486034	0.221705	0.622751	19	C5 GOBP
GOBP_CELL_RECOGNITION	0.933723	0.999326	0.0476387	0.220457	0.638456	21	C5 GOBP
GOBP_CHROMOSOME_ORGANIZATION	0.93253	0.999326	0.0574877	-0.179426	-0.773675	150	C5 GOBP
GOBP_CLATHRIN_DEPENDENT_ENDOCYTOSIS	0.922921	0.999326	0.0499914	-0.259316	-0.622206	10	C5 GOBP
GOBP_DEVELOPMENTAL_CELL_GROWTH	0.926733	0.999326	0.0487011	0.226057	0.662382	22	C5 GOBP
GOBP_ENDOCYTIC_RECYCLING	0.933063	0.999326	0.0494905	-0.244884	-0.606283	11	C5 GOBP
GOBP_EPITHELIUM_DEVELOPMENT	0.932292	0.999326	0.042417	0.188783	0.756446	108	C5 GOBP
GOBP_HETEROTYPIC_CELL_CELL_ADHESION	0.921722	0.999326	0.0484088	0.240274	0.609498	12	C5 GOBP
GOBP_LIPID_LOCALIZATION	0.930672	0.999326	0.0512184	-0.209578	-0.659741	28	C5 GOBP
GOBP_MAINTENANCE_OF_PROTEIN_LOCATION_IN_CELL	0.930693	0.999326	0.048506	0.224054	0.656514	22	C5 GOBP
GOBP_MRNA_SPLICE_SITE_SELECTION	0.922	0.999326	0.049391	-0.218535	-0.605118	17	C5 GOBP
GOBP_NEGATIVE_REGULATION_OF_GENE_EXPRESSION_EPIGENETIC	0.925344	0.999326	0.0484088	0.249886	0.617487	11	C5 GOBP
GOBP_NEGATIVE_REGULATION_OF_MITOTIC_CELL_CYCLE	0.933185	0.999326	0.0537873	-0.186529	-0.711899	64	C5 GOBP
GOBP_POSITIVE_REGULATION_OF_TELOMERASE_RNA_LOCALIZATION_TO_CAJAL_BODY	0.924949	0.999326	0.0498907	-0.258208	-0.619548	10	C5 GOBP
GOBP_POST_GOLGI_VESICLE_MEDIATED_TRANSPORT	0.925781	0.999326	0.0481184	0.234554	0.633941	16	C5 GOBP
GOBP_PROTEIN_LOCALIZATION_TO_NUCLEUS	0.927509	0.999326	0.0457704	0.195196	0.684216	50	C5 GOBP
GOBP_REGULATION_OF_ATPASE_ACTIVITY	0.931641	0.999326	0.04783	0.230986	0.624296	16	C5 GOBP
GOBP_REGULATION_OF_MRNA_CATABOLIC_PROCESS	0.933185	0.999326	0.0537873	-0.186158	-0.710486	64	C5 GOBP
GOBP_RESPONSE_TO_ENDOPLASMIC_RETICULUM_STRESS	0.933457	0.999326	0.0452247	0.190654	0.687863	56	C5 GOBP
GOBP_TELOMERASE_RNA_LOCALIZATION	0.924949	0.999326	0.0498907	-0.258208	-0.619548	10	C5 GOBP
GOBP_TELOMERE_ORGANIZATION	0.922917	0.999326	0.0512184	-0.199809	-0.661673	33	C5 GOBP
GOBP_ACTIVATION_OF_INNATE_IMMUNE_RESPONSE	0.960377	1	0.0448645	0.18706	0.64303	47	C5 GOBP
GOBP_AMINE_METABOLIC_PROCESS	0.99789	1	0.048215	-0.142126	-0.479535	37	C5 GOBP
GOBP_ANAPHASE_PROMOTING_COMPLEX_DEPENDENT_CATABOLIC_PROCESS	1	1	0.0425878	0.150925	0.495236	36	C5 GOBP
GOBP_APICAL_JUNCTION_ASSEMBLY	0.962672	1	0.0466015	0.22635	0.553431	10	C5 GOBP
GOBP_CANONICAL_WNT_SIGNALING_PATHWAY	0.991579	1	0.0484088	-0.17329	-0.621091	49	C5 GOBP
GOBP_CELLULAR_PROTEIN_CONTAINING_COMPLEX_ASSEMBLY	0.966611	1	0.0389556	0.175363	0.788441	253	C5 GOBP
GOBP_CELLULAR_RESPONSE_TO_OXYGEN_LEVELS	1	1	0.0425878	0.110628	0.392223	53	C5 GOBP
GOBP_CELL_AGING	0.974052	1	0.0467883	-0.196215	-0.51206	14	C5 GOBP
GOBP_CELL_CELL_JUNCTION_ASSEMBLY	0.977597	1	0.0475434	0.209091	0.527235	13	C5 GOBP
GOBP_CELL_CELL_JUNCTION_ORGANIZATION	0.983707	1	0.0472587	-0.179246	-0.501212	18	C5 GOBP
GOBP_CELL_CYCLE	0.97479	1	0.0388759	0.170947	0.769011	260	C5 GOBP
GOBP_CELL_CYCLE_G2_M_PHASE_TRANSITION	0.986637	1	0.0512184	-0.174128	-0.664571	64	C5 GOBP
GOBP_CELL_CYCLE_PHASE_TRANSITION	0.940092	1	0.0550211	-0.178103	-0.749822	114	C5 GOBP
GOBP_CELL_CYCLE_PROCESS	0.944444	1	0.0390355	0.179322	0.788871	204	C5 GOBP
GOBP_CHROMATIN_ASSEMBLY_OR_DISASSEMBLY	0.950199	1	0.04783	-0.198687	-0.601907	23	C5 GOBP
GOBP_CHROMATIN_REMODELING	0.962302	1	0.04707	0.196617	0.590712	24	C5 GOBP
GOBP_DNA_BIOSYNTHETIC_PROCESS	0.977316	1	0.0441523	0.185353	0.614917	40	C5 GOBP
GOBP_DNA_TEMPLATED_TRANSCRIPTION_TERMINATION	0.952	1	0.0479259	-0.20151	-0.557976	17	C5 GOBP
GOBP_ENDOPLASMIC_RETICULUM_ORGANIZATION	0.973631	1	0.0475434	-0.220908	-0.546924	11	C5 GOBP
GOBP_ERAD_PATHWAY	0.953535	1	0.0483118	-0.213253	-0.61686	20	C5 GOBP
GOBP_ESTABLISHMENT_OF_CELL_POLARITY	0.969697	1	0.0475434	-0.200952	-0.581277	20	C5 GOBP
GOBP_FC_EPSILON_RECEPTOR_SIGNALING_PATHWAY	0.973684	1	0.044064	0.186624	0.61868	38	C5 GOBP
GOBP_FERTILIZATION	0.949084	1	0.0488971	0.244856	0.617418	13	C5 GOBP
GOBP_GLYCOPROTEIN_BIOSYNTHETIC_PROCESS	0.994152	1	0.0447749	0.167458	0.484969	21	C5 GOBP
GOBP_GLYCOSYLATION	0.994141	1	0.0448645	0.16356	0.442061	16	C5 GOBP
GOBP_GOLGI_ORGANIZATION	0.992095	1	0.0454968	0.178412	0.501144	19	C5 GOBP
GOBP_HEMATOPOIETIC_PROGENITOR_CELL_DIFFERENTIATION	0.993644	1	0.0486034	-0.162201	-0.576463	47	C5 GOBP
GOBP_HEMATOPOIETIC_STEM_CELL_DIFFERENTIATION	0.992424	1	0.0435378	0.154853	0.50962	37	C5 GOBP
GOBP_HISTONE_METHYLATION	0.981744	1	0.0471642	-0.214525	-0.514733	10	C5 GOBP
GOBP_HORMONE_METABOLIC_PROCESS	1	1	0.0446854	0.169083	0.428909	12	C5 GOBP
GOBP_INTERLEUKIN_1_MEDIATED_SIGNALING_PATHWAY	0.996262	1	0.0427591	0.14276	0.473688	39	C5 GOBP
GOBP_MATURATION_OF_LSU_RRNA	0.979716	1	0.0472587	-0.20882	-0.516996	11	C5 GOBP
GOBP_MATURATION_OF_SSU_RRNA	0.986248	1	0.0454968	0.203759	0.503505	11	C5 GOBP
GOBP_MITOTIC_SPINDLE_ASSEMBLY	1	1	0.0465084	0.166652	0.420224	13	C5 GOBP
GOBP_MORPHOGENESIS_OF_AN_EPITHELIUM	0.987433	1	0.041321	0.166815	0.61209	63	C5 GOBP
GOBP_MRNA_METABOLIC_PROCESS	0.984615	1	0.057853	-0.163034	-0.772982	291	C5 GOBP
GOBP_MULTI_ORGANISM_LOCALIZATION	0.979716	1	0.0472587	-0.207684	-0.514182	11	C5 GOBP
GOBP_MUSCLE_CELL_DEVELOPMENT	0.995943	1	0.0465084	-0.169693	-0.420126	11	C5 GOBP
GOBP_MUSCLE_CELL_DIFFERENTIATION	0.954631	1	0.0452247	0.201767	0.634663	29	C5 GOBP
GOBP_MUSCLE_CONTRACTION	0.972516	1	0.0494905	-0.177372	-0.563336	29	C5 GOBP
GOBP_NCRNA_METABOLIC_PROCESS	0.997797	1	0.0501934	-0.143206	-0.559884	71	C5 GOBP
GOBP_NCRNA_PROCESSING	0.991131	1	0.0508054	-0.169096	-0.647744	65	C5 GOBP
GOBP_NECROTIC_CELL_DEATH	0.954813	1	0.0469759	0.228978	0.559858	10	C5 GOBP
GOBP_NEGATIVE_REGULATION_OF_CANONICAL_WNT_SIGNALING_PATHWAY	0.998106	1	0.0432769	0.139223	0.458182	37	C5 GOBP
GOBP_NEGATIVE_REGULATION_OF_CELLULAR_PROTEIN_LOCALIZATION	0.973415	1	0.0479259	-0.192745	-0.565518	21	C5 GOBP
GOBP_NEGATIVE_REGULATION_OF_CELL_CYCLE_G2_M_PHASE_TRANSITION	0.993671	1	0.0484088	-0.16153	-0.545004	37	C5 GOBP
GOBP_NEGATIVE_REGULATION_OF_CELL_CYCLE_PHASE_TRANSITION	0.985689	1	0.0412376	0.164681	0.599251	60	C5 GOBP
GOBP_NEGATIVE_REGULATION_OF_CELL_CYCLE_PROCESS	0.940529	1	0.052913	-0.181412	-0.720204	76	C5 GOBP
GOBP_NEGATIVE_REGULATION_OF_ERK1_AND_ERK2_CASCADE	0.978516	1	0.0455878	0.205542	0.555529	16	C5 GOBP
GOBP_NEGATIVE_REGULATION_OF_PROTEASOMAL_PROTEIN_CATABOLIC_PROCESS	0.948919	1	0.0472587	0.236206	0.583683	11	C5 GOBP
GOBP_NEGATIVE_REGULATION_OF_WNT_SIGNALING_PATHWAY	0.995717	1	0.0489954	-0.148207	-0.504108	39	C5 GOBP
GOBP_POSITIVE_REGULATION_OF_BINDING	1	1	0.048506	-0.132518	-0.423135	30	C5 GOBP
GOBP_POSITIVE_REGULATION_OF_CANONICAL_WNT_SIGNALING_PATHWAY	0.947664	1	0.0450443	0.200267	0.657144	36	C5 GOBP
GOBP_POSITIVE_REGULATION_OF_CELL_CYCLE_PHASE_TRANSITION	0.96008	1	0.0474483	0.211378	0.55112	14	C5 GOBP
GOBP_POSITIVE_REGULATION_OF_DEFENSE_RESPONSE	0.949367	1	0.0434507	0.189116	0.718742	79	C5 GOBP
GOBP_POSITIVE_REGULATION_OF_HYDROLASE_ACTIVITY	0.951473	1	0.0414044	0.184038	0.739649	109	C5 GOBP
GOBP_POSITIVE_REGULATION_OF_MITOTIC_CELL_CYCLE	0.97556	1	0.0476387	0.21126	0.532704	13	C5 GOBP
GOBP_POSITIVE_REGULATION_OF_MOLECULAR_FUNCTION	0.992366	1	0.0571259	-0.164187	-0.749252	224	C5 GOBP
GOBP_POSITIVE_REGULATION_OF_TELOMERE_MAINTENANCE_VIA_TELOMERE_LENGTHENING	0.984344	1	0.0454059	0.205909	0.522326	12	C5 GOBP
GOBP_POSITIVE_REGULATION_OF_TRANSLATION	0.956848	1	0.0447749	0.194174	0.633663	35	C5 GOBP
GOBP_POSITIVE_REGULATION_OF_TYPE_I_INTERFERON_PRODUCTION	0.968811	1	0.0459538	0.201568	0.583752	21	C5 GOBP
GOBP_POSTTRANSCRIPTIONAL_REGULATION_OF_GENE_EXPRESSION	0.986371	1	0.0389556	0.165848	0.698526	151	C5 GOBP
GOBP_POST_TRANSLATIONAL_PROTEIN_MODIFICATION	0.945848	1	0.0435378	0.191092	0.695346	61	C5 GOBP
GOBP_PROCESS_UTILIZING_AUTOPHAGIC_MECHANISM	0.99287	1	0.0407404	0.164552	0.6333	85	C5 GOBP
GOBP_PROTEASOMAL_UBIQUITIN_INDEPENDENT_PROTEIN_CATABOLIC_PROCESS	0.994071	1	0.0454059	-0.171088	-0.455107	15	C5 GOBP
GOBP_PROTEIN_AUTOPHOSPHORYLATION	0.961771	1	0.0477342	-0.199402	-0.596833	22	C5 GOBP
GOBP_PROTEIN_CONTAINING_COMPLEX_SUBUNIT_ORGANIZATION	0.940895	1	0.0381629	0.173655	0.818165	378	C5 GOBP
GOBP_PROTEIN_LOCALIZATION_TO_CELL_PERIPHERY	0.973585	1	0.0442407	0.180522	0.620556	47	C5 GOBP
GOBP_PROTEIN_LOCALIZATION_TO_PLASMA_MEMBRANE	0.973535	1	0.0443293	0.186151	0.633041	45	C5 GOBP
GOBP_PROTEIN_MODIFICATION_BY_SMALL_PROTEIN_REMOVAL	0.953069	1	0.0431902	0.187368	0.681797	61	C5 GOBP
GOBP_PROTEIN_N_LINKED_GLYCOSYLATION	0.97556	1	0.0476387	0.210033	0.529611	13	C5 GOBP
GOBP_PROTEIN_PHOSPHOPANTETHEINYLATION	0.941065	1	0.0461379	0.204512	0.630464	26	C5 GOBP
GOBP_PROTEIN_TRANSMEMBRANE_TRANSPORT	0.97551	1	0.0477342	-0.197653	-0.534523	16	C5 GOBP
GOBP_RAS_PROTEIN_SIGNAL_TRANSDUCTION	0.939962	1	0.0455878	0.195047	0.667296	46	C5 GOBP
GOBP_REACTIVE_NITROGEN_SPECIES_METABOLIC_PROCESS	0.941061	1	0.0476387	0.239432	0.585418	10	C5 GOBP
GOBP_REGULATION_OF_ACTOMYOSIN_STRUCTURE_ORGANIZATION	0.936864	1	0.0494905	-0.218594	-0.611237	18	C5 GOBP
GOBP_REGULATION_OF_CELLULAR_AMINE_METABOLIC_PROCESS	1	1	0.0484088	-0.131252	-0.424781	31	C5 GOBP
GOBP_REGULATION_OF_CELLULAR_AMINO_ACID_METABOLIC_PROCESS	0.971645	1	0.0444181	0.186867	0.587795	29	C5 GOBP
GOBP_REGULATION_OF_CELL_CYCLE_G2_M_PHASE_TRANSITION	0.990809	1	0.0422468	0.166179	0.598782	57	C5 GOBP
GOBP_REGULATION_OF_CELL_CYCLE_PHASE_TRANSITION	0.939551	1	0.0418239	0.184337	0.727104	95	C5 GOBP
GOBP_REGULATION_OF_CYTOKINESIS	0.953347	1	0.048506	-0.234967	-0.581729	11	C5 GOBP
GOBP_REGULATION_OF_DNA_BIOSYNTHETIC_PROCESS	0.956436	1	0.0472587	0.211166	0.618751	22	C5 GOBP
GOBP_REGULATION_OF_DNA_REPLICATION	0.945233	1	0.0488971	-0.237079	-0.586958	11	C5 GOBP
GOBP_REGULATION_OF_ENDOTHELIAL_CELL_MIGRATION	0.947368	1	0.0469759	0.213681	0.618833	21	C5 GOBP
GOBP_REGULATION_OF_HEMATOPOIETIC_PROGENITOR_CELL_DIFFERENTIATION	0.93609	1	0.045862	0.20222	0.670382	38	C5 GOBP
GOBP_REGULATION_OF_HEMATOPOIETIC_STEM_CELL_DIFFERENTIATION	1	1	0.0425878	0.156279	0.512805	36	C5 GOBP
GOBP_REGULATION_OF_MITOTIC_CELL_CYCLE	0.975652	1	0.0404114	0.173909	0.693331	105	C5 GOBP
GOBP_REGULATION_OF_RHO_PROTEIN_SIGNAL_TRANSDUCTION	0.968689	1	0.0461379	-0.204858	-0.529934	13	C5 GOBP
GOBP_REGULATION_OF_STEM_CELL_DIFFERENTIATION	0.964083	1	0.0447749	0.191832	0.636412	40	C5 GOBP
GOBP_REGULATION_OF_STEROID_METABOLIC_PROCESS	0.946955	1	0.0473534	0.238139	0.588459	11	C5 GOBP
GOBP_REGULATION_OF_TELOMERE_MAINTENANCE	0.956522	1	0.0471642	0.207097	0.581719	19	C5 GOBP
GOBP_REGULATION_OF_TELOMERE_MAINTENANCE_VIA_TELOMERE_LENGTHENING	0.978088	1	0.0465084	0.203961	0.552574	17	C5 GOBP
GOBP_RETROGRADE_VESICLE_MEDIATED_TRANSPORT_GOLGI_TO_ENDOPLASMIC_RETICULUM	0.962451	1	0.046882	0.204025	0.57309	19	C5 GOBP
GOBP_RHO_PROTEIN_SIGNAL_TRANSDUCTION	0.949318	1	0.046882	0.21146	0.6124	21	C5 GOBP
GOBP_RIBOSOMAL_SMALL_SUBUNIT_BIOGENESIS	0.991543	1	0.0486034	-0.14739	-0.461092	27	C5 GOBP
GOBP_RRNA_METABOLIC_PROCESS	0.994526	1	0.0417397	0.157579	0.569996	59	C5 GOBP
GOBP_SELECTIVE_AUTOPHAGY	1	1	0.0455878	0.159034	0.414645	14	C5 GOBP
GOBP_SKELETAL_SYSTEM_DEVELOPMENT	0.961945	1	0.0499914	-0.191406	-0.607906	29	C5 GOBP
GOBP_SPINDLE_ORGANIZATION	0.975518	1	0.044064	0.171769	0.549359	31	C5 GOBP
GOBP_STEM_CELL_DIFFERENTIATION	0.994329	1	0.0433637	0.16243	0.552375	45	C5 GOBP
GOBP_TISSUE_MORPHOGENESIS	0.993348	1	0.0507028	-0.154243	-0.591693	66	C5 GOBP
GOBP_TRANSFORMING_GROWTH_FACTOR_BETA_RECEPTOR_SIGNALING_PATHWAY	0.958416	1	0.0471642	0.209683	0.614404	22	C5 GOBP
GOBP_VESICLE_MEDIATED_TRANSPORT_TO_THE_PLASMA_MEMBRANE	0.992032	1	0.045862	0.175221	0.474713	17	C5 GOBP
GSE10325_LUPUS_CD4_TCELL_VS_LUPUS_BCELL_DN	0.000144309	0.179809	0.518848	0.801995	2.07353	14	C7 immunological signature
GSE1112_HY_CD8AB_VS_HY_CD8AA_THYMOCYTE_RTOC_CULTURE_UP	0.00010612	0.179809	0.538434	0.654934	2.08891	33	C7 immunological signature
GSE41087_WT_VS_FOXP3_MUT_ANTI_CD3_CD28_STIM_CD4_TCELL_UP	0.0001172	0.179809	0.538434	0.580607	1.99737	48	C7 immunological signature
GSE45365_NK_CELL_VS_CD8A_DC_MCMV_INFECTION_UP	0.000152736	0.179809	0.518848	0.800966	2.07087	14	C7 immunological signature
LI_PBMC_MENOMUNE_A_C_Y_W_135_AGE_18_45YO_CORRELATED_WITH_ANTIBODY_RESPONSE_3DY_POSITIVE	0.00021383	0.201385	0.518848	0.800503	2.01837	12	C7 immunological signature
GSE3400_UNTREATED_VS_IFNB_TREATED_MEF_DN	0.000391374	0.307164	0.498493	0.66916	1.97708	24	C7 immunological signature
HARALAMBIEVA_PBMC_FLUARIX_AGE_50_74YO_CORR_WITH_28D_MEM_B_CELL_RESPONSE_AT_28DY_POSITIVE	0.000459463	0.309088	0.498493	0.448447	1.75511	96	C7 immunological signature
GSE1740_UNSTIM_VS_IFNA_STIMULATED_MCSF_DERIVED_MACROPHAGE_DN	0.000856911	0.362456	0.477271	0.541006	1.83711	45	C7 immunological signature
GSE21670_STAT3_KO_VS_WT_CD4_TCELL_UP	0.0008449	0.362456	0.477271	-0.638835	-1.96488	25	C7 immunological signature
GSE30083_SP1_VS_SP3_THYMOCYTE_UP	0.000859046	0.362456	0.477271	-0.616328	-2.00227	33	C7 immunological signature
GSE3982_EFF_MEMORY_CD4_TCELL_VS_NKCELL_DN	0.000693533	0.362456	0.477271	-0.644638	-1.95675	23	C7 immunological signature
HOWARD_PBMC_INACT_MONOV_INFLUENZA_A_INDONESIA_05_2005_H5N1_AGE_19_39YO_AS03_ADJUVANT_VS_BUFFER_1DY_UP	0.000944877	0.362456	0.477271	-0.637389	-1.93475	23	C7 immunological signature
LI_PBMC_MENACTRA_AGE_18_45YO_CORRELATED_WITH_ANTI_POLYSACCHARIDE_ANTIBODY_3DY_POSITIVE	0.00100062	0.362456	0.45506	0.75343	1.89968	12	C7 immunological signature
GSE13485_DAY3_VS_DAY7_YF17D_VACCINE_PBMC_DN	0.00122174	0.41094	0.45506	-0.609012	-1.90122	28	C7 immunological signature
GAUCHER_PBMC_YF_VAX_STAMARIL_UNKNOWN_AGE_3DY_UP	0.00177222	0.442319	0.45506	-0.550931	-1.89649	42	C7 immunological signature
GSE10325_CD4_TCELL_VS_BCELL_DN	0.0017019	0.442319	0.45506	0.735363	1.90125	14	C7 immunological signature
GSE13485_CTRL_VS_DAY3_YF17D_VACCINE_PBMC_DN	0.00149178	0.442319	0.45506	-0.629643	-1.98598	29	C7 immunological signature
GSE13485_PRE_VS_POST_YF17D_VACCINATION_PBMC_DN	0.00178816	0.442319	0.45506	-0.624728	-1.97048	29	C7 immunological signature
GSE26495_NAIVE_VS_PD1HIGH_CD8_TCELL_DN	0.00187861	0.442319	0.45506	0.449133	1.67951	71	C7 immunological signature
GSE36826_WT_VS_IL1R_KO_SKIN_UP	0.00153079	0.442319	0.45506	0.603106	1.87523	28	C7 immunological signature
GSE12845_PRE_GC_VS_DARKZONE_GC_TONSIL_BCELL_UP	0.00220869	0.472759	0.431708	-0.523869	-1.84382	49	C7 immunological signature
GSE3982_BCELL_VS_CENT_MEMORY_CD4_TCELL_UP	0.0021154	0.472759	0.431708	0.69479	1.92043	18	C7 immunological signature
ERWIN_COHEN_BLOOD_VACCINE_TC_83_AGE_23_48YO_VACCINATED_VS_CONTROL_7DY_UP	0.00270864	0.529687	0.431708	-0.721265	-1.94452	14	C7 immunological signature
GSE10325_CD4_TCELL_VS_MYELOID_DN	0.00292459	0.529687	0.431708	0.757553	1.86829	11	C7 immunological signature
GSE2405_HEAT_KILLED_LYSATE_VS_LIVE_A_PHAGOCYTOPHILUM_STIM_NEUTROPHIL_9H_UP	0.00284133	0.529687	0.431708	0.584108	1.81616	28	C7 immunological signature
GSE2405_S_AUREUS_VS_UNTREATED_NEUTROPHIL_DN	0.00277972	0.529687	0.431708	0.685861	1.89575	18	C7 immunological signature
GAUCHER_PBMC_YF_VAX_STAMARIL_UNKNOWN_AGE_10DY_UP	0.00450543	0.573623	0.407018	-0.521434	-1.79236	43	C7 immunological signature
GSE11057_NAIVE_VS_MEMORY_CD4_TCELL_DN	0.00390019	0.573623	0.431708	0.436118	1.63906	73	C7 immunological signature
GSE13485_CTRL_VS_DAY7_YF17D_VACCINE_PBMC_DN	0.00428274	0.573623	0.407018	-0.566298	-1.83974	33	C7 immunological signature
GSE1740_MCSF_VS_MCSF_AND_IFNG_DAY2_DERIVED_MACROPHAGE_UP	0.00429935	0.573623	0.407018	0.550511	1.75074	32	C7 immunological signature
GSE2770_IL12_AND_TGFB_VS_IL4_TREATED_ACT_CD4_TCELL_48H_DN	0.00422574	0.573623	0.407018	0.524251	1.74728	42	C7 immunological signature
GSE39110_DAY3_VS_DAY6_POST_IMMUNIZATION_CD8_TCELL_DN	0.00370355	0.573623	0.431708	0.624975	1.76384	20	C7 immunological signature
GSE3982_BCELL_VS_TH1_DN	0.00450713	0.573623	0.407018	0.623472	1.80547	22	C7 immunological signature
GSE41176_UNSTIM_VS_ANTI_IGM_STIM_TAK1_KO_BCELL_24H_UP	0.00373043	0.573623	0.431708	0.497995	1.69106	45	C7 immunological signature
GSE42021_TREG_PLN_VS_TREG_PRECURSORS_THYMUS_DN	0.00417641	0.573623	0.407018	-0.483948	-1.73818	53	C7 immunological signature
GSE4984_LPS_VS_VEHICLE_CTRL_TREATED_DC_DN	0.00423939	0.573623	0.407018	0.562402	1.82001	35	C7 immunological signature
HOEK_NK_CELL_2011_2012_TIV_3D_VS_0DY_ADULT_3D_DN	0.0036469	0.573623	0.431708	0.767574	1.81603	10	C7 immunological signature
GSE339_EX_VIVO_VS_IN_CULTURE_CD4CD8DN_DC_DN	0.00481732	0.596967	0.407018	0.509938	1.68024	40	C7 immunological signature
GSE25677_MPL_VS_R848_STIM_BCELL_UP	0.00509624	0.615339	0.407018	-0.633013	-1.87202	21	C7 immunological signature
NAKAYA_B_CELL_FLUMIST_AGE_18_50YO_7DY_DN	0.00530469	0.624494	0.407018	0.458398	1.66463	62	C7 immunological signature
GSE3039_ALPHAALPHA_CD8_TCELL_VS_B2_BCELL_UP	0.00613193	0.687506	0.407018	-0.541875	-1.7919	35	C7 immunological signature
GSE46606_UNSTIM_VS_CD40L_IL2_IL5_3DAY_STIMULATED_IRF4_KO_BCELL_DN	0.00608099	0.687506	0.407018	-0.656639	-1.90048	19	C7 immunological signature
GSE33424_CD161_HIGH_VS_NEG_CD8_TCELL_UP	0.00653362	0.715507	0.407018	0.534875	1.70102	32	C7 immunological signature
GSE34205_HEALTHY_VS_FLU_INF_INFANT_PBMC_DN	0.00683535	0.731538	0.407018	-0.478809	-1.69092	47	C7 immunological signature
GSE10325_LUPUS_CD4_TCELL_VS_LUPUS_MYELOID_UP	0.0124922	0.747439	0.38073	-0.404627	-1.54445	72	C7 immunological signature
GSE11057_NAIVE_VS_CENT_MEMORY_CD4_TCELL_DN	0.00984226	0.747439	0.38073	0.432536	1.55429	58	C7 immunological signature
GSE13306_RA_VS_UNTREATED_TREG_UP	0.0145636	0.747439	0.38073	-0.644298	-1.78305	15	C7 immunological signature
GSE13485_DAY1_VS_DAY7_YF17D_VACCINE_PBMC_DN	0.00794179	0.747439	0.38073	-0.57338	-1.80852	29	C7 immunological signature
GSE14350_TREG_VS_TEFF_DN	0.014933	0.747439	0.38073	0.660611	1.66565	12	C7 immunological signature
GSE1460_DP_THYMOCYTE_VS_THYMIC_STROMAL_CELL_UP	0.0138122	0.747439	0.38073	0.532199	1.67578	31	C7 immunological signature
GSE1460_INTRATHYMIC_T_PROGENITOR_VS_CD4_THYMOCYTE_DN	0.0131902	0.747439	0.38073	-0.446426	-1.6233	54	C7 immunological signature
GSE1460_INTRATHYMIC_T_PROGENITOR_VS_CD4_THYMOCYTE_UP	0.00941068	0.747439	0.38073	0.59689	1.70636	21	C7 immunological signature
GSE16385_ROSIGLITAZONE_VS_UNTREATED_IFNG_TNF_STIM_MACROPHAGE_UP	0.0147363	0.747439	0.38073	0.627931	1.68401	16	C7 immunological signature
GSE17301_ACD3_ACD28_VS_ACD3_ACD28_AND_IFNA5_STIM_CD8_TCELL_DN	0.00791147	0.747439	0.38073	0.515568	1.68209	38	C7 immunological signature
GSE17721_CTRL_VS_POLYIC_2H_BMDC_DN	0.0175528	0.747439	0.352488	-0.537098	-1.64478	26	C7 immunological signature
GSE17721_LPS_VS_PAM3CSK4_1H_BMDC_UP	0.0180799	0.747439	0.352488	0.469203	1.54602	40	C7 immunological signature
GSE17974_0H_VS_24H_IN_VITRO_ACT_CD4_TCELL_DN	0.0132866	0.747439	0.38073	-0.704326	-1.74324	10	C7 immunological signature
GSE19888_ADENOSINE_A3R_INH_VS_ACT_IN_MAST_CELL_DN	0.00946094	0.747439	0.38073	-0.600267	-1.77518	21	C7 immunological signature
GSE19888_ADENOSINE_A3R_INH_VS_ACT_IN_MAST_CELL_UP	0.0102808	0.747439	0.38073	-0.569519	-1.75169	25	C7 immunological signature
GSE21360_NAIVE_VS_QUATERNARY_MEMORY_CD8_TCELL_DN	0.0151894	0.747439	0.38073	-0.491263	-1.66626	37	C7 immunological signature
GSE21546_ELK1_KO_VS_SAP1A_KO_AND_ELK1_KO_DP_THYMOCYTES_UP	0.0130721	0.747439	0.38073	-0.461928	-1.6313	47	C7 immunological signature
GSE21546_WT_VS_SAP1A_KO_DP_THYMOCYTES_UP	0.00892222	0.747439	0.38073	-0.478355	-1.68363	49	C7 immunological signature
GSE21670_IL6_VS_TGFB_AND_IL6_TREATED_CD4_TCELL_UP	0.00776814	0.747439	0.407018	-0.466313	-1.66837	52	C7 immunological signature
GSE22196_HEALTHY_VS_OBESE_MOUSE_SKIN_GAMMADELTA_TCELL_DN	0.0179052	0.747439	0.352488	0.457312	1.5974	50	C7 immunological signature
GSE22611_UNSTIM_VS_6H_MDP_STIM_NOD2_TRANSDUCED_HEK293T_CELL_DN	0.0125326	0.747439	0.38073	-0.549925	-1.66926	23	C7 immunological signature
GSE22886_DAY0_VS_DAY7_MONOCYTE_IN_CULTURE_UP	0.0185709	0.747439	0.352488	-0.422306	-1.5434	58	C7 immunological signature
GSE22886_NAIVE_BCELL_VS_NEUTROPHIL_DN	0.0131781	0.747439	0.38073	-0.488403	-1.67065	39	C7 immunological signature
GSE23502_WT_VS_HDC_KO_MYELOID_DERIVED_SUPPRESSOR_CELL_COLON_TUMOR_UP	0.0131683	0.747439	0.38073	-0.627713	-1.81676	19	C7 immunological signature
GSE24142_EARLY_THYMIC_PROGENITOR_VS_DN2_THYMOCYTE_ADULT_DN	0.0168207	0.747439	0.352488	0.525765	1.65552	31	C7 immunological signature
GSE24142_EARLY_THYMIC_PROGENITOR_VS_DN2_THYMOCYTE_DN	0.0165484	0.747439	0.352488	0.503647	1.6273	34	C7 immunological signature
GSE24634_IL4_VS_CTRL_TREATED_NAIVE_CD4_TCELL_DAY3_DN	0.00726095	0.747439	0.407018	-0.452091	-1.64582	57	C7 immunological signature
GSE24634_TEFF_VS_TCONV_DAY5_IN_CULTURE_DN	0.013819	0.747439	0.38073	-0.441038	-1.58407	53	C7 immunological signature
GSE25123_WT_VS_PPARG_KO_MACROPHAGE_ROSIGLITAZONE_STIM_DN	0.0153629	0.747439	0.38073	0.6356	1.72534	17	C7 immunological signature
GSE26495_NAIVE_VS_PD1LOW_CD8_TCELL_DN	0.0104923	0.747439	0.38073	0.410402	1.53468	71	C7 immunological signature
GSE27859_MACROPHAGE_VS_DC_DN	0.0104626	0.747439	0.38073	-0.672563	-1.81322	14	C7 immunological signature
GSE27859_MACROPHAGE_VS_DC_UP	0.0142221	0.747439	0.38073	0.576768	1.64884	21	C7 immunological signature
GSE28737_WT_VS_BCL6_HET_MARGINAL_ZONE_BCELL_DN	0.0116176	0.747439	0.38073	0.566518	1.69967	25	C7 immunological signature
GSE29164_UNTREATED_VS_CD8_TCELL_AND_IL12_TREATED_MELANOMA_DAY7_DN	0.010231	0.747439	0.38073	-0.482626	-1.66011	41	C7 immunological signature
GSE29618_PRE_VS_DAY7_FLU_VACCINE_MDC_UP	0.0158808	0.747439	0.352488	-0.705464	-1.7695	11	C7 immunological signature
GSE34515_CD16_NEG_VS_POS_MONOCYTE_UP	0.0155279	0.747439	0.38073	0.535443	1.67765	30	C7 immunological signature
GSE360_CTRL_VS_B_MALAYI_LOW_DOSE_DC_UP	0.0179201	0.747439	0.352488	-0.500058	-1.60908	32	C7 immunological signature
GSE36888_UNTREATED_VS_IL2_TREATED_TCELL_17H_DN	0.0137871	0.747439	0.38073	0.638974	1.7345	17	C7 immunological signature
GSE3720_UNSTIM_VS_PMA_STIM_VD2_GAMMADELTA_TCELL_UP	0.0147044	0.747439	0.38073	-0.389964	-1.52754	77	C7 immunological signature
GSE37301_HEMATOPOIETIC_STEM_CELL_VS_GRAN_MONO_PROGENITOR_UP	0.0130302	0.747439	0.38073	-0.602516	-1.75955	20	C7 immunological signature
GSE39110_DAY3_VS_DAY6_POST_IMMUNIZATION_CD8_TCELL_WITH_IL2_TREATMENT_UP	0.0173677	0.747439	0.352488	0.497425	1.58191	32	C7 immunological signature
GSE3982_BCELL_VS_TH2_DN	0.00772724	0.747439	0.407018	0.599713	1.69254	20	C7 immunological signature
GSE3982_DC_VS_BCELL_DN	0.0182089	0.747439	0.352488	-0.508251	-1.68072	35	C7 immunological signature
GSE3982_EOSINOPHIL_VS_NEUTROPHIL_DN	0.0183814	0.747439	0.352488	-0.485211	-1.64574	37	C7 immunological signature
GSE3982_EOSINOPHIL_VS_TH2_UP	0.0176911	0.747439	0.352488	0.54655	1.67462	27	C7 immunological signature
GSE3982_MAC_VS_EFF_MEMORY_CD4_TCELL_DN	0.015425	0.747439	0.38073	0.535529	1.66511	28	C7 immunological signature
GSE40274_CTRL_VS_EOS_TRANSDUCED_ACTIVATED_CD4_TCELL_UP	0.0184893	0.747439	0.352488	0.580564	1.62329	19	C7 immunological signature
GSE40274_FOXP3_VS_FOXP3_AND_PBX1_TRANSDUCED_ACTIVATED_CD4_TCELL_DN	0.00730437	0.747439	0.407018	-0.643176	-1.78139	16	C7 immunological signature
GSE41176_UNSTIM_VS_ANTI_IGM_STIM_TAK1_KO_BCELL_24H_DN	0.0144556	0.747439	0.38073	0.628452	1.68541	16	C7 immunological signature
GSE42021_TCONV_PLN_VS_CD24LO_TCONV_THYMUS_UP	0.0156245	0.747439	0.38073	0.494499	1.61335	38	C7 immunological signature
GSE42021_TREG_PLN_VS_CD24LO_TREG_THYMUS_DN	0.010883	0.747439	0.38073	-0.498418	-1.71325	43	C7 immunological signature
GSE42724_B1_BCELL_VS_PLASMABLAST_UP	0.01341	0.747439	0.38073	0.567232	1.67593	24	C7 immunological signature
GSE43863_TFH_VS_LY6C_LOW_CXCR5NEG_EFFECTOR_CD4_TCELL_DN	0.0166408	0.747439	0.352488	-0.612434	-1.77254	19	C7 immunological signature
GSE43863_TH1_VS_LY6C_INT_CXCR5POS_MEMORY_CD4_TCELL_DN	0.0171761	0.747439	0.352488	-0.652338	-1.67572	12	C7 immunological signature
GSE43955_10H_VS_30H_ACT_CD4_TCELL_WITH_TGFB_IL6_DN	0.00944037	0.747439	0.38073	0.550322	1.71111	28	C7 immunological signature
GSE44732_UNSTIM_VS_IL27_STIM_IMATURE_DC_UP	0.010911	0.747439	0.38073	0.516481	1.66877	34	C7 immunological signature
GSE45365_HEALTHY_VS_MCMV_INFECTION_CD8_TCELL_IFNAR_KO_DN	0.0147754	0.747439	0.38073	-0.658397	-1.77503	14	C7 immunological signature
GSE46606_IRF4HIGH_VS_WT_CD40L_IL2_IL5_DAY3_STIMULATED_BCELL_UP	0.0113722	0.747439	0.38073	0.483374	1.59937	41	C7 immunological signature
GSE5542_UNTREATED_VS_IFNA_AND_IFNG_TREATED_EPITHELIAL_CELLS_24H_UP	0.0123378	0.747439	0.38073	0.527376	1.70666	35	C7 immunological signature
GSE6269_FLU_VS_E_COLI_INF_PBMC_UP	0.0102642	0.747439	0.38073	-0.483253	-1.6942	46	C7 immunological signature
GSE6269_FLU_VS_STREP_PNEUMO_INF_PBMC_UP	0.0102818	0.747439	0.38073	-0.466569	-1.65177	50	C7 immunological signature
GSE7460_FOXP3_MUT_VS_WT_ACT_TCONV_UP	0.00809966	0.747439	0.38073	0.528819	1.70863	34	C7 immunological signature
GSE7831_UNSTIM_VS_CPG_STIM_PDC_4H_DN	0.0176412	0.747439	0.352488	0.495828	1.57684	32	C7 immunological signature
GSE7852_TREG_VS_TCONV_DN	0.0120508	0.747439	0.38073	-0.533126	-1.66432	28	C7 immunological signature
GSE7852_TREG_VS_TCONV_FAT_DN	0.0160311	0.747439	0.352488	-0.468898	-1.61289	41	C7 immunological signature
GSE9006_HEALTHY_VS_TYPE_1_DIABETES_PBMC_AT_DX_UP	0.0169948	0.747439	0.352488	0.447623	1.57687	54	C7 immunological signature
GSE9509_LPS_VS_LPS_AND_IL10_STIM_IL10_KO_MACROPHAGE_20MIN_DN	0.0108161	0.747439	0.38073	0.477081	1.60408	43	C7 immunological signature
GSE9650_EFFECTOR_VS_MEMORY_CD8_TCELL_DN	0.0185709	0.747439	0.352488	-0.427371	-1.55582	57	C7 immunological signature
GSE9960_GRAM_NEG_VS_GRAM_NEG_AND_POS_SEPSIS_PBMC_UP	0.0110305	0.747439	0.38073	-0.624631	-1.73003	16	C7 immunological signature
GSE9988_ANTI_TREM1_AND_LPS_VS_VEHICLE_TREATED_MONOCYTES_UP	0.0143747	0.747439	0.38073	0.644945	1.66748	14	C7 immunological signature
KAECH_DAY15_EFF_VS_MEMORY_CD8_TCELL_DN	0.013526	0.747439	0.38073	-0.415789	-1.54948	64	C7 immunological signature
ZAK_PBMC_MRKAD5_HIV_1_GAG_POL_NEF_AGE_20_50YO_3DY_UP	0.0142722	0.747439	0.38073	-0.624091	-1.80628	19	C7 immunological signature
ZAK_PBMC_MRKAD5_HIV_1_GAG_POL_NEF_AGE_20_50YO_AD5_NAB_TITERS_GTE_200_VS_LTE_200_1DY_UP	0.0149879	0.747439	0.38073	0.461505	1.55171	43	C7 immunological signature
GSE21063_WT_VS_NFATC1_KO_16H_ANTI_IGM_STIM_BCELL_DN	0.0192273	0.76085	0.352488	0.60856	1.63206	16	C7 immunological signature
GSE21927_BALBC_VS_C57BL6_MONOCYTE_SPLEEN_DN	0.0192273	0.76085	0.352488	0.608563	1.63207	16	C7 immunological signature
GSE3982_BCELL_VS_NKCELL_DN	0.0196439	0.77086	0.352488	-0.560294	-1.65696	21	C7 immunological signature
ANDERSON_BLOOD_CN54GP140_ADJUVANTED_WITH_GLA_AF_AGE_18_45YO_6HR_DN	0.0213925	0.774142	0.352488	0.632422	1.61499	13	C7 immunological signature
GSE10240_IL22_VS_IL22_AND_IL17_STIM_PRIMARY_BRONCHIAL_EPITHELIAL_CELLS_UP	0.021739	0.774142	0.352488	0.449003	1.54463	48	C7 immunological signature
GSE10273_HIGH_IL7_VS_HIGH_IL7_AND_IRF4_IN_IRF4_8_NULL_PRE_BCELL_UP	0.0213059	0.774142	0.352488	-0.581079	-1.63559	17	C7 immunological signature
GSE15624_3H_VS_6H_HALOFUGINONE_TREATED_CD4_TCELL_UP	0.0220291	0.774142	0.352488	-0.556757	-1.66723	22	C7 immunological signature
GSE22589_HEALTHY_VS_HIV_INFECTED_DC_DN	0.0219446	0.774142	0.352488	-0.538906	-1.65753	25	C7 immunological signature
GSE24634_NAIVE_CD4_TCELL_VS_DAY7_IL4_CONV_TREG_DN	0.0214318	0.774142	0.352488	0.479075	1.56303	38	C7 immunological signature
GSE25123_WT_VS_PPARG_KO_MACROPHAGE_IL4_STIM_DN	0.0212355	0.774142	0.352488	0.54383	1.6563	26	C7 immunological signature
GSE3565_CTRL_VS_LPS_INJECTED_SPLENOCYTES_DN	0.0213963	0.774142	0.352488	-0.432537	-1.51651	45	C7 immunological signature
GSE36888_STAT5_AB_KNOCKIN_VS_WT_TCELL_IL2_TREATED_17H_DN	0.0201086	0.774142	0.352488	-0.546108	-1.70209	27	C7 immunological signature
GSE40666_STAT1_KO_VS_STAT4_KO_CD8_TCELL_UP	0.0206003	0.774142	0.352488	0.556249	1.62286	23	C7 immunological signature
GSE40685_TREG_VS_FOXP3_KO_TREG_PRECURSOR_UP	0.0203235	0.774142	0.352488	-0.442515	-1.55748	49	C7 immunological signature
GSE411_UNSTIM_VS_100MIN_IL6_STIM_SOCS3_KO_MACROPHAGE_DN	0.0216361	0.774142	0.352488	-0.433356	-1.50325	44	C7 immunological signature
GSE46242_CTRL_VS_EGR2_DELETED_ANERGIC_TH1_CD4_TCELL_DN	0.0207556	0.774142	0.352488	0.537533	1.64699	27	C7 immunological signature
KAECH_DAY8_EFF_VS_MEMORY_CD8_TCELL_UP	0.0218778	0.774142	0.352488	0.415578	1.49335	58	C7 immunological signature
GSE17721_POLYIC_VS_GARDIQUIMOD_1H_BMDC_DN	0.022573	0.784473	0.352488	-0.493644	-1.60371	33	C7 immunological signature
NAKAYA_PLASMACYTOID_DENDRITIC_CELL_FLUMIST_AGE_18_50YO_7DY_UP	0.0226563	0.784473	0.352488	0.302413	1.32843	221	C7 immunological signature
GAUCHER_PBMC_YF_VAX_STAMARIL_UNKNOWN_AGE_7DY_UP	0.0237391	0.785502	0.352488	-0.410344	-1.4896	55	C7 immunological signature
GSE11057_NAIVE_VS_EFF_MEMORY_CD4_TCELL_DN	0.0237952	0.785502	0.352488	0.401321	1.48987	69	C7 immunological signature
GSE12963_ENV_NEF_VS_ENV_NEF_AND_VPR_DEFICIENT_HIV1_INF_CD4_TCELL_UP	0.0244578	0.785502	0.352488	0.694602	1.64338	10	C7 immunological signature
GSE13229_IMM_VS_INTMATURE_NKCELL_UP	0.0238667	0.785502	0.352488	-0.654213	-1.71767	13	C7 immunological signature
GSE16385_MONOCYTE_VS_12H_ROSIGLITAZONE_IFNG_TNF_TREATED_MACROPHAGE_UP	0.0235464	0.785502	0.352488	-0.534336	-1.64347	25	C7 immunological signature
GSE17721_CTRL_VS_LPS_2H_BMDC_DN	0.0247481	0.785502	0.352488	0.536054	1.60827	25	C7 immunological signature
GSE17721_LPS_VS_PAM3CSK4_12H_BMDC_UP	0.0244962	0.785502	0.352488	-0.486786	-1.56637	32	C7 immunological signature
GSE21546_UNSTIM_VS_ANTI_CD3_STIM_ELK1_KO_DP_THYMOCYTES_UP	0.0252129	0.785502	0.352488	-0.523875	-1.65247	30	C7 immunological signature
GSE22103_UNSTIM_VS_LPS_STIM_NEUTROPHIL_DN	0.0254755	0.785502	0.352488	-0.465972	-1.58307	38	C7 immunological signature
GSE22886_NAIVE_BCELL_VS_BLOOD_PLASMA_CELL_UP	0.025253	0.785502	0.352488	0.514272	1.59902	28	C7 immunological signature
GSE3720_LPS_VS_PMA_STIM_VD1_GAMMADELTA_TCELL_UP	0.025526	0.785502	0.352488	0.496534	1.58369	33	C7 immunological signature
GSE40277_GATA1_AND_SATB1_TRANSDUCED_VS_CTRL_CD4_TCELL_UP	0.0246101	0.785502	0.352488	0.522994	1.62512	29	C7 immunological signature
GSE42021_TREG_PLN_VS_CD24HI_TREG_THYMUS_UP	0.0256885	0.785502	0.352488	-0.454687	-1.56519	42	C7 immunological signature
GSE4748_LPS_VS_LPS_AND_CYANOBACTERIUM_LPSLIKE_STIM_DC_3H_UP	0.0246206	0.785502	0.352488	0.490553	1.58499	34	C7 immunological signature
GSE9946_IMMATURE_VS_PROSTAGLANDINE2_TREATED_MATURE_DC_UP	0.0253493	0.785502	0.352488	-0.573155	-1.61328	17	C7 immunological signature
HOWARD_MONOCYTE_INACT_MONOV_INFLUENZA_A_INDONESIA_05_2005_H5N1_AGE_18_49YO_1DY_UP	0.0252129	0.785502	0.352488	-0.523269	-1.65056	30	C7 immunological signature
KAECH_DAY8_EFF_VS_MEMORY_CD8_TCELL_DN	0.0233976	0.785502	0.352488	-0.411756	-1.49473	55	C7 immunological signature
NAKAYA_PBMC_FLUAD_MALE_AGE_14_27YO_1D_POSTBOOST_VS_0D_PREIMM_MF59_ADJUVANTED_1DY_GENES_IN_BTM_M40_AND_M53_DN	0.0238646	0.785502	0.352488	0.458577	1.49933	39	C7 immunological signature
GSE24142_EARLY_THYMIC_PROGENITOR_VS_DN2_THYMOCYTE_FETAL_DN	0.0260876	0.792557	0.352488	0.536437	1.58494	24	C7 immunological signature
GSE11864_UNTREATED_VS_CSF1_PAM3CYS_IN_MAC_UP	0.0266859	0.795342	0.352488	0.468945	1.52998	38	C7 immunological signature
GSE17721_CPG_VS_GARDIQUIMOD_6H_BMDC_UP	0.026411	0.795342	0.352488	-0.517638	-1.58519	26	C7 immunological signature
GSE2128_CTRL_VS_MIMETOPE_NEGATIVE_SELECTION_DP_THYMOCYTE_NOD_UP	0.0265486	0.795342	0.352488	-0.520967	-1.64329	30	C7 immunological signature
GSE20727_CTRL_VS_H2O2_TREATED_DC_DN	0.0273321	0.799422	0.352488	-0.466455	-1.58212	37	C7 immunological signature
GSE40666_UNTREATED_VS_IFNA_STIM_STAT1_KO_CD8_TCELL_90MIN_DN	0.0272155	0.799422	0.352488	-0.56605	-1.59328	17	C7 immunological signature
GSE43863_TFH_VS_LY6C_INT_CXCR5POS_EFFECTOR_CD4_TCELL_DN	0.0272155	0.799422	0.352488	-0.566316	-1.59403	17	C7 immunological signature
GSE3039_ALPHAALPHA_VS_ALPHABETA_CD8_TCELL_DN	0.02799	0.81361	0.352488	-0.477331	-1.5893	36	C7 immunological signature
GSE17721_PAM3CSK4_VS_CPG_0.5H_BMDC_UP	0.0283846	0.820019	0.352488	-0.560857	-1.63789	20	C7 immunological signature
GSE10273_LOW_IL7_VS_HIGH_IL7_AND_IRF4_IN_IRF4_8_NULL_PRE_BCELL_UP	0.0292994	0.821564	0.352488	-0.672419	-1.68662	11	C7 immunological signature
GSE13522_CTRL_VS_T_CRUZI_Y_STRAIN_INF_SKIN_IFNG_KO_UP	0.0314702	0.821564	0.321776	-0.480879	-1.56224	33	C7 immunological signature
GSE15659_CD45RA_NEG_CD4_TCELL_VS_ACTIVATED_TREG_UP	0.0305099	0.821564	0.352488	-0.59778	-1.65431	15	C7 immunological signature
GSE16266_CTRL_VS_LPS_STIM_MEF_DN	0.0322763	0.821564	0.321776	0.652856	1.61008	11	C7 immunological signature
GSE18281_SUBCAPSULAR_CORTICAL_REGION_VS_WHOLE_CORTEX_THYMUS_DN	0.0321719	0.821564	0.321776	-0.573418	-1.65962	19	C7 immunological signature
GSE19941_IL10_KO_VS_IL10_KO_AND_NFKBP50_KO_UNSTIM_MACROPHAGE_UP	0.0315699	0.821564	0.321776	-0.555847	-1.56456	17	C7 immunological signature
GSE21033_CTRL_VS_POLYIC_STIM_DC_12H_UP	0.0296785	0.821564	0.352488	-0.40693	-1.48721	58	C7 immunological signature
GSE21033_CTRL_VS_POLYIC_STIM_DC_24H_UP	0.0322457	0.821564	0.321776	-0.472129	-1.57198	36	C7 immunological signature
GSE21546_UNSTIM_VS_ANTI_CD3_STIM_SAP1A_KO_DP_THYMOCYTES_UP	0.0293128	0.821564	0.352488	-0.521372	-1.6036	25	C7 immunological signature
GSE2585_THYMIC_DC_VS_THYMIC_MACROPHAGE_UP	0.0308937	0.821564	0.352488	-0.55258	-1.61372	20	C7 immunological signature
GSE26669_CTRL_VS_COSTIM_BLOCK_MLR_CD4_TCELL_DN	0.0290994	0.821564	0.352488	-0.492935	-1.57731	31	C7 immunological signature
GSE2770_TGFB_AND_IL4_ACT_VS_ACT_CD4_TCELL_2H_DN	0.0300221	0.821564	0.352488	-0.440701	-1.54502	46	C7 immunological signature
GSE2770_TGFB_AND_IL4_VS_IL12_TREATED_ACT_CD4_TCELL_6H_UP	0.0316796	0.821564	0.321776	-0.41661	-1.46067	45	C7 immunological signature
GSE360_CTRL_VS_B_MALAYI_LOW_DOSE_DC_DN	0.0308937	0.821564	0.352488	-0.553868	-1.61748	20	C7 immunological signature
GSE36826_NORMAL_VS_STAPH_AUREUS_INF_IL1R_KO_SKIN_DN	0.0313333	0.821564	0.321776	0.406847	1.50673	66	C7 immunological signature
GSE37532_VISCERAL_ADIPOSE_TISSUE_VS_LN_DERIVED_TREG_CD4_TCELL_DN	0.0307465	0.821564	0.352488	0.583783	1.56561	16	C7 immunological signature
GSE40274_CTRL_VS_EOS_TRANSDUCED_ACTIVATED_CD4_TCELL_DN	0.0298904	0.821564	0.352488	-0.541589	-1.65148	24	C7 immunological signature
GSE43863_NAIVE_VS_TH1_EFF_CD4_TCELL_D6_LCMV_DN	0.029054	0.821564	0.352488	0.586678	1.57337	16	C7 immunological signature
GSE5503_MLN_DC_VS_PLN_DC_ACTIVATED_ALLOGENIC_TCELL_UP	0.028913	0.821564	0.352488	0.524136	1.59632	26	C7 immunological signature
GSE5679_CTRL_VS_PPARG_LIGAND_ROSIGLITAZONE_AND_RARA_AGONIST_AM580_TREATED_DC_UP	0.0320996	0.821564	0.321776	0.487005	1.5533	33	C7 immunological signature
GSE6269_HEALTHY_VS_FLU_INF_PBMC_DN	0.0313638	0.821564	0.321776	-0.438706	-1.53803	46	C7 immunological signature
SCHERER_PBMC_YF_VAX_OR_APSV_WETVAX_AGE_18_40YO_JOINT_TO_VACCINIA_AND_YELLOW_FEVER_DN	0.0300147	0.821564	0.352488	-0.559516	-1.57489	17	C7 immunological signature
GSE21670_TGFB_VS_IL6_TREATED_STAT3_KO_CD4_TCELL_UP	0.0330188	0.82705	0.321776	-0.56207	-1.55676	16	C7 immunological signature
GSE34156_NOD2_LIGAND_VS_TLR1_TLR2_LIGAND_6H_TREATED_MONOCYTE_DN	0.0330188	0.82705	0.321776	-0.563382	-1.56039	16	C7 immunological signature
GSE3982_BCELL_VS_TH2_UP	0.0328082	0.82705	0.321776	0.577181	1.59536	18	C7 immunological signature
SCHERER_PBMC_YF_VAX_AGE_18_40YO_4_TO_7DY_UP	0.0336699	0.838897	0.321776	-0.364178	-1.45202	86	C7 immunological signature
GSE5542_UNTREATED_VS_IFNA_TREATED_EPITHELIAL_CELLS_24H_UP	0.0343418	0.851134	0.321776	0.437794	1.49821	46	C7 immunological signature
GSE30971_2H_VS_4H_LPS_STIM_MACROPHAGE_WBP7_HET_DN	0.0351671	0.867025	0.321776	-0.616138	-1.6611	14	C7 immunological signature
GSE1925_CTRL_VS_IFNG_PRIMED_MACROPHAGE_DN	0.0354716	0.868195	0.321776	-0.43447	-1.49447	41	C7 immunological signature
GSE6269_STAPH_AUREUS_VS_STREP_PNEUMO_INF_PBMC_UP	0.0355833	0.868195	0.321776	-0.560087	-1.55127	16	C7 immunological signature
GSE29164_CD8_TCELL_VS_CD8_TCELL_AND_IL12_TREATED_MELANOMA_DAY3_UP	0.0362518	0.879948	0.321776	0.519073	1.55732	25	C7 immunological signature
GSE40685_TREG_VS_FOXP3_KO_TREG_PRECURSOR_DN	0.0371736	0.893115	0.321776	0.481683	1.55879	35	C7 immunological signature
MATSUMIYA_PBMC_MODIFIED_VACCINIA_ANKARA_VACCINE_AGE_18_55YO_2DY_UP	0.0371028	0.893115	0.321776	-0.609376	-1.64287	14	C7 immunological signature
DHIMAN_PBMC_ATTENUVAX_AGE_15_25YO_SUBQ_7_OR_14DY_UP	0.0668058	0.896545	0.252961	-0.635183	-1.57211	10	C7 immunological signature
FLETCHER_PBMC_BCG_10W_INFANT_BCG_STIMULATED_VS_UNSTIMULATED_10W_UP	0.0622642	0.896545	0.248911	0.520132	1.50621	22	C7 immunological signature
FULLER_PBMC_F_TULARENSIS_VACCINE_LVS_AGE_22_54YO_18HR_UP	0.0592734	0.896545	0.257206	0.621827	1.4712	10	C7 immunological signature
FULLER_PBMC_F_TULARENSIS_VACCINE_LVS_AGE_22_54YO_48HR_UP	0.0458716	0.896545	0.287857	0.630228	1.55428	11	C7 immunological signature
GSE10239_MEMORY_VS_KLRG1HIGH_EFF_CD8_TCELL_UP	0.0745614	0.896545	0.245042	-0.422712	-1.39785	35	C7 immunological signature
GSE10239_NAIVE_VS_KLRG1HIGH_EFF_CD8_TCELL_UP	0.0900693	0.896545	0.227987	-0.369886	-1.37536	62	C7 immunological signature
GSE10273_HIGH_VS_LOW_IL7_TREATED_IRF4_8_NULL_PRE_BCELL_UP	0.068323	0.896545	0.248911	-0.47543	-1.44974	24	C7 immunological signature
GSE11864_UNTREATED_VS_CSF1_IFNG_PAM3CYS_IN_MAC_UP	0.0504505	0.896545	0.271289	0.423338	1.44891	47	C7 immunological signature
GSE11864_UNTREATED_VS_CSF1_IN_MAC_UP	0.0780142	0.896545	0.213928	0.384699	1.3662	55	C7 immunological signature
GSE11924_TH2_VS_TH17_CD4_TCELL_UP	0.0568421	0.896545	0.276501	-0.533663	-1.52943	18	C7 immunological signature
GSE11961_FOLLICULAR_BCELL_VS_MEMORY_BCELL_DAY40_UP	0.0637899	0.896545	0.245042	0.551472	1.47896	16	C7 immunological signature
GSE11961_MEMORY_BCELL_DAY7_VS_GERMINAL_CENTER_BCELL_DAY7_DN	0.0703125	0.896545	0.237794	0.504482	1.47183	23	C7 immunological signature
GSE11961_MEMORY_BCELL_DAY7_VS_MEMORY_BCELL_DAY40_UP	0.0805861	0.896545	0.213928	0.478844	1.45838	26	C7 immunological signature
GSE12366_NAIVE_VS_MEMORY_BCELL_DN	0.080292	0.896545	0.213928	0.465208	1.44646	28	C7 immunological signature
GSE12366_PLASMA_CELL_VS_NAIVE_BCELL_UP	0.0744879	0.896545	0.224966	0.482662	1.47887	27	C7 immunological signature
GSE13229_MATURE_VS_INTMATURE_NKCELL_DN	0.0770925	0.896545	0.24134	-0.454721	-1.41955	28	C7 immunological signature
GSE13306_RA_VS_UNTREATED_MEM_CD4_TCELL_UP	0.0711207	0.896545	0.248911	-0.452976	-1.42875	29	C7 immunological signature
GSE13411_NAIVE_BCELL_VS_PLASMA_CELL_DN	0.0942184	0.896545	0.213928	-0.556055	-1.45995	13	C7 immunological signature
GSE13411_SWITCHED_MEMORY_BCELL_VS_PLASMA_CELL_UP	0.0586081	0.896545	0.252961	0.502139	1.52933	26	C7 immunological signature
GSE13484_3H_UNSTIM_VS_YF17D_VACCINE_STIM_PBMC_DN	0.0787746	0.896545	0.237794	-0.41739	-1.38973	36	C7 immunological signature
GSE13485_DAY7_VS_DAY21_YF17D_VACCINE_PBMC_UP	0.0769231	0.896545	0.234393	-0.516011	-1.45244	17	C7 immunological signature
GSE13522_WT_VS_IFNAR_KO_SKIN_DN	0.051756	0.896545	0.271289	0.45014	1.46862	38	C7 immunological signature
GSE13522_WT_VS_IFNAR_KO_SKIN_UP	0.0802239	0.896545	0.216543	0.423807	1.38565	39	C7 immunological signature
GSE13547_2H_VS_12_H_ANTI_IGM_STIM_BCELL_UP	0.0588235	0.896545	0.271289	-0.509921	-1.508	21	C7 immunological signature
GSE13762_CTRL_VS_125_VITAMIND_DAY5_DC_DN	0.0535373	0.896545	0.271289	0.639898	1.51395	10	C7 immunological signature
GSE14000_TRANSLATED_RNA_VS_MRNA_DC_UP	0.088172	0.896545	0.222056	-0.451647	-1.40767	27	C7 immunological signature
GSE14308_TH17_VS_NAIVE_CD4_TCELL_UP	0.071298	0.896545	0.227987	0.453482	1.44217	32	C7 immunological signature
GSE1432_1H_VS_24H_IFNG_MICROGLIA_DN	0.084063	0.896545	0.204295	0.364154	1.32074	61	C7 immunological signature
GSE14350_IL2RB_KO_VS_WT_TEFF_UP	0.0530165	0.896545	0.266351	0.485666	1.52926	31	C7 immunological signature
GSE1448_CTRL_VS_ANTI_VALPHA2_DP_THYMOCYTE_DN	0.0773381	0.896545	0.216543	0.40529	1.38697	46	C7 immunological signature
GSE1460_INTRATHYMIC_T_PROGENITOR_VS_NAIVE_CD4_TCELL_CORD_BLOOD_DN	0.0623656	0.896545	0.266351	-0.486071	-1.51497	27	C7 immunological signature
GSE14769_UNSTIM_VS_120MIN_LPS_BMDM_DN	0.0824176	0.896545	0.2114	0.436021	1.41102	35	C7 immunological signature
GSE14769_UNSTIM_VS_20MIN_LPS_BMDM_DN	0.0558036	0.896545	0.287857	-0.489288	-1.54337	30	C7 immunological signature
GSE14908_RESTING_VS_HDM_STIM_CD4_TCELL_ATOPIC_PATIENT_UP	0.0944206	0.896545	0.213928	-0.402207	-1.37581	39	C7 immunological signature
GSE15324_ELF4_KO_VS_WT_ACTIVATED_CD8_TCELL_DN	0.0635965	0.896545	0.266351	-0.446981	-1.47811	35	C7 immunological signature
GSE15324_NAIVE_VS_ACTIVATED_CD8_TCELL_DN	0.0920771	0.896545	0.216543	-0.5585	-1.46637	13	C7 immunological signature
GSE15330_HSC_VS_GRANULOCYTE_MONOCYTE_PROGENITOR_IKAROS_KO_UP	0.0824176	0.896545	0.2114	0.477498	1.45428	26	C7 immunological signature
GSE15330_HSC_VS_MEGAKARYOCYTE_ERYTHROID_PROGENITOR_UP	0.0672269	0.896545	0.252961	-0.4998	-1.47807	21	C7 immunological signature
GSE15330_WT_VS_IKAROS_KO_HSC_UP	0.0519481	0.896545	0.271289	0.435598	1.45181	42	C7 immunological signature
GSE15750_DAY6_VS_DAY10_EFF_CD8_TCELL_DN	0.0685225	0.896545	0.252961	-0.577424	-1.51605	13	C7 immunological signature
GSE15930_NAIVE_VS_72H_IN_VITRO_STIM_IFNAB_CD8_TCELL_DN	0.0745614	0.896545	0.245042	-0.433242	-1.43267	35	C7 immunological signature
GSE15930_NAIVE_VS_72H_IN_VITRO_STIM_IL12_CD8_TCELL_DN	0.0539568	0.896545	0.261664	0.466567	1.50749	34	C7 immunological signature
GSE16266_LPS_VS_HEATSHOCK_AND_LPS_STIM_MEF_UP	0.0838095	0.896545	0.213928	0.512878	1.44747	20	C7 immunological signature
GSE16385_UNTREATED_VS_12H_ROSIGLITAZONE_IL4_TREATED_MACROPHAGE_UP	0.0821918	0.896545	0.237794	-0.39899	-1.40429	49	C7 immunological signature
GSE16450_CTRL_VS_IFNA_12H_STIM_MATURE_NEURON_CELL_LINE_DN	0.0643777	0.896545	0.261664	-0.43128	-1.47525	39	C7 immunological signature
GSE17301_ACD3_ACD28_VS_ACD3_ACD28_AND_IFNA2_STIM_CD8_TCELL_UP	0.0547445	0.896545	0.261664	0.495031	1.53919	28	C7 immunological signature
GSE1740_UNSTIM_VS_IFNA_STIMULATED_MCSF_IFNG_DERIVED_MACROPHAGE_UP	0.0836502	0.896545	0.213928	0.510304	1.45884	21	C7 immunological signature
GSE17721_4_VS_24H_GARDIQUIMOD_BMDC_UP	0.0585106	0.896545	0.248911	0.404011	1.40435	49	C7 immunological signature
GSE17721_ALL_VS_24H_PAM3CSK4_BMDC_UP	0.0496454	0.896545	0.271289	0.414579	1.44109	49	C7 immunological signature
GSE17721_CTRL_VS_CPG_12H_BMDC_UP	0.0715596	0.896545	0.227987	0.438271	1.42383	36	C7 immunological signature
GSE17721_CTRL_VS_CPG_24H_BMDC_UP	0.0529661	0.896545	0.287857	-0.509318	-1.52517	22	C7 immunological signature
GSE17721_CTRL_VS_LPS_12H_BMDC_DN	0.0425323	0.896545	0.321776	-0.470283	-1.55516	35	C7 immunological signature
GSE17721_CTRL_VS_LPS_1H_BMDC_UP	0.0731261	0.896545	0.224966	0.468218	1.47431	31	C7 immunological signature
GSE17721_LPS_VS_PAM3CSK4_6H_BMDC_UP	0.0769231	0.896545	0.24134	-0.445444	-1.43334	32	C7 immunological signature
GSE17721_LPS_VS_POLYIC_0.5H_BMDC_UP	0.0848861	0.896545	0.222056	-0.456634	-1.39243	24	C7 immunological signature
GSE17721_LPS_VS_POLYIC_1H_BMDC_UP	0.0945055	0.896545	0.216543	-0.43236	-1.38348	31	C7 immunological signature
GSE17721_PAM3CSK4_VS_CPG_12H_BMDC_DN	0.061674	0.896545	0.271289	-0.482097	-1.50501	28	C7 immunological signature
GSE17721_PAM3CSK4_VS_CPG_1H_BMDC_DN	0.0910781	0.896545	0.202072	0.457047	1.4202	29	C7 immunological signature
GSE17721_PAM3CSK4_VS_CPG_8H_BMDC_DN	0.0804348	0.896545	0.234393	-0.410169	-1.40354	40	C7 immunological signature
GSE17721_PAM3CSK4_VS_GADIQUIMOD_0.5H_BMDC_UP	0.0568421	0.896545	0.276501	-0.528566	-1.51483	18	C7 immunological signature
GSE17721_POLYIC_VS_CPG_2H_BMDC_DN	0.0819048	0.896545	0.216543	0.51523	1.45411	20	C7 immunological signature
GSE17721_POLYIC_VS_GARDIQUIMOD_2H_BMDC_DN	0.0819367	0.896545	0.213928	0.473113	1.44961	27	C7 immunological signature
GSE17721_POLYIC_VS_PAM3CSK4_1H_BMDC_DN	0.0903226	0.896545	0.21925	-0.449038	-1.39954	27	C7 immunological signature
GSE17721_POLYIC_VS_PAM3CSK4_1H_BMDC_UP	0.0673759	0.896545	0.231127	0.398789	1.3862	49	C7 immunological signature
GSE1791_CTRL_VS_NEUROMEDINU_IN_T_CELL_LINE_3H_UP	0.0844037	0.896545	0.208955	0.430827	1.39965	36	C7 immunological signature
GSE17974_0H_VS_48H_IN_VITRO_ACT_CD4_TCELL_UP	0.0703297	0.896545	0.252961	-0.459365	-1.46989	31	C7 immunological signature
GSE17974_0H_VS_6H_IN_VITRO_ACT_CD4_TCELL_UP	0.0621572	0.896545	0.245042	0.482068	1.51793	31	C7 immunological signature
GSE17974_CTRL_VS_ACT_IL4_AND_ANTI_IL12_48H_CD4_TCELL_DN	0.0873606	0.896545	0.206588	0.464896	1.44459	29	C7 immunological signature
GSE18148_CBFB_KO_VS_WT_TREG_DN	0.0538302	0.896545	0.282013	-0.499337	-1.52264	24	C7 immunological signature
GSE18791_CTRL_VS_NEWCASTLE_VIRUS_DC_16H_DN	0.0641822	0.896545	0.257206	-0.553498	-1.53177	15	C7 immunological signature
GSE18791_CTRL_VS_NEWCASTLE_VIRUS_DC_4H_DN	0.0911017	0.896545	0.216543	-0.491361	-1.42212	19	C7 immunological signature
GSE18791_CTRL_VS_NEWCASTLE_VIRUS_DC_8H_DN	0.0599572	0.896545	0.271289	-0.488714	-1.50315	25	C7 immunological signature
GSE19198_CTRL_VS_IL21_TREATED_TCELL_6H_DN	0.0520231	0.896545	0.276501	0.577413	1.50991	15	C7 immunological signature
GSE1925_CTRL_VS_24H_IFNG_STIM_MACROPHAGE_UP	0.0650759	0.896545	0.261664	-0.435898	-1.48089	38	C7 immunological signature
GSE1925_CTRL_VS_3H_IFNG_STIM_IFNG_PRIMED_MACROPHAGE_UP	0.0858369	0.896545	0.224966	-0.407524	-1.39399	39	C7 immunological signature
GSE19401_NAIVE_VS_IMMUNIZED_MOUSE_PLN_FOLLICULAR_DC_UP	0.0490368	0.896545	0.271289	0.401099	1.44132	58	C7 immunological signature
GSE19772_CTRL_VS_HCMV_INF_MONOCYTES_AND_PI3K_INHIBITION_UP	0.08	0.896545	0.231127	-0.50402	-1.44448	18	C7 immunological signature
GSE19888_CTRL_VS_A3R_ACT_TREATED_MAST_CELL_PRETREATED_WITH_A3R_INH_UP	0.0860806	0.896545	0.206588	0.470082	1.43169	26	C7 immunological signature
GSE19923_E2A_KO_VS_HEB_AND_E2A_KO_DP_THYMOCYTE_UP	0.0881295	0.896545	0.202072	0.434296	1.40322	34	C7 immunological signature
GSE20152_SPHK1_KO_VS_WT_HTNFA_OVERXPRESS_ANKLE_UP	0.0591837	0.896545	0.266351	-0.498465	-1.51305	23	C7 immunological signature
GSE20198_UNTREATED_VS_IFNA_TREATED_ACT_CD4_TCELL_DN	0.0628466	0.896545	0.245042	0.433238	1.41348	38	C7 immunological signature
GSE20715_0H_VS_24H_OZONE_LUNG_UP	0.0816327	0.896545	0.237794	-0.389919	-1.39505	52	C7 immunological signature
GSE20727_DNFB_ALLERGEN_VS_ROS_INH_AND_DNFB_ALLERGEN_TREATED_DC_DN	0.0510949	0.896545	0.271289	0.500345	1.55571	28	C7 immunological signature
GSE21063_CTRL_VS_ANTI_IGM_STIM_BCELL_NFATC1_KO_3H_DN	0.0903226	0.896545	0.21925	-0.448084	-1.39657	27	C7 immunological signature
GSE2128_C57BL6_VS_NOD_CD4CD8_DP_THYMOCYTE_DN	0.0376673	0.896545	0.321776	-0.513736	-1.58011	25	C7 immunological signature
GSE21380_NON_TFH_VS_TFH_CD4_TCELL_DN	0.0530828	0.896545	0.321776	-0.46007	-1.52139	35	C7 immunological signature
GSE21546_UNSTIM_VS_ANTI_CD3_STIM_SAP1A_KO_AND_ELK1_KO_DP_THYMOCYTES_UP	0.061674	0.896545	0.271289	-0.477429	-1.49044	28	C7 immunological signature
GSE21546_WT_VS_ELK1_KO_ANTI_CD3_STIM_DP_THYMOCYTES_UP	0.0915179	0.896545	0.222056	-0.436092	-1.37557	30	C7 immunological signature
GSE21546_WT_VS_SAP1A_KO_DP_THYMOCYTES_DN	0.0660981	0.896545	0.257206	-0.545923	-1.51203	16	C7 immunological signature
GSE21670_UNTREATED_VS_IL6_TREATED_STAT3_KO_CD4_TCELL_DN	0.0447498	0.896545	0.321776	-0.502032	-1.54411	25	C7 immunological signature
GSE21774_CD62L_POS_CD56_DIM_VS_CD62L_NEG_CD56_DIM_NK_CELL_UP	0.0857143	0.896545	0.227987	-0.43881	-1.40412	31	C7 immunological signature
GSE21927_SPLENIC_C26GM_TUMOROUS_VS_4T1_TUMOR_MONOCYTES_DN	0.0581614	0.896545	0.257206	0.556128	1.49144	16	C7 immunological signature
GSE22025_UNTREATED_VS_PROGESTERONE_TREATED_CD4_TCELL_DN	0.0419495	0.896545	0.321776	-0.434985	-1.49521	43	C7 immunological signature
GSE22033_WT_VS_PPARG_KO_MEF_UP	0.0943396	0.896545	0.199915	0.492539	1.42631	22	C7 immunological signature
GSE22045_TREG_VS_TCONV_DN	0.0568421	0.896545	0.276501	-0.530668	-1.52085	18	C7 immunological signature
GSE22103_UNSTIM_VS_LPS_STIM_NEUTROPHIL_UP	0.0879121	0.896545	0.224966	-0.436582	-1.39699	31	C7 immunological signature
GSE22140_GERMFREE_VS_SPF_ARTHRITIC_MOUSE_CD4_TCELL_UP	0.0625	0.896545	0.266351	-0.48613	-1.53332	29	C7 immunological signature
GSE22140_GERMFREE_VS_SPF_MOUSE_CD4_TCELL_UP	0.0715935	0.896545	0.257206	-0.399593	-1.41782	51	C7 immunological signature
GSE22229_RENAL_TRANSPLANT_VS_HEALTHY_PBMC_UP	0.0895795	0.896545	0.202072	0.447158	1.408	31	C7 immunological signature
GSE22432_CDC_VS_COMMON_DC_PROGENITOR_DN	0.0942982	0.896545	0.216543	-0.413495	-1.36737	35	C7 immunological signature
GSE22501_PERIPHERAL_BLOOD_VS_CORD_BLOOD_TREG_DN	0.0946237	0.896545	0.213928	-0.43832	-1.36614	27	C7 immunological signature
GSE22611_UNSTIM_VS_2H_MDP_STIM_NOD2_TRANSDUCED_HEK293T_CELL_DN	0.0914761	0.896545	0.213928	-0.508314	-1.43077	17	C7 immunological signature
GSE22886_CTRL_VS_LPS_24H_DC_DN	0.0904872	0.896545	0.227987	-0.374255	-1.36246	57	C7 immunological signature
GSE22886_NAIVE_BCELL_VS_BLOOD_PLASMA_CELL_DN	0.0860806	0.896545	0.206588	0.467222	1.42298	26	C7 immunological signature
GSE22886_NAIVE_BCELL_VS_NEUTROPHIL_UP	0.0595668	0.896545	0.248911	0.36233	1.37468	80	C7 immunological signature
GSE22886_NAIVE_CD4_TCELL_VS_DC_DN	0.0650264	0.896545	0.234393	0.403031	1.41766	51	C7 immunological signature
GSE22886_NAIVE_CD4_TCELL_VS_NKCELL_DN	0.0818966	0.896545	0.231127	-0.442911	-1.397	29	C7 immunological signature
GSE22886_NAIVE_CD8_TCELL_VS_DC_DN	0.0917266	0.896545	0.197822	0.392227	1.34227	46	C7 immunological signature
GSE22935_UNSTIM_VS_24H_MBOVIS_BCG_STIM_MYD88_KO_MACROPHAGE_DN	0.0703625	0.896545	0.248911	-0.541822	-1.50068	16	C7 immunological signature
GSE22935_WT_VS_MYD88_KO_MACROPHAGE_48H_MBOVIS_BCG_STIM_DN	0.0606061	0.896545	0.245042	0.404422	1.41995	52	C7 immunological signature
GSE23114_PERITONEAL_CAVITY_B1A_BCELL_VS_SPLEEN_BCELL_IN_SLE2C1_MOUSE_UP	0.0437552	0.896545	0.321776	-0.45294	-1.50809	36	C7 immunological signature
GSE23308_CTRL_VS_CORTICOSTERONE_TREATED_MACROPHAGE_MINERALCORTICOID_REC_KO_UP	0.0758929	0.896545	0.245042	-0.460113	-1.45134	30	C7 immunological signature
GSE23398_WT_VS_IL2_KO_CD4_TCELL_SCURFY_MOUSE_UP	0.0895795	0.896545	0.202072	0.448067	1.41086	31	C7 immunological signature
GSE23502_WT_VS_HDC_KO_MYELOID_DERIVED_SUPPRESSOR_CELL_BM_UP	0.055061	0.896545	0.321776	-0.455715	-1.50699	35	C7 immunological signature
GSE23505_IL6_IL1_IL23_VS_IL6_IL1_TGFB_TREATED_CD4_TCELL_DN	0.0786106	0.896545	0.216543	0.4607	1.45064	31	C7 immunological signature
GSE23505_UNTREATED_VS_4DAY_IL6_IL1_TGFB_TREATED_CD4_TCELL_DN	0.059322	0.896545	0.271289	-0.503411	-1.50748	22	C7 immunological signature
GSE23568_ID3_KO_VS_WT_CD8_TCELL_DN	0.0766355	0.896545	0.222056	0.487014	1.46114	25	C7 immunological signature
GSE23925_DARK_ZONE_VS_NAIVE_BCELL_DN	0.0726496	0.896545	0.245042	-0.425727	-1.44398	37	C7 immunological signature
GSE23925_LIGHT_ZONE_VS_DARK_ZONE_BCELL_UP	0.0506531	0.896545	0.321776	-0.585207	-1.57771	14	C7 immunological signature
GSE2405_0H_VS_12H_A_PHAGOCYTOPHILUM_STIM_NEUTROPHIL_UP	0.0559284	0.896545	0.287857	-0.416198	-1.4698	47	C7 immunological signature
GSE24142_DN2_VS_DN3_THYMOCYTE_DN	0.0877514	0.896545	0.204295	0.442818	1.40825	32	C7 immunological signature
GSE24142_DN2_VS_DN3_THYMOCYTE_FETAL_UP	0.080292	0.896545	0.213928	0.465715	1.44804	28	C7 immunological signature
GSE24142_EARLY_THYMIC_PROGENITOR_VS_DN2_THYMOCYTE_FETAL_UP	0.0673469	0.896545	0.248911	-0.480602	-1.45883	23	C7 immunological signature
GSE24634_IL4_VS_CTRL_TREATED_NAIVE_CD4_TCELL_DAY7_UP	0.0566728	0.896545	0.257206	0.484684	1.52616	31	C7 immunological signature
GSE24972_MARGINAL_ZONE_BCELL_VS_FOLLICULAR_BCELL_IRF8_KO_UP	0.071298	0.896545	0.227987	0.455073	1.44723	32	C7 immunological signature
GSE25087_TREG_VS_TCONV_ADULT_UP	0.0715596	0.896545	0.227987	0.438247	1.42375	36	C7 immunological signature
GSE25123_CTRL_VS_IL4_STIM_MACROPHAGE_DN	0.0592105	0.896545	0.276501	-0.500572	-1.53293	26	C7 immunological signature
GSE25123_IL4_VS_IL4_AND_ROSIGLITAZONE_STIM_MACROPHAGE_DAY10_UP	0.0578035	0.896545	0.261664	0.518176	1.53099	24	C7 immunological signature
GSE25123_WT_VS_PPARG_KO_MACROPHAGE_DN	0.0595668	0.896545	0.248911	0.361474	1.37143	80	C7 immunological signature
GSE25123_WT_VS_PPARG_KO_MACROPHAGE_IL4_AND_ROSIGLITAZONE_STIM_DN	0.0817204	0.896545	0.231127	-0.45442	-1.41632	27	C7 immunological signature
GSE2585_AIRE_KO_VS_WT_CD80_LOW_MTEC_UP	0.0672269	0.896545	0.252961	-0.500912	-1.48135	21	C7 immunological signature
GSE26030_TH1_VS_TH17_DAY5_POST_POLARIZATION_UP	0.0558036	0.896545	0.287857	-0.490901	-1.54846	30	C7 immunological signature
GSE26030_UNSTIM_VS_RESTIM_TH17_DAY15_POST_POLARIZATION_UP	0.0641509	0.896545	0.245042	0.516912	1.49689	22	C7 immunological signature
GSE26488_WT_VS_VP16_TRANSGENIC_HDAC7_KO_DOUBLE_POSITIVE_THYMOCYTE_DN	0.0852018	0.896545	0.231127	-0.425403	-1.38557	34	C7 immunological signature
GSE26495_PD1HIGH_VS_PD1LOW_CD8_TCELL_DN	0.0568421	0.896545	0.276501	-0.52849	-1.51461	18	C7 immunological signature
GSE26669_CTRL_VS_COSTIM_BLOCK_MLR_CD4_TCELL_UP	0.0629067	0.896545	0.266351	-0.438258	-1.48891	38	C7 immunological signature
GSE26890_CXCR1_NEG_VS_POS_EFFECTOR_CD8_TCELL_UP	0.073913	0.896545	0.245042	-0.41938	-1.43506	40	C7 immunological signature
GSE26928_NAIVE_VS_CENT_MEMORY_CD4_TCELL_DN	0.0884477	0.896545	0.202072	0.451793	1.41556	30	C7 immunological signature
GSE2706_2H_VS_8H_R848_AND_LPS_STIM_DC_DN	0.0789474	0.896545	0.237794	-0.42129	-1.39315	35	C7 immunological signature
GSE2706_R848_VS_R848_AND_LPS_2H_STIM_DC_DN	0.0933333	0.896545	0.202072	0.505089	1.42549	20	C7 immunological signature
GSE2706_R848_VS_R848_AND_LPS_8H_STIM_DC_DN	0.0886792	0.896545	0.206588	0.498508	1.4436	22	C7 immunological signature
GSE2770_IL12_ACT_VS_ACT_CD4_TCELL_2H_UP	0.0566038	0.896545	0.261664	0.530546	1.53637	22	C7 immunological signature
GSE2770_IL12_VS_IL4_TREATED_ACT_CD4_TCELL_2H_UP	0.0889831	0.896545	0.21925	-0.502236	-1.4536	19	C7 immunological signature
GSE2770_IL12_VS_IL4_TREATED_ACT_CD4_TCELL_6H_DN	0.0500928	0.896545	0.276501	0.436316	1.4542	42	C7 immunological signature
GSE2770_IL4_ACT_VS_ACT_CD4_TCELL_2H_UP	0.0580986	0.896545	0.248911	0.390396	1.40561	60	C7 immunological signature
GSE2770_TGFB_AND_IL4_VS_IL4_TREATED_ACT_CD4_TCELL_6H_DN	0.0877944	0.896545	0.222056	-0.448992	-1.38098	25	C7 immunological signature
GSE2770_TGFB_AND_IL4_VS_TGFB_AND_IL12_TREATED_ACT_CD4_TCELL_6H_DN	0.0925926	0.896545	0.199915	0.406305	1.34437	41	C7 immunological signature
GSE2770_UNTREATED_VS_IL4_TREATED_ACT_CD4_TCELL_2H_UP	0.0784672	0.896545	0.216543	0.470949	1.46431	28	C7 immunological signature
GSE27786_BCELL_VS_NEUTROPHIL_DN	0.090566	0.896545	0.204295	0.496451	1.43764	22	C7 immunological signature
GSE27786_NKTCELL_VS_ERYTHROBLAST_UP	0.0903084	0.896545	0.222056	-0.446991	-1.39542	28	C7 immunological signature
GSE27896_HDAC6_KO_VS_WT_TREG_UP	0.0394081	0.896545	0.321776	-0.472146	-1.53386	33	C7 immunological signature
GSE28726_NAIVE_CD4_TCELL_VS_NAIVE_NKTCELL_DN	0.0659341	0.896545	0.261664	-0.476026	-1.5232	31	C7 immunological signature
GSE28726_NAIVE_CD4_TCELL_VS_NAIVE_VA24NEG_NKTCELL_DN	0.0805243	0.896545	0.216543	0.435018	1.40719	37	C7 immunological signature
GSE28726_NAIVE_VS_ACTIVATED_NKTCELL_UP	0.068323	0.896545	0.248911	-0.474303	-1.4463	24	C7 immunological signature
GSE28726_NAIVE_VS_ACTIVATED_VA24NEG_NKTCELL_DN	0.0691824	0.896545	0.248911	-0.513277	-1.49895	20	C7 immunological signature
GSE28737_BCL6_HET_VS_BCL6_KO_MARGINAL_ZONE_BCELL_UP	0.0924855	0.896545	0.204295	0.549587	1.43714	15	C7 immunological signature
GSE28783_CTRL_ANTI_MIR_VS_UNTREATED_ATHEROSCLEROSIS_MACROPHAGE_DN	0.0860806	0.896545	0.206588	0.468185	1.42591	26	C7 immunological signature
GSE29164_UNTREATED_VS_CD8_TCELL_TREATED_MELANOMA_DAY7_DN	0.0584906	0.896545	0.257206	0.546834	1.52898	19	C7 immunological signature
GSE2935_UV_INACTIVATED_VS_LIVE_SENDAI_VIRUS_INF_MACROPHAGE_UP	0.0641822	0.896545	0.257206	-0.553955	-1.53303	15	C7 immunological signature
GSE29618_BCELL_VS_MDC_DN	0.0685921	0.896545	0.231127	0.351366	1.33308	80	C7 immunological signature
GSE29618_LAIV_VS_TIV_FLU_VACCINE_DAY7_MDC_UP	0.0752688	0.896545	0.24134	-0.463014	-1.4431	27	C7 immunological signature
GSE29618_MONOCYTE_VS_MDC_DAY7_FLU_VACCINE_UP	0.0751073	0.896545	0.24134	-0.419941	-1.43647	39	C7 immunological signature
GSE29618_PDC_VS_MDC_UP	0.0814978	0.896545	0.234393	-0.437984	-1.42288	33	C7 immunological signature
GSE29618_PRE_VS_DAY7_POST_TIV_FLU_VACCINE_MDC_UP	0.0663812	0.896545	0.257206	-0.584202	-1.53385	13	C7 immunological signature
GSE29949_DC_BRAIN_VS_MONOCYTE_BONE_MARROW_DN	0.0410905	0.896545	0.321776	-0.555119	-1.60665	19	C7 immunological signature
GSE3039_NKT_CELL_VS_B2_BCELL_UP	0.0599572	0.896545	0.271289	-0.496077	-1.5258	25	C7 immunological signature
GSE30962_PRIMARY_VS_SECONDARY_CHRONIC_LCMV_INF_CD8_TCELL_UP	0.0811404	0.896545	0.234393	-0.464475	-1.42239	26	C7 immunological signature
GSE30971_WBP7_HET_VS_KO_MACROPHAGE_4H_LPS_STIM_DN	0.078125	0.896545	0.224966	0.494565	1.4429	23	C7 immunological signature
GSE30971_WBP7_HET_VS_KO_MACROPHAGE_DN	0.0848861	0.896545	0.222056	-0.453004	-1.38136	24	C7 immunological signature
GSE32034_LY6C_HIGH_VS_LOW_ROSIGLIZATONE_TREATED_MONOCYTE_DN	0.0748899	0.896545	0.245042	-0.44937	-1.45987	33	C7 immunological signature
GSE3203_HEALTHY_VS_INFLUENZA_INFECTED_LN_BCELL_UP	0.0824176	0.896545	0.2114	0.474877	1.4463	26	C7 immunological signature
GSE3203_INFLUENZA_INF_VS_IFNB_TREATED_LN_BCELL_UP	0.0377935	0.896545	0.321776	0.639973	1.57831	11	C7 immunological signature
GSE32255_WT_UNSTIM_VS_JMJD2D_KNOCKDOWN_4H_LPS_STIM_DC_UP	0.0803571	0.896545	0.237794	-0.443796	-1.39987	30	C7 immunological signature
GSE32423_MEMORY_VS_NAIVE_CD8_TCELL_IL7_DN	0.0703625	0.896545	0.248911	-0.538163	-1.49054	16	C7 immunological signature
GSE32986_GMCSF_AND_CURDLAN_LOWDOSE_VS_GMCSF_AND_CURDLAN_HIGHDOSE_STIM_DC_DN	0.0554493	0.896545	0.266351	0.634919	1.50217	10	C7 immunological signature
GSE32986_GMCSF_VS_GMCSF_AND_CURDLAN_LOWDOSE_STIM_DC_UP	0.0693431	0.896545	0.231127	0.452257	1.44247	33	C7 immunological signature
GSE32986_UNSTIM_VS_CURDLAN_HIGHDOSE_STIM_DC_UP	0.0699153	0.896545	0.248911	-0.489316	-1.46527	22	C7 immunological signature
GSE32986_UNSTIM_VS_CURDLAN_LOWDOSE_STIM_DC_DN	0.0695971	0.896545	0.231127	0.443459	1.43509	35	C7 immunological signature
GSE32986_UNSTIM_VS_GMCSF_AND_CURDLAN_HIGHDOSE_STIM_DC_UP	0.0914077	0.896545	0.199915	0.44548	1.40272	31	C7 immunological signature
GSE33162_UNTREATED_VS_4H_LPS_STIM_HDAC3_HET_MACROPHAGE_DN	0.0620985	0.896545	0.266351	-0.472561	-1.45347	25	C7 immunological signature
GSE33374_CD8_ALPHAALPHA_VS_ALPHABETA_CD161_HIGH_TCELL_UP	0.085389	0.896545	0.2114	0.520702	1.43925	18	C7 immunological signature
[truncated: 4,693 more rows]

## Sheet: GSEA_subcluster2_severe_vs_mild
GSEA CD16+ CD8+ TEMRA 2 severe vs. mild
pathway	pval	padj	log2err	ES	NES	size	gene set collection
PID_AMB2_NEUTROPHILS_PATHWAY	0.322785	0.86646	0.107554	0.44862	1.12124	11	C2 PID
PID_ANGIOPOIETIN_RECEPTOR_PATHWAY	0.259494	0.86646	0.122108	0.477246	1.19278	11	C2 PID
PID_AP1_PATHWAY	0.0776515	0.86646	0.222056	-0.583911	-1.52408	13	C2 PID
PID_AVB3_INTEGRIN_PATHWAY	0.685654	0.86646	0.0658312	0.325357	0.813166	11	C2 PID
PID_AVB3_OPN_PATHWAY	0.603083	0.86646	0.067676	-0.362504	-0.881096	10	C2 PID
PID_BCR_5PATHWAY	0.611742	0.86646	0.0661326	-0.342671	-0.894416	13	C2 PID
PID_BETA_CATENIN_NUC_PATHWAY	0.717803	0.86646	0.0584693	-0.322906	-0.804824	11	C2 PID
PID_CASPASE_PATHWAY	0.494737	0.86646	0.0824344	0.3838	0.967694	12	C2 PID
PID_CD8_TCR_DOWNSTREAM_PATHWAY	0.333984	0.86646	0.100633	-0.369031	-1.06872	22	C2 PID
PID_CD8_TCR_PATHWAY	0.306613	0.86646	0.107554	0.37352	1.13345	24	C2 PID
PID_CDC42_PATHWAY	0.428571	0.86646	0.0886261	0.369929	1.01755	17	C2 PID
PID_CMYB_PATHWAY	0.416842	0.86646	0.0919686	0.413194	1.04181	12	C2 PID
PID_CXCR4_PATHWAY	0.160396	0.86646	0.154191	0.39836	1.26669	31	C2 PID
PID_ECADHERIN_NASCENT_AJ_PATHWAY	0.406504	0.86646	0.0913924	0.393953	1.03971	14	C2 PID
PID_EPHB_FWD_PATHWAY	0.173913	0.86646	0.151149	0.534934	1.31982	10	C2 PID
PID_ERA_GENOMIC_PATHWAY	0.0813492	0.86646	0.222056	-0.556109	-1.48625	16	C2 PID
PID_ERBB1_DOWNSTREAM_PATHWAY	0.175197	0.86646	0.146416	0.383084	1.24639	35	C2 PID
PID_FAK_PATHWAY	0.463415	0.86646	0.0840746	0.373441	0.985579	14	C2 PID
PID_FCER1_PATHWAY	0.461224	0.86646	0.0845557	0.356855	0.981583	17	C2 PID
PID_HIF1_TFPATHWAY	0.508876	0.86646	0.0774768	-0.356129	-0.943383	15	C2 PID
PID_IFNG_PATHWAY	0.581439	0.86646	0.0686326	-0.362727	-0.904074	11	C2 PID
PID_IL12_2PATHWAY	0.208417	0.86646	0.134273	0.417297	1.2663	24	C2 PID
PID_IL12_STAT4_PATHWAY	0.675789	0.86646	0.0664364	0.327527	0.825811	12	C2 PID
PID_IL2_1PATHWAY	0.459839	0.86646	0.0838361	0.371569	1.00646	16	C2 PID
PID_IL2_PI3K_PATHWAY	0.509474	0.86646	0.0808589	0.377476	0.951751	12	C2 PID
PID_IL2_STAT5_PATHWAY	0.550633	0.86646	0.0768737	0.365823	0.914304	11	C2 PID
PID_IL6_7_PATHWAY	0.1875	0.86646	0.138022	-0.476675	-1.24419	13	C2 PID
PID_IL8_CXCR2_PATHWAY	0.702652	0.86646	0.059476	-0.325441	-0.811141	11	C2 PID
PID_ILK_PATHWAY	0.648485	0.86646	0.0664364	0.315422	0.842739	15	C2 PID
PID_INTEGRIN_A4B1_PATHWAY	0.300578	0.86646	0.106323	-0.460812	-1.12004	10	C2 PID
PID_LYSOPHOSPHOLIPID_PATHWAY	0.359848	0.86646	0.0943564	-0.432567	-1.07815	11	C2 PID
PID_MTOR_4PATHWAY	0.311609	0.86646	0.107554	0.387059	1.09178	19	C2 PID
PID_MYC_REPRESS_PATHWAY	0.503158	0.86646	0.0815265	0.380952	0.960515	12	C2 PID
PID_P53_DOWNSTREAM_PATHWAY	0.361446	0.86646	0.0975449	0.40638	1.10076	16	C2 PID
PID_P53_REGULATION_PATHWAY	0.71097	0.86646	0.0640704	0.31865	0.796404	11	C2 PID
PID_P73PATHWAY	0.551579	0.86646	0.0766747	0.36603	0.92289	12	C2 PID
PID_P75_NTR_PATHWAY	0.677215	0.86646	0.0664364	0.329552	0.823652	11	C2 PID
PID_PDGFRB_PATHWAY	0.669261	0.86646	0.063079	0.253125	0.861198	41	C2 PID
PID_PI3KCI_PATHWAY	0.246988	0.86646	0.122108	0.445324	1.20624	16	C2 PID
PID_PTP1B_PATHWAY	0.122363	0.86646	0.184706	0.545595	1.39549	13	C2 PID
PID_RB_1PATHWAY	0.419355	0.86646	0.0857844	-0.401243	-1.03167	12	C2 PID
PID_REG_GR_PATHWAY	0.485944	0.86646	0.0808589	0.359811	0.974614	16	C2 PID
PID_SHP2_PATHWAY	0.559006	0.86646	0.0751182	0.370945	0.915216	10	C2 PID
PID_SMAD2_3NUCLEAR_PATHWAY	0.621212	0.86646	0.0653834	-0.339516	-0.88618	13	C2 PID
PID_SYNDECAN_2_PATHWAY	0.726708	0.86646	0.0621124	0.317377	0.783049	10	C2 PID
PID_TCPTP_PATHWAY	0.52381	0.86646	0.0785029	0.380044	0.937664	10	C2 PID
PID_TCR_PATHWAY	0.0377377	0.86646	0.321776	0.52237	1.59692	25	C2 PID
PID_TELOMERASE_PATHWAY	0.377176	0.86646	0.0928481	-0.366336	-1.04965	20	C2 PID
PID_THROMBIN_PAR1_PATHWAY	0.240506	0.86646	0.127505	0.476204	1.21801	13	C2 PID
PID_TRKR_PATHWAY	0.392276	0.86646	0.0934449	0.399496	1.05434	14	C2 PID
PID_TXA2PATHWAY	0.335354	0.86646	0.102449	0.415654	1.11054	15	C2 PID
PID_VEGFR1_2_PATHWAY	0.261224	0.86646	0.119348	0.43352	1.19246	17	C2 PID
PID_MYC_ACTIV_PATHWAY	0.744141	0.870504	0.0582216	-0.274451	-0.794815	22	C2 PID
PID_MET_PATHWAY	0.761224	0.873998	0.0592219	0.272269	0.748917	17	C2 PID
PID_ERBB1_RECEPTOR_PROXIMAL_PATHWAY	0.786749	0.886881	0.0583453	0.294409	0.72638	10	C2 PID
PID_HDAC_CLASSI_PATHWAY	0.830375	0.896375	0.0535669	-0.266372	-0.705618	15	C2 PID
PID_NFAT_3PATHWAY	0.823529	0.896375	0.053677	-0.274009	-0.716967	14	C2 PID
PID_RHOA_PATHWAY	0.844402	0.896375	0.0510114	-0.267352	-0.687409	12	C2 PID
PID_RHOA_REG_PATHWAY	0.853002	0.896375	0.0545681	0.275529	0.679798	10	C2 PID
PID_TGFBR_PATHWAY	0.898551	0.928502	0.052163	0.258995	0.639006	10	C2 PID
PID_RAC1_PATHWAY	0.962818	0.978602	0.0464155	-0.205744	-0.575321	19	C2 PID
PID_AR_PATHWAY	1	1	0.0472587	0.164675	0.406296	10	C2 PID
GOBP_ANTIGEN_PROCESSING_AND_PRESENTATION_OF_PEPTIDE_OR_POLYSACCHARIDE_ANTIGEN_VIA_MHC_CLASS_II	0.000169379	0.185021	0.518848	0.698048	2.08727	26	C5 GOBP
GOBP_RESPONSE_TO_TYPE_I_INTERFERON	0.000227438	0.185021	0.518848	-0.670291	-2.11375	36	C5 GOBP
GOBP_ANTIGEN_RECEPTOR_MEDIATED_SIGNALING_PATHWAY	0.00741447	0.519008	0.407018	0.406539	1.58396	91	C5 GOBP
GOBP_ATP_SYNTHESIS_COUPLED_ELECTRON_TRANSPORT	0.00577778	0.519008	0.407018	-0.462207	-1.67956	72	C5 GOBP
GOBP_COTRANSLATIONAL_PROTEIN_TARGETING_TO_MEMBRANE	0.00765593	0.519008	0.407018	0.416738	1.61576	90	C5 GOBP
GOBP_DEFENSE_RESPONSE_TO_VIRUS	0.00529597	0.519008	0.407018	-0.524268	-1.81943	54	C5 GOBP
GOBP_ESTABLISHMENT_OF_PROTEIN_LOCALIZATION_TO_ENDOPLASMIC_RETICULUM	0.00748982	0.519008	0.407018	0.406172	1.59002	95	C5 GOBP
GOBP_LYMPHOCYTE_APOPTOTIC_PROCESS	0.00534088	0.519008	0.407018	0.765484	1.89215	11	C5 GOBP
GOBP_MAPK_CASCADE	0.00330583	0.519008	0.431708	0.369793	1.5316	140	C5 GOBP
GOBP_MONONUCLEAR_CELL_DIFFERENTIATION	0.00732354	0.519008	0.407018	0.437707	1.5836	66	C5 GOBP
GOBP_NEGATIVE_REGULATION_OF_VIRAL_GENOME_REPLICATION	0.0071193	0.519008	0.407018	-0.690903	-1.8846	19	C5 GOBP
GOBP_NUCLEAR_TRANSCRIBED_MRNA_CATABOLIC_PROCESS_NONSENSE_MEDIATED_DECAY	0.00675796	0.519008	0.407018	0.413343	1.59374	89	C5 GOBP
GOBP_OXIDATIVE_PHOSPHORYLATION	0.00456448	0.519008	0.407018	-0.441033	-1.655	93	C5 GOBP
GOBP_POSITIVE_REGULATION_OF_CELL_ADHESION	0.00309006	0.519008	0.431708	0.478606	1.76753	72	C5 GOBP
GOBP_POSITIVE_REGULATION_OF_CELL_CELL_ADHESION	0.00126615	0.519008	0.45506	0.519113	1.79634	55	C5 GOBP
GOBP_POSITIVE_REGULATION_OF_LEUKOCYTE_CELL_CELL_ADHESION	0.00134009	0.519008	0.45506	0.525617	1.79839	53	C5 GOBP
GOBP_PROTEIN_LOCALIZATION_TO_ENDOPLASMIC_RETICULUM	0.00380916	0.519008	0.431708	0.410025	1.62387	105	C5 GOBP
GOBP_REGULATION_OF_LYMPHOCYTE_APOPTOTIC_PROCESS	0.00214849	0.519008	0.431708	0.808462	1.92763	10	C5 GOBP
GOBP_REGULATION_OF_SIGNALING_RECEPTOR_ACTIVITY	0.0062312	0.519008	0.407018	-0.782935	-1.86014	10	C5 GOBP
GOBP_REGULATION_OF_T_CELL_ACTIVATION	0.00664052	0.519008	0.407018	0.440699	1.59442	66	C5 GOBP
GOBP_REGULATION_OF_VIRAL_GENOME_REPLICATION	0.00670401	0.519008	0.407018	-0.658667	-1.9418	25	C5 GOBP
GOBP_RESPONSE_TO_INTERFERON_BETA	0.00183911	0.519008	0.45506	-0.782996	-1.96965	13	C5 GOBP
GOBP_T_CELL_ACTIVATION	0.00273196	0.519008	0.431708	0.420579	1.64189	98	C5 GOBP
GOBP_T_CELL_ACTIVATION_INVOLVED_IN_IMMUNE_RESPONSE	0.00327708	0.519008	0.431708	0.669148	1.91543	21	C5 GOBP
GOBP_PROTEIN_TARGETING_TO_MEMBRANE	0.0099299	0.567668	0.38073	0.388322	1.53792	105	C5 GOBP
GOBP_REGULATION_OF_CELL_CELL_ADHESION	0.00954891	0.567668	0.38073	0.428942	1.6013	75	C5 GOBP
GOBP_REGULATION_OF_MAPK_CASCADE	0.00928538	0.567668	0.38073	0.403255	1.55484	89	C5 GOBP
GOBP_RESPIRATORY_ELECTRON_TRANSPORT_CHAIN	0.0093402	0.567668	0.38073	-0.461184	-1.68541	73	C5 GOBP
GOBP_RESPONSE_TO_INTERFERON_ALPHA	0.0101182	0.567668	0.38073	-0.763604	-1.81422	10	C5 GOBP
GOBP_LEUKOCYTE_CELL_CELL_ADHESION	0.0109736	0.575937	0.38073	0.421019	1.57088	79	C5 GOBP
GOBP_PROTEIN_LOCALIZATION_TO_MEMBRANE	0.0107143	0.575937	0.38073	0.320451	1.39778	187	C5 GOBP
GOBP_CELLULAR_COMPONENT_MORPHOGENESIS	0.0136389	0.616246	0.38073	0.431625	1.57384	68	C5 GOBP
GOBP_NEURON_MIGRATION	0.0137119	0.616246	0.38073	0.729802	1.80394	11	C5 GOBP
GOBP_NUCLEAR_TRANSCRIBED_MRNA_CATABOLIC_PROCESS	0.0140142	0.616246	0.38073	0.376004	1.49962	111	C5 GOBP
GOBP_REGULATION_OF_ALPHA_BETA_T_CELL_DIFFERENTIATION	0.0133703	0.616246	0.38073	0.73737	1.75813	10	C5 GOBP
GOBP_REGULATION_OF_CELL_ADHESION	0.0131941	0.616246	0.38073	0.377846	1.51492	112	C5 GOBP
GOBP_REGULATION_OF_JNK_CASCADE	0.0137286	0.616246	0.38073	0.708225	1.75947	12	C5 GOBP
GOBP_INTRINSIC_APOPTOTIC_SIGNALING_PATHWAY_BY_P53_CLASS_MEDIATOR	0.0146893	0.628934	0.38073	0.63553	1.75887	18	C5 GOBP
GOBP_VIRAL_GENOME_REPLICATION	0.0151105	0.630379	0.38073	-0.543657	-1.76255	39	C5 GOBP
GOBP_POSITIVE_REGULATION_OF_LYMPHOCYTE_DIFFERENTIATION	0.0160184	0.651549	0.352488	0.677029	1.8361	16	C5 GOBP
GOBP_LYMPHOCYTE_ACTIVATION_INVOLVED_IN_IMMUNE_RESPONSE	0.0172285	0.683678	0.352488	0.519283	1.6767	36	C5 GOBP
GOBP_ELECTRON_TRANSPORT_CHAIN	0.0183755	0.701888	0.352488	-0.432377	-1.60682	79	C5 GOBP
GOBP_NEGATIVE_REGULATION_OF_ORGANELLE_ORGANIZATION	0.0185502	0.701888	0.352488	0.439711	1.50446	53	C5 GOBP
GOBP_CELLULAR_DEFENSE_RESPONSE	0.0197399	0.729929	0.352488	-0.65585	-1.74544	17	C5 GOBP
GOBP_CELLULAR_RESPIRATION	0.0225739	0.79843	0.352488	-0.425243	-1.58647	85	C5 GOBP
GOBP_PROTEIN_TARGETING	0.0223607	0.79843	0.352488	0.335392	1.43074	158	C5 GOBP
GOBP_MITOCHONDRIAL_ELECTRON_TRANSPORT_NADH_TO_UBIQUINONE	0.0240387	0.832149	0.352488	-0.50559	-1.65444	41	C5 GOBP
GOBP_POSITIVE_REGULATION_OF_MAPK_CASCADE	0.0250866	0.836377	0.352488	0.433499	1.50695	57	C5 GOBP
GOBP_T_CELL_RECEPTOR_SIGNALING_PATHWAY	0.025189	0.836377	0.352488	0.402924	1.51475	80	C5 GOBP
GOBP_DETECTION_OF_STIMULUS	0.0269659	0.860264	0.352488	0.565551	1.68509	25	C5 GOBP
GOBP_ESTABLISHMENT_OF_PROTEIN_LOCALIZATION_TO_MEMBRANE	0.0265584	0.860264	0.352488	0.329239	1.3713	141	C5 GOBP
GOBP_ACTIN_FILAMENT_BUNDLE_ORGANIZATION	0.140816	0.874731	0.168238	0.449213	1.34322	26	C5 GOBP
GOBP_ACTIN_FILAMENT_ORGANIZATION	0.0600761	0.874731	0.321776	0.371247	1.39591	81	C5 GOBP
GOBP_ACTIVATION_OF_CYSTEINE_TYPE_ENDOPEPTIDASE_ACTIVITY_INVOLVED_IN_APOPTOTIC_PROCESS	0.0981595	0.874731	0.204295	0.517146	1.43124	18	C5 GOBP
GOBP_ACTIVATION_OF_IMMUNE_RESPONSE	0.0806794	0.874731	0.231127	0.313107	1.29031	133	C5 GOBP
GOBP_ACTOMYOSIN_STRUCTURE_ORGANIZATION	0.10142	0.874731	0.199915	0.469324	1.4171	28	C5 GOBP
GOBP_ADAPTIVE_IMMUNE_RESPONSE	0.0680412	0.874731	0.248911	0.347337	1.33924	89	C5 GOBP
GOBP_ADAPTIVE_IMMUNE_RESPONSE_BASED_ON_SOMATIC_RECOMBINATION_OF_IMMUNE_RECEPTORS_BUILT_FROM_IMMUNOGLOBULIN_SUPERFAMILY_DOMAINS	0.16501	0.874731	0.152145	0.372397	1.25138	45	C5 GOBP
GOBP_ADENYLATE_CYCLASE_ACTIVATING_G_PROTEIN_COUPLED_RECEPTOR_SIGNALING_PATHWAY	0.0794574	0.874731	0.222056	-0.583813	-1.4686	13	C5 GOBP
GOBP_AEROBIC_RESPIRATION	0.11	0.874731	0.190023	-0.42786	-1.38713	39	C5 GOBP
GOBP_AGING	0.129482	0.874731	0.173748	-0.440761	-1.35826	31	C5 GOBP
GOBP_ALPHA_BETA_T_CELL_DIFFERENTIATION	0.0638723	0.874731	0.252961	0.538819	1.53028	20	C5 GOBP
GOBP_ANTIGEN_PROCESSING_AND_PRESENTATION	0.0515464	0.874731	0.287857	0.364986	1.37726	82	C5 GOBP
GOBP_ANTIGEN_PROCESSING_AND_PRESENTATION_OF_ENDOGENOUS_ANTIGEN	0.0699588	0.874731	0.245042	0.573165	1.47881	13	C5 GOBP
GOBP_ANTIGEN_PROCESSING_AND_PRESENTATION_OF_PEPTIDE_ANTIGEN	0.0628779	0.874731	0.287805	0.375454	1.40271	76	C5 GOBP
GOBP_APOPTOTIC_SIGNALING_PATHWAY	0.140244	0.874731	0.168238	0.302951	1.22065	114	C5 GOBP
GOBP_ATP_BIOSYNTHETIC_PROCESS	0.143418	0.874731	0.16318	-0.43092	-1.29847	28	C5 GOBP
GOBP_ATP_METABOLIC_PROCESS	0.034223	0.874731	0.321776	-0.36533	-1.42481	117	C5 GOBP
GOBP_BIOLOGICAL_ADHESION	0.0835118	0.874731	0.227987	0.295868	1.27039	164	C5 GOBP
GOBP_BIOLOGICAL_PROCESS_INVOLVED_IN_SYMBIOTIC_INTERACTION	0.078341	0.874731	0.245042	0.255084	1.19397	333	C5 GOBP
GOBP_BONE_DEVELOPMENT	0.0972222	0.874731	0.202072	-0.53296	-1.41839	17	C5 GOBP
GOBP_B_CELL_DIFFERENTIATION	0.074	0.874731	0.234393	0.537671	1.51995	19	C5 GOBP
GOBP_CALCIUM_ION_TRANSPORT	0.0636183	0.874731	0.252961	0.435285	1.4627	45	C5 GOBP
GOBP_CALCIUM_MEDIATED_SIGNALING	0.0924025	0.874731	0.2114	0.493311	1.42333	22	C5 GOBP
GOBP_CAMERA_TYPE_EYE_DEVELOPMENT	0.0609596	0.874731	0.321776	0.660773	1.57549	10	C5 GOBP
GOBP_CARBOHYDRATE_CATABOLIC_PROCESS	0.129741	0.874731	0.173748	0.474	1.34619	20	C5 GOBP
GOBP_CARBOHYDRATE_HOMEOSTASIS	0.161224	0.874731	0.156312	0.42561	1.27264	26	C5 GOBP
GOBP_CD4_POSITIVE_ALPHA_BETA_T_CELL_DIFFERENTIATION	0.0484484	0.874731	0.321776	0.60664	1.6452	16	C5 GOBP
GOBP_CELLULAR_GLUCOSE_HOMEOSTASIS	0.123752	0.874731	0.17822	0.479165	1.36086	20	C5 GOBP
GOBP_CELLULAR_PROCESS_INVOLVED_IN_REPRODUCTION_IN_MULTICELLULAR_ORGANISM	0.10395	0.874731	0.199915	0.5224	1.41675	16	C5 GOBP
GOBP_CELLULAR_RESPONSE_TO_CORTICOSTEROID_STIMULUS	0.0823045	0.874731	0.224966	0.556746	1.43645	13	C5 GOBP
GOBP_CELLULAR_RESPONSE_TO_KETONE	0.0987654	0.874731	0.204295	0.547018	1.41135	13	C5 GOBP
GOBP_CELLULAR_RESPONSE_TO_RADIATION	0.134969	0.874731	0.172324	0.462449	1.34223	23	C5 GOBP
GOBP_CELL_CELL_ADHESION	0.054878	0.874731	0.276501	0.341317	1.37523	114	C5 GOBP
GOBP_CELL_CELL_JUNCTION_ASSEMBLY	0.0509594	0.874731	0.321776	0.665434	1.64484	11	C5 GOBP
GOBP_CELL_CELL_JUNCTION_ORGANIZATION	0.116466	0.874731	0.184706	0.50784	1.39629	17	C5 GOBP
GOBP_CELL_JUNCTION_ASSEMBLY	0.0920245	0.874731	0.2114	0.455696	1.42353	32	C5 GOBP
GOBP_CELL_JUNCTION_ORGANIZATION	0.140496	0.874731	0.169571	0.359241	1.27795	62	C5 GOBP
GOBP_CELL_MATRIX_ADHESION	0.142268	0.874731	0.168238	0.439219	1.31577	27	C5 GOBP
GOBP_CELL_PART_MORPHOGENESIS	0.0295876	0.874731	0.352488	0.413594	1.4873	63	C5 GOBP
GOBP_CELL_SUBSTRATE_ADHESION	0.149606	0.874731	0.159647	0.382113	1.27428	43	C5 GOBP
GOBP_COAGULATION	0.0596421	0.874731	0.261664	0.442112	1.48565	45	C5 GOBP
GOBP_CYTOKINE_MEDIATED_SIGNALING_PATHWAY	0.153558	0.874731	0.153159	-0.277971	-1.16847	182	C5 GOBP
GOBP_CYTOSKELETON_ORGANIZATION	0.157549	0.874731	0.164406	0.271314	1.17289	172	C5 GOBP
GOBP_CYTOSOLIC_CALCIUM_ION_TRANSPORT	0.151951	0.874731	0.161979	0.452343	1.30513	22	C5 GOBP
GOBP_DEFENSE_RESPONSE_TO_BACTERIUM	0.135458	0.874731	0.169571	-0.434374	-1.33858	31	C5 GOBP
GOBP_DEFENSE_RESPONSE_TO_GRAM_POSITIVE_BACTERIUM	0.159393	0.874731	0.151149	-0.534148	-1.30288	11	C5 GOBP
GOBP_DEFENSE_RESPONSE_TO_OTHER_ORGANISM	0.152318	0.874731	0.168238	0.258703	1.16096	220	C5 GOBP
GOBP_DNA_REPLICATION	0.115538	0.874731	0.184706	-0.448751	-1.38288	31	C5 GOBP
GOBP_EMBRYONIC_ORGAN_DEVELOPMENT	0.122807	0.874731	0.176694	-0.465679	-1.35544	23	C5 GOBP
GOBP_EMBRYONIC_PLACENTA_DEVELOPMENT	0.0703422	0.874731	0.234393	-0.625893	-1.48703	10	C5 GOBP
GOBP_ENDOTHELIUM_DEVELOPMENT	0.0897704	0.874731	0.216543	0.540375	1.44157	15	C5 GOBP
GOBP_ENERGY_DERIVATION_BY_OXIDATION_OF_ORGANIC_COMPOUNDS	0.0397976	0.874731	0.321776	-0.393201	-1.48711	95	C5 GOBP
GOBP_EPHRIN_RECEPTOR_SIGNALING_PATHWAY	0.0442018	0.874731	0.321776	0.565187	1.59774	19	C5 GOBP
GOBP_EPITHELIAL_CELL_APOPTOTIC_PROCESS	0.153684	0.874731	0.16318	0.55392	1.3692	11	C5 GOBP
GOBP_EPITHELIUM_DEVELOPMENT	0.145228	0.874731	0.166934	0.297535	1.20373	118	C5 GOBP
GOBP_ERK1_AND_ERK2_CASCADE	0.059761	0.874731	0.261664	0.446737	1.48849	44	C5 GOBP
GOBP_ESTABLISHMENT_OF_PROTEIN_LOCALIZATION_TO_VACUOLE	0.0482349	0.874731	0.321776	-0.655521	-1.65305	12	C5 GOBP
GOBP_EXOCYTOSIS	0.118959	0.874731	0.175204	-0.280923	-1.19433	203	C5 GOBP
GOBP_FATTY_ACID_BIOSYNTHETIC_PROCESS	0.148225	0.874731	0.165657	0.502424	1.34033	15	C5 GOBP
GOBP_FATTY_ACID_METABOLIC_PROCESS	0.153374	0.874731	0.160801	0.418853	1.30844	32	C5 GOBP
GOBP_GENERATION_OF_PRECURSOR_METABOLITES_AND_ENERGY	0.075188	0.874731	0.224966	-0.320652	-1.29452	142	C5 GOBP
GOBP_GERM_CELL_DEVELOPMENT	0.121535	0.874731	0.186433	0.549511	1.36517	12	C5 GOBP
GOBP_GROWTH	0.154739	0.874731	0.155242	-0.332139	-1.25242	89	C5 GOBP
GOBP_HORMONE_TRANSPORT	0.0436096	0.874731	0.321776	0.520945	1.57296	28	C5 GOBP
GOBP_IMMUNE_EFFECTOR_PROCESS	0.0604396	0.874731	0.248911	-0.284652	-1.26425	284	C5 GOBP
GOBP_IMMUNE_RESPONSE_REGULATING_SIGNALING_PATHWAY	0.115702	0.874731	0.188204	0.302701	1.24041	125	C5 GOBP
GOBP_INFLAMMATORY_RESPONSE	0.0666667	0.874731	0.248911	0.349308	1.33361	84	C5 GOBP
GOBP_INNATE_IMMUNE_RESPONSE	0.0974026	0.874731	0.2114	0.279164	1.2231	189	C5 GOBP
GOBP_INOSITOL_LIPID_MEDIATED_SIGNALING	0.148676	0.874731	0.16318	0.44054	1.31261	25	C5 GOBP
GOBP_INSULIN_SECRETION	0.0415067	0.874731	0.321776	0.553583	1.60675	23	C5 GOBP
GOBP_INSULIN_SECRETION_INVOLVED_IN_CELLULAR_RESPONSE_TO_GLUCOSE_STIMULUS	0.108742	0.874731	0.197822	0.555442	1.37991	12	C5 GOBP
GOBP_INTERFERON_GAMMA_MEDIATED_SIGNALING_PATHWAY	0.061657	0.874731	0.321776	0.513424	1.55944	29	C5 GOBP
GOBP_INTERFERON_GAMMA_PRODUCTION	0.157787	0.874731	0.158514	0.441668	1.29666	24	C5 GOBP
GOBP_INTERLEUKIN_8_PRODUCTION	0.0545073	0.874731	0.282013	0.575763	1.50705	14	C5 GOBP
GOBP_INTRINSIC_APOPTOTIC_SIGNALING_PATHWAY	0.0991736	0.874731	0.204295	0.380774	1.35456	62	C5 GOBP
GOBP_INTRINSIC_APOPTOTIC_SIGNALING_PATHWAY_IN_RESPONSE_TO_DNA_DAMAGE	0.0674847	0.874731	0.248911	0.521703	1.51422	23	C5 GOBP
GOBP_INTRINSIC_APOPTOTIC_SIGNALING_PATHWAY_IN_RESPONSE_TO_DNA_DAMAGE_BY_P53_CLASS_MEDIATOR	0.0528936	0.874731	0.321776	0.636663	1.58169	12	C5 GOBP
GOBP_JNK_CASCADE	0.0574949	0.874731	0.271289	0.534902	1.54333	22	C5 GOBP
GOBP_LEUKOCYTE_APOPTOTIC_PROCESS	0.0471981	0.874731	0.321776	0.607703	1.64809	16	C5 GOBP
GOBP_LEUKOCYTE_DIFFERENTIATION	0.0838446	0.874731	0.222056	0.347611	1.3174	83	C5 GOBP
GOBP_LEUKOCYTE_MIGRATION	0.107071	0.874731	0.193813	0.349225	1.30472	76	C5 GOBP
GOBP_LOCOMOTION	0.167742	0.874731	0.157403	0.262787	1.16598	200	C5 GOBP
GOBP_LYMPHOCYTE_ACTIVATION	0.0672269	0.874731	0.252961	0.315855	1.30632	135	C5 GOBP
GOBP_MEMBRANE_FUSION	0.0917969	0.874731	0.206588	-0.488159	-1.45012	26	C5 GOBP
GOBP_METAL_ION_TRANSPORT	0.09	0.874731	0.2114	0.420939	1.42085	47	C5 GOBP
GOBP_MITOCHONDRIAL_ELECTRON_TRANSPORT_CYTOCHROME_C_TO_OXYGEN	0.114723	0.874731	0.181383	-0.53132	-1.37609	15	C5 GOBP
GOBP_MITOCHONDRIAL_RESPIRATORY_CHAIN_COMPLEX_ASSEMBLY	0.0688976	0.874731	0.24134	-0.436459	-1.46395	46	C5 GOBP
GOBP_MONOCARBOXYLIC_ACID_BIOSYNTHETIC_PROCESS	0.166	0.874731	0.152145	0.464553	1.31325	19	C5 GOBP
GOBP_MONOCARBOXYLIC_ACID_METABOLIC_PROCESS	0.0727273	0.874731	0.237794	0.413946	1.42324	54	C5 GOBP
GOBP_MUSCLE_CELL_MIGRATION	0.153684	0.874731	0.16318	0.552213	1.36498	11	C5 GOBP
GOBP_NADH_DEHYDROGENASE_COMPLEX_ASSEMBLY	0.056	0.874731	0.271289	-0.479265	-1.55378	39	C5 GOBP
GOBP_NATURAL_KILLER_CELL_ACTIVATION	0.122807	0.874731	0.176694	-0.497961	-1.3592	18	C5 GOBP
GOBP_NEGATIVE_REGULATION_OF_CATABOLIC_PROCESS	0.122	0.874731	0.179782	0.395618	1.33538	47	C5 GOBP
GOBP_NEGATIVE_REGULATION_OF_CELLULAR_COMPONENT_ORGANIZATION	0.140845	0.874731	0.166934	0.309981	1.22162	102	C5 GOBP
GOBP_NEGATIVE_REGULATION_OF_CELL_CYCLE	0.145791	0.874731	0.165657	0.305094	1.21214	109	C5 GOBP
GOBP_NEGATIVE_REGULATION_OF_CYTOSKELETON_ORGANIZATION	0.114519	0.874731	0.188204	0.475702	1.3807	23	C5 GOBP
GOBP_NEGATIVE_REGULATION_OF_DNA_METABOLIC_PROCESS	0.124744	0.874731	0.179782	0.495663	1.37178	18	C5 GOBP
GOBP_NEGATIVE_REGULATION_OF_GENE_EXPRESSION	0.14447	0.874731	0.175204	0.250045	1.16269	304	C5 GOBP
GOBP_NEGATIVE_REGULATION_OF_IMMUNE_EFFECTOR_PROCESS	0.140078	0.874731	0.164406	-0.450357	-1.31902	24	C5 GOBP
GOBP_NEGATIVE_REGULATION_OF_INFLAMMATORY_RESPONSE	0.138	0.874731	0.168238	0.489668	1.38425	19	C5 GOBP
GOBP_NEGATIVE_REGULATION_OF_LEUKOCYTE_MEDIATED_IMMUNITY	0.0895238	0.874731	0.206588	-0.559199	-1.43382	14	C5 GOBP
GOBP_NEGATIVE_REGULATION_OF_MAP_KINASE_ACTIVITY	0.158664	0.874731	0.159647	0.490782	1.30927	15	C5 GOBP
GOBP_NEGATIVE_REGULATION_OF_PEPTIDE_SECRETION	0.0630252	0.874731	0.261664	0.620635	1.47979	10	C5 GOBP
GOBP_NEGATIVE_REGULATION_OF_PHOSPHORYLATION	0.0851927	0.874731	0.21925	0.383163	1.37787	63	C5 GOBP
GOBP_NEGATIVE_REGULATION_OF_PROTEIN_BINDING	0.130522	0.874731	0.173748	0.497979	1.36918	17	C5 GOBP
GOBP_NEGATIVE_REGULATION_OF_PROTEIN_METABOLIC_PROCESS	0.0891304	0.874731	0.222056	0.287042	1.22969	166	C5 GOBP
GOBP_NEGATIVE_REGULATION_OF_PROTEIN_MODIFICATION_BY_SMALL_PROTEIN_CONJUGATION_OR_REMOVAL	0.0657084	0.874731	0.252961	0.525908	1.51738	22	C5 GOBP
GOBP_NEGATIVE_REGULATION_OF_PROTEIN_MODIFICATION_PROCESS	0.0437873	0.874731	0.321776	0.371149	1.42428	86	C5 GOBP
GOBP_NEGATIVE_REGULATION_OF_REACTIVE_OXYGEN_SPECIES_METABOLIC_PROCESS	0.0840336	0.874731	0.224966	0.605468	1.44363	10	C5 GOBP
GOBP_NEGATIVE_REGULATION_OF_RNA_SPLICING	0.153846	0.874731	0.161979	0.482945	1.30974	16	C5 GOBP
GOBP_NEGATIVE_REGULATION_OF_STRESS_ACTIVATED_PROTEIN_KINASE_SIGNALING_CASCADE	0.0571694	0.874731	0.321776	0.665229	1.58612	10	C5 GOBP
GOBP_NEGATIVE_REGULATION_OF_SUPRAMOLECULAR_FIBER_ORGANIZATION	0.0959184	0.874731	0.206588	0.485752	1.45247	26	C5 GOBP
GOBP_NEGATIVE_REGULATION_OF_TRANSFERASE_ACTIVITY	0.125	0.874731	0.17822	0.375249	1.29851	55	C5 GOBP
GOBP_NEGATIVE_REGULATION_OF_VIRAL_PROCESS	0.0371479	0.874731	0.321776	-0.608317	-1.78166	24	C5 GOBP
GOBP_NEURAL_PRECURSOR_CELL_PROLIFERATION	0.0833333	0.874731	0.216543	-0.578709	-1.45576	13	C5 GOBP
GOBP_NEURON_PROJECTION_GUIDANCE	0.139059	0.874731	0.169571	0.459605	1.33398	23	C5 GOBP
GOBP_NUCLEIC_ACID_PHOSPHODIESTER_BOND_HYDROLYSIS	0.141732	0.874731	0.164406	0.398367	1.28628	36	C5 GOBP
GOBP_NUCLEOSIDE_DIPHOSPHATE_METABOLIC_PROCESS	0.158	0.874731	0.156312	0.476942	1.34827	19	C5 GOBP
GOBP_NUCLEOSIDE_TRIPHOSPHATE_METABOLIC_PROCESS	0.0931174	0.874731	0.208955	-0.44997	-1.41897	36	C5 GOBP
GOBP_NUCLEOTIDE_PHOSPHORYLATION	0.12249	0.874731	0.179782	0.503957	1.38562	17	C5 GOBP
GOBP_ORGANELLE_MEMBRANE_FUSION	0.12749	0.874731	0.175204	-0.496619	-1.35464	19	C5 GOBP
GOBP_ORGANIC_ACID_BIOSYNTHETIC_PROCESS	0.160896	0.874731	0.156312	0.433529	1.29172	25	C5 GOBP
GOBP_ORGANIC_CYCLIC_COMPOUND_CATABOLIC_PROCESS	0.0537634	0.874731	0.287857	0.29175	1.28715	195	C5 GOBP
GOBP_ORGANOPHOSPHATE_BIOSYNTHETIC_PROCESS	0.109195	0.874731	0.186433	-0.36716	-1.3418	73	C5 GOBP
GOBP_ORGAN_GROWTH	0.0742857	0.874731	0.227987	-0.589445	-1.51137	14	C5 GOBP
GOBP_OSSIFICATION	0.0670611	0.874731	0.245042	-0.470532	-1.47954	34	C5 GOBP
GOBP_OSTEOBLAST_DIFFERENTIATION	0.141748	0.874731	0.16318	-0.467125	-1.34453	22	C5 GOBP
GOBP_PEPTIDE_BIOSYNTHETIC_PROCESS	0.165939	0.874731	0.159647	0.256769	1.14441	213	C5 GOBP
GOBP_PEPTIDE_HORMONE_SECRETION	0.0539151	0.874731	0.321776	0.544557	1.59872	24	C5 GOBP
GOBP_PHOSPHATIDYLINOSITOL_3_KINASE_SIGNALING	0.128834	0.874731	0.176694	0.464703	1.34878	23	C5 GOBP
GOBP_PLACENTA_DEVELOPMENT	0.0324842	0.874731	0.321776	-0.63136	-1.63519	15	C5 GOBP
GOBP_PLATELET_ACTIVATION	0.132653	0.874731	0.173748	0.453669	1.35654	26	C5 GOBP
GOBP_POSITIVE_REGULATION_OF_ALPHA_BETA_T_CELL_ACTIVATION	0.127883	0.874731	0.179782	0.522876	1.36862	14	C5 GOBP
GOBP_POSITIVE_REGULATION_OF_CALCIUM_ION_TRANSPORT	0.0810811	0.874731	0.227987	0.539569	1.46331	16	C5 GOBP
GOBP_POSITIVE_REGULATION_OF_CATALYTIC_ACTIVITY	0.160173	0.874731	0.161979	0.266477	1.1698	192	C5 GOBP
GOBP_POSITIVE_REGULATION_OF_CELL_ACTIVATION	0.120083	0.874731	0.184706	0.357055	1.30194	68	C5 GOBP
GOBP_POSITIVE_REGULATION_OF_CELL_DEATH	0.0523139	0.874731	0.282013	0.351907	1.38685	102	C5 GOBP
GOBP_POSITIVE_REGULATION_OF_CYSTEINE_TYPE_ENDOPEPTIDASE_ACTIVITY	0.112474	0.874731	0.190023	0.440979	1.37756	32	C5 GOBP
GOBP_POSITIVE_REGULATION_OF_DEPHOSPHORYLATION	0.0525328	0.874731	0.271289	-0.618523	-1.55975	12	C5 GOBP
GOBP_POSITIVE_REGULATION_OF_ERK1_AND_ERK2_CASCADE	0.0855397	0.874731	0.21925	0.50614	1.50807	25	C5 GOBP
GOBP_POSITIVE_REGULATION_OF_GLIOGENESIS	0.0798319	0.874731	0.231127	0.608735	1.45142	10	C5 GOBP
GOBP_POSITIVE_REGULATION_OF_HORMONE_SECRETION	0.149474	0.874731	0.165657	0.554846	1.37148	11	C5 GOBP
GOBP_POSITIVE_REGULATION_OF_IMMUNE_RESPONSE	0.101293	0.874731	0.206588	0.285363	1.22318	165	C5 GOBP
GOBP_POSITIVE_REGULATION_OF_IMMUNE_SYSTEM_PROCESS	0.0573248	0.874731	0.276501	0.289774	1.29232	205	C5 GOBP
GOBP_POSITIVE_REGULATION_OF_INTERFERON_GAMMA_PRODUCTION	0.0618694	0.874731	0.321776	0.62579	1.55468	12	C5 GOBP
GOBP_POSITIVE_REGULATION_OF_INTERLEUKIN_8_PRODUCTION	0.0514841	0.874731	0.321776	0.67404	1.60713	10	C5 GOBP
GOBP_POSITIVE_REGULATION_OF_INTRACELLULAR_SIGNAL_TRANSDUCTION	0.0666667	0.874731	0.257206	0.307043	1.29474	151	C5 GOBP
GOBP_POSITIVE_REGULATION_OF_I_KAPPAB_KINASE_NF_KAPPAB_SIGNALING	0.149402	0.874731	0.160801	0.396092	1.29265	39	C5 GOBP
GOBP_POSITIVE_REGULATION_OF_LEUKOCYTE_MEDIATED_IMMUNITY	0.145068	0.874731	0.160801	-0.437123	-1.30896	27	C5 GOBP
GOBP_POSITIVE_REGULATION_OF_MITOCHONDRIAL_OUTER_MEMBRANE_PERMEABILIZATION_INVOLVED_IN_APOPTOTIC_SIGNALING_PATHWAY	0.0567227	0.874731	0.276501	0.631663	1.50609	10	C5 GOBP
GOBP_POSITIVE_REGULATION_OF_MITOCHONDRION_ORGANIZATION	0.122	0.874731	0.179782	0.496544	1.40369	19	C5 GOBP
GOBP_POSITIVE_REGULATION_OF_PEPTIDASE_ACTIVITY	0.104743	0.874731	0.193813	0.409469	1.35851	42	C5 GOBP
GOBP_POSITIVE_REGULATION_OF_PEPTIDE_HORMONE_SECRETION	0.157563	0.874731	0.160801	0.558601	1.33188	10	C5 GOBP
GOBP_POSITIVE_REGULATION_OF_PEPTIDYL_TYROSINE_PHOSPHORYLATION	0.0998004	0.874731	0.199915	0.504793	1.43364	20	C5 GOBP
GOBP_POSITIVE_REGULATION_OF_PHOSPHATIDYLINOSITOL_3_KINASE_SIGNALING	0.0724947	0.874731	0.245042	0.57823	1.43652	12	C5 GOBP
GOBP_POSITIVE_REGULATION_OF_PROTEIN_DEPHOSPHORYLATION	0.0834915	0.874731	0.213928	-0.595949	-1.45362	11	C5 GOBP
GOBP_POSITIVE_REGULATION_OF_REACTIVE_OXYGEN_SPECIES_METABOLIC_PROCESS	0.0516069	0.874731	0.321776	-0.591579	-1.57439	17	C5 GOBP
GOBP_POSITIVE_REGULATION_OF_SYNAPTIC_TRANSMISSION	0.1673	0.874731	0.147331	-0.552306	-1.3122	10	C5 GOBP
GOBP_POSITIVE_REGULATION_OF_T_CELL_MEDIATED_IMMUNITY	0.119403	0.874731	0.188204	0.552414	1.37238	12	C5 GOBP
GOBP_POSITIVE_REGULATION_OF_VIRAL_PROCESS	0.100402	0.874731	0.199915	0.466007	1.42754	30	C5 GOBP
GOBP_PROTEIN_CONTAINING_COMPLEX_LOCALIZATION	0.137725	0.874731	0.168238	-0.383722	-1.30364	49	C5 GOBP
GOBP_PROTEIN_LOCALIZATION_TO_MITOCHONDRION	0.165339	0.874731	0.152145	0.388019	1.26631	39	C5 GOBP
GOBP_PROTEIN_LOCALIZATION_TO_ORGANELLE	0.166667	0.874731	0.158514	0.246272	1.13582	262	C5 GOBP
GOBP_PROTEIN_LOCALIZATION_TO_VACUOLE	0.150097	0.874731	0.158514	-0.485731	-1.32582	18	C5 GOBP
GOBP_PROTEIN_PHOSPHORYLATION	0.0284736	0.874731	0.352488	0.311847	1.35846	177	C5 GOBP
GOBP_PROTEIN_TARGETING_TO_VACUOLE	0.0532319	0.874731	0.271289	-0.652616	-1.55052	10	C5 GOBP
GOBP_PROTON_TRANSMEMBRANE_TRANSPORT	0.0968379	0.874731	0.202072	-0.405481	-1.40637	53	C5 GOBP
GOBP_PYRUVATE_METABOLIC_PROCESS	0.0618762	0.874731	0.257206	0.544951	1.5477	20	C5 GOBP
GOBP_REACTIVE_OXYGEN_SPECIES_METABOLIC_PROCESS	0.153543	0.874731	0.157403	-0.378137	-1.26833	46	C5 GOBP
GOBP_REGULATION_OF_ACTIN_FILAMENT_BASED_PROCESS	0.139394	0.874731	0.168238	0.332808	1.24241	75	C5 GOBP
GOBP_REGULATION_OF_ACTIN_FILAMENT_ORGANIZATION	0.128049	0.874731	0.176694	0.365998	1.29299	60	C5 GOBP
GOBP_REGULATION_OF_ANION_TRANSPORT	0.109731	0.874731	0.193813	0.307898	1.24166	119	C5 GOBP
GOBP_REGULATION_OF_B_CELL_ACTIVATION	0.0939335	0.874731	0.204295	-0.49651	-1.46375	25	C5 GOBP
GOBP_REGULATION_OF_B_CELL_PROLIFERATION	0.12334	0.874731	0.173748	-0.561542	-1.36969	11	C5 GOBP
GOBP_REGULATION_OF_CALCIUM_MEDIATED_SIGNALING	0.119748	0.874731	0.186433	0.582454	1.38876	10	C5 GOBP
GOBP_REGULATION_OF_CD4_POSITIVE_ALPHA_BETA_T_CELL_ACTIVATION	0.119403	0.874731	0.188204	0.552825	1.37341	12	C5 GOBP
GOBP_REGULATION_OF_CELL_ACTIVATION	0.162602	0.874731	0.155242	0.307241	1.20274	95	C5 GOBP
GOBP_REGULATION_OF_CELL_MATRIX_ADHESION	0.125786	0.874731	0.181383	0.526551	1.37824	14	C5 GOBP
GOBP_REGULATION_OF_CYTOSKELETON_ORGANIZATION	0.120654	0.874731	0.183024	0.32839	1.26555	87	C5 GOBP
GOBP_REGULATION_OF_DEFENSE_RESPONSE_TO_VIRUS_BY_VIRUS	0.162105	0.874731	0.158514	0.543201	1.3427	11	C5 GOBP
GOBP_REGULATION_OF_EPITHELIAL_CELL_DIFFERENTIATION	0.0831557	0.874731	0.227987	0.57332	1.42432	12	C5 GOBP
GOBP_REGULATION_OF_ESTABLISHMENT_OF_PROTEIN_LOCALIZATION_TO_MITOCHONDRION	0.064	0.874731	0.252961	0.54166	1.53123	19	C5 GOBP
GOBP_REGULATION_OF_GENERATION_OF_PRECURSOR_METABOLITES_AND_ENERGY	0.123203	0.874731	0.181383	0.46775	1.34958	22	C5 GOBP
GOBP_REGULATION_OF_HORMONE_LEVELS	0.0607287	0.874731	0.261664	0.449983	1.46895	40	C5 GOBP
GOBP_REGULATION_OF_HORMONE_SECRETION	0.0606929	0.874731	0.321776	0.537367	1.57761	24	C5 GOBP
GOBP_REGULATION_OF_IMMUNE_EFFECTOR_PROCESS	0.157996	0.874731	0.153159	-0.349605	-1.26029	68	C5 GOBP
GOBP_REGULATION_OF_IMMUNE_SYSTEM_PROCESS	0.142544	0.874731	0.173748	0.2507	1.1622	284	C5 GOBP
GOBP_REGULATION_OF_IMMUNOGLOBULIN_PRODUCTION	0.105066	0.874731	0.188204	-0.559407	-1.41068	12	C5 GOBP
GOBP_REGULATION_OF_INFLAMMATORY_RESPONSE	0.125	0.874731	0.17822	0.395011	1.3314	48	C5 GOBP
GOBP_REGULATION_OF_INTRACELLULAR_SIGNAL_TRANSDUCTION	0.154185	0.874731	0.166934	0.250597	1.14069	248	C5 GOBP
GOBP_REGULATION_OF_ION_TRANSPORT	0.0818966	0.874731	0.231127	0.29365	1.2587	165	C5 GOBP
GOBP_REGULATION_OF_LAMELLIPODIUM_ORGANIZATION	0.141962	0.874731	0.169571	0.503448	1.34306	15	C5 GOBP
GOBP_REGULATION_OF_LEUKOCYTE_APOPTOTIC_PROCESS	0.0386068	0.874731	0.321776	0.634012	1.69137	15	C5 GOBP
GOBP_REGULATION_OF_LEUKOCYTE_MEDIATED_IMMUNITY	0.116935	0.874731	0.184706	-0.410547	-1.34682	42	C5 GOBP
GOBP_REGULATION_OF_LYMPHOCYTE_ACTIVATION	0.131313	0.874731	0.173748	0.323725	1.24175	85	C5 GOBP
GOBP_REGULATION_OF_LYMPHOCYTE_DIFFERENTIATION	0.0715746	0.874731	0.24134	0.470671	1.47031	32	C5 GOBP
GOBP_REGULATION_OF_MAP_KINASE_ACTIVITY	0.0711462	0.874731	0.237794	0.443007	1.46978	42	C5 GOBP
GOBP_REGULATION_OF_METAL_ION_TRANSPORT	0.086	0.874731	0.216543	0.46548	1.43986	31	C5 GOBP
GOBP_REGULATION_OF_MITOCHONDRIAL_MEMBRANE_PERMEABILITY	0.133056	0.874731	0.175204	0.503205	1.36469	16	C5 GOBP
GOBP_REGULATION_OF_MITOCHONDRIAL_OUTER_MEMBRANE_PERMEABILIZATION_INVOLVED_IN_APOPTOTIC_SIGNALING_PATHWAY	0.0660981	0.874731	0.257206	0.588304	1.46155	12	C5 GOBP
GOBP_REGULATION_OF_MITOCHONDRION_ORGANIZATION	0.082	0.874731	0.222056	0.468181	1.44822	31	C5 GOBP
GOBP_REGULATION_OF_ORGAN_GROWTH	0.0722433	0.874731	0.231127	-0.621779	-1.47726	10	C5 GOBP
GOBP_REGULATION_OF_PEPTIDE_HORMONE_SECRETION	0.0369756	0.874731	0.321776	0.572544	1.6389	21	C5 GOBP
GOBP_REGULATION_OF_PEPTIDE_SECRETION	0.0685484	0.874731	0.245042	0.45977	1.46469	35	C5 GOBP
GOBP_REGULATION_OF_PEPTIDE_TRANSPORT	0.0967742	0.874731	0.204295	0.326902	1.28288	100	C5 GOBP
GOBP_REGULATION_OF_PHOSPHATASE_ACTIVITY	0.150685	0.874731	0.158514	-0.443451	-1.30733	25	C5 GOBP
GOBP_REGULATION_OF_PHOSPHATIDYLINOSITOL_3_KINASE_SIGNALING	0.0742972	0.874731	0.234393	0.553194	1.52099	17	C5 GOBP
GOBP_REGULATION_OF_PHOSPHOPROTEIN_PHOSPHATASE_ACTIVITY	0.163107	0.874731	0.151149	-0.453791	-1.30615	22	C5 GOBP
GOBP_REGULATION_OF_PHOSPHORUS_METABOLIC_PROCESS	0.117391	0.874731	0.191892	0.276095	1.20605	188	C5 GOBP
GOBP_REGULATION_OF_PROTEIN_MODIFICATION_PROCESS	0.089172	0.874731	0.21925	0.279366	1.24591	205	C5 GOBP
GOBP_REGULATION_OF_PROTEIN_PHOSPHORYLATION	0.0643886	0.874731	0.287805	0.316423	1.32269	143	C5 GOBP
GOBP_REGULATION_OF_RELEASE_OF_CYTOCHROME_C_FROM_MITOCHONDRIA	0.0388501	0.874731	0.321776	0.686409	1.63662	10	C5 GOBP
GOBP_REGULATION_OF_STRESS_ACTIVATED_PROTEIN_KINASE_SIGNALING_CASCADE	0.0838323	0.874731	0.21925	0.52068	1.47876	20	C5 GOBP
GOBP_REGULATION_OF_SUPRAMOLECULAR_FIBER_ORGANIZATION	0.0927835	0.874731	0.2114	0.369997	1.35603	69	C5 GOBP
GOBP_REGULATION_OF_SYNAPTIC_PLASTICITY	0.129845	0.874731	0.170932	-0.535069	-1.34598	13	C5 GOBP
GOBP_REGULATION_OF_TRANSFERASE_ACTIVITY	0.0720339	0.874731	0.245042	0.309343	1.28541	138	C5 GOBP
GOBP_REGULATION_OF_TUMOR_NECROSIS_FACTOR_MEDIATED_SIGNALING_PATHWAY	0.153846	0.874731	0.161979	0.482771	1.30927	16	C5 GOBP
GOBP_REGULATION_OF_T_CELL_DIFFERENTIATION	0.0916497	0.874731	0.2114	0.492308	1.46686	25	C5 GOBP
GOBP_REGULATION_OF_T_CELL_MEDIATED_CYTOTOXICITY	0.142857	0.874731	0.169571	0.567592	1.35332	10	C5 GOBP
GOBP_REGULATION_OF_T_CELL_MEDIATED_IMMUNITY	0.146586	0.874731	0.16318	0.487418	1.34014	17	C5 GOBP
GOBP_REGULATION_OF_VIRAL_LIFE_CYCLE	0.107287	0.874731	0.193813	-0.436661	-1.377	36	C5 GOBP
GOBP_RESPONSE_TO_BIOTIC_STIMULUS	0.0706402	0.874731	0.252961	0.265355	1.22754	285	C5 GOBP
GOBP_RESPONSE_TO_CORTICOSTEROID	0.14	0.874731	0.166934	0.486363	1.37491	19	C5 GOBP
GOBP_RESPONSE_TO_EPIDERMAL_GROWTH_FACTOR	0.0388501	0.874731	0.321776	0.687821	1.63998	10	C5 GOBP
GOBP_RESPONSE_TO_GROWTH_FACTOR	0.0529532	0.874731	0.282013	0.364134	1.4118	90	C5 GOBP
GOBP_RESPONSE_TO_INTERFERON_GAMMA	0.160569	0.874731	0.156312	0.359733	1.24494	56	C5 GOBP
GOBP_RESPONSE_TO_IONIZING_RADIATION	0.126506	0.874731	0.176694	0.500908	1.37723	17	C5 GOBP
GOBP_RESPONSE_TO_MONOSACCHARIDE	0.124236	0.874731	0.179782	0.461705	1.37568	25	C5 GOBP
GOBP_RESPONSE_TO_ORGANIC_CYCLIC_COMPOUND	0.160853	0.874731	0.152145	-0.315961	-1.22665	110	C5 GOBP
GOBP_RESPONSE_TO_ORGANOPHOSPHORUS	0.166348	0.874731	0.148262	-0.500814	-1.29708	15	C5 GOBP
GOBP_RESPONSE_TO_OXIDATIVE_STRESS	0.0872093	0.874731	0.2114	-0.388583	-1.39162	67	C5 GOBP
GOBP_RESPONSE_TO_PURINE_CONTAINING_COMPOUND	0.166987	0.874731	0.148262	-0.493091	-1.29751	16	C5 GOBP
GOBP_RESPONSE_TO_VIRUS	0.030833	0.874731	0.352488	-0.421283	-1.56442	80	C5 GOBP
GOBP_RESPONSE_TO_WOUNDING	0.0546432	0.874731	0.321776	0.381968	1.41892	74	C5 GOBP
GOBP_RIBONUCLEOSIDE_TRIPHOSPHATE_BIOSYNTHETIC_PROCESS	0.155819	0.874731	0.156312	-0.430088	-1.30574	29	C5 GOBP
GOBP_RIBONUCLEOSIDE_TRIPHOSPHATE_METABOLIC_PROCESS	0.1423	0.874731	0.16318	-0.425455	-1.32299	32	C5 GOBP
GOBP_RIBOSE_PHOSPHATE_BIOSYNTHETIC_PROCESS	0.136	0.874731	0.169571	-0.404719	-1.31211	39	C5 GOBP
GOBP_RNA_CATABOLIC_PROCESS	0.0471866	0.874731	0.321776	0.305371	1.32783	176	C5 GOBP
GOBP_SECOND_MESSENGER_MEDIATED_SIGNALING	0.125773	0.874731	0.179782	0.449041	1.34519	27	C5 GOBP
GOBP_SENSORY_SYSTEM_DEVELOPMENT	0.0826948	0.874731	0.287805	0.595572	1.53662	13	C5 GOBP
GOBP_SIGNAL_RELEASE	0.0712871	0.874731	0.237794	0.441151	1.43357	38	C5 GOBP
GOBP_SPHINGOLIPID_BIOSYNTHETIC_PROCESS	0.161765	0.874731	0.158514	0.552635	1.31766	10	C5 GOBP
GOBP_SPHINGOLIPID_METABOLIC_PROCESS	0.139059	0.874731	0.169571	0.487103	1.34809	18	C5 GOBP
GOBP_STRESS_ACTIVATED_PROTEIN_KINASE_SIGNALING_CASCADE	0.102362	0.874731	0.195789	0.429548	1.38696	36	C5 GOBP
GOBP_STRESS_FIBER_ASSEMBLY	0.116	0.874731	0.184706	0.50282	1.42143	19	C5 GOBP
GOBP_SUPEROXIDE_METABOLIC_PROCESS	0.0533486	0.874731	0.321776	-0.663603	-1.61864	11	C5 GOBP
GOBP_SUPRAMOLECULAR_FIBER_ORGANIZATION	0.0764588	0.874731	0.231127	0.337033	1.32823	102	C5 GOBP
GOBP_TAXIS	0.15121	0.874731	0.160801	0.351824	1.27318	65	C5 GOBP
GOBP_TRANSLATIONAL_INITIATION	0.0644401	0.874731	0.287805	0.332483	1.35576	123	C5 GOBP
GOBP_TRANSLATIONAL_TERMINATION	0.162698	0.874731	0.153159	-0.4186	-1.28552	30	C5 GOBP
GOBP_T_CELL_DIFFERENTIATION	0.0767717	0.874731	0.227987	0.429842	1.43345	43	C5 GOBP
GOBP_T_CELL_DIFFERENTIATION_INVOLVED_IN_IMMUNE_RESPONSE	0.0367236	0.874731	0.321776	0.636117	1.69699	15	C5 GOBP
GOBP_T_CELL_DIFFERENTIATION_IN_THYMUS	0.127883	0.874731	0.179782	0.522812	1.36846	14	C5 GOBP
GOBP_T_CELL_MEDIATED_CYTOTOXICITY	0.125786	0.874731	0.181383	0.525522	1.37555	14	C5 GOBP
GOBP_T_CELL_MEDIATED_IMMUNITY	0.125773	0.874731	0.179782	0.450178	1.3486	27	C5 GOBP
GOBP_T_CELL_PROLIFERATION	0.0996016	0.874731	0.199915	0.424344	1.38485	39	C5 GOBP
GOBP_UNSATURATED_FATTY_ACID_METABOLIC_PROCESS	0.157563	0.874731	0.160801	0.559106	1.33309	10	C5 GOBP
GOBP_VACUOLAR_TRANSPORT	0.137525	0.874731	0.166934	-0.439388	-1.32399	28	C5 GOBP
GOBP_VESICLE_BUDDING_FROM_MEMBRANE	0.133462	0.874731	0.168238	-0.445881	-1.33518	27	C5 GOBP
GOBP_VIRAL_GENE_EXPRESSION	0.0376646	0.874731	0.321776	0.339037	1.36724	119	C5 GOBP
GOBP_WOUND_HEALING	0.0654397	0.874731	0.252961	0.400754	1.42183	61	C5 GOBP
GOBP_POSITIVE_REGULATION_OF_T_CELL_PROLIFERATION	0.169661	0.876311	0.15017	0.451328	1.2818	20	C5 GOBP
GOBP_REGULATION_OF_DEPHOSPHORYLATION	0.169625	0.876311	0.149208	-0.417571	-1.26774	29	C5 GOBP
GOBP_REGULATION_OF_PROTEIN_KINASE_ACTIVITY	0.169043	0.876311	0.152145	0.297243	1.17721	105	C5 GOBP
GOBP_DENDRITE_DEVELOPMENT	0.17119	0.878631	0.153159	0.488009	1.30187	15	C5 GOBP
GOBP_NEGATIVE_REGULATION_OF_MOLECULAR_FUNCTION	0.171004	0.878631	0.143759	-0.282694	-1.16795	165	C5 GOBP
GOBP_RESPONSE_TO_TEMPERATURE_STIMULUS	0.172065	0.880344	0.15017	-0.398604	-1.25699	36	C5 GOBP
GOBP_ACTIN_FILAMENT_BASED_PROCESS	0.213115	0.884977	0.134273	0.278288	1.12583	117	C5 GOBP
GOBP_ALCOHOL_METABOLIC_PROCESS	0.21611	0.884977	0.130106	-0.394556	-1.1889	28	C5 GOBP
GOBP_AMIDE_BIOSYNTHETIC_PROCESS	0.193333	0.884977	0.148262	0.253309	1.13677	224	C5 GOBP
GOBP_ANIMAL_ORGAN_REGENERATION	0.197895	0.884977	0.142057	0.524167	1.29565	11	C5 GOBP
GOBP_ANTIGEN_PROCESSING_AND_PRESENTATION_OF_ENDOGENOUS_PEPTIDE_ANTIGEN	0.236674	0.884977	0.129443	0.497283	1.23542	12	C5 GOBP
GOBP_APOPTOTIC_PROCESS	0.225287	0.884977	0.138805	0.236704	1.10439	318	C5 GOBP
GOBP_AXON_DEVELOPMENT	0.220648	0.884977	0.130777	0.353979	1.18662	46	C5 GOBP
GOBP_B_CELL_PROLIFERATION	0.213178	0.884977	0.130106	-0.496324	-1.24852	13	C5 GOBP
GOBP_CD4_POSITIVE_ALPHA_BETA_T_CELL_ACTIVATION	0.176	0.884977	0.147331	0.457077	1.29212	19	C5 GOBP
GOBP_CELLULAR_RESPONSE_TO_STEROID_HORMONE_STIMULUS	0.230303	0.884977	0.127505	0.374277	1.18704	34	C5 GOBP
GOBP_CELL_CHEMOTAXIS	0.225296	0.884977	0.127505	0.359	1.19107	42	C5 GOBP
GOBP_CELL_KILLING	0.217742	0.884977	0.131458	-0.352788	-1.15734	42	C5 GOBP
GOBP_CELL_MIGRATION	0.215686	0.884977	0.138022	0.260173	1.12598	171	C5 GOBP
GOBP_DEFENSE_RESPONSE	0.225688	0.884977	0.122108	-0.250619	-1.11204	278	C5 GOBP
GOBP_DEVELOPMENTAL_GROWTH	0.196078	0.884977	0.137251	-0.348859	-1.22414	56	C5 GOBP
GOBP_DIVALENT_INORGANIC_CATION_HOMEOSTASIS	0.231855	0.884977	0.126876	0.351345	1.18422	48	C5 GOBP
GOBP_DNA_DAMAGE_RESPONSE_DETECTION_OF_DNA_DAMAGE	0.18107	0.884977	0.147331	0.506021	1.30557	13	C5 GOBP
GOBP_DNA_GEOMETRIC_CHANGE	0.204819	0.884977	0.135741	0.445807	1.22573	17	C5 GOBP
GOBP_ESTABLISHMENT_OF_PROTEIN_LOCALIZATION	0.234234	0.884977	0.134273	0.226807	1.08414	401	C5 GOBP
GOBP_ESTABLISHMENT_OF_PROTEIN_LOCALIZATION_TO_ORGANELLE	0.19181	0.884977	0.146416	0.264576	1.15465	186	C5 GOBP
GOBP_EXTRINSIC_APOPTOTIC_SIGNALING_PATHWAY_VIA_DEATH_DOMAIN_RECEPTORS	0.235908	0.884977	0.128143	0.452971	1.2084	15	C5 GOBP
GOBP_GOLGI_TO_PLASMA_MEMBRANE_PROTEIN_TRANSPORT	0.207224	0.884977	0.130777	-0.526327	-1.25048	10	C5 GOBP
GOBP_GOLGI_TO_PLASMA_MEMBRANE_TRANSPORT	0.207224	0.884977	0.130777	-0.526327	-1.25048	10	C5 GOBP
GOBP_HOMEOSTASIS_OF_NUMBER_OF_CELLS	0.192843	0.884977	0.1396	0.360153	1.21024	45	C5 GOBP
GOBP_IMMUNOGLOBULIN_PRODUCTION	0.189621	0.884977	0.141225	0.441151	1.25289	20	C5 GOBP
GOBP_INTERLEUKIN_12_PRODUCTION	0.232409	0.884977	0.130777	0.499672	1.24135	12	C5 GOBP
GOBP_INTRACELLULAR_PROTEIN_TRANSPORT	0.219178	0.884977	0.140406	0.239831	1.10499	292	C5 GOBP
GOBP_LEUKOCYTE_MEDIATED_IMMUNITY	0.230056	0.884977	0.121543	-0.262466	-1.11282	199	C5 GOBP
GOBP_LIPOPROTEIN_BIOSYNTHETIC_PROCESS	0.178368	0.884977	0.142057	-0.523084	-1.27589	11	C5 GOBP
GOBP_LYMPHOCYTE_COSTIMULATION	0.177453	0.884977	0.15017	0.483865	1.29082	15	C5 GOBP
GOBP_MEMBRANE_LIPID_METABOLIC_PROCESS	0.229979	0.884977	0.128789	0.416318	1.20119	22	C5 GOBP
GOBP_MITOCHONDRIAL_OUTER_MEMBRANE_PERMEABILIZATION	0.18239	0.884977	0.148262	0.490669	1.28432	14	C5 GOBP
GOBP_MITOTIC_DNA_INTEGRITY_CHECKPOINT	0.235908	0.884977	0.128143	0.452538	1.20725	15	C5 GOBP
GOBP_MUSCLE_CONTRACTION	0.184739	0.884977	0.143759	0.404299	1.23851	30	C5 GOBP
GOBP_MUSCLE_ORGAN_DEVELOPMENT	0.215953	0.884977	0.129443	-0.418456	-1.22559	24	C5 GOBP
GOBP_MUSCLE_SYSTEM_PROCESS	0.237154	0.884977	0.123842	0.355169	1.17836	42	C5 GOBP
GOBP_MYELOID_LEUKOCYTE_MEDIATED_IMMUNITY	0.230769	0.884977	0.122108	-0.276677	-1.13345	156	C5 GOBP
GOBP_NECROTIC_CELL_DEATH	0.19958	0.884977	0.141225	0.534893	1.27536	10	C5 GOBP
GOBP_NEGATIVE_REGULATION_OF_DEFENSE_RESPONSE	0.221782	0.884977	0.128789	0.367731	1.19499	38	C5 GOBP
GOBP_NEGATIVE_REGULATION_OF_DNA_BINDING_TRANSCRIPTION_FACTOR_ACTIVITY	0.204678	0.884977	0.133555	-0.425892	-1.23963	23	C5 GOBP
GOBP_NEGATIVE_REGULATION_OF_HEMOPOIESIS	0.203354	0.884977	0.1396	0.483449	1.26542	14	C5 GOBP
GOBP_NEGATIVE_REGULATION_OF_LEUKOCYTE_PROLIFERATION	0.232558	0.884977	0.123842	-0.479608	-1.20647	13	C5 GOBP
GOBP_NEGATIVE_REGULATION_OF_PHOSPHORUS_METABOLIC_PROCESS	0.197125	0.884977	0.140406	0.324426	1.20516	74	C5 GOBP
GOBP_NEGATIVE_REGULATION_OF_PROTEIN_SERINE_THREONINE_KINASE_ACTIVITY	0.211382	0.884977	0.134273	0.424363	1.21474	21	C5 GOBP
GOBP_NEGATIVE_REGULATION_OF_RESPONSE_TO_EXTERNAL_STIMULUS	0.226	0.884977	0.128143	0.352557	1.19003	47	C5 GOBP
GOBP_NEGATIVE_REGULATION_OF_RESPONSE_TO_STIMULUS	0.204444	0.884977	0.143759	0.248679	1.11956	234	C5 GOBP
GOBP_NEURON_DEVELOPMENT	0.226994	0.884977	0.129443	0.290904	1.13565	98	C5 GOBP
GOBP_NUCLEOSIDE_PHOSPHATE_BIOSYNTHETIC_PROCESS	0.184369	0.884977	0.143759	-0.364653	-1.21762	45	C5 GOBP
GOBP_NUCLEOSIDE_TRIPHOSPHATE_BIOSYNTHETIC_PROCESS	0.177291	0.884977	0.146416	-0.406274	-1.25198	31	C5 GOBP
GOBP_NUCLEOSOME_ORGANIZATION	0.195609	0.884977	0.138805	-0.450588	-1.26316	20	C5 GOBP
GOBP_ORGANIC_ACID_METABOLIC_PROCESS	0.230453	0.884977	0.128789	0.280239	1.11651	110	C5 GOBP
GOBP_ORGANOPHOSPHATE_ESTER_TRANSPORT	0.223158	0.884977	0.132846	0.512881	1.26775	11	C5 GOBP
GOBP_PEPTIDE_SECRETION	0.223108	0.884977	0.128789	0.354514	1.18121	44	C5 GOBP
GOBP_PEPTIDYL_TYROSINE_DEPHOSPHORYLATION	0.23251	0.884977	0.128143	0.480819	1.24055	13	C5 GOBP
GOBP_POSITIVE_REGULATION_OF_ADAPTIVE_IMMUNE_RESPONSE	0.231084	0.884977	0.128143	0.43292	1.19814	18	C5 GOBP
GOBP_POSITIVE_REGULATION_OF_APOPTOTIC_SIGNALING_PATHWAY	0.229209	0.884977	0.128143	0.394752	1.19193	28	C5 GOBP
GOBP_POSITIVE_REGULATION_OF_CELL_KILLING	0.207585	0.884977	0.134273	-0.441499	-1.23768	20	C5 GOBP
GOBP_POSITIVE_REGULATION_OF_CYTOSKELETON_ORGANIZATION	0.212724	0.884977	0.132147	0.351548	1.18132	45	C5 GOBP
GOBP_POSITIVE_REGULATION_OF_HEMOPOIESIS	0.230928	0.884977	0.128789	0.398223	1.19296	27	C5 GOBP
GOBP_POSITIVE_REGULATION_OF_HYDROLASE_ACTIVITY	0.204545	0.884977	0.138022	0.280669	1.13514	120	C5 GOBP
GOBP_POSITIVE_REGULATION_OF_IMMUNE_EFFECTOR_PROCESS	0.212551	0.884977	0.133555	-0.358908	-1.1874	43	C5 GOBP
GOBP_POSITIVE_REGULATION_OF_INTERLEUKIN_1_PRODUCTION	0.22093	0.884977	0.127505	-0.488189	-1.22805	13	C5 GOBP
GOBP_POSITIVE_REGULATION_OF_ION_TRANSPORT	0.219512	0.884977	0.131458	0.294029	1.15102	95	C5 GOBP
GOBP_POSITIVE_REGULATION_OF_LAMELLIPODIUM_ORGANIZATION	0.215352	0.884977	0.13649	0.508709	1.26381	12	C5 GOBP
GOBP_POSITIVE_REGULATION_OF_LEUKOCYTE_MIGRATION	0.17551	0.884977	0.149208	0.419682	1.25491	26	C5 GOBP
GOBP_POSITIVE_REGULATION_OF_MAP_KINASE_ACTIVITY	0.185567	0.884977	0.145516	0.416562	1.24789	27	C5 GOBP
GOBP_POSITIVE_REGULATION_OF_MYELOID_CELL_DIFFERENTIATION	0.235294	0.884977	0.123842	-0.425007	-1.2089	21	C5 GOBP
GOBP_POSITIVE_REGULATION_OF_PROTEIN_KINASE_B_SIGNALING	0.174442	0.884977	0.149208	0.418385	1.26329	28	C5 GOBP
GOBP_POSITIVE_REGULATION_OF_PROTEIN_LOCALIZATION_TO_MEMBRANE	0.193814	0.884977	0.142057	0.412884	1.23688	27	C5 GOBP
GOBP_POSITIVE_REGULATION_OF_PROTEOLYSIS	0.200828	0.884977	0.1396	0.32834	1.19723	68	C5 GOBP
GOBP_POSITIVE_REGULATION_OF_SMOOTH_MUSCLE_CELL_PROLIFERATION	0.198874	0.884977	0.132846	-0.504314	-1.27175	12	C5 GOBP
GOBP_POST_GOLGI_VESICLE_MEDIATED_TRANSPORT	0.181275	0.884977	0.144631	-0.463896	-1.26538	19	C5 GOBP
GOBP_PRODUCTION_OF_MOLECULAR_MEDIATOR_OF_IMMUNE_RESPONSE	0.234086	0.884977	0.127505	0.378644	1.1877	33	C5 GOBP
GOBP_PROTEIN_COMPLEX_OLIGOMERIZATION	0.196755	0.884977	0.1396	0.402868	1.21644	28	C5 GOBP
GOBP_PROTEIN_KINASE_B_SIGNALING	0.221782	0.884977	0.128789	0.366941	1.19242	38	C5 GOBP
GOBP_PROTEIN_LOCALIZATION_TO_CELL_JUNCTION	0.210131	0.884977	0.128789	-0.49525	-1.24889	12	C5 GOBP
GOBP_PROTEIN_LOCALIZATION_TO_LYSOSOME	0.213884	0.884977	0.127505	-0.49294	-1.24307	12	C5 GOBP
GOBP_PROTEIN_STABILIZATION	0.192385	0.884977	0.140406	-0.361304	-1.20644	45	C5 GOBP
GOBP_PURINE_CONTAINING_COMPOUND_BIOSYNTHETIC_PROCESS	0.199601	0.884977	0.137251	-0.379607	-1.21222	37	C5 GOBP
GOBP_RECEPTOR_METABOLIC_PROCESS	0.199226	0.884977	0.135002	-0.408751	-1.224	27	C5 GOBP
GOBP_REGENERATION	0.236	0.884977	0.125033	0.428854	1.21233	19	C5 GOBP
GOBP_REGULATION_OF_ACTOMYOSIN_STRUCTURE_ORGANIZATION	0.194	0.884977	0.1396	0.445751	1.2601	19	C5 GOBP
GOBP_REGULATION_OF_ANTIGEN_RECEPTOR_MEDIATED_SIGNALING_PATHWAY	0.205285	0.884977	0.13649	0.42793	1.22494	21	C5 GOBP
GOBP_REGULATION_OF_APOPTOTIC_SIGNALING_PATHWAY	0.223819	0.884977	0.130777	0.313799	1.15707	71	C5 GOBP
GOBP_REGULATION_OF_ATP_METABOLIC_PROCESS	0.188139	0.884977	0.143759	0.45846	1.26882	18	C5 GOBP
GOBP_REGULATION_OF_BIOLOGICAL_PROCESS_INVOLVED_IN_SYMBIOTIC_INTERACTION	0.181818	0.884977	0.143759	-0.360829	-1.2515	53	C5 GOBP
GOBP_REGULATION_OF_BODY_FLUID_LEVELS	0.183468	0.884977	0.144631	0.349661	1.20997	55	C5 GOBP
GOBP_REGULATION_OF_CELL_DEATH	0.182222	0.884977	0.153159	0.244014	1.11949	268	C5 GOBP
GOBP_REGULATION_OF_CELL_KILLING	0.191781	0.884977	0.138805	-0.423033	-1.24713	25	C5 GOBP
GOBP_REGULATION_OF_CELL_SUBSTRATE_ADHESION	0.192698	0.884977	0.141225	0.409821	1.23743	28	C5 GOBP
GOBP_REGULATION_OF_DEFENSE_RESPONSE_TO_VIRUS	0.232558	0.884977	0.123842	-0.478446	-1.20355	13	C5 GOBP
GOBP_REGULATION_OF_EXOCYTOSIS	0.226121	0.884977	0.126254	-0.382059	-1.18805	32	C5 GOBP
GOBP_REGULATION_OF_INTRINSIC_APOPTOTIC_SIGNALING_PATHWAY	0.233068	0.884977	0.12564	0.349863	1.16571	44	C5 GOBP
GOBP_REGULATION_OF_LEUKOCYTE_DIFFERENTIATION	0.234	0.884977	0.12564	0.350361	1.18262	47	C5 GOBP
GOBP_REGULATION_OF_MEMBRANE_PERMEABILITY	0.204499	0.884977	0.137251	0.448248	1.24056	18	C5 GOBP
GOBP_REGULATION_OF_NEURON_PROJECTION_DEVELOPMENT	0.1875	0.884977	0.142901	0.393742	1.25435	35	C5 GOBP
GOBP_REGULATION_OF_PRODUCTION_OF_MOLECULAR_MEDIATOR_OF_IMMUNE_RESPONSE	0.201566	0.884977	0.135002	-0.415629	-1.22531	25	C5 GOBP
GOBP_REGULATION_OF_PROTEIN_DEPHOSPHORYLATION	0.189453	0.884977	0.1396	-0.417028	-1.23882	26	C5 GOBP
GOBP_REGULATION_OF_PROTEIN_STABILITY	0.192534	0.884977	0.138805	-0.342981	-1.21458	64	C5 GOBP
GOBP_REGULATION_OF_REACTIVE_OXYGEN_SPECIES_METABOLIC_PROCESS	0.193676	0.884977	0.138805	-0.384377	-1.2143	35	C5 GOBP
GOBP_REGULATION_OF_REGULATED_SECRETORY_PATHWAY	0.183236	0.884977	0.142057	-0.464813	-1.26872	18	C5 GOBP
GOBP_REGULATION_OF_TOR_SIGNALING	0.229474	0.884977	0.130777	0.498722	1.23276	11	C5 GOBP
GOBP_RESPONSE_TO_CADMIUM_ION	0.178368	0.884977	0.142057	-0.522474	-1.2744	11	C5 GOBP
GOBP_RESPONSE_TO_CARBOHYDRATE	0.222222	0.884977	0.130106	0.398286	1.20973	29	C5 GOBP
GOBP_RESPONSE_TO_COPPER_ION	0.19962	0.884977	0.133555	-0.530997	-1.26157	10	C5 GOBP
GOBP_RESPONSE_TO_INTERLEUKIN_4	0.206831	0.884977	0.130777	-0.506837	-1.23626	11	C5 GOBP
GOBP_RESPONSE_TO_KETONE	0.231084	0.884977	0.128143	0.41478	1.20388	23	C5 GOBP
GOBP_RESPONSE_TO_STEROID_HORMONE	0.186879	0.884977	0.142057	0.36521	1.22723	45	C5 GOBP
GOBP_RESPONSE_TO_UV	0.195426	0.884977	0.142057	0.456332	1.23757	16	C5 GOBP
GOBP_RIBOSOME_BIOGENESIS	0.178054	0.884977	0.149208	0.318054	1.1959	81	C5 GOBP
GOBP_RRNA_METABOLIC_PROCESS	0.213849	0.884977	0.133555	0.338985	1.1845	58	C5 GOBP
GOBP_SKELETAL_MUSCLE_ORGAN_DEVELOPMENT	0.236434	0.884977	0.122679	-0.475197	-1.19537	13	C5 GOBP
GOBP_SKELETAL_SYSTEM_DEVELOPMENT	0.203156	0.884977	0.135002	-0.399628	-1.21326	29	C5 GOBP
GOBP_STEROL_TRANSPORT	0.223265	0.884977	0.124434	-0.48345	-1.21913	12	C5 GOBP
GOBP_TOR_SIGNALING	0.220374	0.884977	0.132846	0.440255	1.19397	16	C5 GOBP
GOBP_T_CELL_SELECTION	0.226415	0.884977	0.131458	0.466974	1.2223	14	C5 GOBP
GOBP_UROGENITAL_SYSTEM_DEVELOPMENT	0.212944	0.884977	0.135741	0.462909	1.23491	15	C5 GOBP
GOBP_VESICLE_LOCALIZATION	0.234714	0.884977	0.124434	-0.368743	-1.15947	34	C5 GOBP
GOBP_INTRINSIC_APOPTOTIC_SIGNALING_PATHWAY_IN_RESPONSE_TO_ENDOPLASMIC_RETICULUM_STRESS	0.238683	0.885054	0.126254	0.472205	1.21832	13	C5 GOBP
GOBP_POSITIVE_REGULATION_OF_NATURAL_KILLER_CELL_MEDIATED_CYTOTOXICITY	0.239089	0.885054	0.120433	-0.493262	-1.20315	11	C5 GOBP
GOBP_POSITIVE_REGULATION_OF_NATURAL_KILLER_CELL_MEDIATED_IMMUNITY	0.239089	0.885054	0.120433	-0.493262	-1.20315	11	C5 GOBP
GOBP_REGULATION_OF_HEMOPOIESIS	0.239351	0.885054	0.125033	0.318855	1.14952	64	C5 GOBP
GOBP_REGULATION_OF_ORGANELLE_ORGANIZATION	0.2407	0.888026	0.130106	0.253466	1.11816	198	C5 GOBP
GOBP_REGULATION_OF_PROTEIN_SERINE_THREONINE_KINASE_ACTIVITY	0.241379	0.888516	0.124434	0.320293	1.15179	63	C5 GOBP
GOBP_CELL_MORPHOGENESIS	0.242798	0.890029	0.125033	0.277939	1.10851	111	C5 GOBP
GOBP_CENTRAL_NERVOUS_SYSTEM_NEURON_DIFFERENTIATION	0.242884	0.890029	0.119348	-0.491144	-1.19798	11	C5 GOBP
GOBP_REGULATION_OF_PROTEIN_TARGETING_TO_MITOCHONDRION	0.244211	0.890876	0.126254	0.492857	1.21826	11	C5 GOBP
GOBP_SIGNAL_TRANSDUCTION_BY_P53_CLASS_MEDIATOR	0.244094	0.890876	0.121543	0.34691	1.15689	43	C5 GOBP
GOBP_ACTIN_FILAMENT_DEPOLYMERIZATION	0.27044	0.89273	0.118815	0.450653	1.17958	14	C5 GOBP
GOBP_ACTIN_POLYMERIZATION_OR_DEPOLYMERIZATION	0.259109	0.89273	0.119348	0.331185	1.12352	51	C5 GOBP
GOBP_ACTIVATION_OF_MAPK_ACTIVITY	0.271084	0.89273	0.115734	0.420109	1.15508	17	C5 GOBP
GOBP_ANTIGEN_PROCESSING_AND_PRESENTATION_OF_PEPTIDE_ANTIGEN_VIA_MHC_CLASS_I	0.287129	0.89273	0.111011	-0.323267	-1.11445	52	C5 GOBP
GOBP_AXON_EXTENSION	0.286528	0.89273	0.108394	-0.474104	-1.15642	11	C5 GOBP
GOBP_B_CELL_ACTIVATION	0.266533	0.89273	0.116739	-0.33239	-1.1099	45	C5 GOBP
GOBP_CALCIUM_ION_TRANSMEMBRANE_TRANSPORT	0.272	0.89273	0.11524	0.373752	1.15612	31	C5 GOBP
GOBP_CARBOHYDRATE_DERIVATIVE_BIOSYNTHETIC_PROCESS	0.282946	0.89273	0.110565	-0.311681	-1.12501	70	C5 GOBP
GOBP_CARDIAC_MUSCLE_TISSUE_DEVELOPMENT	0.271825	0.89273	0.114751	-0.440314	-1.17183	17	C5 GOBP
GOBP_CATION_TRANSMEMBRANE_TRANSPORT	0.263473	0.89273	0.11725	-0.297105	-1.13316	101	C5 GOBP
GOBP_CELLULAR_RESPONSE_TO_IONIZING_RADIATION	0.260128	0.89273	0.122679	0.481815	1.19699	12	C5 GOBP
GOBP_CELLULAR_RESPONSE_TO_OXYGEN_CONTAINING_COMPOUND	0.279412	0.89273	0.116739	0.261166	1.10161	148	C5 GOBP
GOBP_CELLULAR_RESPONSE_TO_VIRUS	0.253968	0.89273	0.119348	-0.452042	-1.20304	17	C5 GOBP
GOBP_CELL_PROJECTION_ORGANIZATION	0.259494	0.89273	0.122108	0.266905	1.1157	143	C5 GOBP
GOBP_CELL_SUBSTRATE_JUNCTION_ORGANIZATION	0.277662	0.89273	0.116739	0.435288	1.16123	15	C5 GOBP
GOBP_COGNITION	0.277445	0.89273	0.113787	0.406543	1.15461	20	C5 GOBP
GOBP_CYTOKINE_PRODUCTION_INVOLVED_IN_IMMUNE_RESPONSE	0.271825	0.89273	0.114751	-0.44046	-1.17222	17	C5 GOBP
GOBP_CYTOPLASMIC_TRANSLATION	0.25	0.89273	0.122108	0.324893	1.14777	60	C5 GOBP
GOBP_ENZYME_LINKED_RECEPTOR_PROTEIN_SIGNALING_PATHWAY	0.276151	0.89273	0.11725	0.267696	1.10288	132	C5 GOBP
GOBP_EXTRACELLULAR_MATRIX_DISASSEMBLY	0.286528	0.89273	0.108394	-0.474811	-1.15814	11	C5 GOBP
GOBP_LEUKOCYTE_PROLIFERATION	0.255061	0.89273	0.120433	0.33338	1.13097	51	C5 GOBP
GOBP_LYMPHOCYTE_MEDIATED_IMMUNITY	0.258586	0.89273	0.119348	0.328533	1.12957	54	C5 GOBP
GOBP_LYSOSOMAL_TRANSPORT	0.251462	0.89273	0.118815	-0.436357	-1.19105	18	C5 GOBP
GOBP_MITOCHONDRIAL_TRANSPORT	0.248971	0.89273	0.123257	0.306079	1.12641	70	C5 GOBP
GOBP_MITOCHONDRION_ORGANIZATION	0.256983	0.89273	0.114267	-0.272074	-1.11024	151	C5 GOBP
GOBP_MITOTIC_CELL_CYCLE_CHECKPOINT	0.256619	0.89273	0.120433	0.39233	1.16897	25	C5 GOBP
GOBP_MULTICELLULAR_ORGANISM_GROWTH	0.267686	0.89273	0.113313	-0.455155	-1.17883	15	C5 GOBP
GOBP_MUSCLE_TISSUE_DEVELOPMENT	0.246032	0.89273	0.121543	-0.382774	-1.1755	30	C5 GOBP
GOBP_NEGATIVE_REGULATION_OF_ADAPTIVE_IMMUNE_RESPONSE	0.262357	0.89273	0.114267	-0.497944	-1.18305	10	C5 GOBP
GOBP_NEGATIVE_REGULATION_OF_ANION_TRANSPORT	0.286004	0.89273	0.112843	0.375654	1.13427	28	C5 GOBP
GOBP_NEGATIVE_REGULATION_OF_CELL_ACTIVATION	0.276892	0.89273	0.113787	-0.369817	-1.13964	31	C5 GOBP
GOBP_NEGATIVE_REGULATION_OF_CELL_POPULATION_PROLIFERATION	0.282946	0.89273	0.110565	-0.311686	-1.12503	70	C5 GOBP
GOBP_NEGATIVE_REGULATION_OF_GROWTH	0.276265	0.89273	0.112379	-0.393026	-1.15111	24	C5 GOBP
GOBP_NEGATIVE_REGULATION_OF_HYDROLASE_ACTIVITY	0.260274	0.89273	0.116739	-0.325679	-1.14419	58	C5 GOBP
GOBP_NEGATIVE_REGULATION_OF_INTRACELLULAR_SIGNAL_TRANSDUCTION	0.286869	0.89273	0.112379	0.289476	1.11038	85	C5 GOBP
GOBP_NEGATIVE_REGULATION_OF_KINASE_ACTIVITY	0.275304	0.89273	0.11524	0.338187	1.13368	46	C5 GOBP
GOBP_NEGATIVE_REGULATION_OF_LOCOMOTION	0.279352	0.89273	0.114267	-0.358996	-1.13209	36	C5 GOBP
GOBP_NEGATIVE_REGULATION_OF_LYMPHOCYTE_ACTIVATION	0.251473	0.89273	0.119348	-0.383824	-1.15656	28	C5 GOBP
GOBP_NEGATIVE_REGULATION_OF_MAPK_CASCADE	0.250513	0.89273	0.122679	0.37294	1.16981	33	C5 GOBP
GOBP_NEGATIVE_REGULATION_OF_SIGNALING	0.247335	0.89273	0.126254	0.248251	1.10367	201	C5 GOBP
GOBP_NEURAL_NUCLEUS_DEVELOPMENT	0.274428	0.89273	0.11725	0.420315	1.13989	16	C5 GOBP
GOBP_NEUROGENESIS	0.265263	0.89273	0.120433	0.265381	1.11373	145	C5 GOBP
GOBP_NEURON_DIFFERENTIATION	0.245473	0.89273	0.122679	0.274467	1.1119	116	C5 GOBP
GOBP_ORGANELLE_FUSION	0.2846	0.89273	0.110565	-0.389675	-1.13422	23	C5 GOBP
GOBP_ORGANONITROGEN_COMPOUND_BIOSYNTHETIC_PROCESS	0.27907	0.89273	0.123842	0.229539	1.07136	315	C5 GOBP
GOBP_POSITIVE_REGULATION_OF_INTRINSIC_APOPTOTIC_SIGNALING_PATHWAY	0.247505	0.89273	0.121543	0.417852	1.18673	20	C5 GOBP
GOBP_POSITIVE_REGULATION_OF_LEUKOCYTE_PROLIFERATION	0.255102	0.89273	0.120985	0.391436	1.17045	26	C5 GOBP
GOBP_POSITIVE_REGULATION_OF_LYMPHOCYTE_MIGRATION	0.288066	0.89273	0.113313	0.453139	1.16913	13	C5 GOBP
GOBP_POSITIVE_REGULATION_OF_MEMBRANE_PERMEABILITY	0.26096	0.89273	0.120985	0.440204	1.17434	15	C5 GOBP
GOBP_POSITIVE_REGULATION_OF_MULTICELLULAR_ORGANISMAL_PROCESS	0.267108	0.89273	0.123257	0.252895	1.09087	173	C5 GOBP
GOBP_POSITIVE_REGULATION_OF_NEURON_PROJECTION_DEVELOPMENT	0.265432	0.89273	0.118815	0.460852	1.18903	13	C5 GOBP
GOBP_POSITIVE_REGULATION_OF_PROTEIN_LOCALIZATION_TO_CELL_PERIPHERY	0.288066	0.89273	0.113313	0.453329	1.16962	13	C5 GOBP
GOBP_POSITIVE_REGULATION_OF_PROTEIN_PHOSPHORYLATION	0.277666	0.89273	0.114267	0.284305	1.10771	91	C5 GOBP
GOBP_PROTEIN_METHYLATION	0.2846	0.89273	0.110565	-0.422185	-1.15237	18	C5 GOBP
GOBP_RAC_PROTEIN_SIGNAL_TRANSDUCTION	0.285714	0.89273	0.11524	0.484855	1.15605	10	C5 GOBP
GOBP_RECEPTOR_CATABOLIC_PROCESS	0.281369	0.89273	0.109684	-0.484376	-1.15081	10	C5 GOBP
GOBP_REGULATION_OF_ACTIN_FILAMENT_LENGTH	0.272366	0.89273	0.114751	0.338591	1.13778	45	C5 GOBP
GOBP_REGULATION_OF_ALPHA_BETA_T_CELL_ACTIVATION	0.285421	0.89273	0.113787	0.398157	1.14879	22	C5 GOBP
GOBP_REGULATION_OF_CELL_PROJECTION_ORGANIZATION	0.247984	0.89273	0.122108	0.312655	1.13144	65	C5 GOBP
GOBP_REGULATION_OF_CELL_SUBSTRATE_JUNCTION_ORGANIZATION	0.263374	0.89273	0.119348	0.46523	1.20033	13	C5 GOBP
GOBP_REGULATION_OF_CYTOSOLIC_CALCIUM_ION_CONCENTRATION	0.251534	0.89273	0.122108	0.376385	1.17577	32	C5 GOBP
GOBP_REGULATION_OF_GROWTH	0.25098	0.89273	0.119348	-0.324321	-1.14212	60	C5 GOBP
GOBP_REGULATION_OF_PROTEIN_DEPOLYMERIZATION	0.285115	0.89273	0.11524	0.442696	1.15875	14	C5 GOBP
GOBP_REGULATION_OF_PROTEIN_TYROSINE_KINASE_ACTIVITY	0.27572	0.89273	0.116234	0.456084	1.17673	13	C5 GOBP
GOBP_REGULATION_OF_TRANSPORT	0.283186	0.89273	0.119348	0.239193	1.0728	223	C5 GOBP
GOBP_REGULATION_OF_TYPE_I_INTERFERON_MEDIATED_SIGNALING_PATHWAY	0.253283	0.89273	0.115734	-0.470141	-1.18557	12	C5 GOBP
GOBP_RESPONSE_TO_CAMP	0.258912	0.89273	0.114267	-0.466389	-1.17611	12	C5 GOBP
GOBP_RESPONSE_TO_CHEMOKINE	0.277186	0.89273	0.118288	0.468125	1.16298	12	C5 GOBP
GOBP_RESPONSE_TO_CYTOKINE	0.274047	0.89273	0.108394	-0.244683	-1.07536	253	C5 GOBP
GOBP_RESPONSE_TO_FIBROBLAST_GROWTH_FACTOR	0.287169	0.89273	0.112843	0.385061	1.14731	25	C5 GOBP
GOBP_RESPONSE_TO_HYDROGEN_PEROXIDE	0.261209	0.89273	0.116234	-0.398484	-1.15986	23	C5 GOBP
GOBP_RESPONSE_TO_NUTRIENT	0.251984	0.89273	0.119888	-0.452534	-1.20435	17	C5 GOBP
GOBP_RESPONSE_TO_TOXIC_SUBSTANCE	0.271084	0.89273	0.115734	0.378576	1.15971	30	C5 GOBP
GOBP_RIBOSOME_ASSEMBLY	0.25567	0.89273	0.121543	0.387248	1.16008	27	C5 GOBP
GOBP_SENSORY_ORGAN_MORPHOGENESIS	0.257996	0.89273	0.123257	0.482767	1.19936	12	C5 GOBP
GOBP_SOMATIC_DIVERSIFICATION_OF_IMMUNOGLOBULINS	0.26616	0.89273	0.113313	-0.49522	-1.17658	10	C5 GOBP
GOBP_SUBSTANTIA_NIGRA_DEVELOPMENT	0.274428	0.89273	0.11725	0.420315	1.13989	16	C5 GOBP
GOBP_TUMOR_NECROSIS_FACTOR_SUPERFAMILY_CYTOKINE_PRODUCTION	0.25355	0.89273	0.120985	0.385694	1.16458	28	C5 GOBP
GOBP_VIRAL_LIFE_CYCLE	0.276134	0.89273	0.113313	-0.309108	-1.13246	76	C5 GOBP
GOBP_RIBOSOMAL_SMALL_SUBUNIT_BIOGENESIS	0.289206	0.894558	0.112379	0.383994	1.14413	25	C5 GOBP
GOBP_CELLULAR_AMIDE_METABOLIC_PROCESS	0.292576	0.900723	0.116234	0.230875	1.06121	260	C5 GOBP
GOBP_REGULATION_OF_CHEMOTAXIS	0.293173	0.900723	0.110565	0.371306	1.13744	30	C5 GOBP
GOBP_RESPONSE_TO_MOLECULE_OF_BACTERIAL_ORIGIN	0.293413	0.900723	0.110122	0.338379	1.11275	41	C5 GOBP
GOBP_TYROSINE_PHOSPHORYLATION_OF_STAT_PROTEIN	0.292111	0.900723	0.114751	0.46322	1.1508	12	C5 GOBP
GOBP_MITOCHONDRIAL_TRANSLATIONAL_TERMINATION	0.294922	0.902857	0.108394	-0.384848	-1.14323	26	C5 GOBP
GOBP_POSITIVE_REGULATION_OF_LEUKOCYTE_CHEMOTAXIS	0.295218	0.902857	0.112379	0.414414	1.12389	16	C5 GOBP
GOBP_AMYLOID_PRECURSOR_PROTEIN_METABOLIC_PROCESS	0.296296	0.904454	0.111463	0.448144	1.15625	13	C5 GOBP
GOBP_REGULATION_OF_PEPTIDASE_ACTIVITY	0.296907	0.904622	0.111463	0.292603	1.09174	79	C5 GOBP
GOBP_ALPHA_BETA_T_CELL_ACTIVATION	0.298	0.906154	0.10925	0.364979	1.12898	31	C5 GOBP
GOBP_DNA_TEMPLATED_TRANSCRIPTION_ELONGATION	0.300195	0.906154	0.10714	-0.38315	-1.11522	23	C5 GOBP
GOBP_EMBRYONIC_ORGAN_MORPHOGENESIS	0.300188	0.906154	0.104733	-0.452902	-1.1421	12	C5 GOBP
GOBP_POSITIVE_REGULATION_OF_ORGANELLE_ORGANIZATION	0.29918	0.906154	0.110565	0.266391	1.0777	117	C5 GOBP
GOBP_REGULATION_OF_MYELOID_CELL_DIFFERENTIATION	0.299799	0.906154	0.10925	-0.344898	-1.107	38	C5 GOBP
GOBP_ADENYLATE_CYCLASE_MODULATING_G_PROTEIN_COUPLED_RECEPTOR_SIGNALING_PATHWAY	0.300797	0.90629	0.108394	-0.418658	-1.14199	19	C5 GOBP
GOBP_INORGANIC_ION_TRANSMEMBRANE_TRANSPORT	0.302372	0.907027	0.107554	-0.292329	-1.11548	100	C5 GOBP
GOBP_POSITIVE_REGULATION_OF_BIOSYNTHETIC_PROCESS	0.302158	0.907027	0.101714	-0.246118	-1.07197	238	C5 GOBP
GOBP_REGULATION_OF_CARBOHYDRATE_METABOLIC_PROCESS	0.302714	0.907027	0.111011	0.424394	1.13217	15	C5 GOBP
GOBP_REGULATION_OF_TRANS_SYNAPTIC_SIGNALING	0.303748	0.908451	0.10714	-0.362623	-1.10092	29	C5 GOBP
GOBP_ACTIVATION_OF_PROTEIN_KINASE_ACTIVITY	0.309055	0.909474	0.10592	0.345152	1.11445	36	C5 GOBP
GOBP_ALCOHOL_BIOSYNTHETIC_PROCESS	0.327381	0.909474	0.102822	-0.419212	-1.11567	17	C5 GOBP
GOBP_ALPHA_BETA_T_CELL_PROLIFERATION	0.314991	0.909474	0.102449	-0.464192	-1.13224	11	C5 GOBP
GOBP_B_CELL_MEDIATED_IMMUNITY	0.314928	0.909474	0.10714	0.396906	1.09846	18	C5 GOBP
GOBP_CELLULAR_LIPID_METABOLIC_PROCESS	0.325773	0.909474	0.105521	0.287989	1.07453	79	C5 GOBP
GOBP_CELLULAR_MACROMOLECULE_CATABOLIC_PROCESS	0.328054	0.909474	0.111011	0.22583	1.04888	298	C5 GOBP
GOBP_CELLULAR_RESPONSE_TO_LIGHT_STIMULUS	0.324094	0.909474	0.107972	0.45327	1.12608	12	C5 GOBP
GOBP_CELL_CYCLE_CHECKPOINT	0.325773	0.909474	0.105521	0.364515	1.09198	27	C5 GOBP
GOBP_CELL_GROWTH	0.326087	0.909474	0.102822	-0.317069	-1.07525	48	C5 GOBP
GOBP_CYTOKINE_PRODUCTION	0.316562	0.909474	0.108394	0.259819	1.07726	136	C5 GOBP
GOBP_DNA_INTEGRITY_CHECKPOINT	0.325301	0.909474	0.103958	0.399662	1.09886	17	C5 GOBP
GOBP_HOMOTYPIC_CELL_CELL_ADHESION	0.318	0.909474	0.105125	0.397044	1.12241	19	C5 GOBP
GOBP_IMMUNE_SYSTEM_DEVELOPMENT	0.316594	0.909474	0.111011	0.248559	1.07042	168	C5 GOBP
GOBP_INTERLEUKIN_10_PRODUCTION	0.31619	0.909474	0.102449	-0.435787	-1.11738	14	C5 GOBP
GOBP_INTRACELLULAR_ESTROGEN_RECEPTOR_SIGNALING_PATHWAY	0.323194	0.909474	0.100991	-0.467557	-1.11085	10	C5 GOBP
GOBP_I_KAPPAB_KINASE_NF_KAPPAB_SIGNALING	0.319106	0.909474	0.10592	0.306693	1.08347	60	C5 GOBP
GOBP_MAINTENANCE_OF_PROTEIN_LOCALIZATION_IN_ORGANELLE	0.31185	0.909474	0.10882	0.409013	1.10924	16	C5 GOBP
GOBP_MULTI_MULTICELLULAR_ORGANISM_PROCESS	0.315789	0.909474	0.103958	-0.406256	-1.10889	18	C5 GOBP
GOBP_NEGATIVE_REGULATION_OF_CELL_GROWTH	0.326693	0.909474	0.103197	-0.411206	-1.12166	19	C5 GOBP
GOBP_NEGATIVE_REGULATION_OF_LYMPHOCYTE_MEDIATED_IMMUNITY	0.315197	0.909474	0.101714	-0.447732	-1.12906	12	C5 GOBP
GOBP_NEGATIVE_REGULATION_OF_NUCLEAR_DIVISION	0.317895	0.909474	0.108394	0.456947	1.1295	11	C5 GOBP
GOBP_NEGATIVE_REGULATION_OF_PROTEIN_CATABOLIC_PROCESS	0.313646	0.909474	0.10714	0.37264	1.1103	25	C5 GOBP
GOBP_ORGANIC_ANION_TRANSPORT	0.327309	0.909474	0.103576	0.399278	1.0978	17	C5 GOBP
GOBP_PEPTIDE_METABOLIC_PROCESS	0.310573	0.909474	0.112843	0.234024	1.0624	243	C5 GOBP
GOBP_PIGMENTATION	0.320755	0.909474	0.107554	0.425603	1.11401	14	C5 GOBP
GOBP_POSITIVE_REGULATION_OF_DNA_BINDING_TRANSCRIPTION_FACTOR_ACTIVITY	0.328685	0.909474	0.102822	0.332827	1.08619	39	C5 GOBP
GOBP_POSITIVE_REGULATION_OF_PROTEASOMAL_UBIQUITIN_DEPENDENT_PROTEIN_CATABOLIC_PROCESS	0.324324	0.909474	0.106323	0.403662	1.09473	16	C5 GOBP
GOBP_POSITIVE_REGULATION_OF_TRANSCRIPTION_BY_RNA_POLYMERASE_II	0.317919	0.909474	0.102822	-0.274148	-1.0761	123	C5 GOBP
GOBP_PROTEIN_K63_LINKED_UBIQUITINATION	0.313684	0.909474	0.10925	0.458243	1.1327	11	C5 GOBP
GOBP_RECEPTOR_INTERNALIZATION	0.32833	0.909474	0.0992333	-0.441214	-1.11263	12	C5 GOBP
GOBP_REGULATION_OF_CYCLIN_DEPENDENT_PROTEIN_KINASE_ACTIVITY	0.316888	0.909474	0.10208	-0.462666	-1.12852	11	C5 GOBP
GOBP_REGULATION_OF_CYSTEINE_TYPE_ENDOPEPTIDASE_ACTIVITY	0.313765	0.909474	0.10673	0.321827	1.09178	51	C5 GOBP
GOBP_REGULATION_OF_DEVELOPMENTAL_GROWTH	0.304688	0.909474	0.106323	-0.382862	-1.13733	26	C5 GOBP
GOBP_REGULATION_OF_GLIOGENESIS	0.312757	0.909474	0.107972	0.439711	1.13449	13	C5 GOBP
GOBP_REGULATION_OF_IMMUNE_RESPONSE	0.311015	0.909474	0.111463	0.240525	1.072	211	C5 GOBP
GOBP_REGULATION_OF_LEUKOCYTE_MEDIATED_CYTOTOXICITY	0.311765	0.909474	0.105125	-0.395821	-1.12588	21	C5 GOBP
GOBP_REGULATION_OF_LEUKOCYTE_MIGRATION	0.325349	0.909474	0.103576	0.338314	1.09087	37	C5 GOBP
GOBP_REGULATION_OF_MICROTUBULE_CYTOSKELETON_ORGANIZATION	0.312757	0.909474	0.107972	0.440088	1.13546	13	C5 GOBP
GOBP_REGULATION_OF_MULTICELLULAR_ORGANISMAL_DEVELOPMENT	0.307203	0.909474	0.111011	0.261375	1.08609	138	C5 GOBP
GOBP_REGULATION_OF_NIK_NF_KAPPAB_SIGNALING	0.327451	0.909474	0.10208	-0.387013	-1.10083	21	C5 GOBP
GOBP_RESPONSE_TO_BACTERIUM	0.319846	0.909474	0.102449	-0.290159	-1.08475	81	C5 GOBP
GOBP_RESPONSE_TO_HEAT	0.318359	0.909474	0.103576	-0.37744	-1.12122	26	C5 GOBP
GOBP_SPLICEOSOMAL_COMPLEX_ASSEMBLY	0.320312	0.909474	0.103197	-0.375673	-1.11598	26	C5 GOBP
GOBP_STEROL_METABOLIC_PROCESS	0.314779	0.909474	0.103197	-0.427253	-1.12426	16	C5 GOBP
GOBP_CARDIAC_MUSCLE_CELL_DIFFERENTIATION	0.334601	0.913278	0.0988903	-0.463854	-1.10205	10	C5 GOBP
GOBP_CELLULAR_RESPONSE_TO_HORMONE_STIMULUS	0.333333	0.913278	0.102822	0.280875	1.07235	84	C5 GOBP
GOBP_DNA_SYNTHESIS_INVOLVED_IN_DNA_REPAIR	0.339048	0.913278	0.0982123	-0.431146	-1.10548	14	C5 GOBP
GOBP_ENTRY_INTO_HOST	0.340164	0.913278	0.102449	0.375124	1.1013	24	C5 GOBP
GOBP_EPITHELIAL_CELL_DIFFERENTIATION	0.34004	0.913278	0.101351	0.313815	1.06859	52	C5 GOBP
GOBP_IN_UTERO_EMBRYONIC_DEVELOPMENT	0.334646	0.913278	0.100991	-0.324525	-1.06834	40	C5 GOBP
GOBP_LAMELLIPODIUM_ORGANIZATION	0.332	0.913278	0.102449	0.3935	1.11239	19	C5 GOBP
GOBP_MIDBRAIN_DEVELOPMENT	0.339357	0.913278	0.101351	0.396176	1.08928	17	C5 GOBP
GOBP_NEGATIVE_REGULATION_OF_DNA_BINDING	0.333959	0.913278	0.0982123	-0.439302	-1.10781	12	C5 GOBP
GOBP_NEGATIVE_REGULATION_OF_METAPHASE_ANAPHASE_TRANSITION_OF_CELL_CYCLE	0.331933	0.913278	0.105521	0.466761	1.11291	10	C5 GOBP
GOBP_POSITIVE_REGULATION_OF_CELL_PROJECTION_ORGANIZATION	0.334008	0.913278	0.102822	0.33058	1.07917	40	C5 GOBP
GOBP_POSITIVE_REGULATION_OF_MOLECULAR_FUNCTION	0.3386	0.913278	0.10882	0.232319	1.0487	241	C5 GOBP
GOBP_PROTEIN_TETRAMERIZATION	0.338947	0.913278	0.104344	0.448237	1.10796	11	C5 GOBP
GOBP_RECEPTOR_MEDIATED_ENDOCYTOSIS	0.333333	0.913278	0.100633	-0.342494	-1.06502	32	C5 GOBP
GOBP_REGULATION_OF_ACTIN_FILAMENT_BUNDLE_ASSEMBLY	0.337325	0.913278	0.101351	0.38916	1.10524	20	C5 GOBP
GOBP_REGULATION_OF_MYELOID_LEUKOCYTE_DIFFERENTIATION	0.34	0.913278	0.100991	0.388178	1.09735	19	C5 GOBP
GOBP_REGULATION_OF_PEPTIDYL_TYROSINE_PHOSPHORYLATION	0.338809	0.913278	0.102822	0.348016	1.09163	33	C5 GOBP
GOBP_VESICLE_ORGANIZATION	0.339147	0.913278	0.0992333	-0.296957	-1.06348	67	C5 GOBP
GOBP_REGULATION_OF_MITOTIC_NUCLEAR_DIVISION	0.341365	0.914994	0.100991	0.393768	1.08265	17	C5 GOBP
GOBP_NUCLEAR_EXPORT	0.343313	0.918702	0.100279	-0.31228	-1.06093	49	C5 GOBP
GOBP_POSITIVE_REGULATION_OF_ACTIN_FILAMENT_POLYMERIZATION	0.344898	0.919916	0.101351	0.363325	1.0864	26	C5 GOBP
GOBP_RESPONSE_TO_GAMMA_RADIATION	0.344538	0.919916	0.103197	0.461286	1.09985	10	C5 GOBP
GOBP_RESPONSE_TO_ENDOGENOUS_STIMULUS	0.346154	0.921755	0.103958	0.236124	1.05176	204	C5 GOBP
GOBP_CELL_CELL_RECOGNITION	0.347092	0.922743	0.0959207	-0.431434	-1.08796	12	C5 GOBP
GOBP_CALCIUM_ION_TRANSPORT_INTO_CYTOSOL	0.348	0.923648	0.0995791	0.386028	1.09127	19	C5 GOBP
GOBP_ACTIN_NUCLEATION	0.374233	0.923693	0.096563	0.380839	1.054	18	C5 GOBP
GOBP_ANTIGEN_PROCESSING_AND_PRESENTATION_OF_EXOGENOUS_PEPTIDE_ANTIGEN_VIA_MHC_CLASS_I	0.364542	0.923693	0.096563	-0.310709	-1.04781	47	C5 GOBP
GOBP_ARP2_3_COMPLEX_MEDIATED_ACTIN_NUCLEATION	0.386694	0.923693	0.0956031	0.386979	1.04948	16	C5 GOBP
GOBP_BLASTOCYST_DEVELOPMENT	0.354651	0.923693	0.096563	-0.430972	-1.08412	13	C5 GOBP
GOBP_CELLULAR_RESPONSE_TO_ABIOTIC_STIMULUS	0.356275	0.923693	0.0988903	0.323516	1.0561	40	C5 GOBP
GOBP_CELLULAR_RESPONSE_TO_CARBOHYDRATE_STIMULUS	0.391218	0.923693	0.0925529	0.372701	1.05849	20	C5 GOBP
GOBP_CELLULAR_RESPONSE_TO_PEPTIDE	0.361789	0.923693	0.0982123	0.303708	1.05105	56	C5 GOBP
GOBP_CELL_ACTIVATION	0.377193	0.923693	0.100279	0.221124	1.02509	284	C5 GOBP
GOBP_CELL_MORPHOGENESIS_INVOLVED_IN_NEURON_DIFFERENTIATION	0.354125	0.923693	0.0988903	0.311189	1.05964	52	C5 GOBP
GOBP_CHAPERONE_MEDIATED_PROTEIN_FOLDING	0.383234	0.923693	0.0937465	0.375211	1.06562	20	C5 GOBP
GOBP_CIRCULATORY_SYSTEM_PROCESS	0.350202	0.923693	0.0999277	-0.336994	-1.06271	36	C5 GOBP
GOBP_DNA_DAMAGE_RESPONSE_SIGNAL_TRANSDUCTION_BY_P53_CLASS_MEDIATOR	0.384	0.923693	0.0937465	0.372797	1.05387	19	C5 GOBP
GOBP_EPIDERMIS_DEVELOPMENT	0.349693	0.923693	0.100633	0.374183	1.08605	23	C5 GOBP
GOBP_ESTABLISHMENT_OF_PROTEIN_LOCALIZATION_TO_PLASMA_MEMBRANE	0.390057	0.923693	0.0902635	-0.404798	-1.0484	15	C5 GOBP
GOBP_EXECUTION_PHASE_OF_APOPTOSIS	0.380658	0.923693	0.0959207	0.415097	1.07098	13	C5 GOBP
GOBP_EXTRINSIC_APOPTOTIC_SIGNALING_PATHWAY	0.388548	0.923693	0.0943564	0.334566	1.04514	32	C5 GOBP
GOBP_GLIAL_CELL_DIFFERENTIATION	0.386694	0.923693	0.0956031	0.386956	1.04942	16	C5 GOBP
GOBP_IMPORT_INTO_NUCLEUS	0.388672	0.923693	0.0916795	-0.351649	-1.04461	26	C5 GOBP
GOBP_INTRINSIC_APOPTOTIC_SIGNALING_PATHWAY_IN_RESPONSE_TO_OXIDATIVE_STRESS	0.357414	0.923693	0.0949752	-0.452473	-1.07501	10	C5 GOBP
GOBP_KILLING_OF_CELLS_OF_OTHER_ORGANISM	0.380228	0.923693	0.0913924	-0.438429	-1.04165	10	C5 GOBP
GOBP_LIPID_HOMEOSTASIS	0.365714	0.923693	0.0937465	-0.424197	-1.08766	14	C5 GOBP
GOBP_LIPOPROTEIN_METABOLIC_PROCESS	0.386233	0.923693	0.0908241	-0.407497	-1.05539	15	C5 GOBP
GOBP_MYELOID_CELL_DIFFERENTIATION	0.362403	0.923693	0.095288	-0.293745	-1.05198	67	C5 GOBP
GOBP_MYELOID_LEUKOCYTE_DIFFERENTIATION	0.36747	0.923693	0.096563	0.346903	1.06268	30	C5 GOBP
GOBP_MYOBLAST_DIFFERENTIATION	0.353945	0.923693	0.102449	0.440586	1.09457	12	C5 GOBP
GOBP_NEGATIVE_REGULATION_OF_CELLULAR_PROTEIN_LOCALIZATION	0.377246	0.923693	0.0946646	-0.377739	-1.05894	20	C5 GOBP
GOBP_NEGATIVE_REGULATION_OF_CELL_ADHESION	0.391218	0.923693	0.0925529	0.315311	1.03689	41	C5 GOBP
GOBP_NEGATIVE_REGULATION_OF_CELL_PROJECTION_ORGANIZATION	0.353414	0.923693	0.0988903	0.38879	1.06897	17	C5 GOBP
GOBP_NEGATIVE_REGULATION_OF_CYTOKINE_PRODUCTION	0.381423	0.923693	0.0934449	-0.295675	-1.03234	55	C5 GOBP
GOBP_NEGATIVE_REGULATION_OF_EPITHELIAL_CELL_MIGRATION	0.36692	0.923693	0.0934449	-0.445099	-1.05749	10	C5 GOBP
GOBP_NEURON_APOPTOTIC_PROCESS	0.37232	0.923693	0.0940503	-0.333079	-1.03574	32	C5 GOBP
GOBP_NEURON_DEATH	0.391732	0.923693	0.0916795	-0.294416	-1.01715	51	C5 GOBP
GOBP_NEUROTRANSMITTER_TRANSPORT	0.364683	0.923693	0.0943564	-0.415771	-1.09405	16	C5 GOBP
GOBP_NUCLEAR_TRANSPORT	0.378698	0.923693	0.0937465	-0.28603	-1.04307	75	C5 GOBP
GOBP_NUCLEOBASE_CONTAINING_SMALL_MOLECULE_BIOSYNTHETIC_PROCESS	0.378327	0.923693	0.0916795	-0.442124	-1.05043	10	C5 GOBP
GOBP_NUCLEOTIDE_EXCISION_REPAIR_DNA_DAMAGE_RECOGNITION	0.357143	0.923693	0.100991	0.455041	1.08496	10	C5 GOBP
GOBP_ORGANOPHOSPHATE_METABOLIC_PROCESS	0.391051	0.923693	0.0911073	-0.267206	-1.03851	112	C5 GOBP
GOBP_PATTERN_SPECIFICATION_PROCESS	0.375238	0.923693	0.0922597	-0.418826	-1.07389	14	C5 GOBP
GOBP_PEPTIDYL_THREONINE_MODIFICATION	0.363445	0.923693	0.0999277	0.451275	1.07598	10	C5 GOBP
GOBP_PEROXISOME_ORGANIZATION	0.383648	0.923693	0.096563	0.40813	1.06828	14	C5 GOBP
GOBP_POSITIVE_REGULATION_OF_B_CELL_ACTIVATION	0.375238	0.923693	0.0922597	-0.41974	-1.07624	14	C5 GOBP
GOBP_POSITIVE_REGULATION_OF_ESTABLISHMENT_OF_PROTEIN_LOCALIZATION_TO_MITOCHONDRION	0.365344	0.923693	0.0992333	0.402552	1.0739	15	C5 GOBP
GOBP_POSITIVE_REGULATION_OF_EXOCYTOSIS	0.391555	0.923693	0.0902635	-0.401876	-1.05749	16	C5 GOBP
GOBP_POSITIVE_REGULATION_OF_GTPASE_ACTIVITY	0.373494	0.923693	0.0956031	0.30694	1.04266	50	C5 GOBP
GOBP_POSITIVE_REGULATION_OF_INTERLEUKIN_6_PRODUCTION	0.362403	0.923693	0.095288	-0.424096	-1.06683	13	C5 GOBP
GOBP_POSITIVE_REGULATION_OF_LIPID_METABOLIC_PROCESS	0.369748	0.923693	0.0988903	0.448629	1.06968	10	C5 GOBP
GOBP_POSITIVE_REGULATION_OF_MONONUCLEAR_CELL_MIGRATION	0.355509	0.923693	0.100633	0.393993	1.06851	16	C5 GOBP
GOBP_POSITIVE_REGULATION_OF_MYELOID_LEUKOCYTE_DIFFERENTIATION	0.356473	0.923693	0.0943564	-0.427498	-1.07804	12	C5 GOBP
GOBP_POSITIVE_REGULATION_OF_NF_KAPPAB_TRANSCRIPTION_FACTOR_ACTIVITY	0.388548	0.923693	0.0943564	0.333844	1.04288	32	C5 GOBP
GOBP_POSITIVE_REGULATION_OF_PRODUCTION_OF_MOLECULAR_MEDIATOR_OF_IMMUNE_RESPONSE	0.386454	0.923693	0.0931455	-0.391235	-1.06718	19	C5 GOBP
GOBP_POSITIVE_REGULATION_OF_PROTEIN_KINASE_ACTIVITY	0.362903	0.923693	0.0975449	0.289268	1.0468	65	C5 GOBP
GOBP_POSITIVE_REGULATION_OF_PROTEIN_MODIFICATION_BY_SMALL_PROTEIN_CONJUGATION_OR_REMOVAL	0.385214	0.923693	0.0919686	-0.353904	-1.03653	24	C5 GOBP
GOBP_POSTSYNAPSE_ORGANIZATION	0.389558	0.923693	0.0931455	0.378931	1.04186	17	C5 GOBP
GOBP_PROTEIN_ACYLATION	0.377246	0.923693	0.0946646	-0.377803	-1.05912	20	C5 GOBP
GOBP_RECEPTOR_SIGNALING_PATHWAY_VIA_STAT	0.381323	0.923693	0.0925529	-0.35544	-1.04103	24	C5 GOBP
GOBP_REGULATION_OF_ALTERNATIVE_MRNA_SPLICING_VIA_SPLICEOSOME	0.362745	0.923693	0.0959207	-0.376176	-1.07001	21	C5 GOBP
GOBP_REGULATION_OF_CELLULAR_RESPONSE_TO_INSULIN_STIMULUS	0.380228	0.923693	0.0913924	-0.43866	-1.0422	10	C5 GOBP
GOBP_REGULATION_OF_CELL_MORPHOGENESIS	0.358149	0.923693	0.0982123	0.310578	1.05756	52	C5 GOBP
GOBP_REGULATION_OF_DNA_REPLICATION	0.372624	0.923693	0.0925529	-0.443636	-1.05402	10	C5 GOBP
GOBP_REGULATION_OF_GTPASE_ACTIVITY	0.383367	0.923693	0.0946646	0.288434	1.03985	64	C5 GOBP
GOBP_REGULATION_OF_G_PROTEIN_COUPLED_RECEPTOR_SIGNALING_PATHWAY	0.355967	0.923693	0.0999277	0.424317	1.09477	13	C5 GOBP
GOBP_REGULATION_OF_LAMELLIPODIUM_ASSEMBLY	0.37037	0.923693	0.0975449	0.420955	1.0861	13	C5 GOBP
GOBP_REGULATION_OF_LEUKOCYTE_CHEMOTAXIS	0.383234	0.923693	0.0937465	0.375443	1.06628	20	C5 GOBP
GOBP_REGULATION_OF_LEUKOCYTE_PROLIFERATION	0.375494	0.923693	0.0943564	0.316972	1.05163	42	C5 GOBP
GOBP_REGULATION_OF_MITOTIC_SISTER_CHROMATID_SEGREGATION	0.353945	0.923693	0.102449	0.441171	1.09602	12	C5 GOBP
GOBP_REGULATION_OF_NATURAL_KILLER_CELL_MEDIATED_IMMUNITY	0.362764	0.923693	0.0946646	-0.416342	-1.09555	16	C5 GOBP
GOBP_REGULATION_OF_NUCLEOTIDE_METABOLIC_PROCESS	0.34968	0.923693	0.103197	0.443488	1.10178	12	C5 GOBP
GOBP_REGULATION_OF_PLASMA_LIPOPROTEIN_PARTICLE_LEVELS	0.388571	0.923693	0.0902635	-0.412552	-1.05781	14	C5 GOBP
GOBP_REGULATION_OF_PROTEIN_LOCALIZATION_TO_MEMBRANE	0.371257	0.923693	0.0956031	0.318156	1.04624	41	C5 GOBP
GOBP_REGULATION_OF_VIRAL_TRANSCRIPTION	0.390057	0.923693	0.0902635	-0.404247	-1.04698	15	C5 GOBP
GOBP_RESPONSE_TO_HORMONE	0.382294	0.923693	0.0943564	0.254132	1.02952	116	C5 GOBP
GOBP_RESPONSE_TO_NITROGEN_COMPOUND	0.364839	0.923693	0.0934449	-0.258105	-1.04133	147	C5 GOBP
GOBP_RIBOSOMAL_LARGE_SUBUNIT_BIOGENESIS	0.36747	0.923693	0.096563	0.346778	1.0623	30	C5 GOBP
GOBP_SECRETION	0.376344	0.923693	0.0886261	-0.23567	-1.02781	240	C5 GOBP
GOBP_SOMATIC_DIVERSIFICATION_OF_IMMUNE_RECEPTORS	0.361905	0.923693	0.0943564	-0.425307	-1.09051	14	C5 GOBP
GOBP_TISSUE_HOMEOSTASIS	0.368635	0.923693	0.0972151	0.357175	1.06422	25	C5 GOBP
GOBP_VESICLE_MEDIATED_TRANSPORT_IN_SYNAPSE	0.364683	0.923693	0.0943564	-0.415918	-1.09444	16	C5 GOBP
GOBP_NEGATIVE_REGULATION_OF_APOPTOTIC_SIGNALING_PATHWAY	0.393281	0.924664	0.0916795	0.311171	1.03238	42	C5 GOBP
GOBP_POSITIVE_T_CELL_SELECTION	0.393004	0.924664	0.0940503	0.407553	1.05152	13	C5 GOBP
GOBP_ACTIVATION_OF_INNATE_IMMUNE_RESPONSE	0.468504	0.926154	0.0817516	-0.279013	-0.963938	51	C5 GOBP
GOBP_ADAPTIVE_THERMOGENESIS	0.516129	0.926154	0.0747385	-0.389564	-0.95021	11	C5 GOBP
GOBP_ALTERNATIVE_MRNA_SPLICING_VIA_SPLICEOSOME	0.577299	0.926154	0.0706196	-0.300051	-0.884574	25	C5 GOBP
GOBP_ANDROGEN_RECEPTOR_SIGNALING_PATHWAY	0.407563	0.926154	0.0931455	0.437989	1.04431	10	C5 GOBP
GOBP_ANTIMICROBIAL_HUMORAL_RESPONSE	0.417457	0.926154	0.0860347	-0.41793	-1.0194	11	C5 GOBP
GOBP_APOPTOTIC_MITOCHONDRIAL_CHANGES	0.403651	0.926154	0.0916795	0.345004	1.04172	28	C5 GOBP
GOBP_ATP_SYNTHESIS_COUPLED_PROTON_TRANSPORT	0.466135	0.926154	0.0826646	-0.367398	-1.00216	19	C5 GOBP
GOBP_AUTOPHAGOSOME_ORGANIZATION	0.51434	0.926154	0.0753094	-0.360282	-0.93311	15	C5 GOBP
GOBP_BEHAVIOR	0.46988	0.926154	0.0826646	0.320589	0.982075	30	C5 GOBP
GOBP_BIOLOGICAL_PROCESS_INVOLVED_IN_INTERACTION_WITH_HOST	0.487129	0.926154	0.0799859	0.29924	0.972417	38	C5 GOBP
GOBP_BLOOD_VESSEL_MORPHOGENESIS	0.434442	0.926154	0.0855357	-0.285384	-1.00263	58	C5 GOBP
GOBP_B_CELL_ACTIVATION_INVOLVED_IN_IMMUNE_RESPONSE	0.47548	0.926154	0.0852885	0.400351	0.994609	12	C5 GOBP
GOBP_CARBOHYDRATE_BIOSYNTHETIC_PROCESS	0.421053	0.926154	0.0870516	-0.348046	-1.01305	23	C5 GOBP
GOBP_CARBOHYDRATE_METABOLIC_PROCESS	0.451613	0.926154	0.0850427	0.287439	0.994654	55	C5 GOBP
GOBP_CATION_TRANSPORT	0.490458	0.926154	0.0776799	-0.250402	-0.988403	127	C5 GOBP
GOBP_CELLULAR_HOMEOSTASIS	0.441909	0.926154	0.0878313	0.247863	1.00278	118	C5 GOBP
GOBP_CELLULAR_ION_HOMEOSTASIS	0.545455	0.926154	0.0751182	0.253516	0.946409	75	C5 GOBP
GOBP_CELLULAR_MACROMOLECULE_LOCALIZATION	0.438479	0.926154	0.0925529	0.208221	1.00037	421	C5 GOBP
GOBP_CELLULAR_MODIFIED_AMINO_ACID_METABOLIC_PROCESS	0.53493	0.926154	0.0755015	0.329289	0.9352	20	C5 GOBP
GOBP_CELLULAR_OXIDANT_DETOXIFICATION	0.560241	0.926154	0.0734381	0.335573	0.92265	17	C5 GOBP
GOBP_CELLULAR_PROTEIN_COMPLEX_DISASSEMBLY	0.44246	0.926154	0.0852885	-0.287812	-0.986232	50	C5 GOBP
GOBP_CELLULAR_RESPONSE_TO_BIOTIC_STIMULUS	0.50101	0.926154	0.0795565	0.303098	0.961294	34	C5 GOBP
GOBP_CELLULAR_RESPONSE_TO_EXTRACELLULAR_STIMULUS	0.431335	0.926154	0.0852885	-0.336916	-1.00889	27	C5 GOBP
GOBP_CELLULAR_RESPONSE_TO_HEAT	0.50499	0.926154	0.0785029	-0.339588	-0.951988	20	C5 GOBP
GOBP_CELLULAR_RESPONSE_TO_LIPID	0.586408	0.926154	0.0694481	-0.253514	-0.917963	71	C5 GOBP
GOBP_CELLULAR_RESPONSE_TO_MOLECULE_OF_BACTERIAL_ORIGIN	0.415663	0.926154	0.0894367	0.333062	1.02029	30	C5 GOBP
GOBP_CELLULAR_RESPONSE_TO_PEPTIDE_HORMONE_STIMULUS	0.508	0.926154	0.0782955	0.285303	0.963022	47	C5 GOBP
GOBP_CELLULAR_RESPONSE_TO_REACTIVE_OXYGEN_SPECIES	0.539806	0.926154	0.0736213	-0.321484	-0.925327	22	C5 GOBP
GOBP_CELL_ADHESION_MEDIATED_BY_INTEGRIN	0.549383	0.926154	0.0756946	0.355772	0.91792	13	C5 GOBP
GOBP_CELL_CELL_SIGNALING	0.539446	0.926154	0.0785029	0.227037	0.965575	156	C5 GOBP
GOBP_CELL_MORPHOGENESIS_INVOLVED_IN_DIFFERENTIATION	0.563786	0.926154	0.0743625	0.253642	0.936719	72	C5 GOBP
GOBP_CELL_POPULATION_PROLIFERATION	0.443414	0.926154	0.0815265	-0.237925	-1.01639	208	C5 GOBP
GOBP_CELL_RECOGNITION	0.583665	0.926154	0.0709609	-0.329117	-0.897742	19	C5 GOBP
GOBP_CHAPERONE_COFACTOR_DEPENDENT_PROTEIN_REFOLDING	0.421811	0.926154	0.0899861	0.396915	1.02407	13	C5 GOBP
GOBP_CHEMICAL_HOMEOSTASIS	0.475309	0.926154	0.0833634	0.240266	0.983568	124	C5 GOBP
GOBP_CHROMATIN_ASSEMBLY_OR_DISASSEMBLY	0.5286	0.926154	0.0755015	-0.302753	-0.919152	29	C5 GOBP
GOBP_CIRCULATORY_SYSTEM_DEVELOPMENT	0.565049	0.926154	0.0713053	-0.244598	-0.931757	96	C5 GOBP
GOBP_CRISTAE_FORMATION	0.471058	0.926154	0.0822055	-0.35108	-0.984205	20	C5 GOBP
GOBP_CYTOPLASMIC_TRANSLATIONAL_INITIATION	0.519608	0.926154	0.0760837	-0.333696	-0.949174	21	C5 GOBP
GOBP_CYTOSKELETON_DEPENDENT_INTRACELLULAR_TRANSPORT	0.459883	0.926154	0.0824344	-0.333124	-0.982075	25	C5 GOBP
GOBP_CYTOSOLIC_TRANSPORT	0.549603	0.926154	0.0738053	-0.299944	-0.921128	30	C5 GOBP
GOBP_DEFENSE_RESPONSE_TO_GRAM_NEGATIVE_BACTERIUM	0.556723	0.926154	0.0760837	0.390918	0.932073	10	C5 GOBP
GOBP_DEVELOPMENT_OF_PRIMARY_SEXUAL_CHARACTERISTICS	0.476	0.926154	0.0817516	0.345439	0.976528	19	C5 GOBP
GOBP_DE_NOVO_PROTEIN_FOLDING	0.471888	0.926154	0.0824344	0.351332	0.965978	17	C5 GOBP
GOBP_DNA_BIOSYNTHETIC_PROCESS	0.532	0.926154	0.0758887	-0.283284	-0.943382	44	C5 GOBP
GOBP_DNA_DEPENDENT_DNA_REPLICATION	0.441905	0.926154	0.0831291	-0.395396	-1.01382	14	C5 GOBP
GOBP_DNA_TEMPLATED_TRANSCRIPTION_INITIATION	0.426877	0.926154	0.0870516	-0.316141	-0.998735	35	C5 GOBP
GOBP_EPITHELIAL_CELL_PROLIFERATION	0.542	0.926154	0.0749279	0.302256	0.934963	31	C5 GOBP
GOBP_EPITHELIAL_TUBE_MORPHOGENESIS	0.471888	0.926154	0.0824344	0.351527	0.966515	17	C5 GOBP
GOBP_ERBB_SIGNALING_PATHWAY	0.553606	0.926154	0.0725352	-0.316396	-0.920927	23	C5 GOBP
GOBP_ER_NUCLEUS_SIGNALING_PATHWAY	0.55408	0.926154	0.0711327	-0.373109	-0.910075	11	C5 GOBP
GOBP_ESTABLISHMENT_OF_PROTEIN_LOCALIZATION_TO_MITOCHONDRIAL_MEMBRANE	0.426195	0.926154	0.0899861	0.378561	1.02666	16	C5 GOBP
GOBP_ESTABLISHMENT_OR_MAINTENANCE_OF_CELL_POLARITY	0.510978	0.926154	0.077884	0.289379	0.951611	41	C5 GOBP
GOBP_EXTERNAL_ENCAPSULATING_STRUCTURE_ORGANIZATION	0.550584	0.926154	0.0727141	-0.312644	-0.915683	24	C5 GOBP
GOBP_FAT_CELL_DIFFERENTIATION	0.474104	0.926154	0.0817516	-0.364827	-0.995149	19	C5 GOBP
GOBP_FERTILIZATION	0.407249	0.926154	0.0940503	0.417752	1.03784	12	C5 GOBP
GOBP_FILOPODIUM_ASSEMBLY	0.518908	0.926154	0.0797706	0.405875	0.967736	10	C5 GOBP
GOBP_FOREBRAIN_DEVELOPMENT	0.495164	0.926154	0.077884	-0.322975	-0.967142	27	C5 GOBP
GOBP_FORMATION_OF_CYTOPLASMIC_TRANSLATION_INITIATION_COMPLEX	0.400853	0.926154	0.0949752	0.420223	1.04398	12	C5 GOBP
GOBP_GLAND_DEVELOPMENT	0.566802	0.926154	0.0732559	0.279415	0.91214	40	C5 GOBP
GOBP_GLIOGENESIS	0.508032	0.926154	0.0785029	0.312228	0.956462	30	C5 GOBP
GOBP_GLUCOSE_METABOLIC_PROCESS	0.566866	0.926154	0.0725352	-0.32354	-0.907001	20	C5 GOBP
GOBP_GOLGI_VESICLE_TRANSPORT	0.401942	0.926154	0.0894367	-0.282632	-1.0234	71	C5 GOBP
GOBP_GRANULOCYTE_CHEMOTAXIS	0.558	0.926154	0.0734381	0.321947	0.910119	19	C5 GOBP
GOBP_GRANULOCYTE_MIGRATION	0.588595	0.926154	0.0716527	0.302672	0.901826	25	C5 GOBP
GOBP_G_PROTEIN_COUPLED_RECEPTOR_SIGNALING_PATHWAY	0.487854	0.926154	0.0810802	0.275867	0.972971	59	C5 GOBP
GOBP_HEART_MORPHOGENESIS	0.437984	0.926154	0.0845557	-0.399191	-1.00418	13	C5 GOBP
GOBP_HEART_PROCESS	0.566219	0.926154	0.0706196	-0.339964	-0.894572	16	C5 GOBP
GOBP_HEPATICOBILIARY_SYSTEM_DEVELOPMENT	0.424	0.926154	0.0880945	0.361102	1.0208	19	C5 GOBP
GOBP_HISTONE_METHYLATION	0.474672	0.926154	0.0785029	-0.390443	-0.984594	12	C5 GOBP
GOBP_HOMEOSTATIC_PROCESS	0.584989	0.926154	0.0760837	0.212112	0.951881	220	C5 GOBP
GOBP_HORMONE_MEDIATED_SIGNALING_PATHWAY	0.578947	0.926154	0.0702813	-0.309371	-0.900478	23	C5 GOBP
GOBP_HORMONE_METABOLIC_PROCESS	0.398323	0.926154	0.0943564	0.404164	1.0579	14	C5 GOBP
GOBP_HUMORAL_IMMUNE_RESPONSE	0.584016	0.926154	0.0723571	0.311407	0.914234	24	C5 GOBP
GOBP_HYDROGEN_PEROXIDE_METABOLIC_PROCESS	0.401501	0.926154	0.0875697	-0.416022	-1.0491	12	C5 GOBP
GOBP_INNATE_IMMUNE_RESPONSE_ACTIVATING_SIGNAL_TRANSDUCTION	0.495951	0.926154	0.0802023	-0.292374	-0.967283	43	C5 GOBP
GOBP_INSULIN_RECEPTOR_SIGNALING_PATHWAY	0.560311	0.926154	0.0718276	-0.309886	-0.907605	24	C5 GOBP
GOBP_INTERLEUKIN_1_BETA_PRODUCTION	0.54491	0.926154	0.0745501	0.326629	0.927645	20	C5 GOBP
GOBP_INTERLEUKIN_6_PRODUCTION	0.484663	0.926154	0.0819779	0.336841	0.977663	23	C5 GOBP
GOBP_INTRACELLULAR_RECEPTOR_SIGNALING_PATHWAY	0.549098	0.926154	0.0743625	-0.27639	-0.922903	45	C5 GOBP
GOBP_INTRACELLULAR_TRANSPORT	0.467269	0.926154	0.0894367	0.209569	0.997262	393	C5 GOBP
GOBP_LEUKOCYTE_CHEMOTAXIS	0.527721	0.926154	0.0776799	0.300412	0.94231	33	C5 GOBP
GOBP_LEUKOCYTE_MEDIATED_CYTOTOXICITY	0.398058	0.926154	0.0899861	-0.32362	-1.01571	33	C5 GOBP
GOBP_LIPID_BIOSYNTHETIC_PROCESS	0.521298	0.926154	0.0776799	0.262036	0.94229	63	C5 GOBP
GOBP_LIPID_CATABOLIC_PROCESS	0.466395	0.926154	0.0838361	0.332114	0.989551	25	C5 GOBP
GOBP_LIPID_METABOLIC_PROCESS	0.497967	0.926154	0.0802023	0.244276	0.984237	114	C5 GOBP
GOBP_LOW_DENSITY_LIPOPROTEIN_PARTICLE_CLEARANCE	0.576046	0.926154	0.0692836	-0.376688	-0.894958	10	C5 GOBP
GOBP_LYMPHOCYTE_MIGRATION	0.521649	0.926154	0.0785029	0.317633	0.951533	27	C5 GOBP
GOBP_MACROAUTOPHAGY	0.424658	0.926154	0.086795	-0.287839	-1.01125	58	C5 GOBP
GOBP_MACROMOLECULE_CATABOLIC_PROCESS	0.456221	0.926154	0.0919686	0.213296	0.998516	329	C5 GOBP
GOBP_MACROMOLECULE_METHYLATION	0.40668	0.926154	0.0894367	-0.341407	-1.02875	28	C5 GOBP
GOBP_MACROPHAGE_ACTIVATION	0.588571	0.926154	0.0683111	-0.346949	-0.889596	14	C5 GOBP
GOBP_MAINTENANCE_OF_CELL_NUMBER	0.486275	0.926154	0.0795565	-0.340103	-0.967398	21	C5 GOBP
GOBP_MAINTENANCE_OF_LOCATION	0.433468	0.926154	0.0873098	0.290837	1.00641	55	C5 GOBP
GOBP_MAINTENANCE_OF_LOCATION_IN_CELL	0.559761	0.926154	0.0730744	0.277852	0.92578	44	C5 GOBP
GOBP_MAINTENANCE_OF_PROTEIN_LOCATION_IN_CELL	0.447639	0.926154	0.08654	0.352708	1.01766	22	C5 GOBP
GOBP_MALE_SEX_DIFFERENTIATION	0.496855	0.926154	0.0819779	0.370593	0.970025	14	C5 GOBP
GOBP_MAMMARY_GLAND_DEVELOPMENT	0.510436	0.926154	0.0753094	-0.390402	-0.952255	11	C5 GOBP
GOBP_MATURATION_OF_SSU_RRNA	0.548319	0.926154	0.0768737	0.392916	0.936837	10	C5 GOBP
GOBP_MEIOTIC_CELL_CYCLE	0.449102	0.926154	0.0847985	-0.356264	-0.998738	20	C5 GOBP
GOBP_MEMBRANE_LIPID_BIOSYNTHETIC_PROCESS	0.563941	0.926154	0.0753094	0.348063	0.911051	14	C5 GOBP
GOBP_MESENCHYMAL_CELL_DIFFERENTIATION	0.564202	0.926154	0.0714786	-0.308525	-0.903619	24	C5 GOBP
GOBP_MESENCHYME_DEVELOPMENT	0.410959	0.926154	0.0886261	-0.343494	-1.01265	25	C5 GOBP
GOBP_METAL_ION_HOMEOSTASIS	0.435052	0.926154	0.0883594	0.275203	1.00861	69	C5 GOBP
GOBP_METHYLATION	0.522417	0.926154	0.0755015	-0.299094	-0.93006	32	C5 GOBP
GOBP_MICROTUBULE_BASED_TRANSPORT	0.568627	0.926154	0.0714786	-0.314806	-0.895441	21	C5 GOBP
GOBP_MICROTUBULE_CYTOSKELETON_ORGANIZATION	0.422764	0.926154	0.0891647	0.293353	1.01522	56	C5 GOBP
GOBP_MICROTUBULE_CYTOSKELETON_ORGANIZATION_INVOLVED_IN_MITOSIS	0.551456	0.926154	0.0725352	-0.317769	-0.914636	22	C5 GOBP
GOBP_MITOCHONDRIAL_ATP_SYNTHESIS_COUPLED_PROTON_TRANSPORT	0.409357	0.926154	0.0886261	-0.381264	-1.04067	18	C5 GOBP
GOBP_MITOCHONDRIAL_GENE_EXPRESSION	0.440546	0.926154	0.0845557	-0.317588	-0.987568	32	C5 GOBP
GOBP_MITOCHONDRIAL_TRANSLATION	0.410714	0.926154	0.0894367	-0.329137	-1.01078	30	C5 GOBP
GOBP_MITOCHONDRIAL_TRANSMEMBRANE_TRANSPORT	0.400818	0.926154	0.0925529	0.330008	1.0309	32	C5 GOBP
GOBP_MITOTIC_G1_S_TRANSITION_CHECKPOINT	0.537313	0.926154	0.0787114	0.381131	0.94686	12	C5 GOBP
GOBP_MODULATION_BY_HOST_OF_SYMBIONT_PROCESS	0.536926	0.926154	0.0753094	-0.330688	-0.927039	20	C5 GOBP
GOBP_MODULATION_BY_SYMBIONT_OF_ENTRY_INTO_HOST	0.452471	0.926154	0.0817516	-0.416917	-0.990537	10	C5 GOBP
GOBP_MODULATION_OF_PROCESS_OF_OTHER_ORGANISM	0.574468	0.926154	0.0702813	-0.302414	-0.905573	27	C5 GOBP
GOBP_MONONUCLEAR_CELL_MIGRATION	0.431683	0.926154	0.08654	0.306514	0.996056	38	C5 GOBP
GOBP_MONOSACCHARIDE_METABOLIC_PROCESS	0.561886	0.926154	0.0721798	-0.3058	-0.921453	28	C5 GOBP
GOBP_MORPHOGENESIS_OF_AN_EPITHELIUM	0.418219	0.926154	0.0908241	0.280885	1.0242	68	C5 GOBP
GOBP_MORPHOGENESIS_OF_A_POLARIZED_EPITHELIUM	0.427435	0.926154	0.0873098	0.303816	1.02092	45	C5 GOBP
GOBP_MOVEMENT_IN_HOST_ENVIRONMENT	0.412121	0.926154	0.0902635	0.339373	1.03079	29	C5 GOBP
GOBP_MRNA_EXPORT_FROM_NUCLEUS	0.56213	0.926154	0.0723571	-0.296863	-0.901271	29	C5 GOBP
GOBP_MRNA_PROCESSING	0.579143	0.926154	0.0679923	-0.229178	-0.941409	157	C5 GOBP
GOBP_MULTICELLULAR_ORGANISMAL_SIGNALING	0.448669	0.926154	0.0822055	-0.418225	-0.993644	10	C5 GOBP
GOBP_MUSCLE_CELL_PROLIFERATION	0.398058	0.926154	0.0899861	-0.361472	-1.04043	22	C5 GOBP
GOBP_MYELOID_CELL_DEVELOPMENT	0.407266	0.926154	0.0878313	-0.398977	-1.03333	15	C5 GOBP
GOBP_MYELOID_CELL_HOMEOSTASIS	0.578629	0.926154	0.0720033	0.283555	0.903322	35	C5 GOBP
GOBP_MYELOID_LEUKOCYTE_ACTIVATION	0.535316	0.926154	0.0718276	-0.23345	-0.964496	165	C5 GOBP
GOBP_MYOTUBE_DIFFERENTIATION	0.557034	0.926154	0.0709609	-0.380556	-0.904149	10	C5 GOBP
GOBP_NCRNA_METABOLIC_PROCESS	0.412121	0.926154	0.0902635	0.272943	1.01893	75	C5 GOBP
GOBP_NCRNA_PROCESSING	0.447205	0.926154	0.0870516	0.276091	1.00672	68	C5 GOBP
GOBP_NCRNA_TRANSCRIPTION	0.463938	0.926154	0.0817516	-0.368236	-1.00511	18	C5 GOBP
GOBP_NEGATIVE_REGULATION_OF_BINDING	0.543434	0.926154	0.0753094	0.309711	0.940695	29	C5 GOBP
GOBP_NEGATIVE_REGULATION_OF_CATALYTIC_ACTIVITY	0.458678	0.926154	0.0855357	0.244959	0.990711	120	C5 GOBP
GOBP_NEGATIVE_REGULATION_OF_CELLULAR_CATABOLIC_PROCESS	0.419162	0.926154	0.0886261	0.315579	1.01756	37	C5 GOBP
GOBP_NEGATIVE_REGULATION_OF_CELL_CELL_ADHESION	0.514735	0.926154	0.0766747	-0.315258	-0.949952	28	C5 GOBP
GOBP_NEGATIVE_REGULATION_OF_CELL_CYCLE_PHASE_TRANSITION	0.524691	0.926154	0.0780892	0.264411	0.961119	67	C5 GOBP
GOBP_NEGATIVE_REGULATION_OF_CELL_DEATH	0.441614	0.926154	0.0891647	0.23396	1.00646	163	C5 GOBP
GOBP_NEGATIVE_REGULATION_OF_CELL_DIFFERENTIATION	0.571721	0.926154	0.0734381	0.253478	0.91707	66	C5 GOBP
GOBP_NEGATIVE_REGULATION_OF_CHROMOSOME_ORGANIZATION	0.578732	0.926154	0.0727141	0.325598	0.901114	18	C5 GOBP
GOBP_NEGATIVE_REGULATION_OF_DEPHOSPHORYLATION	0.563567	0.926154	0.0702813	-0.372129	-0.907683	11	C5 GOBP
GOBP_NEGATIVE_REGULATION_OF_EPITHELIAL_CELL_PROLIFERATION	0.491557	0.926154	0.0766747	-0.38453	-0.969684	12	C5 GOBP
GOBP_NEGATIVE_REGULATION_OF_ERK1_AND_ERK2_CASCADE	0.480249	0.926154	0.0833634	0.365337	0.990792	16	C5 GOBP
GOBP_NEGATIVE_REGULATION_OF_EXTRINSIC_APOPTOTIC_SIGNALING_PATHWAY	0.48	0.926154	0.0787114	-0.379429	-0.972876	14	C5 GOBP
GOBP_NEGATIVE_REGULATION_OF_IMMUNE_SYSTEM_PROCESS	0.545631	0.926154	0.0730744	-0.258681	-0.94284	74	C5 GOBP
GOBP_NEGATIVE_REGULATION_OF_ION_TRANSPORT	0.544534	0.926154	0.0753094	0.284989	0.930333	40	C5 GOBP
GOBP_NEGATIVE_REGULATION_OF_LEUKOCYTE_CELL_CELL_ADHESION	0.56699	0.926154	0.0711327	-0.312904	-0.900632	22	C5 GOBP
GOBP_NEGATIVE_REGULATION_OF_MITOTIC_CELL_CYCLE	0.460905	0.926154	0.0850427	0.270356	0.998446	72	C5 GOBP
GOBP_NEGATIVE_REGULATION_OF_MRNA_PROCESSING	0.412791	0.926154	0.0878313	-0.407972	-1.02627	13	C5 GOBP
GOBP_NEGATIVE_REGULATION_OF_MULTICELLULAR_ORGANISMAL_PROCESS	0.44685	0.926154	0.0843144	-0.258989	-1.00756	113	C5 GOBP
GOBP_NEGATIVE_REGULATION_OF_MYELOID_CELL_DIFFERENTIATION	0.545263	0.926154	0.0772747	0.375766	0.928829	11	C5 GOBP
GOBP_NEGATIVE_REGULATION_OF_NEURON_APOPTOTIC_PROCESS	0.421687	0.926154	0.0886261	0.370282	1.01808	17	C5 GOBP
GOBP_NEGATIVE_REGULATION_OF_NF_KAPPAB_TRANSCRIPTION_FACTOR_ACTIVITY	0.440901	0.926154	0.0824344	-0.402865	-1.01592	12	C5 GOBP
GOBP_NEGATIVE_REGULATION_OF_PEPTIDASE_ACTIVITY	0.481262	0.926154	0.08042	-0.307423	-0.966659	34	C5 GOBP
GOBP_NEGATIVE_REGULATION_OF_PEPTIDYL_TYROSINE_PHOSPHORYLATION	0.463415	0.926154	0.0797706	-0.392976	-0.990981	12	C5 GOBP
GOBP_NEGATIVE_REGULATION_OF_PROTEIN_CONTAINING_COMPLEX_ASSEMBLY	0.518443	0.926154	0.0785029	0.32727	0.960806	24	C5 GOBP
GOBP_NEGATIVE_REGULATION_OF_PROTEIN_CONTAINING_COMPLEX_DISASSEMBLY	0.478992	0.926154	0.0840746	0.417697	0.995925	10	C5 GOBP
GOBP_NEGATIVE_REGULATION_OF_PROTEOLYSIS_INVOLVED_IN_CELLULAR_PROTEIN_CATABOLIC_PROCESS	0.475309	0.926154	0.0833634	0.380079	0.980634	13	C5 GOBP
GOBP_NEGATIVE_REGULATION_OF_RESPONSE_TO_CYTOKINE_STIMULUS	0.507463	0.926154	0.0817516	0.391597	0.97286	12	C5 GOBP
GOBP_NEGATIVE_REGULATION_OF_RESPONSE_TO_DNA_DAMAGE_STIMULUS	0.564211	0.926154	0.0755015	0.371253	0.917673	11	C5 GOBP
GOBP_NEGATIVE_REGULATION_OF_SECRETION	0.463415	0.926154	0.0840746	0.347527	0.994792	21	C5 GOBP
GOBP_NEGATIVE_REGULATION_OF_UBIQUITIN_DEPENDENT_PROTEIN_CATABOLIC_PROCESS	0.461053	0.926154	0.0862866	0.409448	1.01209	11	C5 GOBP
GOBP_NERVOUS_SYSTEM_PROCESS	0.500994	0.926154	0.0787114	0.29045	0.97601	45	C5 GOBP
GOBP_NEUTROPHIL_CHEMOTAXIS	0.519751	0.926154	0.0791317	0.35043	0.950364	16	C5 GOBP
GOBP_NEUTROPHIL_MIGRATION	0.400407	0.926154	0.0922597	0.367539	1.05208	21	C5 GOBP
GOBP_NOTCH_SIGNALING_PATHWAY	0.472381	0.926154	0.0795565	-0.382754	-0.981402	14	C5 GOBP
GOBP_NUCLEOSOME_ASSEMBLY	0.558095	0.926154	0.0709609	-0.355551	-0.911651	14	C5 GOBP
GOBP_ORGANIC_HYDROXY_COMPOUND_BIOSYNTHETIC_PROCESS	0.520388	0.926154	0.0755015	-0.326665	-0.940243	22	C5 GOBP
GOBP_ORGANIC_HYDROXY_COMPOUND_METABOLIC_PROCESS	0.46	0.926154	0.0835991	-0.30222	-0.979802	39	C5 GOBP
GOBP_ORGANIC_HYDROXY_COMPOUND_TRANSPORT	0.399232	0.926154	0.0891647	-0.397578	-1.04618	16	C5 GOBP
GOBP_PALLIUM_DEVELOPMENT	0.546667	0.926154	0.0720033	-0.359461	-0.921679	14	C5 GOBP
GOBP_PEPTIDYL_AMINO_ACID_MODIFICATION	0.437895	0.926154	0.0891647	0.244468	1.00901	134	C5 GOBP
GOBP_PEPTIDYL_LYSINE_ACETYLATION	0.586998	0.926154	0.0686326	-0.340039	-0.880681	15	C5 GOBP
GOBP_PEPTIDYL_SERINE_MODIFICATION	0.400818	0.926154	0.0925529	0.329986	1.03083	32	C5 GOBP
GOBP_PEPTIDYL_TYROSINE_MODIFICATION	0.39521	0.926154	0.0919686	0.314207	1.03326	41	C5 GOBP
GOBP_PHAGOCYTOSIS	0.568966	0.926154	0.0702813	-0.254126	-0.928713	73	C5 GOBP
GOBP_PLATELET_DEGRANULATION	0.417154	0.926154	0.0875697	-0.349773	-1.01808	23	C5 GOBP
GOBP_POSITIVE_REGULATION_OF_ANION_TRANSPORT	0.472917	0.926154	0.0843144	0.266471	0.9817	73	C5 GOBP
GOBP_POSITIVE_REGULATION_OF_ATPASE_ACTIVITY	0.493827	0.926154	0.0813027	0.375972	0.970035	13	C5 GOBP
GOBP_POSITIVE_REGULATION_OF_BINDING	0.413592	0.926154	0.0878313	-0.319999	-1.00434	33	C5 GOBP
GOBP_POSITIVE_REGULATION_OF_CELLULAR_COMPONENT_BIOGENESIS	0.550696	0.926154	0.0738053	0.245232	0.956971	92	C5 GOBP
GOBP_POSITIVE_REGULATION_OF_CELL_DEVELOPMENT	0.456693	0.926154	0.0831291	-0.30153	-0.992642	40	C5 GOBP
GOBP_POSITIVE_REGULATION_OF_CELL_DIFFERENTIATION	0.478261	0.926154	0.0808589	-0.259367	-0.989702	100	C5 GOBP
GOBP_POSITIVE_REGULATION_OF_CELL_POPULATION_PROLIFERATION	0.575875	0.926154	0.0704501	-0.240175	-0.933455	112	C5 GOBP
GOBP_POSITIVE_REGULATION_OF_CELL_SUBSTRATE_ADHESION	0.427403	0.926154	0.0888945	0.369941	1.02384	18	C5 GOBP
GOBP_POSITIVE_REGULATION_OF_CHEMOTAXIS	0.527721	0.926154	0.0776799	0.327205	0.944072	22	C5 GOBP
GOBP_POSITIVE_REGULATION_OF_CHROMATIN_ORGANIZATION	0.580376	0.926154	0.0736213	0.343566	0.916539	15	C5 GOBP
GOBP_POSITIVE_REGULATION_OF_CYTOKINE_PRODUCTION	0.449485	0.926154	0.08654	0.269058	1.00444	78	C5 GOBP
GOBP_POSITIVE_REGULATION_OF_CYTOKINE_PRODUCTION_INVOLVED_IN_IMMUNE_RESPONSE	0.577861	0.926154	0.0684715	-0.357687	-0.901991	12	C5 GOBP
GOBP_POSITIVE_REGULATION_OF_DEVELOPMENTAL_PROCESS	0.412393	0.926154	0.0934449	0.246041	1.01814	139	C5 GOBP
GOBP_POSITIVE_REGULATION_OF_DNA_BIOSYNTHETIC_PROCESS	0.484127	0.926154	0.08042	-0.365372	-0.97238	17	C5 GOBP
GOBP_POSITIVE_REGULATION_OF_DNA_METABOLIC_PROCESS	0.499002	0.926154	0.0791317	-0.297683	-0.950612	37	C5 GOBP
GOBP_POSITIVE_REGULATION_OF_EPITHELIAL_CELL_PROLIFERATION	0.473684	0.926154	0.0847985	0.402936	0.995989	11	C5 GOBP
GOBP_POSITIVE_REGULATION_OF_ESTABLISHMENT_OF_PROTEIN_LOCALIZATION	0.473361	0.926154	0.0833634	0.273765	0.990465	66	C5 GOBP
GOBP_POSITIVE_REGULATION_OF_GENE_EXPRESSION	0.412664	0.926154	0.0946646	0.237348	1.02214	168	C5 GOBP
GOBP_POSITIVE_REGULATION_OF_INTRACELLULAR_PROTEIN_TRANSPORT	0.539526	0.926154	0.0745501	0.28311	0.939286	42	C5 GOBP
GOBP_POSITIVE_REGULATION_OF_LAMELLIPODIUM_ASSEMBLY	0.461053	0.926154	0.0862866	0.410872	1.01561	11	C5 GOBP
GOBP_POSITIVE_REGULATION_OF_LOCOMOTION	0.488613	0.926154	0.0822055	0.261901	0.984763	81	C5 GOBP
GOBP_POSITIVE_REGULATION_OF_MRNA_CATABOLIC_PROCESS	0.54371	0.926154	0.0780892	0.378561	0.940476	12	C5 GOBP
GOBP_POSITIVE_REGULATION_OF_NEURON_DEATH	0.490079	0.926154	0.0797706	-0.362061	-0.963568	17	C5 GOBP
GOBP_POSITIVE_REGULATION_OF_NUCLEOBASE_CONTAINING_COMPOUND_METABOLIC_PROCESS	0.489091	0.926154	0.0753094	-0.227634	-0.985657	230	C5 GOBP
GOBP_POSITIVE_REGULATION_OF_PEPTIDE_SECRETION	0.498978	0.926154	0.08042	0.344151	0.952463	18	C5 GOBP
GOBP_POSITIVE_REGULATION_OF_PEPTIDYL_SERINE_PHOSPHORYLATION	0.39619	0.926154	0.0891647	-0.40828	-1.04685	14	C5 GOBP
GOBP_POSITIVE_REGULATION_OF_PHAGOCYTOSIS	0.510288	0.926154	0.0795565	0.36853	0.950835	13	C5 GOBP
GOBP_POSITIVE_REGULATION_OF_PROTEIN_BINDING	0.434034	0.926154	0.0843144	-0.384897	-0.996861	15	C5 GOBP
GOBP_POSITIVE_REGULATION_OF_PROTEIN_LOCALIZATION_TO_NUCLEUS	0.561644	0.926154	0.0720033	-0.304995	-0.899149	25	C5 GOBP
GOBP_POSITIVE_REGULATION_OF_PROTEIN_MODIFICATION_PROCESS	0.580579	0.926154	0.0730744	0.233595	0.948243	121	C5 GOBP
GOBP_POSITIVE_REGULATION_OF_PROTEIN_POLYMERIZATION	0.586345	0.926154	0.0711327	0.297785	0.912219	30	C5 GOBP
GOBP_POSITIVE_REGULATION_OF_PROTEIN_SERINE_THREONINE_KINASE_ACTIVITY	0.464143	0.926154	0.0828962	0.299045	0.975941	39	C5 GOBP
GOBP_POSITIVE_REGULATION_OF_PROTEOLYSIS_INVOLVED_IN_CELLULAR_PROTEIN_CATABOLIC_PROCESS	0.558282	0.926154	0.0745501	0.31575	0.916449	23	C5 GOBP
GOBP_POSITIVE_REGULATION_OF_RESPONSE_TO_EXTERNAL_STIMULUS	0.560311	0.926154	0.0718276	-0.243595	-0.941663	106	C5 GOBP
GOBP_POSITIVE_REGULATION_OF_SECRETION	0.504049	0.926154	0.0793435	-0.299476	-0.944393	36	C5 GOBP
GOBP_POSITIVE_REGULATION_OF_SIGNALING	0.448889	0.926154	0.0908241	0.220694	1.00259	244	C5 GOBP
GOBP_POSITIVE_REGULATION_OF_SMALL_MOLECULE_METABOLIC_PROCESS	0.581053	0.926154	0.0739901	0.364239	0.900337	11	C5 GOBP
GOBP_POSITIVE_REGULATION_OF_TRANSFERASE_ACTIVITY	0.406186	0.926154	0.0922597	0.272946	1.02995	82	C5 GOBP
GOBP_POSITIVE_REGULATION_OF_TRANSPORTER_ACTIVITY	0.459662	0.926154	0.0802023	-0.393703	-0.992815	12	C5 GOBP
GOBP_POSITIVE_REGULATION_OF_TUMOR_NECROSIS_FACTOR_SUPERFAMILY_CYTOKINE_PRODUCTION	0.490079	0.926154	0.0797706	-0.362722	-0.965326	17	C5 GOBP
GOBP_POSITIVE_REGULATION_OF_VIRAL_TRANSCRIPTION	0.516461	0.926154	0.078921	0.365252	0.942377	13	C5 GOBP
GOBP_POSITIVE_REGULATION_OF_WNT_SIGNALING_PATHWAY	0.550607	0.926154	0.0747385	-0.283987	-0.939535	43	C5 GOBP
GOBP_PROTEIN_ACETYLATION	0.521825	0.926154	0.0764767	-0.352675	-0.938589	17	C5 GOBP
GOBP_PROTEIN_HOMOOLIGOMERIZATION	0.518519	0.926154	0.0758887	-0.32798	-0.954643	23	C5 GOBP
GOBP_PROTEIN_IMPORT	0.52381	0.926154	0.0762797	-0.305067	-0.936863	30	C5 GOBP
GOBP_PROTEIN_K48_LINKED_UBIQUITINATION	0.420043	0.926154	0.0922597	0.414275	1.0292	12	C5 GOBP
GOBP_PROTEIN_LOCALIZATION_TO_CHROMOSOME	0.564706	0.926154	0.0718276	-0.316869	-0.90131	21	C5 GOBP
GOBP_PROTEIN_LOCALIZATION_TO_NUCLEUS	0.526733	0.926154	0.0758887	-0.27053	-0.932638	52	C5 GOBP
GOBP_PROTEIN_PHOSPHOPANTETHEINYLATION	0.422091	0.926154	0.0875697	-0.332765	-1.01027	29	C5 GOBP
GOBP_PROTEIN_TARGETING_TO_MITOCHONDRION	0.42268	0.926154	0.0899861	0.341971	1.02444	27	C5 GOBP
GOBP_RAS_PROTEIN_SIGNAL_TRANSDUCTION	0.47166	0.926154	0.0828962	0.290029	0.983904	51	C5 GOBP
GOBP_REACTIVE_OXYGEN_SPECIES_BIOSYNTHETIC_PROCESS	0.531697	0.926154	0.0770737	0.33639	0.930984	18	C5 GOBP
GOBP_REGIONALIZATION	0.557034	0.926154	0.0709609	-0.383511	-0.91117	10	C5 GOBP
GOBP_REGULATION_OF_ADAPTIVE_IMMUNE_RESPONSE	0.435743	0.926154	0.086795	0.328684	1.00687	30	C5 GOBP
GOBP_REGULATION_OF_CATABOLIC_PROCESS	0.443723	0.926154	0.0899861	0.229928	1.00738	189	C5 GOBP
GOBP_REGULATION_OF_CATION_CHANNEL_ACTIVITY	0.443378	0.926154	0.0833634	-0.385125	-1.01341	16	C5 GOBP
GOBP_REGULATION_OF_CELLULAR_CARBOHYDRATE_METABOLIC_PROCESS	0.461053	0.926154	0.0862866	0.411453	1.01704	11	C5 GOBP
GOBP_REGULATION_OF_CELLULAR_RESPONSE_TO_TRANSFORMING_GROWTH_FACTOR_BETA_STIMULUS	0.493282	0.926154	0.0776799	-0.363761	-0.957192	16	C5 GOBP
GOBP_REGULATION_OF_CELL_CYCLE	0.573561	0.926154	0.0753094	0.215724	0.94307	183	C5 GOBP
GOBP_REGULATION_OF_CELL_DIFFERENTIATION	0.469214	0.926154	0.0857844	0.221597	0.988269	205	C5 GOBP
GOBP_REGULATION_OF_CELL_JUNCTION_ASSEMBLY	0.588358	0.926154	0.0727141	0.339083	0.919591	16	C5 GOBP
GOBP_REGULATION_OF_CELL_SIZE	0.527451	0.926154	0.0753094	-0.331845	-0.943908	21	C5 GOBP
GOBP_REGULATION_OF_DNA_BINDING	0.460938	0.926154	0.0822055	-0.328419	-0.975601	26	C5 GOBP
GOBP_REGULATION_OF_ERBB_SIGNALING_PATHWAY	0.55814	0.926154	0.0718276	-0.362583	-0.912089	13	C5 GOBP
GOBP_REGULATION_OF_ERYTHROCYTE_DIFFERENTIATION	0.446529	0.926154	0.0817516	-0.400565	-1.01012	12	C5 GOBP
GOBP_REGULATION_OF_FAT_CELL_DIFFERENTIATION	0.536822	0.926154	0.0738053	-0.370335	-0.93159	13	C5 GOBP
GOBP_REGULATION_OF_INNATE_IMMUNE_RESPONSE	0.527054	0.926154	0.0764767	-0.254563	-0.956033	92	C5 GOBP
GOBP_REGULATION_OF_LIPID_BIOSYNTHETIC_PROCESS	0.455852	0.926154	0.0855357	0.34653	0.99983	22	C5 GOBP
GOBP_REGULATION_OF_LYMPHOCYTE_MEDIATED_IMMUNITY	0.412731	0.926154	0.0911073	0.325654	1.02149	33	C5 GOBP
GOBP_REGULATION_OF_LYMPHOCYTE_MIGRATION	0.476483	0.926154	0.0828962	0.355351	0.98346	18	C5 GOBP
GOBP_REGULATION_OF_MICROTUBULE_BASED_PROCESS	0.526946	0.926154	0.0762797	0.331764	0.94223	20	C5 GOBP
GOBP_REGULATION_OF_MITOCHONDRIAL_MEMBRANE_POTENTIAL	0.541833	0.926154	0.0747385	-0.34288	-0.935284	19	C5 GOBP
GOBP_REGULATION_OF_MITOTIC_CELL_CYCLE	0.579268	0.926154	0.0723571	0.233096	0.94084	115	C5 GOBP
GOBP_REGULATION_OF_MONONUCLEAR_CELL_MIGRATION	0.516393	0.926154	0.0787114	0.327592	0.961751	24	C5 GOBP
GOBP_REGULATION_OF_MRNA_PROCESSING	0.44511	0.926154	0.0852885	-0.291686	-0.99096	49	C5 GOBP
GOBP_REGULATION_OF_MRNA_SPLICING_VIA_SPLICEOSOME	0.406883	0.926154	0.0911073	-0.309471	-1.02384	43	C5 GOBP
GOBP_REGULATION_OF_MUSCLE_CONTRACTION	0.584362	0.926154	0.0725352	0.346085	0.892924	13	C5 GOBP
GOBP_REGULATION_OF_NEUROTRANSMITTER_LEVELS	0.539961	0.926154	0.0738053	-0.346605	-0.946068	18	C5 GOBP
GOBP_REGULATION_OF_NITRIC_OXIDE_METABOLIC_PROCESS	0.524715	0.926154	0.0739901	-0.390818	-0.92853	10	C5 GOBP
GOBP_REGULATION_OF_NUCLEAR_DIVISION	0.479042	0.926154	0.0813027	0.343891	0.97667	20	C5 GOBP
GOBP_REGULATION_OF_OXIDATIVE_STRESS_INDUCED_CELL_DEATH	0.585271	0.926154	0.0694481	-0.354172	-0.89093	13	C5 GOBP
GOBP_REGULATION_OF_OXIDOREDUCTASE_ACTIVITY	0.579457	0.926154	0.0699459	-0.354785	-0.892474	13	C5 GOBP
GOBP_REGULATION_OF_PEPTIDYL_SERINE_PHOSPHORYLATION	0.476483	0.926154	0.0828962	0.354107	0.980014	18	C5 GOBP
GOBP_REGULATION_OF_PROTEASOMAL_UBIQUITIN_DEPENDENT_PROTEIN_CATABOLIC_PROCESS	0.404908	0.926154	0.0919686	0.357608	1.03794	23	C5 GOBP
GOBP_REGULATION_OF_PROTEIN_CONTAINING_COMPLEX_DISASSEMBLY	0.582329	0.926154	0.0714786	0.328803	0.904036	17	C5 GOBP
GOBP_REGULATION_OF_PROTEIN_LOCALIZATION_TO_CELL_PERIPHERY	0.57732	0.926154	0.0732559	0.305304	0.914599	27	C5 GOBP
GOBP_REGULATION_OF_PROTEIN_POLYMERIZATION	0.58502	0.926154	0.0716527	0.272213	0.912522	46	C5 GOBP
GOBP_REGULATION_OF_PROTEIN_TARGETING	0.484	0.926154	0.0808589	0.342658	0.968665	19	C5 GOBP
GOBP_REGULATION_OF_PROTEOLYSIS	0.401639	0.926154	0.0925529	0.252429	1.02122	117	C5 GOBP
GOBP_REGULATION_OF_RAS_PROTEIN_SIGNAL_TRANSDUCTION	0.470348	0.926154	0.0835991	0.340008	0.986856	23	C5 GOBP
GOBP_REGULATION_OF_REACTIVE_OXYGEN_SPECIES_BIOSYNTHETIC_PROCESS	0.415449	0.926154	0.0916795	0.389413	1.03885	15	C5 GOBP
GOBP_REGULATION_OF_RECEPTOR_MEDIATED_ENDOCYTOSIS	0.577519	0.926154	0.0701132	-0.354996	-0.893004	13	C5 GOBP
GOBP_REGULATION_OF_RESPONSE_TO_CYTOKINE_STIMULUS	0.419802	0.926154	0.0880945	0.311972	1.01379	38	C5 GOBP
GOBP_REGULATION_OF_RESPONSE_TO_ENDOPLASMIC_RETICULUM_STRESS	0.411178	0.926154	0.0897105	0.368251	1.04586	20	C5 GOBP
GOBP_REGULATION_OF_RESPONSE_TO_EXTERNAL_STIMULUS	0.56427	0.926154	0.0772747	0.220908	0.956047	171	C5 GOBP
GOBP_REGULATION_OF_RESPONSE_TO_OXIDATIVE_STRESS	0.585271	0.926154	0.0694481	-0.354172	-0.89093	13	C5 GOBP
GOBP_REGULATION_OF_RESPONSE_TO_WOUNDING	0.448669	0.926154	0.0822055	-0.417289	-0.991421	10	C5 GOBP
GOBP_REGULATION_OF_SIGNAL_TRANSDUCTION_BY_P53_CLASS_MEDIATOR	0.526639	0.926154	0.0776799	0.323569	0.94994	24	C5 GOBP
GOBP_REGULATION_OF_STEROID_BIOSYNTHETIC_PROCESS	0.538023	0.926154	0.0727141	-0.387447	-0.92052	10	C5 GOBP
GOBP_REGULATION_OF_SYNAPSE_STRUCTURE_OR_ACTIVITY	0.559454	0.926154	0.0720033	-0.336351	-0.918079	18	C5 GOBP
GOBP_REGULATION_OF_TRANSPORTER_ACTIVITY	0.546169	0.926154	0.0736213	-0.308878	-0.930728	28	C5 GOBP
GOBP_REGULATION_OF_T_CELL_MIGRATION	0.546512	0.926154	0.0728939	-0.366903	-0.922956	13	C5 GOBP
GOBP_REGULATION_OF_T_CELL_RECEPTOR_SIGNALING_PATHWAY	0.42348	0.926154	0.0908241	0.394063	1.03146	14	C5 GOBP
GOBP_REGULATION_OF_UBIQUITIN_DEPENDENT_PROTEIN_CATABOLIC_PROCESS	0.517241	0.926154	0.0780892	0.315371	0.952243	28	C5 GOBP
GOBP_REGULATION_OF_UBIQUITIN_PROTEIN_TRANSFERASE_ACTIVITY	0.501066	0.926154	0.0824344	0.394088	0.979049	12	C5 GOBP
GOBP_REGULATION_OF_VESICLE_MEDIATED_TRANSPORT	0.462282	0.926154	0.0815265	-0.263975	-0.977691	78	C5 GOBP
GOBP_RELEASE_OF_CYTOCHROME_C_FROM_MITOCHONDRIA	0.50823	0.926154	0.0797706	0.369101	0.952309	13	C5 GOBP
GOBP_REPRODUCTIVE_SYSTEM_DEVELOPMENT	0.436	0.926154	0.08654	-0.307614	-0.997288	39	C5 GOBP
GOBP_RESPONSE_TO_ACID_CHEMICAL	0.55144	0.926154	0.0755015	0.354718	0.915199	13	C5 GOBP
GOBP_RESPONSE_TO_ALCOHOL	0.413926	0.926154	0.0875697	-0.343207	-1.02773	27	C5 GOBP
GOBP_RESPONSE_TO_ETHANOL	0.47025	0.926154	0.0802023	-0.369569	-0.972475	16	C5 GOBP
GOBP_RESPONSE_TO_EXTRACELLULAR_STIMULUS	0.472441	0.926154	0.0813027	-0.289381	-0.970627	46	C5 GOBP
GOBP_RESPONSE_TO_INORGANIC_SUBSTANCE	0.494186	0.926154	0.0780892	-0.267554	-0.972233	72	C5 GOBP
GOBP_RESPONSE_TO_LIGHT_STIMULUS	0.571717	0.926154	0.0727141	0.302039	0.917393	29	C5 GOBP
GOBP_RESPONSE_TO_LIPID	0.486869	0.926154	0.0810802	0.253319	0.993371	94	C5 GOBP
GOBP_RESPONSE_TO_MECHANICAL_STIMULUS	0.498016	0.926154	0.078921	-0.359122	-0.955748	17	C5 GOBP
GOBP_RESPONSE_TO_NERVE_GROWTH_FACTOR	0.537815	0.926154	0.077884	0.397758	0.948382	10	C5 GOBP
GOBP_RESPONSE_TO_OSMOTIC_STRESS	0.522634	0.926154	0.0782955	0.362195	0.934491	13	C5 GOBP
GOBP_RESPONSE_TO_PEPTIDE	0.465517	0.926154	0.0806388	-0.270357	-0.988029	73	C5 GOBP
GOBP_RESPONSE_TO_PEPTIDE_HORMONE	0.518664	0.926154	0.0762797	-0.268893	-0.950668	63	C5 GOBP
GOBP_RESPONSE_TO_RADIATION	0.544534	0.926154	0.0753094	0.282276	0.946255	46	C5 GOBP
GOBP_RESPONSE_TO_REACTIVE_OXYGEN_SPECIES	0.541748	0.926154	0.0734381	-0.293467	-0.921069	33	C5 GOBP
GOBP_RESPONSE_TO_TRANSFORMING_GROWTH_FACTOR_BETA	0.489152	0.926154	0.0795565	-0.306305	-0.963143	34	C5 GOBP
GOBP_RESPONSE_TO_XENOBIOTIC_STIMULUS	0.492395	0.926154	0.0772747	-0.403024	-0.957529	10	C5 GOBP
GOBP_RETROGRADE_VESICLE_MEDIATED_TRANSPORT_GOLGI_TO_ENDOPLASMIC_RETICULUM	0.574757	0.926154	0.0704501	-0.310201	-0.892852	22	C5 GOBP
GOBP_RIBOSOMAL_LARGE_SUBUNIT_ASSEMBLY	0.573561	0.926154	0.0753094	0.369426	0.917779	12	C5 GOBP
GOBP_RNA_3_END_PROCESSING	0.582846	0.926154	0.0699459	-0.285034	-0.886339	32	C5 GOBP
GOBP_RNA_CAPPING	0.44592	0.926154	0.0824344	-0.409399	-0.998592	11	C5 GOBP
GOBP_RNA_SPLICING_VIA_TRANSESTERIFICATION_REACTIONS	0.565465	0.926154	0.0701132	-0.23758	-0.94701	134	C5 GOBP
GOBP_RUFFLE_ORGANIZATION	0.497899	0.926154	0.0819779	0.413723	0.986449	10	C5 GOBP
GOBP_SENSORY_ORGAN_DEVELOPMENT	0.447154	0.926154	0.0860347	0.353052	1.01061	21	C5 GOBP
GOBP_SENSORY_PERCEPTION	0.46748	0.926154	0.0835991	0.347026	0.993358	21	C5 GOBP
GOBP_SEX_DIFFERENTIATION	0.554878	0.926154	0.0745501	0.323939	0.927271	21	C5 GOBP
GOBP_SIGNAL_TRANSDUCTION_IN_RESPONSE_TO_DNA_DAMAGE	0.453799	0.926154	0.0857844	0.347221	1.00182	22	C5 GOBP
GOBP_SKIN_DEVELOPMENT	0.578732	0.926154	0.0727141	0.324736	0.89873	18	C5 GOBP
GOBP_SMALL_GTPASE_MEDIATED_SIGNAL_TRANSDUCTION	0.423868	0.926154	0.0897105	0.279716	1.01675	67	C5 GOBP
GOBP_SMALL_MOLECULE_BIOSYNTHETIC_PROCESS	0.557312	0.926154	0.0728939	-0.261085	-0.925706	65	C5 GOBP
GOBP_SMOOTH_MUSCLE_CELL_PROLIFERATION	0.505952	0.926154	0.0780892	-0.355828	-0.946979	17	C5 GOBP
GOBP_SNRNA_TRANSCRIPTION	0.427767	0.926154	0.0840746	-0.405834	-1.02341	12	C5 GOBP
GOBP_SOMATIC_STEM_CELL_POPULATION_MAINTENANCE	0.568134	0.926154	0.0749279	0.345923	0.905451	14	C5 GOBP
GOBP_STEROL_BIOSYNTHETIC_PROCESS	0.481973	0.926154	0.0782955	-0.397642	-0.969914	11	C5 GOBP
GOBP_STRIATED_MUSCLE_CELL_DIFFERENTIATION	0.525292	0.926154	0.0751182	-0.319648	-0.936198	24	C5 GOBP
GOBP_STRIATED_MUSCLE_CONTRACTION	0.561728	0.926154	0.0745501	0.351526	0.906964	13	C5 GOBP
GOBP_SUBSTRATE_ADHESION_DEPENDENT_CELL_SPREADING	0.563008	0.926154	0.0738053	0.320429	0.917224	21	C5 GOBP
GOBP_SYNAPSE_ORGANIZATION	0.490909	0.926154	0.0806388	0.304075	0.964393	34	C5 GOBP
GOBP_TELOMERE_ORGANIZATION	0.500986	0.926154	0.0782955	-0.302521	-0.951245	34	C5 GOBP
GOBP_TEMPERATURE_HOMEOSTASIS	0.574109	0.926154	0.0687943	-0.358783	-0.904755	12	C5 GOBP
GOBP_TISSUE_MORPHOGENESIS	0.528807	0.926154	0.0776799	0.257948	0.952623	72	C5 GOBP
GOBP_TRANSCRIPTION_BY_RNA_POLYMERASE_I	0.50533	0.926154	0.0819779	0.393768	0.978255	12	C5 GOBP
GOBP_TRANSCRIPTION_ELONGATION_FROM_RNA_POLYMERASE_II_PROMOTER	0.50499	0.926154	0.0785029	-0.339701	-0.952306	20	C5 GOBP
GOBP_TRANSCRIPTION_INITIATION_FROM_RNA_POLYMERASE_II_PROMOTER	0.477756	0.926154	0.0797706	-0.326483	-0.977646	27	C5 GOBP
GOBP_TRANSFORMING_GROWTH_FACTOR_BETA_RECEPTOR_SIGNALING_PATHWAY	0.535019	0.926154	0.0741759	-0.316339	-0.926506	24	C5 GOBP
GOBP_TRANSLATIONAL_ELONGATION	0.521654	0.926154	0.0760837	-0.285519	-0.939935	40	C5 GOBP
GOBP_TRANSLESION_SYNTHESIS	0.565891	0.926154	0.0711327	-0.35986	-0.905239	13	C5 GOBP
GOBP_TRANSMEMBRANE_RECEPTOR_PROTEIN_SERINE_THREONINE_KINASE_SIGNALING_PATHWAY	0.515337	0.926154	0.0787114	0.303942	0.949471	32	C5 GOBP
GOBP_TRANSMEMBRANE_RECEPTOR_PROTEIN_TYROSINE_KINASE_SIGNALING_PATHWAY	0.461066	0.926154	0.0847985	0.252589	0.999106	106	C5 GOBP
GOBP_TRANSMEMBRANE_TRANSPORT	0.532468	0.926154	0.0720033	-0.230201	-0.974487	196	C5 GOBP
GOBP_UBIQUITIN_DEPENDENT_ERAD_PATHWAY	0.496881	0.926154	0.0815265	0.361485	0.980346	16	C5 GOBP
GOBP_VACUOLE_ORGANIZATION	0.410256	0.926154	0.0891647	-0.33561	-1.01891	29	C5 GOBP
GOBP_VASCULAR_ENDOTHELIAL_GROWTH_FACTOR_RECEPTOR_SIGNALING_PATHWAY	0.57485	0.926154	0.0718276	0.319185	0.906506	20	C5 GOBP
GOBP_VASCULATURE_DEVELOPMENT	0.553191	0.926154	0.0721798	-0.258996	-0.93235	69	C5 GOBP
GOBP_VESICLE_MEDIATED_TRANSPORT_TO_THE_PLASMA_MEMBRANE	0.432271	0.926154	0.086795	-0.376419	-1.02677	19	C5 GOBP
GOBP_VESICLE_TARGETING	0.430279	0.926154	0.0870516	-0.377089	-1.0286	19	C5 GOBP
GOBP_VESICLE_TARGETING_TO_FROM_OR_WITHIN_GOLGI	0.431862	0.926154	0.0847985	-0.387625	-1.01999	16	C5 GOBP
GOBP_VIRAL_RNA_GENOME_REPLICATION	0.587452	0.926154	0.0683111	-0.372252	-0.88442	10	C5 GOBP
GOBP_AUTOPHAGY_OF_MITOCHONDRION	0.591376	0.926944	0.0718276	0.312503	0.901653	22	C5 GOBP
GOBP_CELL_REDOX_HOMEOSTASIS	0.591085	0.926944	0.0689567	-0.3514	-0.883957	13	C5 GOBP
GOBP_NEGATIVE_REGULATION_OF_MRNA_SPLICING_VIA_SPLICEOSOME	0.590994	0.926944	0.0673624	-0.354866	-0.894878	12	C5 GOBP
GOBP_POSITIVE_REGULATION_OF_SMALL_GTPASE_MEDIATED_SIGNAL_TRANSDUCTION	0.590336	0.926944	0.0730744	0.379234	0.904216	10	C5 GOBP
GOBP_CELLULAR_RESPONSE_TO_ORGANIC_CYCLIC_COMPOUND	0.593429	0.926991	0.0716527	0.247475	0.912517	71	C5 GOBP
GOBP_NEGATIVE_REGULATION_OF_MRNA_CATABOLIC_PROCESS	0.593684	0.926991	0.0728939	0.35918	0.887831	11	C5 GOBP
GOBP_NEGATIVE_REGULATION_OF_RNA_CATABOLIC_PROCESS	0.593684	0.926991	0.0728939	0.35918	0.887831	11	C5 GOBP
GOBP_PLASMA_LIPOPROTEIN_PARTICLE_CLEARANCE	0.59203	0.926991	0.0678338	-0.366119	-0.893024	11	C5 GOBP
GOBP_CARBOHYDRATE_DERIVATIVE_METABOLIC_PROCESS	0.623984	0.927417	0.0686326	0.228091	0.920636	115	C5 GOBP
GOBP_CELLULAR_PIGMENTATION	0.624733	0.927417	0.0709609	0.354071	0.879632	12	C5 GOBP
GOBP_CELLULAR_RESPONSE_TO_EXTERNAL_STIMULUS	0.633603	0.927417	0.067676	-0.278133	-0.87709	36	C5 GOBP
GOBP_CELLULAR_RESPONSE_TO_INSULIN_STIMULUS	0.630739	0.927417	0.0672065	0.269804	0.869965	37	C5 GOBP
GOBP_CELLULAR_RESPONSE_TO_NITROGEN_COMPOUND	0.631902	0.927417	0.0683111	0.23568	0.90826	87	C5 GOBP
GOBP_CELL_CYCLE_ARREST	0.630303	0.927417	0.0678338	0.276318	0.87636	34	C5 GOBP
GOBP_CENTRAL_NERVOUS_SYSTEM_DEVELOPMENT	0.627219	0.927417	0.0668966	-0.237922	-0.887624	85	C5 GOBP
GOBP_CHROMOSOME_SEPARATION	0.625514	0.927417	0.0691198	0.338827	0.874199	13	C5 GOBP
GOBP_COLLAGEN_METABOLIC_PROCESS	0.613445	0.927417	0.0711327	0.370564	0.883542	10	C5 GOBP
GOBP_COVALENT_CHROMATIN_MODIFICATION	0.628	0.927417	0.0675189	-0.266186	-0.886441	44	C5 GOBP
GOBP_DETOXIFICATION	0.607803	0.927417	0.0704501	0.310239	0.89512	22	C5 GOBP
GOBP_DEVELOPMENTAL_CELL_GROWTH	0.606238	0.927417	0.0679923	-0.301209	-0.876723	23	C5 GOBP
GOBP_DEVELOPMENTAL_GROWTH_INVOLVED_IN_MORPHOGENESIS	0.609127	0.927417	0.0686326	-0.322483	-0.858238	17	C5 GOBP
GOBP_DNA_METABOLIC_PROCESS	0.601887	0.927417	0.0667426	-0.231208	-0.927027	138	C5 GOBP
GOBP_GASTRULATION	0.603412	0.927417	0.0727141	0.360985	0.89681	12	C5 GOBP
GOBP_GLAND_MORPHOGENESIS	0.631879	0.927417	0.0646485	-0.357263	-0.871423	11	C5 GOBP
GOBP_IMMUNOGLOBULIN_PRODUCTION_INVOLVED_IN_IMMUNOGLOBULIN_MEDIATED_IMMUNE_RESPONSE	0.611345	0.927417	0.0713053	0.371163	0.884971	10	C5 GOBP
GOBP_INNER_MITOCHONDRIAL_MEMBRANE_ORGANIZATION	0.600783	0.927417	0.0686326	-0.293892	-0.866416	25	C5 GOBP
GOBP_KERATINOCYTE_DIFFERENTIATION	0.624738	0.927417	0.0701132	0.331127	0.866722	14	C5 GOBP
GOBP_MAINTENANCE_OF_PROTEIN_LOCATION	0.62268	0.927417	0.0694481	0.294731	0.882924	27	C5 GOBP
GOBP_METAPHASE_ANAPHASE_TRANSITION_OF_CELL_CYCLE	0.625514	0.927417	0.0691198	0.338827	0.874199	13	C5 GOBP
GOBP_MONOCARBOXYLIC_ACID_CATABOLIC_PROCESS	0.623574	0.927417	0.0653834	-0.364944	-0.867058	10	C5 GOBP
GOBP_MRNA_SPLICE_SITE_SELECTION	0.633397	0.927417	0.0650878	-0.325773	-0.857232	16	C5 GOBP
GOBP_NEGATIVE_REGULATION_OF_GTPASE_ACTIVITY	0.632353	0.927417	0.0696133	0.363661	0.867083	10	C5 GOBP
GOBP_NEGATIVE_REGULATION_OF_INTRINSIC_APOPTOTIC_SIGNALING_PATHWAY	0.609856	0.927417	0.0702813	0.308691	0.890655	22	C5 GOBP
GOBP_NEGATIVE_REGULATION_OF_LYMPHOCYTE_DIFFERENTIATION	0.611345	0.927417	0.0713053	0.371868	0.886653	10	C5 GOBP
GOBP_NEGATIVE_REGULATION_OF_NEURON_DEATH	0.609284	0.927417	0.0673624	-0.291376	-0.872519	27	C5 GOBP
GOBP_NEGATIVE_REGULATION_OF_PROTEOLYSIS	0.633858	0.927417	0.0662842	-0.262588	-0.88076	46	C5 GOBP
GOBP_NEUROTRANSMITTER_SECRETION	0.624288	0.927417	0.0652353	-0.360685	-0.879771	11	C5 GOBP
GOBP_NUCLEOBASE_CONTAINING_SMALL_MOLECULE_METABOLIC_PROCESS	0.633136	0.927417	0.0664364	-0.242961	-0.890117	76	C5 GOBP
GOBP_PEROXISOMAL_TRANSPORT	0.633684	0.927417	0.0696133	0.345896	0.854995	11	C5 GOBP
GOBP_PHOSPHOLIPID_BIOSYNTHETIC_PROCESS	0.617476	0.927417	0.0668966	-0.297285	-0.855677	22	C5 GOBP
GOBP_POSITIVE_REGULATION_OF_AUTOPHAGY	0.610442	0.927417	0.0691198	0.322059	0.885495	17	C5 GOBP
GOBP_POSITIVE_REGULATION_OF_CATION_TRANSMEMBRANE_TRANSPORT	0.605159	0.927417	0.0689567	-0.325408	-0.866021	17	C5 GOBP
GOBP_POSITIVE_REGULATION_OF_CELLULAR_COMPONENT_ORGANIZATION	0.628009	0.927417	0.0720033	0.214395	0.928387	175	C5 GOBP
GOBP_POSITIVE_REGULATION_OF_PHOSPHORUS_METABOLIC_PROCESS	0.605317	0.927417	0.0704501	0.234033	0.921908	103	C5 GOBP
GOBP_POSITIVE_REGULATION_OF_PROTEIN_METABOLIC_PROCESS	0.613839	0.927417	0.0741759	0.2103	0.939802	217	C5 GOBP
GOBP_POSITIVE_REGULATION_OF_RESPONSE_TO_DNA_DAMAGE_STIMULUS	0.605578	0.927417	0.0691198	-0.323092	-0.881308	19	C5 GOBP
GOBP_POSITIVE_REGULATION_OF_TELOMERASE_RNA_LOCALIZATION_TO_CAJAL_BODY	0.611345	0.927417	0.0713053	0.370936	0.884429	10	C5 GOBP
GOBP_POSITIVE_REGULATION_OF_TRANSLATION	0.613592	0.927417	0.0672065	-0.279657	-0.877724	33	C5 GOBP
GOBP_POSITIVE_REGULATION_OF_TRANSPORT	0.612971	0.927417	0.0709609	0.225557	0.929269	132	C5 GOBP
GOBP_POSITIVE_REGULATION_OF_VASCULATURE_DEVELOPMENT	0.619543	0.927417	0.0701132	0.330708	0.896877	16	C5 GOBP
GOBP_REACTIVE_NITROGEN_SPECIES_METABOLIC_PROCESS	0.609756	0.927417	0.0658312	-0.346406	-0.873544	12	C5 GOBP
GOBP_REGULATION_OF_ANATOMICAL_STRUCTURE_MORPHOGENESIS	0.615385	0.927417	0.0704501	0.225042	0.924519	130	C5 GOBP
GOBP_REGULATION_OF_ANIMAL_ORGAN_MORPHOGENESIS	0.61477	0.927417	0.0684715	0.270847	0.890669	41	C5 GOBP
GOBP_REGULATION_OF_BLOOD_PRESSURE	0.625475	0.927417	0.0652353	-0.363896	-0.864568	10	C5 GOBP
GOBP_REGULATION_OF_CELLULAR_PROTEIN_LOCALIZATION	0.594961	0.927417	0.0686326	-0.235837	-0.915582	110	C5 GOBP
GOBP_REGULATION_OF_CELL_DEVELOPMENT	0.596078	0.927417	0.0691198	-0.256407	-0.899732	56	C5 GOBP
GOBP_REGULATION_OF_CELL_SHAPE	0.596386	0.927417	0.0702813	0.294651	0.902618	30	C5 GOBP
GOBP_REGULATION_OF_CHROMOSOME_SEGREGATION	0.627859	0.927417	0.0694481	0.328008	0.889554	16	C5 GOBP
GOBP_REGULATION_OF_CHROMOSOME_SEPARATION	0.625514	0.927417	0.0691198	0.338827	0.874199	13	C5 GOBP
GOBP_REGULATION_OF_HISTONE_MODIFICATION	0.623506	0.927417	0.067676	-0.315579	-0.860813	19	C5 GOBP
GOBP_REGULATION_OF_HYDROLASE_ACTIVITY	0.633047	0.927417	0.0706196	0.210513	0.921924	190	C5 GOBP
GOBP_REGULATION_OF_MEMBRANE_POTENTIAL	0.607767	0.927417	0.067676	-0.280547	-0.88052	33	C5 GOBP
GOBP_REGULATION_OF_NEUTROPHIL_MIGRATION	0.629474	0.927417	0.0699459	0.349037	0.86276	11	C5 GOBP
GOBP_REGULATION_OF_NUCLEOCYTOPLASMIC_TRANSPORT	0.62475	0.927417	0.067676	-0.306232	-0.85848	20	C5 GOBP
GOBP_REGULATION_OF_PROTEASOMAL_PROTEIN_CATABOLIC_PROCESS	0.604	0.927417	0.0694481	0.289442	0.895327	31	C5 GOBP
GOBP_REGULATION_OF_PROTEIN_BINDING	0.626283	0.927417	0.0689567	0.27969	0.87731	33	C5 GOBP
GOBP_REGULATION_OF_TRANSMEMBRANE_RECEPTOR_PROTEIN_SERINE_THREONINE_KINASE_SIGNALING_PATHWAY	0.609562	0.927417	0.0687943	-0.321744	-0.877631	19	C5 GOBP
GOBP_RESPONSE_TO_CALCIUM_ION	0.61753	0.927417	0.0681513	-0.317989	-0.867388	19	C5 GOBP
GOBP_RESPONSE_TO_METAL_ION	0.62	0.927417	0.0681513	-0.268315	-0.893533	44	C5 GOBP
GOBP_RESPONSE_TO_STARVATION	0.609856	0.927417	0.0702813	0.310029	0.894515	22	C5 GOBP
GOBP_RIBOSOMAL_SMALL_SUBUNIT_ASSEMBLY	0.614072	0.927417	0.0718276	0.357521	0.888205	12	C5 GOBP
GOBP_RNA_DEPENDENT_DNA_BIOSYNTHETIC_PROCESS	0.614786	0.927417	0.0672065	-0.29636	-0.867991	24	C5 GOBP
GOBP_RNA_MODIFICATION	0.621399	0.927417	0.0694481	0.340181	0.877693	13	C5 GOBP
GOBP_SODIUM_ION_TRANSPORT	0.633721	0.927417	0.0655321	-0.341223	-0.858356	13	C5 GOBP
GOBP_SYNAPTIC_SIGNALING	0.623482	0.927417	0.0684715	-0.272402	-0.901206	43	C5 GOBP
GOBP_TELENCEPHALON_DEVELOPMENT	0.611227	0.927417	0.0707899	0.333981	0.905755	16	C5 GOBP
GOBP_TELOMERASE_RNA_LOCALIZATION	0.611345	0.927417	0.0713053	0.370936	0.884429	10	C5 GOBP
GOBP_TISSUE_REMODELING	0.621415	0.927417	0.0658312	-0.335468	-0.868843	15	C5 GOBP
GOBP_NEGATIVE_REGULATION_OF_CELL_CYCLE_PROCESS	0.635052	0.928328	0.0684715	0.24135	0.910726	82	C5 GOBP
GOBP_PROTEIN_PEPTIDYL_PROLYL_ISOMERIZATION	0.635789	0.928572	0.0694481	0.343126	0.84815	11	C5 GOBP
GOBP_MEMBRANE_PROTEIN_PROTEOLYSIS	0.63786	0.930131	0.0681513	0.335425	0.865422	13	C5 GOBP
GOBP_POSITIVE_REGULATION_OF_PLASMA_MEMBRANE_BOUNDED_CELL_PROJECTION_ASSEMBLY	0.638	0.930131	0.0667426	0.295355	0.834944	19	C5 GOBP
GOBP_RESPONSE_TO_INSULIN	0.638723	0.930351	0.0665892	0.266706	0.877052	41	C5 GOBP
GOBP_HISTONE_DEACETYLATION	0.640756	0.931814	0.0689567	0.361039	0.860833	10	C5 GOBP
GOBP_MICROTUBULE_BASED_MOVEMENT	0.640873	0.931814	0.0661326	-0.276559	-0.849313	30	C5 GOBP
GOBP_NUCLEAR_TRANSCRIBED_MRNA_CATABOLIC_PROCESS_DEADENYLATION_DEPENDENT_DECAY	0.642412	0.932385	0.0683111	0.320797	0.869999	16	C5 GOBP
GOBP_PROTEIN_LOCALIZATION_TO_CELL_PERIPHERY	0.642276	0.932385	0.0672065	0.256257	0.886837	56	C5 GOBP
GOBP_CHROMATIN_ORGANIZATION	0.642998	0.932404	0.0656814	-0.235332	-0.877961	85	C5 GOBP
GOBP_MYELOID_LEUKOCYTE_MIGRATION	0.644172	0.932444	0.0673624	0.277235	0.866043	32	C5 GOBP
GOBP_REGULATION_OF_MUSCLE_CELL_DIFFERENTIATION	0.64381	0.932444	0.0639272	-0.330832	-0.848271	14	C5 GOBP
GOBP_CELLULAR_RESPONSE_TO_INORGANIC_SUBSTANCE	0.645361	0.932473	0.067676	0.290024	0.868823	27	C5 GOBP
GOBP_DNA_PACKAGING	0.646484	0.932473	0.0649408	-0.282954	-0.840544	26	C5 GOBP
GOBP_REGULATION_OF_MACROAUTOPHAGY	0.646484	0.932473	0.0649408	-0.282922	-0.84045	26	C5 GOBP
GOBP_TYPE_I_INTERFERON_PRODUCTION	0.645224	0.932473	0.0649408	-0.276036	-0.85836	32	C5 GOBP
GOBP_PURINE_CONTAINING_COMPOUND_METABOLIC_PROCESS	0.647638	0.932484	0.0652353	-0.246568	-0.865784	59	C5 GOBP
GOBP_REGULATION_OF_PHAGOCYTOSIS	0.64741	0.932484	0.0658312	-0.30765	-0.839187	19	C5 GOBP
GOBP_TRNA_PROCESSING	0.648421	0.932786	0.0684715	0.340255	0.841052	11	C5 GOBP
GOBP_ERYTHROCYTE_HOMEOSTASIS	0.65	0.932988	0.0658312	0.278825	0.862484	31	C5 GOBP
GOBP_MEIOTIC_CELL_CYCLE_PROCESS	0.651163	0.932988	0.0642141	-0.336648	-0.846849	13	C5 GOBP
GOBP_ORGANIC_ACID_CATABOLIC_PROCESS	0.651163	0.932988	0.0642141	-0.336931	-0.84756	13	C5 GOBP
GOBP_REGULATION_OF_CELLULAR_RESPONSE_TO_HEAT	0.651429	0.932988	0.0633597	-0.329112	-0.843861	14	C5 GOBP
GOBP_REGULATION_OF_DNA_RECOMBINATION	0.650672	0.932988	0.0637845	-0.317236	-0.834768	16	C5 GOBP
GOBP_ENDOPLASMIC_RETICULUM_TO_CYTOSOL_TRANSPORT	0.652263	0.933362	0.0670513	0.329925	0.851231	13	C5 GOBP
GOBP_GLYCOPROTEIN_BIOSYNTHETIC_PROCESS	0.654472	0.93342	0.0662842	0.29369	0.840684	21	C5 GOBP
GOBP_POSITIVE_REGULATION_OF_INFLAMMATORY_RESPONSE	0.654397	0.93342	0.0665892	0.307475	0.850958	18	C5 GOBP
GOBP_REGULATION_OF_CELLULAR_CATABOLIC_PROCESS	0.655172	0.93342	0.0691198	0.214447	0.919202	165	C5 GOBP
GOBP_REGULATION_OF_EXTRINSIC_APOPTOTIC_SIGNALING_PATHWAY	0.655031	0.93342	0.0667426	0.298073	0.860019	22	C5 GOBP
GOBP_REGULATION_OF_GENE_SILENCING_BY_RNA	0.652941	0.93342	0.0646485	-0.295089	-0.839359	21	C5 GOBP
GOBP_ANION_TRANSMEMBRANE_TRANSPORT	0.659449	0.936233	0.0643583	0.25869	0.862686	43	C5 GOBP
GOBP_CELLULAR_RESPONSE_TO_STARVATION	0.658683	0.936233	0.0650878	-0.296116	-0.830122	20	C5 GOBP
GOBP_PROTEIN_INSERTION_INTO_MEMBRANE	0.658683	0.936233	0.0650878	0.297259	0.844234	20	C5 GOBP
GOBP_REGULATION_OF_AUTOPHAGY	0.659274	0.936233	0.0655321	0.256204	0.876596	53	C5 GOBP
GOBP_ANATOMICAL_STRUCTURE_FORMATION_INVOLVED_IN_MORPHOGENESIS	0.66075	0.936969	0.0643583	-0.232963	-0.878689	94	C5 GOBP
GOBP_BIOLOGICAL_PROCESS_INVOLVED_IN_INTERACTION_WITH_SYMBIONT	0.677043	0.936969	0.0625237	-0.277757	-0.813505	24	C5 GOBP
GOBP_CELLULAR_CARBOHYDRATE_METABOLIC_PROCESS	0.673511	0.936969	0.0653834	0.295181	0.851675	22	C5 GOBP
GOBP_CELLULAR_PROTEIN_CONTAINING_COMPLEX_ASSEMBLY	0.669118	0.936969	0.0603786	-0.207363	-0.910234	258	C5 GOBP
GOBP_DEPHOSPHORYLATION	0.676471	0.936969	0.0629395	-0.242113	-0.852617	60	C5 GOBP
GOBP_ENDOPLASMIC_RETICULUM_ORGANIZATION	0.679174	0.936969	0.0606404	-0.322241	-0.812607	12	C5 GOBP
GOBP_EPITHELIAL_CELL_DEVELOPMENT	0.662577	0.936969	0.0659816	0.304414	0.842486	18	C5 GOBP
GOBP_INTERLEUKIN_1_PRODUCTION	0.680982	0.936969	0.0646485	0.28935	0.839824	23	C5 GOBP
GOBP_LEUKOCYTE_ADHESION_TO_VASCULAR_ENDOTHELIAL_CELL	0.67167	0.936969	0.0611693	-0.329436	-0.830752	12	C5 GOBP
GOBP_LIPID_LOCALIZATION	0.672802	0.936969	0.0652353	0.270171	0.843975	32	C5 GOBP
GOBP_MITOTIC_SPINDLE_ORGANIZATION	0.681275	0.936969	0.0633597	-0.301133	-0.82141	19	C5 GOBP
GOBP_MONOSACCHARIDE_BIOSYNTHETIC_PROCESS	0.673704	0.936969	0.0621124	-0.313642	-0.82531	16	C5 GOBP
GOBP_MRNA_3_END_PROCESSING	0.676983	0.936969	0.062249	-0.273835	-0.819993	27	C5 GOBP
GOBP_NAD_METABOLIC_PROCESS	0.678571	0.936969	0.0661326	0.347529	0.828621	10	C5 GOBP
GOBP_NEGATIVE_REGULATION_OF_CELLULAR_AMIDE_METABOLIC_PROCESS	0.675889	0.936969	0.0633597	0.256582	0.851271	42	C5 GOBP
GOBP_NEGATIVE_REGULATION_OF_NEURON_PROJECTION_DEVELOPMENT	0.667377	0.936969	0.067676	0.341812	0.849179	12	C5 GOBP
GOBP_POSITIVE_REGULATION_OF_T_CELL_MIGRATION	0.667932	0.936969	0.0619763	-0.34396	-0.838975	11	C5 GOBP
GOBP_POSTREPLICATION_REPAIR	0.668616	0.936969	0.0632191	-0.305565	-0.834047	18	C5 GOBP
GOBP_PROTEIN_CONTAINING_COMPLEX_DISASSEMBLY	0.672481	0.936969	0.0626618	-0.238691	-0.854818	67	C5 GOBP
GOBP_PROTEIN_DNA_COMPLEX_SUBUNIT_ORGANIZATION	0.664671	0.936969	0.0646485	-0.26989	-0.861859	37	C5 GOBP
GOBP_PROTEIN_LOCALIZATION_TO_CHROMOSOME_TELOMERIC_REGION	0.670476	0.936969	0.0619763	-0.324907	-0.83308	14	C5 GOBP
GOBP_REGULATION_OF_ATPASE_ACTIVITY	0.670146	0.936969	0.0664364	0.314573	0.839195	15	C5 GOBP
GOBP_REGULATION_OF_BINDING	0.66996	0.936969	0.0637845	-0.242771	-0.860773	65	C5 GOBP
GOBP_REGULATION_OF_CELLULAR_COMPONENT_MOVEMENT	0.664729	0.936969	0.0632191	-0.230986	-0.905918	124	C5 GOBP
GOBP_REGULATION_OF_CELLULAR_RESPONSE_TO_GROWTH_FACTOR_STIMULUS	0.665298	0.936969	0.0659816	0.296432	0.855284	22	C5 GOBP
GOBP_REGULATION_OF_DNA_BIOSYNTHETIC_PROCESS	0.680312	0.936969	0.0623861	-0.277118	-0.806601	23	C5 GOBP
GOBP_REGULATION_OF_GENE_SILENCING	0.664078	0.936969	0.0633597	-0.28623	-0.823857	22	C5 GOBP
GOBP_REGULATION_OF_PROTEIN_LOCALIZATION_TO_PLASMA_MEMBRANE	0.678208	0.936969	0.0646485	0.276512	0.823884	25	C5 GOBP
GOBP_REGULATION_OF_PROTEIN_MODIFICATION_BY_SMALL_PROTEIN_CONJUGATION_OR_REMOVAL	0.676056	0.936969	0.0642141	0.254352	0.866103	52	C5 GOBP
GOBP_REGULATION_OF_RELEASE_OF_SEQUESTERED_CALCIUM_ION_INTO_CYTOSOL	0.670543	0.936969	0.0628004	-0.330762	-0.832042	13	C5 GOBP
GOBP_REGULATION_OF_RESPONSE_TO_DNA_DAMAGE_STIMULUS	0.668016	0.936969	0.0650878	-0.272412	-0.859046	36	C5 GOBP
GOBP_RESPONSE_TO_DRUG	0.680162	0.936969	0.0642141	0.262353	0.856439	40	C5 GOBP
GOBP_RESPONSE_TO_OXYGEN_CONTAINING_COMPOUND	0.673118	0.936969	0.067676	0.207519	0.915536	195	C5 GOBP
GOBP_RIBONUCLEOSIDE_METABOLIC_PROCESS	0.678707	0.936969	0.0613026	-0.349271	-0.82982	10	C5 GOBP
GOBP_RNA_EXPORT_FROM_NUCLEUS	0.664671	0.936969	0.0646485	-0.270054	-0.862382	37	C5 GOBP
GOBP_TELOMERE_MAINTENANCE_VIA_TELOMERE_LENGTHENING	0.665362	0.936969	0.0636424	-0.279599	-0.824278	25	C5 GOBP
GOBP_TOLL_LIKE_RECEPTOR_SIGNALING_PATHWAY	0.679688	0.936969	0.0625237	-0.275598	-0.818691	26	C5 GOBP
GOBP_CELL_ACTIVATION_INVOLVED_IN_IMMUNE_RESPONSE	0.684803	0.937115	0.0602484	-0.2155	-0.905423	183	C5 GOBP
GOBP_ESTABLISHMENT_OF_RNA_LOCALIZATION	0.682635	0.937115	0.0633597	-0.24939	-0.847268	49	C5 GOBP
GOBP_MEMBRANE_ORGANIZATION	0.685289	0.937115	0.0598603	-0.217008	-0.907653	177	C5 GOBP
GOBP_POSITIVE_REGULATION_OF_DEFENSE_RESPONSE	0.682261	0.937115	0.062249	-0.231951	-0.868488	87	C5 GOBP
GOBP_POSITIVE_REGULATION_OF_TYPE_I_INTERFERON_PRODUCTION	0.684631	0.937115	0.0632191	-0.288711	-0.809362	20	C5 GOBP
GOBP_PROTEIN_CONTAINING_COMPLEX_SUBUNIT_ORGANIZATION	0.685413	0.937115	0.0571259	-0.200532	-0.92792	387	C5 GOBP
GOBP_REGULATION_OF_SECRETION	0.684536	0.937115	0.0647943	0.235925	0.864659	69	C5 GOBP
GOBP_T_CELL_MIGRATION	0.686275	0.937505	0.062249	-0.286088	-0.813756	21	C5 GOBP
GOBP_NATURAL_KILLER_CELL_MEDIATED_IMMUNITY	0.688109	0.938436	0.0618406	-0.274959	-0.800318	23	C5 GOBP
GOBP_POSITIVE_REGULATION_OF_NUCLEOCYTOPLASMIC_TRANSPORT	0.687984	0.938436	0.0615707	-0.324791	-0.817021	13	C5 GOBP
GOBP_REGULATION_OF_LIPID_LOCALIZATION	0.688755	0.93853	0.0632191	0.303656	0.834895	17	C5 GOBP
GOBP_B_CELL_RECEPTOR_SIGNALING_PATHWAY	0.692	0.939019	0.0628004	0.280846	0.793928	19	C5 GOBP
GOBP_CONNECTIVE_TISSUE_DEVELOPMENT	0.690832	0.939019	0.0659816	0.331562	0.823713	12	C5 GOBP
GOBP_LIPID_MODIFICATION	0.691824	0.939019	0.0650878	0.314896	0.824238	14	C5 GOBP
GOBP_MATURATION_OF_LSU_RRNA	0.690832	0.939019	0.0659816	0.331217	0.822857	12	C5 GOBP
GOBP_POSITIVE_REGULATION_OF_NEUROGENESIS	0.691837	0.939019	0.0637845	0.276902	0.82798	26	C5 GOBP
GOBP_POSITIVE_REGULATION_OF_GENE_EXPRESSION_EPIGENETIC	0.6926	0.93905	0.0602484	-0.33723	-0.822559	11	C5 GOBP
GOBP_CYTOSKELETON_DEPENDENT_CYTOKINESIS	0.697211	0.941142	0.062249	-0.297491	-0.811476	19	C5 GOBP
GOBP_ENDOPLASMIC_RETICULUM_TO_GOLGI_VESICLE_MEDIATED_TRANSPORT	0.698603	0.941142	0.062249	-0.255424	-0.835821	41	C5 GOBP
GOBP_NEGATIVE_REGULATION_OF_TYPE_I_INTERFERON_PRODUCTION	0.698292	0.941142	0.0598603	-0.334373	-0.815592	11	C5 GOBP
GOBP_PEPTIDYL_LYSINE_METHYLATION	0.697479	0.941142	0.0647943	0.340709	0.81236	10	C5 GOBP
GOBP_POSITIVE_REGULATION_OF_NERVOUS_SYSTEM_DEVELOPMENT	0.696907	0.941142	0.0639272	0.274798	0.823211	27	C5 GOBP
GOBP_REGULATION_OF_MUSCLE_SYSTEM_PROCESS	0.69877	0.941142	0.0635008	0.2778	0.815572	24	C5 GOBP
GOBP_REGULATION_OF_PROTEIN_LOCALIZATION_TO_NUCLEUS	0.698225	0.941142	0.0617054	-0.270851	-0.8223	29	C5 GOBP
GOBP_REGULATION_OF_SMALL_GTPASE_MEDIATED_SIGNAL_TRANSDUCTION	0.698381	0.941142	0.0629395	0.258891	0.845138	40	C5 GOBP
GOBP_PROTEIN_EXIT_FROM_ENDOPLASMIC_RETICULUM	0.699374	0.941175	0.0643583	0.307858	0.821281	15	C5 GOBP
GOBP_EMBRYO_DEVELOPMENT_ENDING_IN_BIRTH_OR_EGG_HATCHING	0.701581	0.943366	0.0615707	-0.239245	-0.829801	53	C5 GOBP
GOBP_REGULATION_OF_CELL_CYCLE_PHASE_TRANSITION	0.702213	0.943436	0.0623861	0.221954	0.874711	102	C5 GOBP
GOBP_ESTABLISHMENT_OF_ORGANELLE_LOCALIZATION	0.704062	0.94436	0.0603786	-0.230076	-0.852136	78	C5 GOBP
GOBP_ORGANELLE_DISASSEMBLY	0.704062	0.94436	0.0603786	-0.26571	-0.795663	27	C5 GOBP
GOBP_CARDIOCYTE_DIFFERENTIATION	0.704762	0.94452	0.0596037	-0.315635	-0.809306	14	C5 GOBP
GOBP_NADH_METABOLIC_PROCESS	0.705441	0.944652	0.0588438	-0.313754	-0.791204	12	C5 GOBP
GOBP_CELLULAR_RESPONSE_TO_CHEMICAL_STRESS	0.706931	0.945608	0.0613026	-0.240656	-0.82965	52	C5 GOBP
GOBP_RESPONSE_TO_INTERLEUKIN_1	0.707317	0.945608	0.0625237	0.242248	0.855807	60	C5 GOBP
GOBP_NEGATIVE_REGULATION_OF_ESTABLISHMENT_OF_PROTEIN_LOCALIZATION	0.708419	0.945851	0.0629395	0.280903	0.81048	22	C5 GOBP
GOBP_REGULATION_OF_SYSTEM_PROCESS	0.708661	0.945851	0.0609039	0.253547	0.818671	36	C5 GOBP
GOBP_IMPORT_INTO_CELL	0.711501	0.94586	0.0602484	-0.292711	-0.798962	18	C5 GOBP
GOBP_MITOCHONDRIAL_ELECTRON_TRANSPORT_UBIQUINOL_TO_CYTOCHROME_C	0.711575	0.94586	0.0589694	-0.32813	-0.800363	11	C5 GOBP
GOBP_MODULATION_OF_PROCESS_OF_OTHER_ORGANISM_INVOLVED_IN_SYMBIOTIC_INTERACTION	0.710372	0.94586	0.0605093	-0.270243	-0.796697	25	C5 GOBP
GOBP_POSITIVE_REGULATION_OF_DEVELOPMENTAL_GROWTH	0.711501	0.94586	0.0602484	-0.292448	-0.798245	18	C5 GOBP
GOBP_REGULATION_OF_CALCIUM_ION_TRANSPORT_INTO_CYTOSOL	0.709812	0.94586	0.0636424	0.302248	0.806316	15	C5 GOBP
GOBP_LAMELLIPODIUM_ASSEMBLY	0.713098	0.94711	0.0632191	0.299812	0.813089	16	C5 GOBP
GOBP_CELLULAR_RESPONSE_TO_TOXIC_SUBSTANCE	0.72	0.94977	0.0609039	0.275341	0.778366	19	C5 GOBP
GOBP_ION_HOMEOSTASIS	0.721881	0.94977	0.0618406	0.227081	0.860611	83	C5 GOBP
GOBP_MICROTUBULE_ORGANIZING_CENTER_ORGANIZATION	0.722105	0.94977	0.0632191	0.314107	0.776419	11	C5 GOBP
GOBP_MONOVALENT_INORGANIC_CATION_HOMEOSTASIS	0.71977	0.94977	0.0589694	-0.303147	-0.797693	16	C5 GOBP
GOBP_MUSCLE_ADAPTATION	0.718107	0.94977	0.0623861	0.312325	0.805823	13	C5 GOBP
GOBP_NEGATIVE_REGULATION_OF_INNATE_IMMUNE_RESPONSE	0.720251	0.94977	0.0629395	0.300414	0.801422	15	C5 GOBP
GOBP_NEGATIVE_REGULATION_OF_TRANSCRIPTION_BY_RNA_POLYMERASE_II	0.720792	0.94977	0.0603786	-0.224285	-0.844629	91	C5 GOBP
GOBP_POSITIVE_REGULATION_OF_CELLULAR_PROTEIN_LOCALIZATION	0.719368	0.94977	0.0603786	-0.234328	-0.830835	65	C5 GOBP
GOBP_REGULATION_OF_DOUBLE_STRAND_BREAK_REPAIR	0.721905	0.94977	0.0584693	-0.308599	-0.791264	14	C5 GOBP
GOBP_REGULATION_OF_PROTEIN_LOCALIZATION	0.715812	0.94977	0.0643583	0.207919	0.879847	153	C5 GOBP
GOBP_SEQUESTERING_OF_CALCIUM_ION	0.718563	0.94977	0.0609039	-0.281826	-0.790062	20	C5 GOBP
GOBP_SPLICEOSOMAL_SNRNP_ASSEMBLY	0.721689	0.94977	0.0588438	-0.302687	-0.796483	16	C5 GOBP
GOBP_DNA_REPAIR	0.72447	0.952111	0.0588438	-0.22419	-0.838126	81	C5 GOBP
GOBP_MRNA_TRANSPORT	0.725296	0.952427	0.0599892	-0.256382	-0.809947	35	C5 GOBP
GOBP_POSITIVE_REGULATION_OF_UBIQUITIN_DEPENDENT_PROTEIN_CATABOLIC_PROCESS	0.728016	0.955228	0.0614364	0.288853	0.799422	18	C5 GOBP
GOBP_CELL_FATE_COMMITMENT	0.729524	0.956435	0.0579755	-0.306667	-0.786312	14	C5 GOBP
GOBP_AMYLOID_BETA_METABOLIC_PROCESS	0.731092	0.957238	0.0625237	0.327015	0.779708	10	C5 GOBP
GOBP_NEGATIVE_REGULATION_OF_IMMUNE_RESPONSE	0.731313	0.957238	0.0606404	0.267767	0.813298	29	C5 GOBP
GOBP_POSITIVE_REGULATION_OF_CANONICAL_WNT_SIGNALING_PATHWAY	0.732535	0.957297	0.0599892	-0.248515	-0.813214	41	C5 GOBP
GOBP_RESPONSE_TO_TUMOR_NECROSIS_FACTOR	0.731959	0.957297	0.0615707	0.227474	0.849198	78	C5 GOBP
GOBP_ANATOMICAL_STRUCTURE_MATURATION	0.75619	0.957331	0.0562941	-0.29801	-0.764115	14	C5 GOBP
GOBP_CARBOHYDRATE_DERIVATIVE_CATABOLIC_PROCESS	0.761628	0.957331	0.0567672	-0.305288	-0.767962	13	C5 GOBP
GOBP_CELLULAR_COMPONENT_DISASSEMBLY	0.763107	0.957331	0.0567672	-0.212557	-0.823511	109	C5 GOBP
GOBP_CELLULAR_EXTRAVASATION	0.736138	0.957331	0.0577309	-0.304792	-0.789394	15	C5 GOBP
GOBP_CELLULAR_TRANSITION_METAL_ION_HOMEOSTASIS	0.760163	0.957331	0.0590955	0.263169	0.753319	21	C5 GOBP
GOBP_CORTICAL_ACTIN_CYTOSKELETON_ORGANIZATION	0.757116	0.957331	0.0560596	-0.316103	-0.771027	11	C5 GOBP
GOBP_DEVELOPMENTAL_PROCESS_INVOLVED_IN_REPRODUCTION	0.763006	0.957331	0.0564118	-0.224387	-0.808894	68	C5 GOBP
GOBP_EPIDERMAL_GROWTH_FACTOR_RECEPTOR_SIGNALING_PATHWAY	0.744722	0.957331	0.0573667	-0.299724	-0.788688	16	C5 GOBP
GOBP_ERAD_PATHWAY	0.737805	0.957331	0.0605093	0.269978	0.77281	21	C5 GOBP
GOBP_ESTABLISHMENT_OF_CELL_POLARITY	0.761807	0.957331	0.059476	0.260922	0.752828	22	C5 GOBP
GOBP_ESTABLISHMENT_OF_TISSUE_POLARITY	0.763158	0.957331	0.0587186	0.245348	0.800929	40	C5 GOBP
GOBP_GLUTATHIONE_METABOLIC_PROCESS	0.761317	0.957331	0.0596037	0.295679	0.762875	13	C5 GOBP
GOBP_GLYCOPROTEIN_METABOLIC_PROCESS	0.750507	0.957331	0.0596037	0.257617	0.77786	28	C5 GOBP
GOBP_GOLGI_ORGANIZATION	0.754386	0.957331	0.0574877	-0.260308	-0.757671	23	C5 GOBP
GOBP_HEART_DEVELOPMENT	0.748031	0.957331	0.0583453	-0.244668	-0.805452	40	C5 GOBP
GOBP_INTRACELLULAR_STEROID_HORMONE_RECEPTOR_SIGNALING_PATHWAY	0.745098	0.957331	0.0583453	-0.26788	-0.761963	21	C5 GOBP
GOBP_MEMBRANE_INVAGINATION	0.736527	0.957331	0.0597318	-0.276649	-0.775548	20	C5 GOBP
GOBP_MULTICELLULAR_ORGANISMAL_HOMEOSTASIS	0.736842	0.957331	0.0603786	0.252752	0.825099	40	C5 GOBP
GOBP_MULTI_ORGANISM_LOCALIZATION	0.755789	0.957331	0.0610364	0.30436	0.752326	11	C5 GOBP
GOBP_MULTI_ORGANISM_PROCESS	0.739645	0.957331	0.0589694	-0.223395	-0.833428	85	C5 GOBP
GOBP_MUSCLE_STRUCTURE_DEVELOPMENT	0.760784	0.957331	0.0573667	-0.227228	-0.800198	60	C5 GOBP
GOBP_NEGATIVE_REGULATION_OF_CELL_CYCLE_G2_M_PHASE_TRANSITION	0.756487	0.957331	0.0584693	0.246178	0.809548	41	C5 GOBP
GOBP_NEGATIVE_REGULATION_OF_DEVELOPMENTAL_PROCESS	0.750515	0.957331	0.0603786	0.224592	0.847489	82	C5 GOBP
GOBP_PHAGOSOME_MATURATION	0.745247	0.957331	0.0568864	-0.32919	-0.782111	10	C5 GOBP
GOBP_PHOSPHOLIPID_METABOLIC_PROCESS	0.762846	0.957331	0.0576091	-0.251079	-0.793195	35	C5 GOBP
GOBP_POSITIVE_REGULATION_OF_PROTEIN_IMPORT	0.734737	0.957331	0.0623861	0.310294	0.766994	11	C5 GOBP
GOBP_POSITIVE_REGULATION_OF_TRANSMEMBRANE_TRANSPORT	0.756148	0.957331	0.0597318	0.259226	0.76104	24	C5 GOBP
GOBP_PRODUCTION_OF_MOLECULAR_MEDIATOR_INVOLVED_IN_INFLAMMATORY_RESPONSE	0.756303	0.957331	0.0609039	0.320774	0.764828	10	C5 GOBP
GOBP_PROTEIN_DEPHOSPHORYLATION	0.73913	0.957331	0.0590955	-0.232957	-0.807991	53	C5 GOBP
GOBP_PROTEIN_DEPOLYMERIZATION	0.746	0.957331	0.0592219	0.270591	0.764938	19	C5 GOBP
GOBP_REGULATION_OF_ANATOMICAL_STRUCTURE_SIZE	0.740741	0.957331	0.0609039	0.227731	0.838077	70	C5 GOBP
GOBP_REGULATION_OF_CALCIUM_ION_TRANSMEMBRANE_TRANSPORT	0.736196	0.957331	0.0609039	0.286508	0.792931	18	C5 GOBP
GOBP_REGULATION_OF_CELLULAR_RESPONSE_TO_STRESS	0.738241	0.957331	0.0607719	0.218664	0.861366	103	C5 GOBP
GOBP_REGULATION_OF_CELL_CYCLE_ARREST	0.757937	0.957331	0.0580984	-0.287044	-0.763922	17	C5 GOBP
GOBP_REGULATION_OF_CELL_DIVISION	0.760234	0.957331	0.0571259	-0.260024	-0.756847	23	C5 GOBP
GOBP_REGULATION_OF_DNA_REPAIR	0.760479	0.957331	0.0582216	-0.268385	-0.752382	20	C5 GOBP
GOBP_REGULATION_OF_RESPONSE_TO_BIOTIC_STIMULUS	0.755814	0.957331	0.0571259	-0.215291	-0.83855	111	C5 GOBP
GOBP_REGULATION_OF_RESPONSE_TO_STRESS	0.748889	0.957331	0.0640704	0.199104	0.895653	231	C5 GOBP
GOBP_REGULATION_OF_TRANSLATIONAL_INITIATION	0.753452	0.957331	0.0580984	-0.259508	-0.78786	29	C5 GOBP
GOBP_REGULATION_OF_TRANSMEMBRANE_TRANSPORT	0.743952	0.957331	0.0597318	0.236704	0.81909	55	C5 GOBP
GOBP_REGULATION_OF_VASCULATURE_DEVELOPMENT	0.749491	0.957331	0.0598603	0.260569	0.77638	25	C5 GOBP
GOBP_REPRODUCTION	0.749511	0.957331	0.0579755	-0.216492	-0.835538	105	C5 GOBP
GOBP_RESPONSE_TO_ESTRADIOL	0.753086	0.957331	0.0601186	0.298338	0.769734	13	C5 GOBP
GOBP_RESPONSE_TO_TOPOLOGICALLY_INCORRECT_PROTEIN	0.756917	0.957331	0.0579755	-0.236265	-0.801227	48	C5 GOBP
GOBP_RNA_LOCALIZATION	0.75835	0.957331	0.0576091	-0.228382	-0.807443	63	C5 GOBP
GOBP_SENSORY_PERCEPTION_OF_MECHANICAL_STIMULUS	0.736434	0.957331	0.0583453	-0.311803	-0.784351	13	C5 GOBP
GOBP_SIGNAL_TRANSDUCTION_INVOLVED_IN_CELL_CYCLE_CHECKPOINT	0.762105	0.957331	0.0606404	0.301072	0.744198	11	C5 GOBP
GOBP_SINGLE_FERTILIZATION	0.753321	0.957331	0.0562941	-0.318146	-0.77601	11	C5 GOBP
GOBP_STEROID_HORMONE_MEDIATED_SIGNALING_PATHWAY	0.745098	0.957331	0.0583453	-0.26788	-0.761963	21	C5 GOBP
GOBP_TRANSCRIPTION_COUPLED_NUCLEOTIDE_EXCISION_REPAIR	0.734151	0.957331	0.0610364	0.272214	0.790088	23	C5 GOBP
GOBP_TRANSITION_METAL_ION_TRANSPORT	0.75717	0.957331	0.0564118	-0.295566	-0.765501	15	C5 GOBP
GOBP_TUBE_MORPHOGENESIS	0.762452	0.957331	0.0561767	-0.219482	-0.802103	73	C5 GOBP
GOBP_POSITIVE_REGULATION_OF_CELLULAR_AMIDE_METABOLIC_PROCESS	0.765182	0.957942	0.0585938	-0.252132	-0.795094	36	C5 GOBP
GOBP_PROTEIN_POLYUBIQUITINATION	0.765432	0.957942	0.0593488	0.221826	0.81922	72	C5 GOBP
GOBP_REGULATION_OF_LIPID_TRANSPORT	0.765432	0.957942	0.0593488	0.295391	0.762132	13	C5 GOBP
GOBP_RNA_PHOSPHODIESTER_BOND_HYDROLYSIS	0.766	0.957942	0.0579755	0.264457	0.747597	19	C5 GOBP
GOBP_INTEGRIN_MEDIATED_SIGNALING_PATHWAY	0.766871	0.958294	0.0589694	0.262102	0.760738	23	C5 GOBP
GOBP_NEGATIVE_REGULATION_OF_CYSTEINE_TYPE_ENDOPEPTIDASE_ACTIVITY	0.768463	0.958811	0.0577309	-0.266994	-0.748482	20	C5 GOBP
GOBP_PROTEIN_FOLDING	0.767892	0.958811	0.0562941	-0.223376	-0.804121	69	C5 GOBP
GOBP_CELL_DEATH_IN_RESPONSE_TO_OXIDATIVE_STRESS	0.770554	0.959045	0.0555947	-0.293679	-0.760613	15	C5 GOBP
GOBP_ORGANELLE_ASSEMBLY	0.76971	0.959045	0.059476	0.210376	0.854925	122	C5 GOBP
GOBP_PROTEIN_AUTOPHOSPHORYLATION	0.770021	0.959045	0.0589694	0.258504	0.745852	22	C5 GOBP
GOBP_SMOOTHENED_SIGNALING_PATHWAY	0.771008	0.959045	0.0599892	0.317056	0.755964	10	C5 GOBP
GOBP_NON_RECOMBINATIONAL_REPAIR	0.771605	0.959054	0.0589694	0.293416	0.757036	13	C5 GOBP
GOBP_AMYLOID_PRECURSOR_PROTEIN_CATABOLIC_PROCESS	0.789916	0.960258	0.0588438	0.311347	0.742351	10	C5 GOBP
GOBP_CELLULAR_RESPONSE_TO_DNA_DAMAGE_STIMULUS	0.790021	0.960258	0.0583453	0.206124	0.846435	128	C5 GOBP
GOBP_COPII_COATED_VESICLE_BUDDING	0.782027	0.960258	0.0549074	-0.285956	-0.740609	15	C5 GOBP
GOBP_FC_EPSILON_RECEPTOR_SIGNALING_PATHWAY	0.780876	0.960258	0.0568864	0.237892	0.792638	44	C5 GOBP
GOBP_FIBROBLAST_GROWTH_FACTOR_RECEPTOR_SIGNALING_PATHWAY	0.779141	0.960258	0.0582216	0.273448	0.756787	18	C5 GOBP
GOBP_GENE_SILENCING	0.794411	0.960258	0.0561767	0.241656	0.779202	37	C5 GOBP
GOBP_GLYCOSYLATION	0.782027	0.960258	0.0549074	-0.286316	-0.741544	15	C5 GOBP
GOBP_HETEROCHROMATIN_ORGANIZATION	0.77907	0.960258	0.0557104	-0.300288	-0.755384	13	C5 GOBP
GOBP_INTERLEUKIN_2_PRODUCTION	0.792181	0.960258	0.0577309	0.285806	0.737401	13	C5 GOBP
GOBP_LIPID_OXIDATION	0.791271	0.960258	0.0540088	-0.307104	-0.749078	11	C5 GOBP
GOBP_MITOCHONDRIAL_MEMBRANE_ORGANIZATION	0.773279	0.960258	0.0580984	0.239776	0.803784	46	C5 GOBP
GOBP_MONOSACCHARIDE_CATABOLIC_PROCESS	0.789916	0.960258	0.0588438	0.311788	0.743403	10	C5 GOBP
GOBP_NEGATIVE_REGULATION_OF_ACTIN_FILAMENT_POLYMERIZATION	0.793177	0.960258	0.0593488	0.29981	0.744829	12	C5 GOBP
GOBP_NEGATIVE_REGULATION_OF_BIOSYNTHETIC_PROCESS	0.793177	0.960258	0.0593488	0.193494	0.860235	201	C5 GOBP
GOBP_NEGATIVE_REGULATION_OF_INTRACELLULAR_TRANSPORT	0.788973	0.960258	0.0542316	-0.31549	-0.749561	10	C5 GOBP
GOBP_NEURAL_TUBE_DEVELOPMENT	0.775665	0.960258	0.0550211	-0.32014	-0.760609	10	C5 GOBP
GOBP_ORGANELLE_LOCALIZATION	0.77821	0.960258	0.0559429	-0.21283	-0.812575	97	C5 GOBP
GOBP_POSITIVE_REGULATION_OF_GROWTH	0.792564	0.960258	0.0553643	-0.250739	-0.739199	25	C5 GOBP
GOBP_POSITIVE_REGULATION_OF_MRNA_METABOLIC_PROCESS	0.774127	0.960258	0.0587186	0.257991	0.744373	22	C5 GOBP
GOBP_POSITIVE_REGULATION_OF_MRNA_PROCESSING	0.785171	0.960258	0.0544556	-0.316693	-0.75242	10	C5 GOBP
GOBP_POSITIVE_REGULATION_OF_MRNA_SPLICING_VIA_SPLICEOSOME	0.785171	0.960258	0.0544556	-0.316693	-0.75242	10	C5 GOBP
GOBP_POSITIVE_REGULATION_OF_RNA_SPLICING	0.777778	0.960258	0.059476	0.289938	0.75891	14	C5 GOBP
GOBP_POSITIVE_REGULATION_OF_STRESS_FIBER_ASSEMBLY	0.787815	0.960258	0.0589694	0.312351	0.744745	10	C5 GOBP
GOBP_POSITIVE_REGULATION_OF_TELOMERE_MAINTENANCE	0.794286	0.960258	0.0540088	-0.285601	-0.732298	14	C5 GOBP
GOBP_PROTEIN_MODIFICATION_BY_SMALL_PROTEIN_CONJUGATION	0.790598	0.960258	0.0596037	0.205279	0.849463	139	C5 GOBP
GOBP_REGULATION_OF_CHROMATIN_ORGANIZATION	0.774951	0.960258	0.0564118	-0.25526	-0.752526	25	C5 GOBP
GOBP_REGULATION_OF_DEFENSE_RESPONSE	0.775895	0.960258	0.0545681	-0.209206	-0.842386	140	C5 GOBP
GOBP_REGULATION_OF_DNA_BINDING_TRANSCRIPTION_FACTOR_ACTIVITY	0.793436	0.960258	0.0546808	-0.221528	-0.785612	62	C5 GOBP
GOBP_REGULATION_OF_ENDOCYTOSIS	0.781431	0.960258	0.0554793	-0.251791	-0.753982	27	C5 GOBP
GOBP_REGULATION_OF_GRANULOCYTE_CHEMOTAXIS	0.787072	0.960258	0.0543434	-0.315717	-0.750099	10	C5 GOBP
GOBP_REGULATION_OF_RNA_SPLICING	0.78252	0.960258	0.0577309	0.230213	0.796704	56	C5 GOBP
GOBP_RESPONSE_TO_ABIOTIC_STIMULUS	0.788337	0.960258	0.0602484	0.197735	0.861734	180	C5 GOBP
GOBP_RESPONSE_TO_INTERLEUKIN_12	0.789784	0.960258	0.0557104	-0.250042	-0.753441	28	C5 GOBP
GOBP_SEXUAL_REPRODUCTION	0.780632	0.960258	0.05653	-0.224644	-0.779159	53	C5 GOBP
GOBP_SODIUM_ION_TRANSMEMBRANE_TRANSPORT	0.781784	0.960258	0.0545681	-0.30914	-0.754044	11	C5 GOBP
GOBP_SPINDLE_ORGANIZATION	0.787698	0.960258	0.0562941	-0.244648	-0.751315	30	C5 GOBP
GOBP_TISSUE_MIGRATION	0.784	0.960258	0.0568864	-0.241431	-0.782724	39	C5 GOBP
GOBP_CELLULAR_ALDEHYDE_METABOLIC_PROCESS	0.80863	0.960722	0.0524828	-0.285986	-0.721181	12	C5 GOBP
GOBP_EMBRYONIC_MORPHOGENESIS	0.8	0.960722	0.0554793	0.237072	0.770394	38	C5 GOBP
GOBP_ENDOPLASMIC_RETICULUM_UNFOLDED_PROTEIN_RESPONSE	0.799197	0.960722	0.0561767	0.250799	0.768284	30	C5 GOBP
GOBP_EPIDERMAL_CELL_DIFFERENTIATION	0.808967	0.960722	0.0542316	-0.259903	-0.709411	18	C5 GOBP
GOBP_NEGATIVE_REGULATION_OF_CELLULAR_PROTEIN_CATABOLIC_PROCESS	0.797495	0.960722	0.0580984	0.280218	0.747543	15	C5 GOBP
GOBP_NEGATIVE_REGULATION_OF_CELL_CYCLE_G1_S_PHASE_TRANSITION	0.803213	0.960722	0.0559429	0.269314	0.740473	17	C5 GOBP
GOBP_NEGATIVE_REGULATION_OF_ERBB_SIGNALING_PATHWAY	0.798319	0.960722	0.0583453	0.308917	0.736558	10	C5 GOBP
GOBP_NUCLEOTIDE_EXCISION_REPAIR	0.806122	0.960722	0.05653	0.244312	0.73053	26	C5 GOBP
GOBP_PHOSPHATIDYLINOSITOL_METABOLIC_PROCESS	0.808102	0.960722	0.0584693	0.293812	0.72993	12	C5 GOBP
GOBP_POSITIVE_REGULATION_OF_CELL_GROWTH	0.803213	0.960722	0.0559429	0.269582	0.741208	17	C5 GOBP
GOBP_POSITIVE_REGULATION_OF_DNA_BINDING	0.804264	0.960722	0.0542316	-0.290627	-0.731081	13	C5 GOBP
GOBP_POSITIVE_REGULATION_OF_PROTEIN_CATABOLIC_PROCESS	0.798	0.960722	0.0560596	-0.234864	-0.761433	39	C5 GOBP
GOBP_POSITIVE_REGULATION_OF_PROTEIN_CONTAINING_COMPLEX_ASSEMBLY	0.808943	0.960722	0.0561767	0.225319	0.779769	56	C5 GOBP
GOBP_POSITIVE_REGULATION_OF_RESPONSE_TO_BIOTIC_STIMULUS	0.798817	0.960722	0.0553643	-0.215863	-0.787194	75	C5 GOBP
GOBP_PROTEIN_MATURATION	0.808468	0.960722	0.0558265	-0.234815	-0.770323	42	C5 GOBP
GOBP_REGULATION_OF_CELLULAR_KETONE_METABOLIC_PROCESS	0.80315	0.960722	0.0550211	0.230216	0.767731	43	C5 GOBP
GOBP_REGULATION_OF_INTRACELLULAR_PROTEIN_TRANSPORT	0.802846	0.960722	0.05653	0.227125	0.786019	56	C5 GOBP
GOBP_REGULATION_OF_PROTEIN_IMPORT	0.808102	0.960722	0.0584693	0.294366	0.731307	12	C5 GOBP
GOBP_REGULATION_OF_RECEPTOR_SIGNALING_PATHWAY_VIA_STAT	0.802326	0.960722	0.0543434	-0.291349	-0.732896	13	C5 GOBP
GOBP_RESPONSE_TO_LEUKEMIA_INHIBITORY_FACTOR	0.801905	0.960722	0.0535669	-0.28334	-0.726499	14	C5 GOBP
GOBP_RHO_PROTEIN_SIGNAL_TRANSDUCTION	0.804928	0.960722	0.0568864	0.251979	0.727027	22	C5 GOBP
GOBP_SELECTIVE_AUTOPHAGY	0.805846	0.960722	0.0576091	0.276099	0.736556	15	C5 GOBP
GOBP_TRANSITION_METAL_ION_HOMEOSTASIS	0.805726	0.960722	0.0566484	0.24942	0.723928	23	C5 GOBP
GOBP_TRANSPORT_ALONG_MICROTUBULE	0.796813	0.960722	0.0559429	-0.262997	-0.717385	19	C5 GOBP
GOBP_REGULATION_OF_TOLL_LIKE_RECEPTOR_SIGNALING_PATHWAY	0.810247	0.96154	0.052913	-0.296368	-0.722891	11	C5 GOBP
GOBP_PH_REDUCTION	0.812144	0.963089	0.052805	-0.29516	-0.719944	11	C5 GOBP
GOBP_PROTEIN_LOCALIZATION_TO_PLASMA_MEMBRANE	0.814141	0.964755	0.0555947	0.222235	0.764097	54	C5 GOBP
GOBP_POLYSACCHARIDE_METABOLIC_PROCESS	0.815126	0.965218	0.0573667	0.302454	0.721148	10	C5 GOBP
GOBP_FC_RECEPTOR_MEDIATED_STIMULATORY_SIGNALING_PATHWAY	0.819302	0.968753	0.0560596	0.240745	0.755151	33	C5 GOBP
GOBP_REGULATION_OF_EPITHELIAL_CELL_MIGRATION	0.818713	0.968753	0.053677	-0.242789	-0.754976	32	C5 GOBP
GOBP_CELLULAR_BIOGENIC_AMINE_METABOLIC_PROCESS	0.82516	0.973208	0.0574877	0.282818	0.702617	12	C5 GOBP
GOBP_MAST_CELL_ACTIVATION	0.825095	0.973208	0.052163	-0.301298	-0.715843	10	C5 GOBP
GOBP_NEGATIVE_REGULATION_OF_CATION_TRANSMEMBRANE_TRANSPORT	0.825095	0.973208	0.052163	-0.301871	-0.717203	10	C5 GOBP
GOBP_SULFUR_COMPOUND_METABOLIC_PROCESS	0.825462	0.973208	0.0557104	0.239697	0.751864	33	C5 GOBP
GOBP_ESTABLISHMENT_OF_PROTEIN_LOCALIZATION_TO_CHROMOSOME	0.826996	0.973517	0.052057	-0.301057	-0.71527	10	C5 GOBP
GOBP_HEAD_DEVELOPMENT	0.827519	0.973517	0.052913	-0.210319	-0.764254	72	C5 GOBP
GOBP_REGULATION_OF_CELLULAR_COMPONENT_SIZE	0.826613	0.973517	0.054794	0.21618	0.78231	65	C5 GOBP
GOBP_PEPTIDYL_PROLINE_MODIFICATION	0.829457	0.975092	0.052805	-0.281038	-0.70696	13	C5 GOBP
GOBP_PEPTIDYL_LYSINE_MODIFICATION	0.830375	0.975256	0.0535669	-0.239137	-0.75194	34	C5 GOBP
GOBP_POSITIVE_REGULATION_OF_DNA_REPAIR	0.831395	0.975256	0.0526973	-0.279744	-0.703704	13	C5 GOBP
GOBP_REGULATION_OF_EPITHELIAL_TO_MESENCHYMAL_TRANSITION	0.830798	0.975256	0.0518458	-0.299914	-0.712554	10	C5 GOBP
GOBP_REGULATION_OF_CELL_CYCLE_G1_S_PHASE_TRANSITION	0.833333	0.976825	0.0542316	0.240561	0.736921	30	C5 GOBP
GOBP_REGULATION_OF_ENDOPLASMIC_RETICULUM_STRESS_INDUCED_INTRINSIC_APOPTOTIC_SIGNALING_PATHWAY	0.834034	0.976942	0.0562941	0.297803	0.710058	10	C5 GOBP
GOBP_ENDOTHELIAL_CELL_MIGRATION	0.837113	0.97914	0.0552496	0.23635	0.708034	27	C5 GOBP
GOBP_NUCLEOBASE_CONTAINING_COMPOUND_TRANSPORT	0.836614	0.97914	0.0531298	-0.216833	-0.749117	51	C5 GOBP
GOBP_PROTEASOMAL_PROTEIN_CATABOLIC_PROCESS	0.838446	0.979994	0.054794	0.206968	0.807979	98	C5 GOBP
GOBP_REGULATION_OF_PH	0.839147	0.98011	0.0522693	-0.277235	-0.697394	13	C5 GOBP
GOBP_CELL_CYCLE_G1_S_PHASE_TRANSITION	0.840081	0.98017	0.0542316	-0.232941	-0.734577	36	C5 GOBP
GOBP_REGULATION_OF_PROTEIN_CONTAINING_COMPLEX_ASSEMBLY	0.840404	0.98017	0.0541201	0.207123	0.790768	84	C5 GOBP
GOBP_DEVELOPMENTAL_MATURATION	0.84127	0.980477	0.0532386	-0.258989	-0.689258	17	C5 GOBP
GOBP_FC_RECEPTOR_SIGNALING_PATHWAY	0.843621	0.980556	0.054794	0.209893	0.775152	72	C5 GOBP
GOBP_IRON_ION_TRANSPORT	0.848837	0.980556	0.0517405	-0.275082	-0.691976	13	C5 GOBP
GOBP_LOCALIZATION_WITHIN_MEMBRANE	0.843212	0.980556	0.0514265	-0.266874	-0.691189	15	C5 GOBP
GOBP_NEGATIVE_REGULATION_OF_CANONICAL_WNT_SIGNALING_PATHWAY	0.84252	0.980556	0.052805	0.221748	0.739491	43	C5 GOBP
GOBP_NEGATIVE_REGULATION_OF_PROTEASOMAL_PROTEIN_CATABOLIC_PROCESS	0.844538	0.980556	0.0557104	0.293755	0.700406	10	C5 GOBP
GOBP_POSITIVE_REGULATION_OF_INTRACELLULAR_TRANSPORT	0.846307	0.980556	0.0532386	0.222911	0.752965	49	C5 GOBP
GOBP_PROTEASOMAL_UBIQUITIN_INDEPENDENT_PROTEIN_CATABOLIC_PROCESS	0.849687	0.980556	0.0551352	0.260428	0.69475	15	C5 GOBP
GOBP_REGULATION_OF_CELLULAR_LOCALIZATION	0.844569	0.980556	0.0503964	-0.200049	-0.816843	153	C5 GOBP
GOBP_REGULATION_OF_CYTOKINESIS	0.848837	0.980556	0.0517405	-0.275517	-0.69307	13	C5 GOBP
GOBP_REGULATION_OF_NEUROGENESIS	0.846307	0.980556	0.0532386	-0.224256	-0.716132	37	C5 GOBP
GOBP_REGULATION_OF_SMALL_MOLECULE_METABOLIC_PROCESS	0.85041	0.980556	0.0542316	0.21062	0.762009	66	C5 GOBP
GOBP_REGULATION_OF_STEROID_METABOLIC_PROCESS	0.849524	0.980556	0.0509083	-0.26807	-0.687348	14	C5 GOBP
GOBP_REGULATION_OF_TELOMERE_MAINTENANCE	0.85098	0.980556	0.052163	-0.238164	-0.677441	21	C5 GOBP
GOBP_RESPONSE_TO_ENDOPLASMIC_RETICULUM_STRESS	0.849899	0.980556	0.0537873	0.21181	0.761676	63	C5 GOBP
GOBP_SCF_DEPENDENT_PROTEASOMAL_UBIQUITIN_DEPENDENT_PROTEIN_CATABOLIC_PROCESS	0.850394	0.980556	0.0523759	0.226391	0.730988	36	C5 GOBP
GOBP_TOXIN_TRANSPORT	0.848614	0.980556	0.0561767	0.276605	0.687181	12	C5 GOBP
GOBP_REGULATION_OF_LIPID_METABOLIC_PROCESS	0.852295	0.981376	0.052913	0.222952	0.733167	41	C5 GOBP
GOBP_REGULATION_OF_WNT_SIGNALING_PATHWAY	0.852941	0.981425	0.052057	-0.212427	-0.748076	60	C5 GOBP
GOBP_MICROTUBULE_BASED_PROCESS	0.85567	0.983869	0.0542316	0.20724	0.773242	79	C5 GOBP
GOBP_GLYCEROLIPID_BIOSYNTHETIC_PROCESS	0.856851	0.984531	0.0537873	0.255693	0.707647	18	C5 GOBP
GOBP_CYTOPLASMIC_PATTERN_RECOGNITION_RECEPTOR_SIGNALING_PATHWAY	0.858566	0.98511	0.0524828	-0.241113	-0.657691	19	C5 GOBP
GOBP_STEROID_METABOLIC_PROCESS	0.858566	0.98511	0.0524828	-0.22932	-0.706679	31	C5 GOBP
GOBP_AMEBOIDAL_TYPE_CELL_MIGRATION	0.860236	0.986203	0.0518458	-0.211015	-0.729018	51	C5 GOBP
GOBP_ENDOCYTIC_RECYCLING	0.861163	0.986203	0.0495902	-0.269974	-0.680804	12	C5 GOBP
GOBP_ENDOMEMBRANE_SYSTEM_ORGANIZATION	0.866667	0.986203	0.0541201	0.205677	0.75773	73	C5 GOBP
GOBP_INTERFERON_BETA_PRODUCTION	0.866792	0.986203	0.0492918	-0.263909	-0.665509	12	C5 GOBP
GOBP_LYTIC_VACUOLE_ORGANIZATION	0.866279	0.986203	0.0508054	-0.266974	-0.671582	13	C5 GOBP
GOBP_MITOTIC_NUCLEAR_DIVISION	0.862	0.986203	0.0524828	0.216282	0.730044	47	C5 GOBP
GOBP_MULTICELLULAR_ORGANISM_REPRODUCTION	0.865079	0.986203	0.0519512	-0.21444	-0.734813	50	C5 GOBP
GOBP_POSITIVE_REGULATION_OF_CATABOLIC_PROCESS	0.866667	0.986203	0.0541201	0.206169	0.759541	73	C5 GOBP
GOBP_POSITIVE_REGULATION_OF_TELOMERE_MAINTENANCE_VIA_TELOMERE_LENGTHENING	0.866279	0.986203	0.0508054	-0.265413	-0.667655	13	C5 GOBP
GOBP_REGULATION_OF_NERVOUS_SYSTEM_DEVELOPMENT	0.866142	0.986203	0.0515309	-0.213282	-0.702129	40	C5 GOBP
GOBP_REGULATION_OF_REPRODUCTIVE_PROCESS	0.866792	0.986203	0.0492918	-0.264466	-0.666914	12	C5 GOBP
GOBP_REGULATION_OF_RHO_PROTEIN_SIGNAL_TRANSDUCTION	0.862403	0.986203	0.0510114	-0.267242	-0.672256	13	C5 GOBP
GOBP_NEURON_PROJECTION_EXTENSION	0.867562	0.98639	0.0502948	-0.258955	-0.681408	16	C5 GOBP
GOBP_REGULATION_OF_MRNA_CATABOLIC_PROCESS	0.868313	0.986554	0.0534572	0.207646	0.76416	70	C5 GOBP
GOBP_DNA_METHYLATION_OR_DEMETHYLATION	0.869936	0.987019	0.0550211	0.271449	0.674373	12	C5 GOBP
GOBP_REGULATION_OF_INSULIN_RECEPTOR_SIGNALING_PATHWAY	0.869936	0.987019	0.0550211	0.271634	0.674833	12	C5 GOBP
GOBP_PROTEIN_N_LINKED_GLYCOSYLATION	0.870544	0.987021	0.049094	-0.26085	-0.657796	12	C5 GOBP
GOBP_HETEROTYPIC_CELL_CELL_ADHESION	0.8742	0.987362	0.054794	0.269247	0.6689	12	C5 GOBP
GOBP_LYSOSOME_LOCALIZATION	0.874486	0.987362	0.0531298	0.258264	0.666341	13	C5 GOBP
GOBP_MITOTIC_SPINDLE_ASSEMBLY	0.874486	0.987362	0.0531298	0.258417	0.666734	13	C5 GOBP
GOBP_REGULATION_OF_CELL_CYCLE_G2_M_PHASE_TRANSITION	0.87247	0.987362	0.0524828	0.206077	0.726827	59	C5 GOBP
GOBP_REGULATION_OF_INTRACELLULAR_STEROID_HORMONE_RECEPTOR_SIGNALING_PATHWAY	0.873684	0.987362	0.0542316	0.266991	0.659955	11	C5 GOBP
GOBP_TUBE_DEVELOPMENT	0.87234	0.987362	0.0503964	-0.200013	-0.748141	82	C5 GOBP
GOBP_GAMETE_GENERATION	0.875984	0.988368	0.0510114	-0.210655	-0.69348	40	C5 GOBP
GOBP_CELLULAR_RESPONSE_TO_TOPOLOGICALLY_INCORRECT_PROTEIN	0.880567	0.988508	0.052057	0.219866	0.717742	40	C5 GOBP
GOBP_CHROMOSOME_SEGREGATION	0.878543	0.988508	0.052163	0.213069	0.714256	46	C5 GOBP
GOBP_HEMATOPOIETIC_PROGENITOR_CELL_DIFFERENTIATION	0.883399	0.988508	0.0508054	-0.21153	-0.717344	48	C5 GOBP
GOBP_MITOTIC_CYTOKINESIS	0.881801	0.988508	0.048506	-0.255132	-0.643376	12	C5 GOBP
GOBP_MUSCLE_CELL_DEVELOPMENT	0.881801	0.988508	0.048506	-0.253675	-0.639701	12	C5 GOBP
GOBP_MUSCLE_CELL_DIFFERENTIATION	0.877712	0.988508	0.0510114	-0.226142	-0.711079	34	C5 GOBP
GOBP_PROCESS_UTILIZING_AUTOPHAGIC_MECHANISM	0.87767	0.988508	0.0502948	-0.198632	-0.756655	96	C5 GOBP
GOBP_PROTEIN_PROCESSING	0.88	0.988508	0.0515309	0.223099	0.690107	31	C5 GOBP
GOBP_PYRIMIDINE_CONTAINING_COMPOUND_METABOLIC_PROCESS	0.88	0.988508	0.0538979	0.263144	0.650447	11	C5 GOBP
GOBP_REGULATION_OF_SODIUM_ION_TRANSPORT	0.878327	0.988508	0.0492918	-0.280968	-0.667542	10	C5 GOBP
GOBP_RIBONUCLEOPROTEIN_COMPLEX_SUBUNIT_ORGANIZATION	0.883041	0.988508	0.0501934	-0.197286	-0.737933	83	C5 GOBP
GOBP_TRICARBOXYLIC_ACID_CYCLE	0.882353	0.988508	0.053677	0.276203	0.658556	10	C5 GOBP
GOBP_PROTEIN_MODIFICATION_BY_SMALL_PROTEIN_CONJUGATION_OR_REMOVAL	0.885776	0.990486	0.0546808	0.188506	0.808009	165	C5 GOBP
GOBP_REGULATION_OF_CELL_PROJECTION_ASSEMBLY	0.88641	0.990514	0.0518458	0.220582	0.666033	28	C5 GOBP
GOBP_MRNA_METABOLIC_PROCESS	0.887133	0.990642	0.0567672	0.183941	0.853836	302	C5 GOBP
GOBP_NEGATIVE_REGULATION_OF_WNT_SIGNALING_PATHWAY	0.888668	0.991675	0.0508054	0.207089	0.695889	45	C5 GOBP
GOBP_CHROMOSOME_ORGANIZATION	0.889306	0.991707	0.0481184	-0.190298	-0.779586	156	C5 GOBP
GOBP_ENDOCYTOSIS	0.893617	0.993527	0.0492918	-0.200661	-0.72235	69	C5 GOBP
GOBP_NEGATIVE_REGULATION_OF_ANTIGEN_RECEPTOR_MEDIATED_SIGNALING_PATHWAY	0.897655	0.993527	0.0535669	0.257886	0.640678	12	C5 GOBP
GOBP_NEGATIVE_REGULATION_OF_AUTOPHAGY	0.897059	0.993527	0.052913	0.264614	0.630924	10	C5 GOBP
GOBP_NEGATIVE_REGULATION_OF_I_KAPPAB_KINASE_NF_KAPPAB_SIGNALING	0.897059	0.993527	0.052913	0.26482	0.631417	10	C5 GOBP
GOBP_NEGATIVE_REGULATION_OF_NUCLEOBASE_CONTAINING_COMPOUND_METABOLIC_PROCESS	0.896328	0.993527	0.0542316	0.184213	0.802804	180	C5 GOBP
GOBP_NEGATIVE_REGULATION_OF_RESPONSE_TO_BIOTIC_STIMULUS	0.894942	0.993527	0.0494905	-0.228323	-0.668722	24	C5 GOBP
GOBP_POSITIVE_REGULATION_OF_CELLULAR_PROTEIN_CATABOLIC_PROCESS	0.896552	0.993527	0.0513223	0.216341	0.653229	28	C5 GOBP
GOBP_POSITIVE_REGULATION_OF_SUBSTRATE_ADHESION_DEPENDENT_CELL_SPREADING	0.897338	0.993527	0.0483118	-0.274673	-0.652584	10	C5 GOBP
GOBP_REGULATION_OF_CELLULAR_PROTEIN_CATABOLIC_PROCESS	0.89662	0.993527	0.0503964	0.203936	0.685293	45	C5 GOBP
GOBP_REGULATION_OF_DNA_METABOLIC_PROCESS	0.892368	0.993527	0.0498907	-0.2002	-0.703352	58	C5 GOBP
GOBP_RETROGRADE_TRANSPORT_ENDOSOME_TO_GOLGI	0.896353	0.993527	0.048799	-0.246395	-0.648359	16	C5 GOBP
GOBP_ENDOTHELIAL_CELL_PROLIFERATION	0.905263	0.994942	0.0525899	0.247705	0.612283	11	C5 GOBP
GOBP_EPITHELIAL_TO_MESENCHYMAL_TRANSITION	0.901961	0.994942	0.0494905	-0.222026	-0.631536	21	C5 GOBP
GOBP_INORGANIC_ANION_TRANSPORT	0.903361	0.994942	0.0525899	0.259073	0.617714	10	C5 GOBP
GOBP_METAPHASE_PLATE_CONGRESSION	0.901919	0.994942	0.0533478	0.253402	0.629536	12	C5 GOBP
GOBP_MITOTIC_METAPHASE_PLATE_CONGRESSION	0.901919	0.994942	0.0533478	0.253402	0.629536	12	C5 GOBP
GOBP_POSITIVE_REGULATION_OF_MITOTIC_CELL_CYCLE	0.900952	0.994942	0.048215	-0.244326	-0.626466	14	C5 GOBP
GOBP_REGULATION_OF_CELL_CYCLE_PROCESS	0.90566	0.994942	0.0523759	0.184634	0.765527	136	C5 GOBP
GOBP_REGULATION_OF_PATTERN_RECOGNITION_RECEPTOR_SIGNALING_PATHWAY	0.904762	0.994942	0.0498907	-0.235529	-0.626824	17	C5 GOBP
GOBP_RESPONSE_TO_OXYGEN_LEVELS	0.90303	0.994942	0.0508054	0.188725	0.723913	85	C5 GOBP
GOBP_SMALL_MOLECULE_METABOLIC_PROCESS	0.904587	0.994942	0.0463228	-0.185352	-0.787252	198	C5 GOBP
GOBP_SULFUR_COMPOUND_BIOSYNTHETIC_PROCESS	0.904051	0.994942	0.0532386	0.253011	0.628565	12	C5 GOBP
GOBP_CELL_MATURATION	0.907563	0.995017	0.0523759	0.257113	0.61304	10	C5 GOBP
GOBP_NUCLEUS_ORGANIZATION	0.906504	0.995017	0.0509083	0.221711	0.634645	21	C5 GOBP
GOBP_REGULATION_OF_CELLULAR_AMIDE_METABOLIC_PROCESS	0.907445	0.995017	0.0503964	0.195279	0.765779	99	C5 GOBP
GOBP_POSITIVE_REGULATION_OF_CELL_CYCLE_PHASE_TRANSITION	0.908222	0.995069	0.048022	-0.243169	-0.629795	15	C5 GOBP
GOBP_CELLULAR_KETONE_METABOLIC_PROCESS	0.91018	0.996543	0.0498907	0.203503	0.687406	49	C5 GOBP
GOBP_ACTIN_CYTOSKELETON_REORGANIZATION	0.936	0.999788	0.0487011	0.210926	0.59627	19	C5 GOBP
GOBP_ACTIN_FILAMENT_BASED_MOVEMENT	0.957831	0.999788	0.04783	0.208241	0.572554	17	C5 GOBP
GOBP_ANATOMICAL_STRUCTURE_HOMEOSTASIS	0.941176	0.999788	0.0475434	-0.190082	-0.669385	60	C5 GOBP
GOBP_ANIMAL_ORGAN_MORPHOGENESIS	0.934827	0.999788	0.0495902	0.183861	0.705566	86	C5 GOBP
GOBP_ATP_DEPENDENT_CHROMATIN_REMODELING	0.955426	0.999788	0.0463228	-0.22291	-0.560736	13	C5 GOBP
GOBP_BLOOD_VESSEL_ENDOTHELIAL_CELL_MIGRATION	0.948375	0.999788	0.0460458	-0.226844	-0.587513	15	C5 GOBP
GOBP_CANONICAL_WNT_SIGNALING_PATHWAY	0.991919	0.999788	0.0465084	0.167071	0.574428	54	C5 GOBP
GOBP_CARBOXYLIC_ACID_TRANSPORT	0.955224	0.999788	0.0507028	0.216587	0.538077	12	C5 GOBP
GOBP_CELLULAR_AMINO_ACID_METABOLIC_PROCESS	0.995968	0.999788	0.0462303	-0.144546	-0.474191	42	C5 GOBP
GOBP_CELLULAR_IRON_ION_HOMEOSTASIS	0.974948	0.999788	0.048799	0.189353	0.505141	15	C5 GOBP
GOBP_CELLULAR_LIPID_CATABOLIC_PROCESS	0.977035	0.999788	0.0487011	0.188021	0.501588	15	C5 GOBP
GOBP_CELLULAR_MONOVALENT_INORGANIC_CATION_HOMEOSTASIS	0.929524	0.999788	0.0467883	-0.234077	-0.600187	14	C5 GOBP
GOBP_CELLULAR_PROTEIN_CATABOLIC_PROCESS	0.953445	0.999788	0.0445962	-0.178984	-0.733627	158	C5 GOBP
GOBP_CELLULAR_RESPONSE_TO_HYDROGEN_PEROXIDE	0.973734	0.999788	0.0439759	-0.199387	-0.502802	12	C5 GOBP
GOBP_CELLULAR_RESPONSE_TO_OXYGEN_LEVELS	0.946281	0.999788	0.0496901	0.189876	0.675459	62	C5 GOBP
GOBP_CELL_AGING	0.924419	0.999788	0.04783	-0.242039	-0.608856	13	C5 GOBP
GOBP_CELL_CELL_SIGNALING_BY_WNT	0.964803	0.999788	0.0488971	0.177521	0.667489	81	C5 GOBP
GOBP_CELL_CYCLE	0.995643	0.999788	0.0497903	0.148894	0.686722	267	C5 GOBP
GOBP_CELL_CYCLE_G2_M_PHASE_TRANSITION	0.993952	0.999788	0.0463228	0.14656	0.530371	65	C5 GOBP
GOBP_CELL_CYCLE_PHASE_TRANSITION	0.981328	0.999788	0.048215	0.167724	0.678561	118	C5 GOBP
GOBP_CELL_CYCLE_PROCESS	0.972399	0.999788	0.0496901	0.161457	0.720061	205	C5 GOBP
GOBP_CELL_PROJECTION_ASSEMBLY	0.993852	0.999788	0.04707	0.152166	0.550528	66	C5 GOBP
GOBP_CELL_SURFACE_RECEPTOR_SIGNALING_PATHWAY_INVOLVED_IN_CELL_CELL_SIGNALING	0.964803	0.999788	0.0488971	0.177521	0.667489	81	C5 GOBP
GOBP_CHROMATIN_ORGANIZATION_INVOLVED_IN_REGULATION_OF_TRANSCRIPTION	0.963671	0.999788	0.0453152	-0.213532	-0.553035	15	C5 GOBP
GOBP_CHROMATIN_REMODELING	0.996	0.999788	0.045862	0.141885	0.438889	31	C5 GOBP
GOBP_CHROMOSOME_LOCALIZATION	0.991684	0.999788	0.04783	0.170474	0.462324	16	C5 GOBP
GOBP_CILIARY_BASAL_BODY_PLASMA_MEMBRANE_DOCKING	0.958246	0.999788	0.0495902	0.208856	0.557169	15	C5 GOBP
GOBP_CILIUM_ORGANIZATION	0.935922	0.999788	0.0473534	-0.205112	-0.64376	33	C5 GOBP
GOBP_CIRCADIAN_RHYTHM	0.973333	0.999788	0.0446854	-0.200949	-0.515244	14	C5 GOBP
GOBP_CORTICAL_CYTOSKELETON_ORGANIZATION	0.986	0.999788	0.0463228	0.178343	0.504161	19	C5 GOBP
GOBP_CYTOKINESIS	0.953216	0.999788	0.0466948	-0.196588	-0.611309	32	C5 GOBP
GOBP_CYTOPLASMIC_PATTERN_RECOGNITION_RECEPTOR_SIGNALING_PATHWAY_IN_RESPONSE_TO_VIRUS	0.94958	0.999788	0.0502948	0.227233	0.541797	10	C5 GOBP
GOBP_DNA_CONFORMATION_CHANGE	0.989879	0.999788	0.0466948	0.168526	0.550146	40	C5 GOBP
GOBP_DNA_MODIFICATION	0.934156	0.999788	0.0500923	0.237878	0.613743	13	C5 GOBP
GOBP_DNA_RECOMBINATION	0.982213	0.999788	0.0459538	-0.162733	-0.514096	35	C5 GOBP
GOBP_DNA_TEMPLATED_TRANSCRIPTION_TERMINATION	0.950287	0.999788	0.0459538	-0.22398	-0.580096	15	C5 GOBP
GOBP_DOUBLE_STRAND_BREAK_REPAIR	0.957282	0.999788	0.0463228	-0.192803	-0.605128	33	C5 GOBP
GOBP_EMBRYO_DEVELOPMENT	0.953578	0.999788	0.0463228	-0.182527	-0.678312	79	C5 GOBP
GOBP_ENDOSOMAL_TRANSPORT	0.964567	0.999788	0.0466015	-0.189644	-0.636096	46	C5 GOBP
GOBP_ENDOSOME_ORGANIZATION	0.940727	0.999788	0.0464155	-0.231941	-0.600714	15	C5 GOBP
GOBP_GLYCEROLIPID_METABOLIC_PROCESS	0.935673	0.999788	0.0475434	-0.208058	-0.646976	32	C5 GOBP
GOBP_GLYCEROPHOSPHOLIPID_METABOLIC_PROCESS	0.914683	0.999788	0.049391	-0.21416	-0.657688	30	C5 GOBP
GOBP_GLYCOSYL_COMPOUND_METABOLIC_PROCESS	0.983299	0.999788	0.0484088	0.184271	0.491583	15	C5 GOBP
GOBP_HEMATOPOIETIC_STEM_CELL_DIFFERENTIATION	0.995951	0.999788	0.0464155	0.159686	0.521289	40	C5 GOBP
GOBP_IMPORT_ACROSS_PLASMA_MEMBRANE	0.915966	0.999788	0.0519512	0.254645	0.607155	10	C5 GOBP
GOBP_INTERLEUKIN_1_MEDIATED_SIGNALING_PATHWAY	0.958661	0.999788	0.046882	0.185036	0.617063	43	C5 GOBP
GOBP_IRE1_MEDIATED_UNFOLDED_PROTEIN_RESPONSE	0.95842	0.999788	0.049391	0.212936	0.57748	16	C5 GOBP
GOBP_IRON_ION_HOMEOSTASIS	0.995984	0.999788	0.0460458	0.163409	0.44929	17	C5 GOBP
GOBP_LIMBIC_SYSTEM_DEVELOPMENT	0.915966	0.999788	0.0519512	0.252363	0.601715	10	C5 GOBP
GOBP_MACROMOLECULE_DEACYLATION	0.942857	0.999788	0.0461379	-0.224883	-0.576612	14	C5 GOBP
GOBP_MALE_GAMETE_GENERATION	0.925049	0.999788	0.0486034	-0.211925	-0.666374	34	C5 GOBP
GOBP_MEMBRANE_DOCKING	0.960825	0.999788	0.0488971	0.188286	0.564049	27	C5 GOBP
GOBP_MITOTIC_CELL_CYCLE	0.989224	0.999788	0.0495902	0.162258	0.695503	165	C5 GOBP
GOBP_MITOTIC_SISTER_CHROMATID_SEGREGATION	0.959432	0.999788	0.048215	0.198546	0.599499	28	C5 GOBP
GOBP_MODIFICATION_DEPENDENT_MACROMOLECULE_CATABOLIC_PROCESS	0.94605	0.999788	0.0465084	-0.180267	-0.712189	129	C5 GOBP
GOBP_MUSCLE_HYPERTROPHY	0.93621	0.999788	0.0457704	-0.230082	-0.580207	12	C5 GOBP
GOBP_NEGATIVE_REGULATION_OF_CELL_DEVELOPMENT	0.948375	0.999788	0.0460458	-0.23012	-0.595998	15	C5 GOBP
GOBP_NEGATIVE_REGULATION_OF_GENE_EXPRESSION_EPIGENETIC	0.982942	0.999788	0.049391	0.193448	0.48059	12	C5 GOBP
GOBP_NEGATIVE_REGULATION_OF_MRNA_METABOLIC_PROCESS	0.970817	0.999788	0.0457704	-0.188828	-0.553048	24	C5 GOBP
GOBP_NEGATIVE_REGULATION_OF_NERVOUS_SYSTEM_DEVELOPMENT	0.943715	0.999788	0.0454059	-0.220655	-0.556435	12	C5 GOBP
GOBP_NEGATIVE_REGULATION_OF_PROTEIN_POLYMERIZATION	0.920335	0.999788	0.0516356	0.235666	0.616853	14	C5 GOBP
GOBP_NEGATIVE_REGULATION_OF_RESPONSE_TO_ENDOPLASMIC_RETICULUM_STRESS	0.93621	0.999788	0.0457704	-0.231575	-0.583971	12	C5 GOBP
GOBP_NEGATIVE_REGULATION_OF_TRANSFORMING_GROWTH_FACTOR_BETA_RECEPTOR_SIGNALING_PATHWAY	0.933902	0.999788	0.0517405	0.237707	0.590544	12	C5 GOBP
GOBP_NEGATIVE_REGULATION_OF_TRANSMEMBRANE_RECEPTOR_PROTEIN_SERINE_THREONINE_KINASE_SIGNALING_PATHWAY	0.933902	0.999788	0.0517405	0.237707	0.590544	12	C5 GOBP
GOBP_NEGATIVE_REGULATION_OF_TRANSMEMBRANE_TRANSPORT	0.943633	0.999788	0.0502948	0.221191	0.590077	15	C5 GOBP
GOBP_NEGATIVE_REGULATION_OF_TRANSPORT	0.989775	0.999788	0.0471642	0.155183	0.550571	61	C5 GOBP
GOBP_NIK_NF_KAPPAB_SIGNALING	0.964706	0.999788	0.0464155	-0.17942	-0.629584	56	C5 GOBP
GOBP_NON_CANONICAL_WNT_SIGNALING_PATHWAY	0.982213	0.999788	0.0459538	0.168097	0.557702	42	C5 GOBP
GOBP_NUCLEAR_CHROMOSOME_SEGREGATION	0.97379	0.999788	0.0472587	0.178645	0.569108	35	C5 GOBP
GOBP_NUCLEAR_TRANSCRIBED_MRNA_CATABOLIC_PROCESS_EXONUCLEOLYTIC	0.94958	0.999788	0.0502948	0.228747	0.545406	10	C5 GOBP
GOBP_NUCLEOSIDE_METABOLIC_PROCESS	0.938272	0.999788	0.0498907	0.236555	0.610331	13	C5 GOBP
GOBP_ORGANELLE_FISSION	0.949119	0.999788	0.04707	-0.182434	-0.640937	58	C5 GOBP
GOBP_ORGANELLE_TRANSPORT_ALONG_MICROTUBULE	0.938947	0.999788	0.0509083	0.226882	0.560813	11	C5 GOBP
GOBP_ORGANIC_ACID_TRANSPORT	0.983539	0.999788	0.0477342	0.19568	0.504869	13	C5 GOBP
GOBP_ORGANONITROGEN_COMPOUND_CATABOLIC_PROCESS	0.938662	0.999788	0.0452247	-0.179113	-0.761489	203	C5 GOBP
GOBP_PATTERN_RECOGNITION_RECEPTOR_SIGNALING_PATHWAY	0.982178	0.999788	0.0460458	0.177996	0.578419	38	C5 GOBP
GOBP_PLASMA_MEMBRANE_ORGANIZATION	0.95679	0.999788	0.0489954	0.220818	0.569726	13	C5 GOBP
GOBP_PLATELET_AGGREGATION	0.951983	0.999788	0.0498907	0.211892	0.56527	15	C5 GOBP
GOBP_POSITIVE_REGULATION_OF_ACTIN_FILAMENT_BUNDLE_ASSEMBLY	0.965021	0.999788	0.0486034	0.210348	0.542713	13	C5 GOBP
GOBP_POSITIVE_REGULATION_OF_CELL_CYCLE	0.948207	0.999788	0.0479259	-0.194367	-0.655466	47	C5 GOBP
GOBP_POSITIVE_REGULATION_OF_CELL_CYCLE_ARREST	0.933902	0.999788	0.0517405	0.236419	0.587345	12	C5 GOBP
GOBP_POSITIVE_REGULATION_OF_CELL_CYCLE_PROCESS	0.960159	0.999788	0.0473534	0.189336	0.617902	39	C5 GOBP
GOBP_POSITIVE_REGULATION_OF_CELL_MORPHOGENESIS_INVOLVED_IN_DIFFERENTIATION	0.97093	0.999788	0.0455878	-0.207456	-0.521861	13	C5 GOBP
GOBP_POSITIVE_REGULATION_OF_CHROMOSOME_ORGANIZATION	0.925703	0.999788	0.049391	0.205027	0.62807	30	C5 GOBP
GOBP_POSITIVE_REGULATION_OF_ENDOCYTOSIS	0.948767	0.999788	0.045679	-0.242901	-0.592476	11	C5 GOBP
GOBP_POSITIVE_REGULATION_OF_ENDOTHELIAL_CELL_MIGRATION	0.952015	0.999788	0.0460458	-0.214769	-0.565138	16	C5 GOBP
GOBP_POSITIVE_REGULATION_OF_EPITHELIAL_CELL_MIGRATION	0.941748	0.999788	0.04707	-0.212981	-0.613024	22	C5 GOBP
GOBP_POSITIVE_REGULATION_OF_NIK_NF_KAPPAB_SIGNALING	0.954111	0.999788	0.0457704	-0.220487	-0.571049	15	C5 GOBP
GOBP_POSITIVE_REGULATION_OF_ORGANELLE_ASSEMBLY	0.946502	0.999788	0.0494905	0.228408	0.58931	13	C5 GOBP
GOBP_POSTTRANSCRIPTIONAL_REGULATION_OF_GENE_EXPRESSION	0.983051	0.999788	0.049094	0.165725	0.710812	160	C5 GOBP
GOBP_POST_TRANSLATIONAL_PROTEIN_MODIFICATION	0.992233	0.999788	0.0446854	-0.157742	-0.571178	71	C5 GOBP
GOBP_PROTEIN_CATABOLIC_PROCESS	0.979401	0.999788	0.0436251	-0.166815	-0.701219	182	C5 GOBP
GOBP_PROTEIN_LOCALIZATION_TO_NUCLEOPLASM	0.975285	0.999788	0.0445071	-0.214789	-0.510309	10	C5 GOBP
GOBP_PROTEIN_MODIFICATION_BY_SMALL_PROTEIN_REMOVAL	0.993827	0.999788	0.0472587	0.147046	0.541147	70	C5 GOBP
GOBP_PROTEIN_POLYMERIZATION	0.971774	0.999788	0.0473534	0.182809	0.625477	53	C5 GOBP
GOBP_PROTEIN_TRANSMEMBRANE_TRANSPORT	0.988528	0.999788	0.0441523	-0.188463	-0.488108	15	C5 GOBP
GOBP_PROTEOLYSIS	0.952294	0.999788	0.0439759	-0.177006	-0.779659	266	C5 GOBP
GOBP_RECEPTOR_CLUSTERING	0.939163	0.999788	0.0462303	-0.247309	-0.587573	10	C5 GOBP
GOBP_REGULATION_OF_AXONOGENESIS	0.9606	0.999788	0.0445962	-0.208162	-0.524929	12	C5 GOBP
GOBP_REGULATION_OF_BLOOD_CIRCULATION	0.986717	0.999788	0.043888	-0.187395	-0.457086	11	C5 GOBP
GOBP_REGULATION_OF_CATION_TRANSMEMBRANE_TRANSPORT	0.937008	0.999788	0.0479259	-0.191256	-0.629618	40	C5 GOBP
GOBP_REGULATION_OF_CELLULAR_AMINE_METABOLIC_PROCESS	0.988024	0.999788	0.0461379	-0.163819	-0.523136	37	C5 GOBP
GOBP_REGULATION_OF_CELLULAR_AMINO_ACID_METABOLIC_PROCESS	0.994071	0.999788	0.0454059	-0.140569	-0.444076	35	C5 GOBP
GOBP_REGULATION_OF_CELLULAR_COMPONENT_BIOGENESIS	0.949474	0.999788	0.0503964	0.178944	0.750974	145	C5 GOBP
GOBP_REGULATION_OF_CELL_MORPHOGENESIS_INVOLVED_IN_DIFFERENTIATION	0.939709	0.999788	0.0502948	0.221636	0.601076	16	C5 GOBP
GOBP_REGULATION_OF_CHROMOSOME_ORGANIZATION	0.986028	0.999788	0.0462303	0.168996	0.570847	49	C5 GOBP
GOBP_REGULATION_OF_DOUBLE_STRAND_BREAK_REPAIR_VIA_HOMOLOGOUS_RECOMBINATION	0.991597	0.999788	0.0483118	0.189673	0.45224	10	C5 GOBP
GOBP_REGULATION_OF_ENDOTHELIAL_CELL_MIGRATION	0.936345	0.999788	0.0498907	0.204627	0.590403	22	C5 GOBP
GOBP_REGULATION_OF_GENE_EXPRESSION_EPIGENETIC	0.987629	0.999788	0.0476387	0.156802	0.469731	27	C5 GOBP
GOBP_REGULATION_OF_HEMATOPOIETIC_PROGENITOR_CELL_DIFFERENTIATION	0.996016	0.999788	0.045679	0.148677	0.48521	39	C5 GOBP
GOBP_REGULATION_OF_HEMATOPOIETIC_STEM_CELL_DIFFERENTIATION	0.994059	0.999788	0.0454968	0.149474	0.485735	38	C5 GOBP
GOBP_REGULATION_OF_INTRACELLULAR_TRANSPORT	0.954825	0.999788	0.0489954	0.185419	0.683696	71	C5 GOBP
GOBP_REGULATION_OF_MRNA_METABOLIC_PROCESS	0.988189	0.999788	0.0454968	-0.162925	-0.633837	113	C5 GOBP
GOBP_REGULATION_OF_MUSCLE_ADAPTATION	0.978947	0.999788	0.0489954	0.188391	0.465671	11	C5 GOBP
GOBP_REGULATION_OF_MUSCLE_HYPERTROPHY	0.989496	0.999788	0.0484088	0.196589	0.468732	10	C5 GOBP
GOBP_REGULATION_OF_NEURON_DIFFERENTIATION	0.989474	0.999788	0.048506	0.172063	0.425309	11	C5 GOBP
GOBP_REGULATION_OF_ORGANELLE_ASSEMBLY	0.994129	0.999788	0.0449543	-0.155809	-0.459337	25	C5 GOBP
GOBP_REGULATION_OF_PROTEIN_CATABOLIC_PROCESS	0.960825	0.999788	0.0488971	0.181321	0.664535	69	C5 GOBP
GOBP_REGULATION_OF_STEM_CELL_DIFFERENTIATION	0.948104	0.999788	0.048022	0.189632	0.623596	41	C5 GOBP
GOBP_REGULATION_OF_SUBSTRATE_ADHESION_DEPENDENT_CELL_SPREADING	0.936047	0.999788	0.0472587	-0.238138	-0.599042	13	C5 GOBP
GOBP_REGULATION_OF_TELOMERE_MAINTENANCE_VIA_TELOMERE_LENGTHENING	0.962963	0.999788	0.0462303	-0.201356	-0.549607	18	C5 GOBP
GOBP_REGULATION_OF_TRANSCRIPTION_FROM_RNA_POLYMERASE_II_PROMOTER_IN_RESPONSE_TO_HYPOXIA	0.926148	0.999788	0.049094	0.198388	0.652391	41	C5 GOBP
GOBP_RHYTHMIC_PROCESS	0.918699	0.999788	0.0502948	0.216165	0.618771	21	C5 GOBP
GOBP_RIBONUCLEOPROTEIN_COMPLEX_BIOGENESIS	0.966102	0.999788	0.0498907	0.17101	0.710599	138	C5 GOBP
GOBP_RNA_PROCESSING	0.993363	0.999788	0.0506004	0.157894	0.710594	228	C5 GOBP
GOBP_SISTER_CHROMATID_SEGREGATION	0.949799	0.999788	0.048215	0.18844	0.577257	30	C5 GOBP
GOBP_SMALL_MOLECULE_CATABOLIC_PROCESS	0.996101	0.999788	0.0446854	-0.154208	-0.479525	32	C5 GOBP
GOBP_SPINDLE_ASSEMBLY	0.94012	0.999788	0.0484088	0.21523	0.611267	20	C5 GOBP
GOBP_SPROUTING_ANGIOGENESIS	0.978682	0.999788	0.0452247	-0.196734	-0.494891	13	C5 GOBP
GOBP_STEM_CELL_DIFFERENTIATION	0.982036	0.999788	0.0464155	0.175253	0.591982	49	C5 GOBP
GOBP_STEROID_BIOSYNTHETIC_PROCESS	0.98768	0.999788	0.0474483	0.176683	0.509777	22	C5 GOBP
GOBP_TRNA_METABOLIC_PROCESS	0.917695	0.999788	0.0509083	0.246098	0.634951	13	C5 GOBP
GOBP_TUMOR_NECROSIS_FACTOR_MEDIATED_SIGNALING_PATHWAY	0.988235	0.999788	0.0453152	-0.161542	-0.568281	57	C5 GOBP
GOBP_VIRAL_TRANSLATION	0.931559	0.999788	0.0466015	-0.256918	-0.610401	10	C5 GOBP
GOBP_VIRION_ASSEMBLY	0.966457	0.999788	0.049391	0.206273	0.539918	14	C5 GOBP
GOBP_AMINE_METABOLIC_PROCESS	0.998008	0.999852	0.0455878	0.147937	0.492915	44	C5 GOBP
GOBP_ANAPHASE_PROMOTING_COMPLEX_DEPENDENT_CATABOLIC_PROCESS	0.998004	0.999852	0.045679	-0.138714	-0.453913	41	C5 GOBP
GOBP_REGULATION_OF_DNA_TEMPLATED_TRANSCRIPTION_IN_RESPONSE_TO_STRESS	0.997976	0.999852	0.0463228	0.139878	0.474529	51	C5 GOBP
GOBP_CELL_DIVISION	1	1	0.0466948	0.104525	0.402819	87	C5 GOBP
GOBP_RECOMBINATIONAL_REPAIR	1	1	0.0454968	-0.137265	-0.374422	19	C5 GOBP
GOBP_RNA_SPLICING	1	1	0.042417	-0.146945	-0.603614	157	C5 GOBP
GAUCHER_PBMC_YF_VAX_STAMARIL_UNKNOWN_AGE_10DY_UP	5.64899e-06	0.00714567	0.610527	-0.679602	-2.30957	50	C7 immunological signature
GAUCHER_PBMC_YF_VAX_STAMARIL_UNKNOWN_AGE_7DY_UP	7.9064e-06	0.00714567	0.593325	-0.635245	-2.27536	65	C7 immunological signature
GSE13485_CTRL_VS_DAY7_YF17D_VACCINE_PBMC_DN	3.27834e-06	0.00714567	0.627257	-0.722871	-2.35024	41	C7 immunological signature
GSE13485_DAY1_VS_DAY7_YF17D_VACCINE_PBMC_DN	9.09119e-06	0.00714567	0.593325	-0.742984	-2.3414	33	C7 immunological signature
GSE13485_PRE_VS_POST_YF17D_VACCINATION_PBMC_DN	2.11624e-06	0.00714567	0.627257	-0.726827	-2.34899	38	C7 immunological signature
GSE19888_ADENOSINE_A3R_INH_PRETREAT_AND_ACT_BY_A3R_VS_TCELL_MEMBRANES_ACT_MAST_CELL_UP	7.71101e-06	0.00714567	0.593325	-0.657777	-2.29918	55	C7 immunological signature
GSE13485_DAY3_VS_DAY7_YF17D_VACCINE_PBMC_DN	1.39612e-05	0.00940583	0.593325	-0.749984	-2.34216	31	C7 immunological signature
GAUCHER_PBMC_YF_VAX_STAMARIL_UNKNOWN_AGE_3DY_UP	2.09293e-05	0.0112172	0.57561	-0.661169	-2.24693	50	C7 immunological signature
HOWARD_DENDRITIC_CELL_INACT_MONOV_INFLUENZA_A_INDONESIA_05_2005_H5N1_AGE_18_49YO_1DY_UP	2.14069e-05	0.0112172	0.57561	-0.743644	-2.32236	31	C7 immunological signature
GSE2770_TGFB_AND_IL4_ACT_VS_ACT_CD4_TCELL_2H_DN	3.50753e-05	0.0165415	0.557332	-0.636913	-2.22089	53	C7 immunological signature
GSE42021_TREG_PLN_VS_CD24LO_TREG_THYMUS_DN	9.59069e-05	0.0411179	0.538434	-0.638916	-2.11757	45	C7 immunological signature
ERWIN_COHEN_BLOOD_VACCINE_TC_83_AGE_23_48YO_VACCINATED_VS_CONTROL_7DY_UP	0.000153981	0.0491534	0.518848	-0.781222	-2.22898	20	C7 immunological signature
GSE13485_CTRL_VS_DAY3_YF17D_VACCINE_PBMC_DN	0.000158656	0.0491534	0.518848	-0.694712	-2.20323	36	C7 immunological signature
GSE21546_UNSTIM_VS_ANTI_CD3_STIM_ELK1_KO_DP_THYMOCYTES_UP	0.000131277	0.0491534	0.518848	-0.689412	-2.17258	33	C7 immunological signature
GSE26030_TH1_VS_TH17_DAY5_POST_POLARIZATION_UP	0.000166763	0.0491534	0.518848	-0.684932	-2.19804	37	C7 immunological signature
HOWARD_MONOCYTE_INACT_MONOV_INFLUENZA_A_INDONESIA_05_2005_H5N1_AGE_18_49YO_1DY_UP	0.000140613	0.0491534	0.518848	-0.705936	-2.2395	34	C7 immunological signature
ERWIN_COHEN_BLOOD_TC_83_AGE_23_48YO_VACCINATED_VS_CONTROL_2DY_UP	0.000246595	0.0604098	0.498493	-0.719286	-2.20996	29	C7 immunological signature
GSE10325_LUPUS_CD4_TCELL_VS_LUPUS_BCELL_DN	0.000256163	0.0604098	0.498493	0.852708	2.00219	10	C7 immunological signature
GSE42724_NAIVE_BCELL_VS_PLASMABLAST_UP	0.000269	0.0604098	0.498493	-0.635711	-2.09182	43	C7 immunological signature
GSE6269_FLU_VS_STREP_PNEUMO_INF_PBMC_UP	0.000256239	0.0604098	0.498493	-0.590381	-2.09881	58	C7 immunological signature
ZAK_PBMC_MRKAD5_HIV_1_GAG_POL_NEF_AGE_20_50YO_3DY_UP	0.000220651	0.0604098	0.518848	-0.756532	-2.2496	23	C7 immunological signature
GSE21546_ELK1_KO_VS_SAP1A_KO_AND_ELK1_KO_DP_THYMOCYTES_UP	0.000297823	0.0630913	0.498493	-0.593888	-2.07086	53	C7 immunological signature
HOWARD_PBMC_INACT_MONOV_INFLUENZA_A_INDONESIA_05_2005_H5N1_AGE_19_39YO_AS03_ADJUVANT_VS_BUFFER_1DY_UP	0.000307697	0.0630913	0.498493	-0.712405	-2.18882	29	C7 immunological signature
GSE42021_TREG_PLN_VS_TREG_PRECURSORS_THYMUS_DN	0.000338062	0.0664292	0.498493	-0.583668	-2.06468	57	C7 immunological signature
GSE21360_NAIVE_VS_QUATERNARY_MEMORY_CD8_TCELL_DN	0.000407061	0.0767879	0.498493	-0.639062	-2.07776	41	C7 immunological signature
GSE18791_CTRL_VS_NEWCASTLE_VIRUS_DC_8H_DN	0.000428255	0.0775325	0.498493	-0.706768	-2.19551	30	C7 immunological signature
GSE42021_CD24INT_VS_CD24LOW_TREG_THYMUS_DN	0.000476769	0.0775325	0.498493	-0.707377	-2.1755	28	C7 immunological signature
QUEREC_PBMC_YF_17D_VACCINE_AGE_18_45YO_3DY_UP	0.000462317	0.0775325	0.498493	-0.850247	-2.07271	11	C7 immunological signature
QUEREC_PBMC_YF_17D_VACCINE_AGE_18_45YO_7DY_UP	0.000462317	0.0775325	0.498493	-0.850247	-2.07271	11	C7 immunological signature
SCHERER_PBMC_YF_VAX_AGE_18_40YO_4_TO_7DY_UP	0.000508283	0.0799021	0.477271	-0.505241	-1.89314	88	C7 immunological signature
GSE18791_UNSTIM_VS_NEWCATSLE_VIRUS_DC_6H_DN	0.000553835	0.0816214	0.477271	-0.683495	-2.13452	31	C7 immunological signature
HARALAMBIEVA_PBMC_M_M_R_II_AGE_11_22YO_VACCINATED_VS_UNVACCINATED_7YR_UP	0.000542617	0.0816214	0.477271	-0.541137	-1.95562	67	C7 immunological signature
GSE19888_ADENOSINE_A3R_INH_VS_ACT_WITH_INHIBITOR_PRETREATMENT_IN_MAST_CELL_UP	0.000578155	0.0826236	0.477271	-0.639659	-2.06701	40	C7 immunological signature
GARCIA_PINERES_PBMC_HPV_16_L1_VLP_AGE_18_25YO_STIMULATED_VS_UNSTIMULATED_0DY_VACCINATION_INDEPENDENT_UP	0.000728268	0.0980632	0.477271	-0.675798	-2.11048	31	C7 immunological signature
GSE22589_HEALTHY_VS_HIV_INFECTED_DC_DN	0.000748574	0.0980632	0.477271	-0.663233	-2.07751	32	C7 immunological signature
GSE43863_TFH_VS_LY6C_LOW_CXCR5NEG_EFFECTOR_CD4_TCELL_UP	0.000708448	0.0980632	0.477271	-0.624829	-2.03148	41	C7 immunological signature
GSE22196_HEALTHY_VS_OBESE_MOUSE_SKIN_GAMMADELTA_TCELL_DN	0.000952654	0.121425	0.477271	0.534819	1.92917	55	C7 immunological signature
GSE24142_EARLY_THYMIC_PROGENITOR_VS_DN2_THYMOCYTE_DN	0.00111925	0.125675	0.45506	0.643231	1.98127	28	C7 immunological signature
GSE35435_RESTING_VS_IL4_TREATED_MACROPHAGE_UP	0.00111479	0.125675	0.45506	-0.622957	-2.0133	38	C7 immunological signature
GSE6269_HEALTHY_VS_STAPH_AUREUS_INF_PBMC_UP	0.00109319	0.125675	0.45506	-0.615794	-2.00211	41	C7 immunological signature
SCHERER_PBMC_APSV_WETVAX_AGE_18_40YO_JOINT_TO_VACCINIA_AND_YELLOW_FEVER_UP	0.00108412	0.125675	0.45506	-0.7047	-2.10585	24	C7 immunological signature
SCHERER_PBMC_YF_VAX_AGE_18_40YO_JOINT_TO_VACCINIA_AND_YELLOW_FEVER_UP	0.00108412	0.125675	0.45506	-0.7047	-2.10585	24	C7 immunological signature
GSE42021_CD24HI_VS_CD24LOW_TREG_THYMUS_DN	0.00116796	0.128095	0.45506	-0.679232	-2.10997	30	C7 immunological signature
GSE3982_EOSINOPHIL_VS_TH2_UP	0.0011971	0.128308	0.45506	0.641843	1.97699	28	C7 immunological signature
GSE18791_UNSTIM_VS_NEWCATSLE_VIRUS_DC_10H_DN	0.00123821	0.129765	0.45506	-0.678047	-2.10629	30	C7 immunological signature
GSE42021_TREG_VS_TCONV_PLN_UP	0.00133084	0.13644	0.45506	-0.555345	-1.96449	57	C7 immunological signature
GSE21546_UNSTIM_VS_ANTI_CD3_STIM_SAP1A_KO_AND_ELK1_KO_DP_THYMOCYTES_UP	0.00141384	0.13891	0.45506	-0.67421	-2.09437	30	C7 immunological signature
GSE3982_CTRL_VS_LPS_48H_DC_DN	0.00139896	0.13891	0.45506	-0.648172	-2.03033	32	C7 immunological signature
GSE40685_TREG_VS_FOXP3_KO_TREG_PRECURSOR_UP	0.00144897	0.139456	0.45506	-0.558356	-1.94696	53	C7 immunological signature
GSE21546_WT_VS_SAP1A_KO_DP_THYMOCYTES_UP	0.00148741	0.140293	0.45506	-0.543304	-1.93145	58	C7 immunological signature
GSE14000_UNSTIM_VS_4H_LPS_DC_DN	0.00161945	0.149751	0.45506	-0.6323	-2.02914	37	C7 immunological signature
GSE13485_DAY7_VS_DAY21_YF17D_VACCINE_PBMC_UP	0.00173287	0.157158	0.45506	-0.693224	-2.07156	24	C7 immunological signature
GSE21360_NAIVE_VS_QUATERNARY_MEMORY_CD8_TCELL_UP	0.00186357	0.165823	0.45506	-0.619466	-1.95215	33	C7 immunological signature
GSE26495_PD1HIGH_VS_PD1LOW_CD8_TCELL_DN	0.00228614	0.1975	0.431708	-0.667987	-2.00508	25	C7 immunological signature
GSE33424_CD161_INT_VS_NEG_CD8_TCELL_UP	0.00230333	0.1975	0.431708	-0.578899	-1.95477	49	C7 immunological signature
GSE43863_TFH_VS_LY6C_INT_CXCR5POS_MEMORY_CD4_TCELL_UP	0.00239511	0.201703	0.431708	-0.707048	-2.02282	21	C7 immunological signature
GSE17974_IL4_AND_ANTI_IL12_VS_UNTREATED_48H_ACT_CD4_TCELL_DN	0.00246937	0.204308	0.431708	-0.681832	-2.0084	22	C7 immunological signature
GSE36826_WT_VS_IL1R_KO_SKIN_UP	0.00259558	0.211048	0.431708	0.648914	1.91574	24	C7 immunological signature
GSE7509_DC_VS_MONOCYTE_WITH_FCGRIIB_STIM_DN	0.00298353	0.23848	0.431708	-0.57638	-1.88833	44	C7 immunological signature
GSE18791_CTRL_VS_NEWCASTLE_VIRUS_DC_4H_DN	0.00312807	0.242921	0.431708	-0.68014	-2.06937	26	C7 immunological signature
GSE42021_CD24HI_VS_CD24INT_TREG_THYMUS_DN	0.0031421	0.242921	0.431708	-0.512841	-1.84627	66	C7 immunological signature
GSE18791_CTRL_VS_NEWCASTLE_VIRUS_DC_6H_DN	0.0036609	0.278465	0.431708	-0.615839	-1.92905	32	C7 immunological signature
GSE2770_TGFB_AND_IL4_VS_IL12_TREATED_ACT_CD4_TCELL_2H_UP	0.00405418	0.303484	0.407018	0.521836	1.78918	45	C7 immunological signature
MATSUMIYA_PBMC_MODIFIED_VACCINIA_ANKARA_VACCINE_AGE_18_55YO_2DY_UP	0.0042377	0.312266	0.407018	-0.721766	-1.9679	17	C7 immunological signature
GSE18281_SUBCAPSULAR_VS_PERIMEDULLARY_CORTICAL_REGION_OF_THYMUS_DN	0.00446251	0.321783	0.407018	-0.687444	-1.96673	21	C7 immunological signature
GSE19888_CTRL_VS_TCELL_MEMBRANES_ACT_MAST_CELL_PRETREAT_A3R_INH_DN	0.00450332	0.321783	0.407018	-0.586674	-1.89604	38	C7 immunological signature
GSE21927_SPLEEN_C57BL6_VS_4T1_TUMOR_BALBC_MONOCYTES_DN	0.00465649	0.327761	0.407018	-0.495515	-1.80071	69	C7 immunological signature
GSE37534_UNTREATED_VS_PIOGLITAZONE_TREATED_CD4_TCELL_PPARG1_AND_FOXP3_TRASDUCED_DN	0.00498828	0.345952	0.407018	-0.527024	-1.84215	55	C7 immunological signature
GSE34205_HEALTHY_VS_FLU_INF_INFANT_PBMC_DN	0.00512964	0.3506	0.407018	-0.549198	-1.88767	52	C7 immunological signature
GSE3982_MAST_CELL_VS_BCELL_DN	0.00520809	0.350876	0.407018	0.579014	1.8012	30	C7 immunological signature
GSE15624_CTRL_VS_6H_HALOFUGINONE_TREATED_CD4_TCELL_UP	0.00537723	0.352208	0.407018	-0.711732	-1.94054	17	C7 immunological signature
GSE37533_PPARG1_FOXP3_VS_FOXP3_TRANSDUCED_CD4_TCELL_PIOGLITAZONE_TREATED_UP	0.00531694	0.352208	0.407018	-0.550906	-1.8308	46	C7 immunological signature
GSE34156_UNTREATED_VS_6H_NOD2_AND_TLR1_TLR2_LIGAND_TREATED_MONOCYTE_DN	0.00656274	0.423971	0.407018	-0.617847	-1.91929	30	C7 immunological signature
GSE7460_CTRL_VS_TGFB_TREATED_ACT_FOXP3_HET_TCONV_DN	0.00674382	0.429782	0.407018	0.528545	1.78041	42	C7 immunological signature
ANDERSON_BLOOD_CN54GP140_ADJUVANTED_WITH_GLA_AF_AGE_18_45YO_6HR_DN	0.00761151	0.454378	0.407018	0.725841	1.84511	13	C7 immunological signature
GSE11057_NAIVE_VS_MEMORY_CD4_TCELL_DN	0.00727335	0.454378	0.407018	0.433799	1.65028	75	C7 immunological signature
GSE3400_UNTREATED_VS_IFNB_TREATED_MEF_DN	0.00757536	0.454378	0.407018	0.641367	1.87176	23	C7 immunological signature
GSE37533_PPARG1_FOXP3_VS_FOXP3_TRANSDUCED_CD4_TCELL_DN	0.0074873	0.454378	0.407018	-0.503525	-1.80356	65	C7 immunological signature
GSE39382_IL3_VS_IL3_IL33_TREATED_MAST_CELL_UP	0.00754975	0.454378	0.407018	0.499982	1.72938	47	C7 immunological signature
GSE10325_MYELOID_VS_LUPUS_MYELOID_DN	0.00854537	0.503749	0.38073	-0.502491	-1.77752	57	C7 immunological signature
GSE34515_CD16_NEG_VS_POS_MONOCYTE_DN	0.00871712	0.50753	0.38073	0.524993	1.72977	39	C7 immunological signature
GSE2124_CTRL_VS_LYMPHOTOXIN_BETA_TREATED_MLN_UP	0.00906118	0.51485	0.38073	0.492962	1.69685	46	C7 immunological signature
GSE36826_WT_VS_IL1R_KO_SKIN_STAPH_AUREUS_INF_DN	0.0089586	0.51485	0.38073	-0.562812	-1.82731	39	C7 immunological signature
GSE11057_NAIVE_VS_CENT_MEMORY_CD4_TCELL_DN	0.00969225	0.524883	0.38073	0.462536	1.71474	63	C7 immunological signature
GSE23308_WT_VS_MINERALCORTICOID_REC_KO_MACROPHAGE_CORTICOSTERONE_TREATED_DN	0.00970578	0.524883	0.38073	0.49966	1.7316	48	C7 immunological signature
GSE26890_CXCR1_NEG_VS_POS_EFFECTOR_CD8_TCELL_UP	0.0097783	0.524883	0.38073	-0.538553	-1.7644	44	C7 immunological signature
GSE9960_GRAM_NEG_VS_GRAM_NEG_AND_POS_SEPSIS_PBMC_UP	0.00979425	0.524883	0.38073	-0.70889	-1.8905	16	C7 immunological signature
PATEL_SKIN_OF_BODY_ZOSTAVAX_AGE_70_93YO_VZV_CHALLENGED_POST_VACCINATION_VS_UNCHALLENGED_72HR_TOP_30_DEG_UP	0.00964916	0.524883	0.38073	-0.760818	-1.90264	12	C7 immunological signature
GSE10325_CD4_TCELL_VS_LUPUS_CD4_TCELL_DN	0.0100968	0.535017	0.38073	-0.537142	-1.75863	42	C7 immunological signature
GSE3982_EFF_MEMORY_CD4_TCELL_VS_NKCELL_DN	0.0103848	0.544165	0.38073	-0.617731	-1.89026	27	C7 immunological signature
GSE13411_SWITCHED_MEMORY_BCELL_VS_PLASMA_CELL_UP	0.0115531	0.553055	0.38073	0.545579	1.69719	30	C7 immunological signature
GSE14000_UNSTIM_VS_4H_LPS_DC_TRANSLATED_RNA_DN	0.0112971	0.553055	0.38073	-0.632546	-1.89024	24	C7 immunological signature
GSE17721_CTRL_VS_PAM3CSK4_0.5H_BMDC_DN	0.0114938	0.553055	0.38073	0.536074	1.71661	34	C7 immunological signature
GSE17974_IL4_AND_ANTI_IL12_VS_UNTREATED_24H_ACT_CD4_TCELL_DN	0.0116695	0.553055	0.38073	-0.654828	-1.86835	20	C7 immunological signature
GSE1925_CTRL_VS_24H_IFNG_STIM_MACROPHAGE_UP	0.0115708	0.553055	0.38073	-0.532632	-1.74387	42	C7 immunological signature
GSE2405_0H_VS_12H_A_PHAGOCYTOPHILUM_STIM_NEUTROPHIL_UP	0.0113461	0.553055	0.38073	-0.504753	-1.75424	54	C7 immunological signature
GSE32901_TH17_EMRICHED_VS_TH17_NEG_CD4_TCELL_UP	0.0113405	0.553055	0.38073	0.711254	1.80803	13	C7 immunological signature
GSE41087_WT_VS_FOXP3_MUT_ANTI_CD3_CD28_STIM_CD4_TCELL_UP	0.0113077	0.553055	0.38073	0.512048	1.72484	42	C7 immunological signature
HOWARD_NEUTROPHIL_INACT_MONOV_INFLUENZA_A_INDONESIA_05_2005_H5N1_AGE_18_49YO_1DY_UP	0.0117272	0.553055	0.38073	-0.45027	-1.67409	77	C7 immunological signature
KAZMIN_PBMC_P_FALCIPARUM_RTSS_AS01_AGE_UNKNOWN_CORRELATED_WITH_PROTECTION_56DY_NEGATIVE	0.0111152	0.553055	0.38073	-0.57175	-1.8163	35	C7 immunological signature
GSE13522_WT_VS_IFNAR_KO_SKIN_DN	0.011919	0.556535	0.38073	0.52753	1.71995	37	C7 immunological signature
GSE29618_PRE_VS_DAY7_FLU_VACCINE_MDC_UP	0.0121426	0.561415	0.38073	-0.752952	-1.83553	11	C7 immunological signature
GSE42021_CD24INT_VS_CD24LOW_TCONV_THYMUS_DN	0.0125958	0.576715	0.38073	-0.591906	-1.84849	31	C7 immunological signature
FRANCO_BLOOD_SANOFI_PASTEUR_SA_INACTIVATED_INFLUENZA_VACCINE_CORRELATED_WITH_ANTIBODY_RESPONSE_AGE_18_40YO_1DY_POSITIVE	0.0133585	0.583478	0.38073	-0.579305	-1.81461	32	C7 immunological signature
GSE10325_CD4_TCELL_VS_BCELL_DN	0.013776	0.583478	0.38073	0.709019	1.77454	12	C7 immunological signature
GSE10325_CD4_TCELL_VS_MYELOID_DN	0.0134569	0.583478	0.38073	0.73307	1.76696	11	C7 immunological signature
GSE15330_HSC_VS_MEGAKARYOCYTE_ERYTHROID_PROGENITOR_DN	0.0133861	0.583478	0.38073	0.665848	1.73851	14	C7 immunological signature
GSE16451_CTRL_VS_WEST_EQUINE_ENC_VIRUS_IMMATURE_NEURON_CELL_LINE_DN	0.013857	0.583478	0.38073	-0.716075	-1.82606	13	C7 immunological signature
GSE17721_CTRL_VS_GARDIQUIMOD_6H_BMDC_UP	0.0138538	0.583478	0.38073	0.505262	1.70198	42	C7 immunological signature
GSE18791_CTRL_VS_NEWCASTLE_VIRUS_DC_16H_DN	0.0137818	0.583478	0.38073	-0.683277	-1.89354	18	C7 immunological signature
GSE19888_ADENOSINE_A3R_INH_VS_TCELL_MEMBRANES_ACT_MAST_CELL_UP	0.0134869	0.583478	0.38073	-0.528247	-1.72951	42	C7 immunological signature
GSE4748_CYANOBACTERIUM_LPSLIKE_VS_LPS_AND_CYANOBACTERIUM_LPSLIKE_STIM_DC_3H_DN	0.0129688	0.583478	0.38073	0.689388	1.83898	15	C7 immunological signature
GSE22886_NAIVE_BCELL_VS_BLOOD_PLASMA_CELL_UP	0.0140673	0.587091	0.38073	0.577858	1.73847	26	C7 immunological signature
GSE30083_SP1_VS_SP4_THYMOCYTE_DN	0.0143862	0.592512	0.38073	-0.595394	-1.82931	29	C7 immunological signature
ZAK_PBMC_MRKAD5_HIV_1_GAG_POL_NEF_AGE_20_50YO_1DY_UP	0.0144484	0.592512	0.38073	-0.366794	-1.50852	152	C7 immunological signature
HOWARD_NEUTROPHIL_INACT_MONOV_INFLUENZA_A_INDONESIA_05_2005_H5N1_AGE_18_49YO_3DY_UP	0.0149051	0.605971	0.38073	-0.620273	-1.85356	24	C7 immunological signature
GSE18791_CTRL_VS_NEWCASTLE_VIRUS_DC_12H_DN	0.015188	0.610807	0.38073	-0.635992	-1.81953	21	C7 immunological signature
GSE29618_BCELL_VS_MDC_DN	0.0152831	0.610807	0.38073	0.414789	1.58696	80	C7 immunological signature
GSE6681_DELETED_FOXP3_VS_WT_TREG_UP	0.0156025	0.618329	0.38073	-0.710579	-1.81204	13	C7 immunological signature
GSE3982_DC_VS_NKCELL_UP	0.0165032	0.648577	0.352488	0.67407	1.79812	15	C7 immunological signature
GSE2585_THYMIC_DC_VS_THYMIC_MACROPHAGE_UP	0.0168309	0.655989	0.352488	-0.666506	-1.81723	17	C7 immunological signature
GSE18791_UNSTIM_VS_NEWCATSLE_VIRUS_DC_18H_DN	0.017445	0.668866	0.352488	-0.586244	-1.75971	25	C7 immunological signature
GSE30083_SP2_VS_SP3_THYMOCYTE_UP	0.0173729	0.668866	0.352488	-0.685963	-1.79533	14	C7 immunological signature
GSE16450_CTRL_VS_IFNA_12H_STIM_IMMATURE_NEURON_CELL_LINE_DN	0.0177737	0.675975	0.352488	0.720319	1.73623	11	C7 immunological signature
GSE13484_UNSTIM_VS_YF17D_VACCINE_STIM_PBMC_DN	0.0180764	0.67903	0.352488	-0.515109	-1.7705	52	C7 immunological signature
GSE14000_4H_VS_16H_LPS_DC_TRANSLATED_RNA_UP	0.01843	0.67903	0.352488	0.511578	1.64921	35	C7 immunological signature
GSE42088_UNINF_VS_LEISHMANIA_INF_DC_4H_DN	0.0183814	0.67903	0.352488	0.394639	1.56898	101	C7 immunological signature
GSE9960_GRAM_NEG_VS_GRAM_POS_SEPSIS_PBMC_UP	0.01834	0.67903	0.352488	-0.550661	-1.76715	37	C7 immunological signature
GSE37533_PPARG2_FOXP3_VS_FOXP3_TRANSDUCED_CD4_TCELL_DN	0.0186643	0.679732	0.352488	-0.514615	-1.7688	52	C7 immunological signature
GSE7548_NAIVE_VS_DAY7_PCC_IMMUNIZATION_CD4_TCELL_DN	0.0187373	0.679732	0.352488	-0.502901	-1.69051	48	C7 immunological signature
GSE19888_ADENOSINE_A3R_INH_VS_ACT_IN_MAST_CELL_DN	0.0189429	0.681946	0.352488	-0.602636	-1.77513	22	C7 immunological signature
GSE22140_GERMFREE_VS_SPF_MOUSE_CD4_TCELL_UP	0.0191623	0.684616	0.352488	-0.471856	-1.66916	57	C7 immunological signature
GSE34156_NOD2_LIGAND_VS_TLR1_TLR2_LIGAND_6H_TREATED_MONOCYTE_UP	0.0193183	0.685001	0.352488	-0.501552	-1.68597	48	C7 immunological signature
GSE29618_PRE_VS_DAY7_POST_LAIV_FLU_VACCINE_MDC_UP	0.0199573	0.697174	0.352488	-0.677165	-1.7723	14	C7 immunological signature
GSE4590_LARGE_PRE_BCELL_VS_VPREB_POS_LARGE_PRE_BCELL_UP	0.0198632	0.697174	0.352488	-0.581825	-1.78937	28	C7 immunological signature
HOFT_PBMC_TICE_BCG_RBCG_AG85A_AG85B_AGE_18_40YO_CORRELATED_WITH_WHOLE_BLOOD_BACTERICIDAL_ACTIVITY_NEGATIVE	0.02035	0.705666	0.352488	-0.632131	-1.77654	19	C7 immunological signature
GSE1112_HY_CD8AB_VS_HY_CD8AA_THYMOCYTE_RTOC_CULTURE_UP	0.0212154	0.707772	0.352488	0.512995	1.64271	34	C7 immunological signature
GSE18281_CORTICAL_VS_MEDULLARY_THYMOCYTE_UP	0.0213112	0.707772	0.352488	-0.464144	-1.65422	60	C7 immunological signature
GSE22886_CTRL_VS_LPS_24H_DC_DN	0.0210613	0.707772	0.352488	-0.480848	-1.67116	54	C7 immunological signature
GSE22886_NAIVE_BCELL_VS_BM_PLASMA_CELL_UP	0.0207174	0.707772	0.352488	0.513442	1.62692	33	C7 immunological signature
GSE22886_NAIVE_CD4_TCELL_VS_DC_DN	0.0210386	0.707772	0.352488	0.449625	1.60165	53	C7 immunological signature
GSE32986_CURDLAN_LOWDOSE_VS_CURDLAN_HIGHDOSE_STIM_DC_DN	0.0209949	0.707772	0.352488	0.520707	1.64806	32	C7 immunological signature
GSE2770_IL12_AND_TGFB_VS_IL4_TREATED_ACT_CD4_TCELL_48H_DN	0.021786	0.718482	0.352488	0.486956	1.60445	39	C7 immunological signature
GSE40666_STAT1_KO_VS_STAT4_KO_CD8_TCELL_DN	0.0232498	0.761431	0.352488	-0.716525	-1.74672	11	C7 immunological signature
GSE21063_CTRL_VS_ANTI_IGM_STIM_BCELL_3H_UP	0.0238299	0.768419	0.352488	0.722201	1.69575	10	C7 immunological signature
GSE22886_NAIVE_BCELL_VS_NEUTROPHIL_DN	0.0244408	0.768419	0.352488	-0.5099	-1.66944	42	C7 immunological signature
GSE24634_NAIVE_CD4_TCELL_VS_DAY3_IL4_CONV_TREG_DN	0.0242648	0.768419	0.352488	0.501618	1.63546	37	C7 immunological signature
GSE33424_CD161_HIGH_VS_INT_CD8_TCELL_DN	0.0241253	0.768419	0.352488	0.446607	1.59393	52	C7 immunological signature
GSE37532_VISCERAL_ADIPOSE_TISSUE_VS_LN_DERIVED_TREG_CD4_TCELL_DN	0.0237108	0.768419	0.352488	0.677342	1.72182	13	C7 immunological signature
HOWARD_T_CELL_INACT_MONOV_INFLUENZA_A_INDONESIA_05_2005_H5N1_AGE_18_49YO_1DY_UP	0.0244051	0.768419	0.352488	-0.713972	-1.7405	11	C7 immunological signature
GSE1432_CTRL_VS_IFNG_24H_MICROGLIA_DN	0.0255178	0.790867	0.352488	-0.445469	-1.59632	64	C7 immunological signature
GSE15930_STIM_VS_STIM_AND_IFNAB_48H_CD8_T_CELL_DN	0.0259493	0.790867	0.352488	-0.521036	-1.65243	36	C7 immunological signature
GSE17721_PAM3CSK4_VS_GADIQUIMOD_8H_BMDC_DN	0.026012	0.790867	0.352488	0.508722	1.6625	36	C7 immunological signature
GSE2405_HEAT_KILLED_LYSATE_VS_LIVE_A_PHAGOCYTOPHILUM_STIM_NEUTROPHIL_9H_UP	0.0256885	0.790867	0.352488	0.551612	1.65951	26	C7 immunological signature
GSE30083_SP3_VS_SP4_THYMOCYTE_DN	0.0266641	0.790867	0.352488	-0.543293	-1.7259	35	C7 immunological signature
GSE37301_COMMON_LYMPHOID_PROGENITOR_VS_GRAN_MONO_PROGENITOR_DN	0.0266579	0.790867	0.352488	0.550537	1.65627	26	C7 immunological signature
GSE5679_CTRL_VS_PPARG_LIGAND_ROSIGLITAZONE_AND_RARA_AGONIST_AM580_TREATED_DC_UP	0.0266276	0.790867	0.352488	0.505898	1.65327	36	C7 immunological signature
GSE6269_FLU_VS_E_COLI_INF_PBMC_UP	0.0259221	0.790867	0.352488	-0.495753	-1.64751	46	C7 immunological signature
GSE7219_WT_VS_NIK_NFKB2_KO_DC_DN	0.0265617	0.790867	0.352488	-0.549402	-1.72094	32	C7 immunological signature
GSE3982_BCELL_VS_CENT_MEMORY_CD4_TCELL_UP	0.0268975	0.792803	0.352488	0.629769	1.74639	18	C7 immunological signature
GSE10325_BCELL_VS_LUPUS_BCELL_DN	0.0276354	0.804496	0.352488	-0.427828	-1.54613	67	C7 immunological signature
GSE17721_POLYIC_VS_CPG_0.5H_BMDC_DN	0.0275961	0.804496	0.352488	-0.57456	-1.75816	27	C7 immunological signature
GSE15659_NAIVE_CD4_TCELL_VS_ACTIVATED_TREG_UP	0.0282999	0.809739	0.352488	0.627704	1.72915	16	C7 immunological signature
GSE18791_CTRL_VS_NEWCASTLE_VIRUS_DC_14H_DN	0.0290174	0.809739	0.352488	-0.67798	-1.72891	13	C7 immunological signature
GSE19888_ADENOSINE_A3R_ACT_VS_A3R_ACT_WITH_A3R_INH_PRETREATMENT_IN_MAST_CELL_DN	0.0288376	0.809739	0.352488	-0.588295	-1.758	24	C7 immunological signature
GSE21670_UNTREATED_VS_TGFB_TREATED_STAT3_KO_CD4_TCELL_DN	0.028794	0.809739	0.352488	0.47653	1.5701	39	C7 immunological signature
GSE34006_WT_VS_A2AR_KO_TREG_DN	0.0288845	0.809739	0.352488	-0.50358	-1.64875	42	C7 immunological signature
GSE37534_GW1929_VS_PIOGLITAZONE_TREATED_CD4_TCELL_PPARG1_FOXP3_TRANSDUCED_UP	0.0284625	0.809739	0.352488	-0.559688	-1.74787	31	C7 immunological signature
GSE45365_WT_VS_IFNAR_KO_CD8A_DC_MCMV_INFECTION_DN	0.0282141	0.809739	0.352488	-0.68113	-1.8023	15	C7 immunological signature
GSE13485_DAY1_VS_DAY3_YF17D_VACCINE_PBMC_DN	0.0292342	0.810992	0.352488	-0.600806	-1.78654	23	C7 immunological signature
GSE36826_NORMAL_VS_STAPH_AUREUS_INF_IL1R_KO_SKIN_DN	0.0294539	0.812308	0.352488	0.415373	1.53989	63	C7 immunological signature
GSE29164_UNTREATED_VS_CD8_TCELL_TREATED_MELANOMA_DAY7_DN	0.0300188	0.818316	0.352488	0.576401	1.66548	22	C7 immunological signature
GSE3982_DC_VS_NEUTROPHIL_LPS_STIM_DN	0.0298463	0.818316	0.352488	-0.593704	-1.80638	26	C7 immunological signature
GSE19401_NAIVE_VS_IMMUNIZED_MOUSE_PLN_FOLLICULAR_DC_UP	0.0310534	0.83209	0.352488	0.420157	1.56733	64	C7 immunological signature
GSE37301_COMMON_LYMPHOID_PROGENITOR_VS_GRAN_MONO_PROGENITOR_UP	0.0309621	0.83209	0.352488	-0.585711	-1.78206	26	C7 immunological signature
GSE39864_WT_VS_GATA3_KO_TREG_UP	0.0309621	0.83209	0.352488	-0.587558	-1.78768	26	C7 immunological signature
ZAK_PBMC_MRKAD5_HIV_1_GAG_POL_NEF_AGE_20_50YO_CORRELATED_WITH_CD8_T_CELL_RESPONSE_3DY_POSITIVE	0.0316683	0.843773	0.321776	0.619654	1.70698	16	C7 immunological signature
GSE23505_UNTREATED_VS_4DAY_IL6_IL1_IL23_TREATED_CD4_TCELL_DN	0.0324825	0.860603	0.321776	0.495064	1.61786	36	C7 immunological signature
GSE24142_DN2_VS_DN3_THYMOCYTE_DN	0.0328885	0.861204	0.321776	0.503639	1.56672	30	C7 immunological signature
GSE29618_MONOCYTE_VS_MDC_DAY7_FLU_VACCINE_UP	0.0330466	0.861204	0.321776	-0.496728	-1.62631	42	C7 immunological signature
GSE557_CIITA_KO_VS_I_AB_KO_DC_UP	0.033053	0.861204	0.321776	-0.51589	-1.66727	38	C7 immunological signature
GSE10239_NAIVE_VS_KLRG1HIGH_EFF_CD8_TCELL_DN	0.0337514	0.862444	0.321776	-0.592705	-1.6911	20	C7 immunological signature
GSE43863_TFH_VS_LY6C_INT_CXCR5POS_EFFECTOR_CD4_TCELL_DN	0.0341955	0.862444	0.321776	-0.623946	-1.72912	18	C7 immunological signature
GSE44732_UNSTIM_VS_IL27_STIM_IMATURE_DC_UP	0.0341978	0.862444	0.321776	0.483945	1.58625	38	C7 immunological signature
GSE46606_UNSTIM_VS_CD40L_IL2_IL5_3DAY_STIMULATED_IRF4_KO_BCELL_DN	0.0335672	0.862444	0.321776	-0.599089	-1.68368	19	C7 immunological signature
GSE6269_E_COLI_VS_STAPH_AUREUS_INF_PBMC_UP	0.0340961	0.862444	0.321776	0.541993	1.63057	26	C7 immunological signature
GSE7831_UNSTIM_VS_CPG_STIM_PDC_4H_DN	0.0335817	0.862444	0.321776	0.4855	1.59135	38	C7 immunological signature
GSE24142_EARLY_THYMIC_PROGENITOR_VS_DN2_THYMOCYTE_FETAL_DN	0.0348963	0.864826	0.321776	0.559942	1.61793	22	C7 immunological signature
GSE36527_CD69_NEG_VS_POS_TREG_CD62L_LOS_KLRG1_NEG_UP	0.035052	0.864826	0.321776	-0.534418	-1.69771	35	C7 immunological signature
GSE3982_MAC_VS_BCELL_UP	0.0348963	0.864826	0.321776	0.563019	1.62682	22	C7 immunological signature
GSE3982_MAC_VS_TH2_UP	0.0352474	0.864826	0.321776	0.616989	1.70289	17	C7 immunological signature
GSE43955_10H_VS_30H_ACT_CD4_TCELL_UP	0.0347455	0.864826	0.321776	0.540606	1.6264	26	C7 immunological signature
GSE5542_UNTREATED_VS_IFNA_TREATED_EPITHELIAL_CELLS_24H_UP	0.035576	0.864826	0.321776	0.435577	1.52511	49	C7 immunological signature
GSE9960_HEALTHY_VS_GRAM_POS_SEPSIS_PBMC_DN	0.0354249	0.864826	0.321776	-0.57935	-1.76271	26	C7 immunological signature
GSE3982_EFF_MEMORY_VS_CENT_MEMORY_CD4_TCELL_DN	0.0359726	0.869984	0.321776	0.655758	1.66696	13	C7 immunological signature
GSE17721_PAM3CSK4_VS_GADIQUIMOD_2H_BMDC_DN	0.0366471	0.881774	0.321776	0.498455	1.5506	30	C7 immunological signature
GSE17974_0H_VS_48H_IN_VITRO_ACT_CD4_TCELL_UP	0.0370912	0.887929	0.321776	-0.552598	-1.69948	28	C7 immunological signature
GSE36009_UNSTIM_VS_LPS_STIM_NLRP10_KO_DC_DN	0.0378948	0.902585	0.321776	0.476868	1.56305	38	C7 immunological signature
GSE10273_HIGH_IL7_VS_HIGH_IL7_AND_IRF4_IN_IRF4_8_NULL_PRE_BCELL_UP	0.0389574	0.91731	0.321776	-0.63041	-1.64993	14	C7 immunological signature
GSE16385_IFNG_TNF_VS_IL4_STIM_MACROPHAGE_ROSIGLITAZONE_TREATED_UP	0.0389165	0.91731	0.321776	-0.55809	-1.66774	24	C7 immunological signature
GSE17974_0H_VS_6H_IN_VITRO_ACT_CD4_TCELL_UP	0.0390965	0.91731	0.321776	0.49046	1.5541	33	C7 immunological signature
GSE12392_CD8A_POS_VS_NEG_SPLEEN_DC_DN	0.0405332	0.937032	0.321776	-0.545471	-1.70348	31	C7 immunological signature
GSE27859_CD11C_INT_F480_HI_MACROPHAGE_VS_CD11C_ING_F480_INT_DC_DN	0.0404057	0.937032	0.321776	0.418456	1.49062	53	C7 immunological signature
GSE43955_1H_VS_42H_ACT_CD4_TCELL_WITH_TGFB_IL6_UP	0.0405255	0.937032	0.321776	0.412998	1.48974	55	C7 immunological signature
GSE18791_CTRL_VS_NEWCASTLE_VIRUS_DC_10H_DN	0.041055	0.944466	0.321776	-0.545189	-1.6767	28	C7 immunological signature
GSE42021_TREG_PLN_VS_CD24INT_TREG_THYMUS_DN	0.0417629	0.956086	0.321776	-0.403999	-1.48006	73	C7 immunological signature
FOURATI_BLOOD_TWINRIX_AGE_25_83YO_RESPONDERS_VS_POOR_RESPONDERS_0DY_DN	0.0510806	0.956296	0.282013	-0.442428	-1.52069	52	C7 immunological signature
GAUCHER_PBMC_YF_VAX_STAMARIL_UNKNOWN_AGE_3DY_DN	0.0580335	0.956296	0.321776	0.427673	1.44019	43	C7 immunological signature
GAUCHER_PBMC_YF_VAX_STAMARIL_UNKNOWN_AGE_7DY_DN	0.0600734	0.956296	0.321776	0.358017	1.37463	83	C7 immunological signature
GSE10325_CD4_TCELL_VS_LUPUS_CD4_TCELL_UP	0.0518962	0.956296	0.282013	0.434203	1.45042	40	C7 immunological signature
GSE11057_NAIVE_VS_EFF_MEMORY_CD4_TCELL_DN	0.0561836	0.956296	0.321776	0.377968	1.43284	72	C7 immunological signature
GSE11864_UNTREATED_VS_CSF1_PAM3CYS_IN_MAC_UP	0.0672269	0.956296	0.252961	0.447923	1.43434	34	C7 immunological signature
[truncated: 4,866 more rows]

## Sheet: GSEA_subcluster3_severe_vs_mild
GSEA CD16+ CD8+ TEMRA 3 severe vs. mild
[truncated: 6,791 more rows]

[truncated: 3 more sheets: GSEA_subcluster4_severe_vs_mild, GSEA_subcluster5_severe_vs_mild, GSEA_subcluster6_severe_vs_mild]
