# Supplementary material for: Dissecting CD8+ T cell pathology of severe SARS-CoV-2 infection by single-cell immunoprofiling
Source: Front Immunol. 2022 Dec 16;13:1066176. doi: 10.3389/fimmu.2022.1066176 (PMC9800604; doi:10.3389/fimmu.2022.1066176)
Supplement: Supplementary Table 8 — Results of differential transcription factor activity in CD16+ CD8+ T cell subtypes between the conditions. [file Table_6.xlsx]

## Sheet: TF_activity_subcluster1
differential TF activity in CD16+ CD8+ TEMRA 1
Regulon	Size	NES	p.value	FDR	comparison
TEAD1	11	-3.66603	0.000246349	0.0433573	mild vs. healthy
ARID1B	5	-3.18546	0.00144524	0.0635905	mild vs. healthy
SSRP1	15	3.24198	0.00118702	0.0635905	mild vs. healthy
TP53	31	3.21558	0.00130182	0.0635905	mild vs. healthy
TCF7	11	-2.81105	0.00493808	0.173821	mild vs. healthy
CEBPG	11	-2.41857	0.0155817	0.274237	mild vs. healthy
EBF1	9	-2.57506	0.0100222	0.274237	mild vs. healthy
HIF1A	18	2.42553	0.0152859	0.274237	mild vs. healthy
IRF1	7	2.47743	0.0132332	0.274237	mild vs. healthy
USF1	12	2.52311	0.0116322	0.274237	mild vs. healthy
MEF2A	18	-2.32542	0.0200494	0.32079	mild vs. healthy
FOXO3	7	-2.15924	0.0308316	0.361758	mild vs. healthy
HOXB13	4	-2.17399	0.0297062	0.361758	mild vs. healthy
ZBTB7A	6	2.19622	0.0280763	0.361758	mild vs. healthy
ZEB2	8	2.22027	0.0264004	0.361758	mild vs. healthy
GABPA	12	-2.09084	0.0365427	0.36984	mild vs. healthy
STAT1	37	2.09752	0.035948	0.36984	mild vs. healthy
ZNF263	14	2.07675	0.0378245	0.36984	mild vs. healthy
PBX2	5	-2.00743	0.0447043	0.414103	mild vs. healthy
ATF7	4	-1.9316	0.0534084	0.432855	mild vs. healthy
SMAD2	6	-1.92598	0.0541069	0.432855	mild vs. healthy
SP1	46	1.94213	0.0521208	0.432855	mild vs. healthy
MYBL2	4	-1.84085	0.0656433	0.468004	mild vs. healthy
PDX1	6	-1.84555	0.0649569	0.468004	mild vs. healthy
TEAD4	7	-1.83519	0.0664778	0.468004	mild vs. healthy
ELK1	8	1.73711	0.0823677	0.47942	mild vs. healthy
ETV1	4	-1.67626	0.0936869	0.47942	mild vs. healthy
GATA3	6	-1.747	0.0806375	0.47942	mild vs. healthy
GFI1B	9	-1.67311	0.0943049	0.47942	mild vs. healthy
PAX5	11	-1.73675	0.0824309	0.47942	mild vs. healthy
RUNX3	6	-1.66788	0.0953392	0.47942	mild vs. healthy
SP2	4	-1.71942	0.0855383	0.47942	mild vs. healthy
STAT3	13	1.72406	0.0846976	0.47942	mild vs. healthy
USF2	8	1.67553	0.0938299	0.47942	mild vs. healthy
ZFX	15	-1.73366	0.0829785	0.47942	mild vs. healthy
OTX2	4	-1.65386	0.0981561	0.479874	mild vs. healthy
AR	29	1.56421	0.117768	0.492971	mild vs. healthy
BHLHE40	10	-1.52989	0.126044	0.492971	mild vs. healthy
DUX4	6	-1.53567	0.12462	0.492971	mild vs. healthy
FOXO1	6	1.60582	0.108313	0.492971	mild vs. healthy
KLF6	12	-1.54207	0.123058	0.492971	mild vs. healthy
MEF2C	18	-1.53688	0.124322	0.492971	mild vs. healthy
POU2F2	24	-1.58877	0.112112	0.492971	mild vs. healthy
POU5F1	11	-1.56032	0.118684	0.492971	mild vs. healthy
SP4	12	1.60419	0.108672	0.492971	mild vs. healthy
IRF4	19	-1.45104	0.146768	0.561547	mild vs. healthy
HMBOX1	7	1.41218	0.157896	0.567181	mild vs. healthy
POU4F2	5	-1.41822	0.156125	0.567181	mild vs. healthy
SPIB	9	-1.41214	0.157908	0.567181	mild vs. healthy
PRDM1	6	-1.40124	0.161144	0.567226	mild vs. healthy
NFKB1	17	1.37877	0.167965	0.568497	mild vs. healthy
ZEB1	4	1.3851	0.166022	0.568497	mild vs. healthy
E2F4	42	1.34641	0.178171	0.591662	mild vs. healthy
GATAD1	6	-1.32008	0.186808	0.599552	mild vs. healthy
RELA	16	1.31843	0.18736	0.599552	mild vs. healthy
MNT	6	1.29353	0.195829	0.615462	mild vs. healthy
CREB1	8	1.27382	0.202728	0.615953	mild vs. healthy
PRDM14	8	-1.26329	0.206484	0.615953	mild vs. healthy
SNAI2	8	1.26573	0.20561	0.615953	mild vs. healthy
FOXJ2	5	-1.25214	0.210518	0.61752	mild vs. healthy
ESR2	4	1.23375	0.217297	0.626955	mild vs. healthy
KLF1	9	-1.13002	0.258466	0.6425	mild vs. healthy
MAZ	8	-1.14735	0.251237	0.6425	mild vs. healthy
MIER1	4	1.13585	0.256017	0.6425	mild vs. healthy
MYC	116	1.20628	0.22771	0.6425	mild vs. healthy
PBX3	5	-1.1385	0.25491	0.6425	mild vs. healthy
RELB	10	-1.1518	0.249404	0.6425	mild vs. healthy
SMAD3	4	1.16219	0.245159	0.6425	mild vs. healthy
STAT2	11	1.12831	0.259191	0.6425	mild vs. healthy
TBP	14	-1.16368	0.244554	0.6425	mild vs. healthy
TBX21	26	-1.19044	0.233874	0.6425	mild vs. healthy
CEBPA	17	1.08304	0.278789	0.644153	mild vs. healthy
E2F7	9	1.10334	0.26988	0.644153	mild vs. healthy
FOXP1	28	1.07625	0.281817	0.644153	mild vs. healthy
KMT2A	15	-1.08821	0.276503	0.644153	mild vs. healthy
TFAP2A	7	1.09869	0.271902	0.644153	mild vs. healthy
THAP1	8	-1.081	0.279697	0.644153	mild vs. healthy
BACH1	4	1.00743	0.31373	0.665724	mild vs. healthy
CUX1	8	0.992373	0.321016	0.665724	mild vs. healthy
ESRRA	4	-1.03221	0.301972	0.665724	mild vs. healthy
FOS	8	1.00243	0.316137	0.665724	mild vs. healthy
IRF2	22	0.998991	0.317799	0.665724	mild vs. healthy
MEF2B	8	-0.999661	0.317474	0.665724	mild vs. healthy
MXI1	16	1.04093	0.297908	0.665724	mild vs. healthy
ZNF639	7	-0.99135	0.321515	0.665724	mild vs. healthy
ELF1	14	-0.976398	0.328867	0.673031	mild vs. healthy
ARID3A	7	-0.964777	0.334657	0.677006	mild vs. healthy
GATA6	5	-0.954427	0.339868	0.679735	mild vs. healthy
MITF	6	0.929933	0.352406	0.696893	mild vs. healthy
EGR1	15	-0.919654	0.357754	0.699607	mild vs. healthy
AHR	5	0.821698	0.411249	0.72522	mild vs. healthy
BATF	16	-0.774727	0.438501	0.72522	mild vs. healthy
BCL11A	9	-0.779246	0.435835	0.72522	mild vs. healthy
CTCFL	8	-0.845973	0.397568	0.72522	mild vs. healthy
E2F1	35	-0.770673	0.440901	0.72522	mild vs. healthy
GATA2	5	0.868065	0.385359	0.72522	mild vs. healthy
JUNB	12	-0.807172	0.419568	0.72522	mild vs. healthy
NFYA	4	-0.815103	0.415013	0.72522	mild vs. healthy
NONO	9	-0.845611	0.39777	0.72522	mild vs. healthy
SMAD1	4	0.879187	0.3793	0.72522	mild vs. healthy
SOX13	4	-0.829792	0.406656	0.72522	mild vs. healthy
STAT4	6	-0.797467	0.42518	0.72522	mild vs. healthy
TAF1	19	-0.783521	0.433321	0.72522	mild vs. healthy
TCF12	12	-0.856892	0.391504	0.72522	mild vs. healthy
TCF4	7	-0.799849	0.423798	0.72522	mild vs. healthy
TCF7L2	5	-0.869262	0.384704	0.72522	mild vs. healthy
ZBTB11	4	0.814266	0.415493	0.72522	mild vs. healthy
ATF3	12	0.744902	0.456331	0.731469	mild vs. healthy
LYL1	25	-0.748911	0.453911	0.731469	mild vs. healthy
MAFK	6	-0.743518	0.457168	0.731469	mild vs. healthy
KLF13	5	-0.70999	0.477711	0.744045	mild vs. healthy
KLF9	8	0.711216	0.476951	0.744045	mild vs. healthy
WT1	4	-0.714483	0.474929	0.744045	mild vs. healthy
RFXANK	9	0.68396	0.494	0.749518	mild vs. healthy
RFXAP	9	0.68396	0.494	0.749518	mild vs. healthy
ZBED1	5	0.697032	0.485783	0.749518	mild vs. healthy
ZNF384	12	-0.674291	0.500126	0.752327	mild vs. healthy
ESR1	18	0.620004	0.535255	0.791638	mild vs. healthy
ONECUT1	7	0.620469	0.534949	0.791638	mild vs. healthy
E2F6	10	0.516034	0.60583	0.8017	mild vs. healthy
FOXK2	10	-0.520865	0.602461	0.8017	mild vs. healthy
HNF4G	5	-0.579488	0.56226	0.8017	mild vs. healthy
IKZF1	7	-0.546071	0.585017	0.8017	mild vs. healthy
IRF9	8	-0.584112	0.559145	0.8017	mild vs. healthy
MAX	9	-0.525063	0.599539	0.8017	mild vs. healthy
MBD1	6	0.52034	0.602827	0.8017	mild vs. healthy
MEIS2	7	-0.585762	0.558036	0.8017	mild vs. healthy
NEUROD1	8	-0.557919	0.5769	0.8017	mild vs. healthy
NFYB	15	-0.526884	0.598274	0.8017	mild vs. healthy
NR2C2	27	-0.586393	0.557611	0.8017	mild vs. healthy
NRF1	16	-0.564931	0.572121	0.8017	mild vs. healthy
SP3	4	0.530851	0.595522	0.8017	mild vs. healthy
THAP11	21	0.533778	0.593495	0.8017	mild vs. healthy
CTCF	11	0.5044	0.61398	0.806422	mild vs. healthy
SPI1	20	0.477503	0.633004	0.82525	mild vs. healthy
ARID2	7	-0.452489	0.650916	0.841563	mild vs. healthy
NANOG	4	0.446716	0.65508	0.841563	mild vs. healthy
ELF5	5	0.417899	0.676021	0.843828	mild vs. healthy
JUN	10	0.423455	0.671963	0.843828	mild vs. healthy
MAFF	6	0.428163	0.668532	0.843828	mild vs. healthy
SOX6	4	-0.43562	0.663112	0.843828	mild vs. healthy
FOXP2	6	0.397272	0.691167	0.856502	mild vs. healthy
NFE2	6	-0.390851	0.695908	0.856502	mild vs. healthy
ARNT	8	0.352299	0.724614	0.861703	mild vs. healthy
BHLHE22	4	0.358043	0.720311	0.861703	mild vs. healthy
ELK4	6	0.376827	0.706302	0.861703	mild vs. healthy
NR4A1	7	-0.353868	0.723438	0.861703	mild vs. healthy
SOX2	11	-0.36412	0.715768	0.861703	mild vs. healthy
FOXM1	6	-0.327899	0.742988	0.865999	mild vs. healthy
YY1	11	-0.333279	0.738924	0.865999	mild vs. healthy
ZKSCAN1	9	-0.340228	0.733684	0.865999	mild vs. healthy
RUNX2	5	0.315845	0.75212	0.870876	mild vs. healthy
CREM	12	-0.291838	0.770411	0.886224	mild vs. healthy
CREB3L1	4	0.284097	0.776336	0.887241	mild vs. healthy
PKNOX1	4	-0.249218	0.803192	0.912012	mild vs. healthy
MAFB	4	-0.231823	0.816676	0.915509	mild vs. healthy
ZNF740	6	-0.236557	0.813001	0.915509	mild vs. healthy
IRF3	11	0.210686	0.833132	0.928046	mild vs. healthy
KLF5	9	-0.196109	0.844525	0.93482	mild vs. healthy
ETS1	24	-0.179557	0.857501	0.943251	mild vs. healthy
MTA3	4	-0.152656	0.878669	0.960533	mild vs. healthy
HBP1	11	-0.144854	0.884826	0.961293	mild vs. healthy
BACH2	12	-0.119768	0.904667	0.967034	mild vs. healthy
BCL3	12	0.126525	0.899316	0.967034	mild vs. healthy
TCF25	18	0.110404	0.912089	0.967034	mild vs. healthy
ZNF143	7	0.113572	0.909577	0.967034	mild vs. healthy
NFATC1	9	-0.101254	0.919349	0.968894	mild vs. healthy
MAF	13	0.0665772	0.946918	0.982034	mild vs. healthy
RCOR1	4	0.0763432	0.939146	0.982034	mild vs. healthy
STAT5A	5	-0.0645211	0.948555	0.982034	mild vs. healthy
CREB3	7	0.0382567	0.969483	0.985945	mild vs. healthy
GRHL2	7	0.0412253	0.967116	0.985945	mild vs. healthy
NCOR1	4	0.0387771	0.969068	0.985945	mild vs. healthy
RFX5	10	0.0316626	0.974741	0.985945	mild vs. healthy
BCL6	10	0.0222109	0.98228	0.987893	mild vs. healthy
TEAD2	5	-0.00726627	0.994202	0.994202	mild vs. healthy
RFXANK	9	5.22434	1.74776e-07	1.52929e-05	severe vs. healthy
RFXAP	9	5.22434	1.74776e-07	1.52929e-05	severe vs. healthy
RFX5	10	5.08046	3.76525e-07	2.1964e-05	severe vs. healthy
TEAD1	11	-3.27928	0.00104074	0.0455322	severe vs. healthy
CREB1	7	3.03187	0.00243048	0.0850666	severe vs. healthy
TP53	32	2.93296	0.00335748	0.0979266	severe vs. healthy
JUNB	12	-2.82598	0.00471355	0.103109	severe vs. healthy
SSRP1	15	2.84113	0.00449534	0.103109	severe vs. healthy
FOS	8	2.57523	0.0100173	0.175302	severe vs. healthy
USF1	12	2.59425	0.0094797	0.175302	severe vs. healthy
MYC	119	2.36619	0.0179724	0.285924	severe vs. healthy
CEBPA	17	2.23496	0.0254198	0.323593	severe vs. healthy
NFKB1	18	2.24895	0.0245159	0.323593	severe vs. healthy
TBX21	25	-2.17559	0.0295857	0.323593	severe vs. healthy
TCF7	11	-2.21874	0.0265044	0.323593	severe vs. healthy
ZBTB7A	7	2.19658	0.0280503	0.323593	severe vs. healthy
RELA	17	2.12144	0.0338851	0.334891	severe vs. healthy
TAF1	18	-2.11481	0.0344459	0.334891	severe vs. healthy
HIF1A	18	2.01552	0.0438498	0.386749	severe vs. healthy
MEF2A	17	-2.01219	0.0441999	0.386749	severe vs. healthy
FOXO3	7	-1.93141	0.0534325	0.439894	severe vs. healthy
MEF2C	18	-1.9165	0.055301	0.439894	severe vs. healthy
KLF9	9	1.87756	0.0604417	0.459882	severe vs. healthy
FOXJ2	4	-1.8064	0.0708559	0.47926	severe vs. healthy
USF2	8	1.80417	0.0712044	0.47926	severe vs. healthy
ZEB1	4	1.81537	0.0694671	0.47926	severe vs. healthy
HMBOX1	7	1.72417	0.0846774	0.539617	severe vs. healthy
THAP1	8	-1.71504	0.0863387	0.539617	severe vs. healthy
ARID1B	6	-1.64632	0.0996971	0.557703	severe vs. healthy
CREB3L1	4	1.63533	0.10198	0.557703	severe vs. healthy
FOXM1	5	-1.66364	0.0961838	0.557703	severe vs. healthy
ZEB2	8	1.65663	0.0975944	0.557703	severe vs. healthy
BACH2	11	-1.58244	0.113549	0.581822	severe vs. healthy
CREM	11	1.56966	0.116493	0.581822	severe vs. healthy
CTCFL	7	-1.49917	0.133829	0.581822	severe vs. healthy
FOXO1	7	1.5535	0.120304	0.581822	severe vs. healthy
GATA6	5	-1.47225	0.140954	0.581822	severe vs. healthy
GFI1B	9	-1.46485	0.142962	0.581822	severe vs. healthy
IRF4	19	-1.58442	0.113097	0.581822	severe vs. healthy
MAF	11	-1.51111	0.13076	0.581822	severe vs. healthy
NONO	9	-1.47805	0.139395	0.581822	severe vs. healthy
PDX1	6	-1.53505	0.124772	0.581822	severe vs. healthy
SP3	4	1.47913	0.139106	0.581822	severe vs. healthy
SMAD2	6	-1.44885	0.147378	0.586163	severe vs. healthy
ZNF639	7	-1.41925	0.155826	0.60599	severe vs. healthy
ZNF263	16	1.39521	0.162951	0.619923	severe vs. healthy
MEF2B	8	-1.36909	0.170973	0.6366	severe vs. healthy
GABPA	13	-1.34284	0.179323	0.640439	severe vs. healthy
NCOR2	4	1.35187	0.176418	0.640439	severe vs. healthy
ZBED1	6	1.32361	0.185631	0.64971	severe vs. healthy
MYBL2	4	-1.29587	0.195021	0.669188	severe vs. healthy
HOXB13	4	-1.26281	0.206659	0.682363	severe vs. healthy
SNAI2	10	1.2737	0.202771	0.682363	severe vs. healthy
AR	28	1.21272	0.225235	0.69932	severe vs. healthy
E2F4	44	1.20044	0.229969	0.69932	severe vs. healthy
FOXK2	12	1.18121	0.237521	0.69932	severe vs. healthy
MBD1	6	1.188	0.234833	0.69932	severe vs. healthy
MNT	7	1.20084	0.229814	0.69932	severe vs. healthy
SPIB	9	-1.17557	0.239767	0.69932	severe vs. healthy
TCF7L2	5	-1.2234	0.221178	0.69932	severe vs. healthy
IRF1	6	1.15522	0.247999	0.711474	severe vs. healthy
ARID2	6	-1.10363	0.269755	0.715396	severe vs. healthy
KLF1	9	-1.09593	0.273111	0.715396	severe vs. healthy
ONECUT1	7	1.12086	0.262349	0.715396	severe vs. healthy
OTX2	4	-1.13428	0.256678	0.715396	severe vs. healthy
PRDM1	6	-1.08662	0.277205	0.715396	severe vs. healthy
SMAD3	4	1.12345	0.261248	0.715396	severe vs. healthy
YY1	11	-1.08486	0.277983	0.715396	severe vs. healthy
JUN	9	1.06607	0.286392	0.726357	severe vs. healthy
EGR1	15	-1.01518	0.310018	0.747829	severe vs. healthy
MAX	10	-1.00225	0.316225	0.747829	severe vs. healthy
NR2C2	26	-1.01112	0.311958	0.747829	severe vs. healthy
STAT4	6	-1.01203	0.311524	0.747829	severe vs. healthy
TCF12	14	-1.00263	0.316038	0.747829	severe vs. healthy
KLF6	13	-0.987784	0.323258	0.754269	severe vs. healthy
ARID3A	7	-0.959555	0.337279	0.756716	severe vs. healthy
SP1	42	0.9636	0.335246	0.756716	severe vs. healthy
WT1	4	-0.967966	0.333061	0.756716	severe vs. healthy
ATF7	5	-0.852488	0.393943	0.757467	severe vs. healthy
BCL6	10	-0.889616	0.373672	0.757467	severe vs. healthy
BHLHE22	4	-0.84482	0.398211	0.757467	severe vs. healthy
CEBPG	11	-0.896714	0.369871	0.757467	severe vs. healthy
DUX4	5	-0.897215	0.369604	0.757467	severe vs. healthy
E2F6	10	0.845704	0.397718	0.757467	severe vs. healthy
EBF1	9	-0.918373	0.358423	0.757467	severe vs. healthy
ETV1	5	-0.874519	0.381836	0.757467	severe vs. healthy
GRHL2	7	-0.89107	0.372892	0.757467	severe vs. healthy
HBP1	11	-0.891087	0.372882	0.757467	severe vs. healthy
LYL1	26	-0.882334	0.377596	0.757467	severe vs. healthy
MEIS2	7	-0.847977	0.396451	0.757467	severe vs. healthy
MTA3	4	-0.873621	0.382325	0.757467	severe vs. healthy
POU5F1	10	-0.86385	0.38767	0.757467	severe vs. healthy
ZNF143	7	0.830278	0.406382	0.764697	severe vs. healthy
BATF	16	-0.803559	0.421652	0.781153	severe vs. healthy
GATA2	4	0.79173	0.428518	0.781153	severe vs. healthy
TFAP2A	7	0.798087	0.42482	0.781153	severe vs. healthy
ETS1	22	-0.753807	0.450965	0.789189	severe vs. healthy
MAZ	9	-0.766132	0.443598	0.789189	severe vs. healthy
POU2F2	24	-0.755719	0.449818	0.789189	severe vs. healthy
SOX13	4	-0.773228	0.439387	0.789189	severe vs. healthy
NR4A1	7	-0.731291	0.464601	0.805002	severe vs. healthy
BHLHE40	10	-0.716598	0.473622	0.812587	severe vs. healthy
ELK4	5	-0.692406	0.488682	0.826323	severe vs. healthy
KLF13	6	-0.667315	0.504571	0.826323	severe vs. healthy
KMT2A	13	-0.682311	0.495043	0.826323	severe vs. healthy
PRDM14	9	-0.664465	0.506393	0.826323	severe vs. healthy
RUNX3	6	-0.658901	0.50996	0.826323	severe vs. healthy
SMAD1	4	0.672005	0.50158	0.826323	severe vs. healthy
SOX2	9	-0.636555	0.524415	0.84195	severe vs. healthy
ATF3	13	0.590466	0.554878	0.844761	severe vs. healthy
ELF1	17	-0.526453	0.598574	0.844761	severe vs. healthy
GATA3	6	-0.620912	0.534658	0.844761	severe vs. healthy
GATAD1	7	-0.582562	0.560188	0.844761	severe vs. healthy
IRF2	21	0.613124	0.539794	0.844761	severe vs. healthy
IRF9	9	-0.533248	0.593862	0.844761	severe vs. healthy
MAFK	6	-0.551235	0.581473	0.844761	severe vs. healthy
MXI1	17	0.54029	0.588997	0.844761	severe vs. healthy
NCOR1	4	0.562382	0.573856	0.844761	severe vs. healthy
NRF1	16	-0.528899	0.596876	0.844761	severe vs. healthy
PAX5	13	-0.564515	0.572404	0.844761	severe vs. healthy
PKNOX1	4	-0.528402	0.597221	0.844761	severe vs. healthy
SPI1	20	0.606227	0.544364	0.844761	severe vs. healthy
STAT5A	5	-0.571286	0.567806	0.844761	severe vs. healthy
TEAD4	7	-0.560993	0.574803	0.844761	severe vs. healthy
ZNF740	6	-0.512364	0.608396	0.851754	severe vs. healthy
CREB3	8	0.488203	0.625406	0.860603	severe vs. healthy
NFE2	6	-0.494656	0.620843	0.860603	severe vs. healthy
RCOR1	4	-0.482474	0.629469	0.860603	severe vs. healthy
MITF	5	-0.454493	0.649474	0.875795	severe vs. healthy
SOX6	4	0.452942	0.650591	0.875795	severe vs. healthy
TP73	4	-0.423945	0.671606	0.894566	severe vs. healthy
ZFX	15	0.419626	0.674758	0.894566	severe vs. healthy
TBP	12	-0.412533	0.679949	0.89467	severe vs. healthy
AHR	4	0.347296	0.728369	0.919573	severe vs. healthy
BCL3	11	-0.319463	0.749376	0.919573	severe vs. healthy
E2F1	35	0.323798	0.746091	0.919573	severe vs. healthy
ESR1	17	0.269892	0.787244	0.919573	severe vs. healthy
FOXP1	28	0.24237	0.808493	0.919573	severe vs. healthy
IKZF1	9	0.259664	0.795123	0.919573	severe vs. healthy
KLF5	9	0.290167	0.771688	0.919573	severe vs. healthy
MYOD1	4	-0.274205	0.783927	0.919573	severe vs. healthy
NEUROD1	9	-0.234652	0.814479	0.919573	severe vs. healthy
NFATC1	9	0.329937	0.741448	0.919573	severe vs. healthy
NFYA	4	0.237687	0.812124	0.919573	severe vs. healthy
NR2F1	5	-0.273213	0.78469	0.919573	severe vs. healthy
PBX3	5	-0.316537	0.751595	0.919573	severe vs. healthy
POU4F2	5	-0.371399	0.71034	0.919573	severe vs. healthy
RELB	11	-0.351927	0.724893	0.919573	severe vs. healthy
RUNX2	5	0.374581	0.707972	0.919573	severe vs. healthy
STAT1	32	-0.343693	0.731078	0.919573	severe vs. healthy
TCF25	15	0.26268	0.792797	0.919573	severe vs. healthy
TCF4	7	-0.323697	0.746167	0.919573	severe vs. healthy
TEAD2	4	0.240824	0.809692	0.919573	severe vs. healthy
THAP11	20	0.254398	0.799188	0.919573	severe vs. healthy
ZKSCAN1	11	0.3043	0.7609	0.919573	severe vs. healthy
BACH1	4	-0.187116	0.851569	0.945081	severe vs. healthy
ELK1	7	-0.188494	0.850489	0.945081	severe vs. healthy
MIER1	4	0.184944	0.853273	0.945081	severe vs. healthy
BCL11A	9	-0.173285	0.862427	0.949213	severe vs. healthy
ELF5	4	-0.156682	0.875495	0.956141	severe vs. healthy
HNF4G	6	-0.144491	0.885113	0.956141	severe vs. healthy
ZNF384	13	-0.145518	0.884302	0.956141	severe vs. healthy
ARNT	8	0.114179	0.909096	0.958401	severe vs. healthy
FOXP2	6	-0.114159	0.909111	0.958401	severe vs. healthy
MAFF	5	-0.118717	0.9055	0.958401	severe vs. healthy
STAT2	10	0.115457	0.908083	0.958401	severe vs. healthy
CTCF	9	0.103818	0.917314	0.961257	severe vs. healthy
CUX1	9	-0.066408	0.947053	0.974908	severe vs. healthy
PBX2	5	-0.0777834	0.938	0.974908	severe vs. healthy
SP4	10	0.0706064	0.943711	0.974908	severe vs. healthy
NFYB	16	0.05758	0.954083	0.976401	severe vs. healthy
E2F7	7	-0.0303421	0.975794	0.981966	severe vs. healthy
ESRRA	5	0.030223	0.975889	0.981966	severe vs. healthy
STAT3	12	0.0296392	0.976355	0.981966	severe vs. healthy
IRF3	10	0.00963881	0.992309	0.992309	severe vs. healthy
RFX5	10	6.78539	1.15777e-11	1.82927e-09	severe vs. mild
RFXANK	9	6.40183	1.53524e-10	8.08558e-09	severe vs. mild
RFXAP	9	6.40183	1.53524e-10	8.08558e-09	severe vs. mild
JUNB	10	-3.11151	0.00186131	0.0735217	severe vs. mild
FOS	7	2.9052	0.00367024	0.11598	severe vs. mild
CREB1	8	2.6814	0.0073315	0.193063	severe vs. mild
BACH2	10	-2.34699	0.0189258	0.427182	severe vs. mild
STAT2	10	-2.1943	0.0282136	0.557218	severe vs. mild
CREB3L1	4	2.05847	0.039545	0.63008	severe vs. mild
FOXK2	11	2.00722	0.0447261	0.63008	severe vs. mild
KLF9	8	1.97866	0.0478541	0.63008	severe vs. mild
STAT1	35	-2.03421	0.0419309	0.63008	severe vs. mild
BCL11A	7	1.78824	0.0737367	0.639207	severe vs. mild
ELK1	7	-1.86774	0.061799	0.639207	severe vs. mild
FOXM1	5	-1.76916	0.0768666	0.639207	severe vs. mild
RELA	17	1.78789	0.073793	0.639207	severe vs. mild
STAT3	12	-1.87092	0.0613568	0.639207	severe vs. mild
TAF1	13	-1.89572	0.0579967	0.639207	severe vs. mild
ZFX	8	1.7823	0.0747005	0.639207	severe vs. mild
MAF	13	-1.72321	0.0848503	0.670318	severe vs. mild
CEBPG	7	1.62616	0.103915	0.71385	severe vs. mild
SP3	4	1.63393	0.102274	0.71385	severe vs. mild
YY1	7	-1.66185	0.0965433	0.71385	severe vs. mild
E2F1	32	1.56183	0.118327	0.721329	severe vs. mild
HMBOX1	5	1.59327	0.111099	0.721329	severe vs. mild
JUN	8	1.55994	0.118775	0.721329	severe vs. mild
MYC	103	1.54121	0.123265	0.721329	severe vs. mild
CREM	10	1.51207	0.130516	0.736483	severe vs. mild
CEBPA	18	1.46002	0.144285	0.743102	severe vs. mild
ESR2	4	-1.48541	0.137436	0.743102	severe vs. mild
MITF	6	-1.45453	0.145799	0.743102	severe vs. mild
BACH1	4	-1.28701	0.19809	0.77266	severe vs. mild
BCL6	8	-1.19592	0.231726	0.77266	severe vs. mild
CTCFL	5	-1.29422	0.195588	0.77266	severe vs. mild
CUX1	9	-1.27051	0.203902	0.77266	severe vs. mild
E2F6	9	1.34086	0.179965	0.77266	severe vs. mild
E2F7	9	-1.25109	0.210903	0.77266	severe vs. mild
EBF1	7	1.22317	0.221266	0.77266	severe vs. mild
GRHL2	6	-1.34505	0.178608	0.77266	severe vs. mild
MAX	10	-1.33499	0.181881	0.77266	severe vs. mild
NFKB1	17	1.30495	0.191911	0.77266	severe vs. mild
NONO	6	-1.18826	0.234732	0.77266	severe vs. mild
NR2F1	4	1.3291	0.183814	0.77266	severe vs. mild
PAX5	12	1.19578	0.231783	0.77266	severe vs. mild
PBX2	5	1.23544	0.216667	0.77266	severe vs. mild
POU4F2	4	1.31867	0.187279	0.77266	severe vs. mild
TBX21	25	-1.35049	0.17686	0.77266	severe vs. mild
TEAD4	7	1.1886	0.234598	0.77266	severe vs. mild
ZKSCAN1	8	1.14527	0.252096	0.81288	severe vs. mild
PRDM1	5	-1.13084	0.258122	0.815664	severe vs. mild
ARID2	5	-1.06612	0.286368	0.817028	severe vs. mild
ELK4	6	-1.09522	0.273421	0.817028	severe vs. mild
FOXO3	4	-1.05904	0.28958	0.817028	severe vs. mild
NFYB	14	1.06415	0.287261	0.817028	severe vs. mild
THAP1	6	-1.06752	0.285736	0.817028	severe vs. mild
USF1	12	1.11142	0.266389	0.817028	severe vs. mild
NR2C2	24	-1.0399	0.298387	0.827107	severe vs. mild
CTCF	9	-0.618149	0.536477	0.862008	severe vs. mild
ELF5	5	-0.97077	0.331663	0.862008	severe vs. mild
ESRRA	4	0.696013	0.486421	0.862008	severe vs. mild
ETV1	4	0.894281	0.371172	0.862008	severe vs. mild
FOXP1	23	-0.700677	0.483504	0.862008	severe vs. mild
GATA2	4	0.622741	0.533455	0.862008	severe vs. mild
GATA3	5	0.974719	0.3297	0.862008	severe vs. mild
GATA6	5	-0.833777	0.404407	0.862008	severe vs. mild
GFI1B	6	-0.854245	0.392969	0.862008	severe vs. mild
HBP1	8	-0.679506	0.496817	0.862008	severe vs. mild
IRF1	7	-0.80226	0.422403	0.862008	severe vs. mild
IRF2	17	-0.783254	0.433478	0.862008	severe vs. mild
IRF9	8	-0.786296	0.431694	0.862008	severe vs. mild
KLF5	7	0.898959	0.368674	0.862008	severe vs. mild
LYL1	24	-0.669429	0.503222	0.862008	severe vs. mild
MAFB	4	-0.727809	0.46673	0.862008	severe vs. mild
MAFF	6	-0.643878	0.519655	0.862008	severe vs. mild
MEF2C	17	-0.707915	0.478998	0.862008	severe vs. mild
MEIS2	4	-0.764756	0.444417	0.862008	severe vs. mild
NANOG	4	0.663491	0.507016	0.862008	severe vs. mild
NR4A1	5	-0.634869	0.525514	0.862008	severe vs. mild
ONECUT1	8	0.648729	0.516514	0.862008	severe vs. mild
POU2F2	19	0.813628	0.415858	0.862008	severe vs. mild
POU5F1	9	0.917967	0.358636	0.862008	severe vs. mild
PRDM14	6	0.635302	0.525231	0.862008	severe vs. mild
RCOR1	4	-0.843738	0.398816	0.862008	severe vs. mild
RUNX3	5	0.636983	0.524136	0.862008	severe vs. mild
SNAI2	10	0.728139	0.466528	0.862008	severe vs. mild
SOX13	4	-0.822946	0.410539	0.862008	severe vs. mild
SP4	10	-0.857973	0.390908	0.862008	severe vs. mild
SPIB	8	-0.612634	0.540119	0.862008	severe vs. mild
STAT4	5	-0.773571	0.439184	0.862008	severe vs. mild
STAT5A	4	-0.695882	0.486502	0.862008	severe vs. mild
TCF25	16	0.66386	0.50678	0.862008	severe vs. mild
TCF3	4	0.972405	0.330849	0.862008	severe vs. mild
TCF7L2	4	-0.761535	0.446337	0.862008	severe vs. mild
TEAD1	9	-0.629704	0.528888	0.862008	severe vs. mild
WT1	4	-0.737167	0.461021	0.862008	severe vs. mild
ZBED1	6	0.70565	0.480406	0.862008	severe vs. mild
ZBTB7A	5	0.834083	0.404234	0.862008	severe vs. mild
ZNF143	7	0.742952	0.457511	0.862008	severe vs. mild
ZNF639	7	-0.956945	0.338595	0.862008	severe vs. mild
SP1	45	-0.58565	0.558111	0.881815	severe vs. mild
BATF	16	-0.510507	0.609696	0.886891	severe vs. mild
BHLHE40	11	0.504763	0.613725	0.886891	severe vs. mild
FOXO1	6	0.525202	0.599443	0.886891	severe vs. mild
GABPA	9	0.527814	0.597629	0.886891	severe vs. mild
IKZF1	9	0.523352	0.60073	0.886891	severe vs. mild
KLF1	8	0.512779	0.608106	0.886891	severe vs. mild
MEF2B	7	-0.56157	0.574409	0.886891	severe vs. mild
PBX3	4	0.552754	0.580432	0.886891	severe vs. mild
TCF12	10	-0.552817	0.580389	0.886891	severe vs. mild
USF2	8	0.49946	0.617455	0.886891	severe vs. mild
NEUROD1	8	0.487528	0.625885	0.890899	severe vs. mild
HNF4G	5	0.471008	0.637635	0.899521	severe vs. mild
ATF3	12	0.441062	0.659168	0.905581	severe vs. mild
BCL3	9	-0.402192	0.687543	0.905581	severe vs. mild
KLF13	6	-0.405916	0.684804	0.905581	severe vs. mild
MYBL2	4	-0.434434	0.663974	0.905581	severe vs. mild
TBP	10	0.406538	0.684347	0.905581	severe vs. mild
TCF7	9	-0.411252	0.680888	0.905581	severe vs. mild
TP53	30	0.401866	0.687783	0.905581	severe vs. mild
ZNF740	5	-0.456317	0.648162	0.905581	severe vs. mild
SPI1	19	0.38846	0.697676	0.911015	severe vs. mild
ZNF263	10	-0.37663	0.706449	0.914909	severe vs. mild
GATAD1	5	-0.336546	0.736459	0.930884	severe vs. mild
IRF3	9	-0.337432	0.735791	0.930884	severe vs. mild
MNT	5	-0.344552	0.730431	0.930884	severe vs. mild
FOXP2	6	0.328031	0.742889	0.931559	severe vs. mild
CREB3	8	0.287373	0.773827	0.954183	severe vs. mild
EGR1	13	-0.233616	0.815283	0.954183	severe vs. mild
ELF1	14	-0.24477	0.806635	0.954183	severe vs. mild
ESR1	16	0.240848	0.809673	0.954183	severe vs. mild
ETS1	22	-0.266993	0.789474	0.954183	severe vs. mild
RELB	10	-0.281884	0.778032	0.954183	severe vs. mild
TEAD2	4	-0.237827	0.812015	0.954183	severe vs. mild
TFAP2A	6	0.260523	0.794461	0.954183	severe vs. mild
ZEB2	6	-0.268138	0.788593	0.954183	severe vs. mild
MAZ	6	-0.209447	0.834099	0.960036	severe vs. mild
MEF2A	16	0.216643	0.828487	0.960036	severe vs. mild
NFATC1	9	0.203796	0.838513	0.960036	severe vs. mild
ARNT	5	-0.130626	0.896071	0.960574	severe vs. mild
E2F4	37	-0.18411	0.853927	0.960574	severe vs. mild
HIF1A	15	0.132333	0.894721	0.960574	severe vs. mild
IRF4	17	-0.181674	0.855839	0.960574	severe vs. mild
KMT2A	12	0.160844	0.872216	0.960574	severe vs. mild
MXI1	15	-0.122012	0.902889	0.960574	severe vs. mild
NFE2	4	0.139891	0.888746	0.960574	severe vs. mild
PDX1	5	-0.129254	0.897157	0.960574	severe vs. mild
SOX2	6	0.118264	0.905858	0.960574	severe vs. mild
THAP11	19	0.147556	0.882693	0.960574	severe vs. mild
ZNF384	12	-0.134605	0.892924	0.960574	severe vs. mild
ARID3A	5	-0.0977871	0.922101	0.97128	severe vs. mild
KLF6	13	0.0408686	0.967401	0.979803	severe vs. mild
MAFK	6	0.0467345	0.962725	0.979803	severe vs. mild
NRF1	11	-0.0652152	0.948003	0.979803	severe vs. mild
RUNX2	5	0.0572558	0.954341	0.979803	severe vs. mild
SSRP1	15	-0.0529251	0.957792	0.979803	severe vs. mild
TCF4	7	-0.0684968	0.94539	0.979803	severe vs. mild
AHR	4	-0.000491836	0.999608	0.999608	severe vs. mild
AR	24	0.00704208	0.994381	0.999608	severe vs. mild

## Sheet: TF_activity_subcluster2
differential TF activity in CD16+ CD8+ TEMRA 2
Regulon	Size	NES	p.value	FDR	comparison
RFX5	7	5.72574	1.02982e-08	1.65801e-06	severe vs. mild
RFXANK	6	5.19631	2.0328e-07	1.09094e-05	severe vs. mild
RFXAP	6	5.19631	2.0328e-07	1.09094e-05	severe vs. mild
STAT2	15	-3.44913	0.000562399	0.0226366	severe vs. mild
CREB1	7	2.7415	0.00611592	0.196933	severe vs. mild
FOS	8	2.51186	0.0120097	0.276266	severe vs. mild
MAX	13	-2.46432	0.0137275	0.276266	severe vs. mild
STAT3	14	-2.49952	0.0124362	0.276266	severe vs. mild
MEF2A	17	-2.40126	0.0163385	0.292278	severe vs. mild
RUNX1	4	-2.31703	0.020502	0.330083	severe vs. mild
E2F6	10	2.21093	0.0270406	0.334887	severe vs. mild
GRHL2	6	-2.26264	0.0236577	0.334887	severe vs. mild
NFYA	4	2.23401	0.0254826	0.334887	severe vs. mild
GATA6	6	-2.04323	0.0410295	0.438901	severe vs. mild
PBX2	5	2.01775	0.0436174	0.438901	severe vs. mild
STAT5B	4	-2.03687	0.0416627	0.438901	severe vs. mild
EGR1	12	-1.96184	0.0497816	0.471096	severe vs. mild
NFKB1	20	1.93762	0.0526691	0.471096	severe vs. mild
MEF2C	18	-1.87783	0.0604038	0.511842	severe vs. mild
WT1	6	-1.84928	0.0644181	0.518566	severe vs. mild
ONECUT1	7	-1.78647	0.0740237	0.567515	severe vs. mild
GATA3	7	1.73471	0.0827918	0.605886	severe vs. mild
JUNB	11	-1.66455	0.0960016	0.644011	severe vs. mild
STAT1	40	-1.66766	0.0953827	0.644011	severe vs. mild
CREB3	8	1.62461	0.104245	0.671339	severe vs. mild
CTCFL	6	-1.52804	0.126502	0.754324	severe vs. mild
STAT4	6	-1.53856	0.123912	0.754324	severe vs. mild
BATF	15	1.49777	0.134193	0.771608	severe vs. mild
TCF12	11	-1.45702	0.145111	0.784474	severe vs. mild
ZNF263	13	1.45317	0.146175	0.784474	severe vs. mild
CUX1	9	-1.4118	0.158009	0.793061	severe vs. mild
RELA	19	1.39654	0.162553	0.793061	severe vs. mild
TCF4	7	1.39933	0.161715	0.793061	severe vs. mild
KLF9	8	1.37077	0.170447	0.807116	severe vs. mild
ESRRA	5	-1.34406	0.17893	0.823078	severe vs. mild
ESR1	15	1.31857	0.187313	0.831616	severe vs. mild
IRF9	11	-1.30728	0.191117	0.831616	severe vs. mild
ETS1	20	1.2826	0.199632	0.84581	severe vs. mild
AR	27	-0.74084	0.45879	0.937163	severe vs. mild
ARID3A	4	1.11985	0.262779	0.937163	severe vs. mild
ARNT	5	0.366946	0.713659	0.937163	severe vs. mild
ATF3	12	0.752597	0.451692	0.937163	severe vs. mild
BACH1	4	-0.764594	0.444513	0.937163	severe vs. mild
BCL11A	6	-0.41433	0.678632	0.937163	severe vs. mild
BCL3	8	0.481828	0.629928	0.937163	severe vs. mild
BHLHE22	5	0.366567	0.713942	0.937163	severe vs. mild
BHLHE40	10	-0.391057	0.695755	0.937163	severe vs. mild
CEBPA	15	0.991419	0.321481	0.937163	severe vs. mild
CREM	9	0.39407	0.693529	0.937163	severe vs. mild
DUX4	4	-0.520482	0.602727	0.937163	severe vs. mild
E2F4	42	-1.20289	0.229017	0.937163	severe vs. mild
E2F7	9	-0.471173	0.637517	0.937163	severe vs. mild
EBF1	8	0.97718	0.32848	0.937163	severe vs. mild
ELK1	6	-1.06051	0.288915	0.937163	severe vs. mild
ETV1	4	-0.644797	0.519059	0.937163	severe vs. mild
FOXK2	12	-0.923612	0.355688	0.937163	severe vs. mild
FOXO1	7	0.535557	0.592265	0.937163	severe vs. mild
FOXO3	7	-1.00885	0.313048	0.937163	severe vs. mild
FOXP2	7	-0.6403	0.521977	0.937163	severe vs. mild
GABPA	9	0.791235	0.428807	0.937163	severe vs. mild
HBP1	9	-0.458797	0.64638	0.937163	severe vs. mild
HIF1A	18	0.636101	0.52471	0.937163	severe vs. mild
HMBOX1	5	-0.669025	0.50348	0.937163	severe vs. mild
HNF4G	5	-1.07356	0.28302	0.937163	severe vs. mild
IKZF1	8	-0.786006	0.431864	0.937163	severe vs. mild
IRF2	18	-0.417829	0.676072	0.937163	severe vs. mild
IRF4	16	0.466182	0.641085	0.937163	severe vs. mild
KLF1	8	0.893443	0.37162	0.937163	severe vs. mild
KLF13	6	-0.507316	0.611933	0.937163	severe vs. mild
LYL1	24	-0.443967	0.657066	0.937163	severe vs. mild
MAF	13	-0.939319	0.347567	0.937163	severe vs. mild
MAZ	9	0.6082	0.543055	0.937163	severe vs. mild
MEF2B	7	-0.440328	0.659699	0.937163	severe vs. mild
MEIS2	5	0.359142	0.719489	0.937163	severe vs. mild
MNT	6	1.06562	0.286595	0.937163	severe vs. mild
MYC	104	1.13869	0.254834	0.937163	severe vs. mild
NFATC1	7	0.797819	0.424975	0.937163	severe vs. mild
NFE2	8	-0.727433	0.466961	0.937163	severe vs. mild
NR2C2	23	-0.856509	0.391716	0.937163	severe vs. mild
NR4A1	5	0.555231	0.578737	0.937163	severe vs. mild
NRF1	11	0.490215	0.623981	0.937163	severe vs. mild
PAX5	11	1.10133	0.270754	0.937163	severe vs. mild
PBX3	5	-0.564157	0.572647	0.937163	severe vs. mild
PDX1	5	-0.348306	0.727611	0.937163	severe vs. mild
PKNOX1	4	0.586137	0.557783	0.937163	severe vs. mild
POU4F2	4	0.350125	0.726245	0.937163	severe vs. mild
POU5F1	8	-0.562107	0.574043	0.937163	severe vs. mild
PRDM1	5	-0.636787	0.524263	0.937163	severe vs. mild
PRDM14	8	-0.914878	0.360256	0.937163	severe vs. mild
RELB	9	0.893707	0.371479	0.937163	severe vs. mild
RUNX2	5	-0.72039	0.471285	0.937163	severe vs. mild
RUNX3	5	-0.43865	0.660915	0.937163	severe vs. mild
SMAD3	4	0.42646	0.669773	0.937163	severe vs. mild
SNAI2	9	-0.751923	0.452097	0.937163	severe vs. mild
SOX13	5	0.876142	0.380953	0.937163	severe vs. mild
SOX2	4	0.841138	0.40027	0.937163	severe vs. mild
SP1	47	-0.795409	0.426375	0.937163	severe vs. mild
SP3	6	-0.802136	0.422475	0.937163	severe vs. mild
SP4	11	0.493142	0.621912	0.937163	severe vs. mild
SPI1	20	-0.589323	0.555644	0.937163	severe vs. mild
SPIB	9	-0.706253	0.480031	0.937163	severe vs. mild
STAT5A	6	-1.0147	0.310251	0.937163	severe vs. mild
TAF1	13	-0.926221	0.354331	0.937163	severe vs. mild
TBP	10	0.533611	0.593611	0.937163	severe vs. mild
TCF25	15	0.88707	0.375041	0.937163	severe vs. mild
TCF7	11	-1.03039	0.302827	0.937163	severe vs. mild
TEAD1	10	-0.876707	0.380646	0.937163	severe vs. mild
TEAD2	4	-1.04924	0.29407	0.937163	severe vs. mild
TEAD4	7	-0.796067	0.425993	0.937163	severe vs. mild
TFAP2A	6	-0.892932	0.371893	0.937163	severe vs. mild
THAP1	6	-0.91361	0.360922	0.937163	severe vs. mild
THAP11	20	0.699342	0.484338	0.937163	severe vs. mild
TP53	33	0.920753	0.357179	0.937163	severe vs. mild
USF1	12	-0.511757	0.608821	0.937163	severe vs. mild
USF2	8	-0.356126	0.721746	0.937163	severe vs. mild
YY1	10	-0.504612	0.613831	0.937163	severe vs. mild
ZBTB7A	6	-0.613429	0.539593	0.937163	severe vs. mild
ZEB1	4	1.11959	0.26289	0.937163	severe vs. mild
ZEB2	9	-0.509128	0.610662	0.937163	severe vs. mild
ZFX	10	0.366792	0.713774	0.937163	severe vs. mild
ZKSCAN1	10	-0.414849	0.678253	0.937163	severe vs. mild
ZNF143	7	-0.771701	0.440292	0.937163	severe vs. mild
ZNF384	11	0.963029	0.335533	0.937163	severe vs. mild
ZNF639	6	0.525195	0.599447	0.937163	severe vs. mild
ZNF740	6	0.506199	0.612717	0.937163	severe vs. mild
IRF1	6	-0.319931	0.749021	0.952737	severe vs. mild
IRF3	14	0.31573	0.752207	0.952737	severe vs. mild
TBX21	22	0.308824	0.757456	0.952737	severe vs. mild
AHR	4	0.178955	0.857973	0.969565	severe vs. mild
BCL6	8	0.187654	0.851148	0.969565	severe vs. mild
CEBPG	7	0.140062	0.888611	0.969565	severe vs. mild
E2F1	35	0.136689	0.891277	0.969565	severe vs. mild
ELF1	13	0.149114	0.881464	0.969565	severe vs. mild
ELF5	5	-0.216452	0.828635	0.969565	severe vs. mild
ELK4	5	0.27973	0.779684	0.969565	severe vs. mild
FOXM1	4	-0.235564	0.813771	0.969565	severe vs. mild
FOXP1	21	0.228055	0.819603	0.969565	severe vs. mild
GFI1B	6	0.143486	0.885906	0.969565	severe vs. mild
JUN	8	-0.139778	0.888836	0.969565	severe vs. mild
KLF5	7	-0.222811	0.823683	0.969565	severe vs. mild
KMT2A	11	0.138936	0.889501	0.969565	severe vs. mild
MXI1	15	-0.156403	0.875716	0.969565	severe vs. mild
NEUROD1	9	0.187036	0.851633	0.969565	severe vs. mild
NFYB	18	-0.19337	0.846669	0.969565	severe vs. mild
NONO	8	-0.273416	0.784533	0.969565	severe vs. mild
POU2F2	17	0.160333	0.872619	0.969565	severe vs. mild
SSRP1	15	0.264164	0.791654	0.969565	severe vs. mild
TFAP4	4	0.178189	0.858574	0.969565	severe vs. mild
KLF6	14	0.128249	0.897952	0.97027	severe vs. mild
MAFK	6	0.117732	0.90628	0.971605	severe vs. mild
MBD1	5	-0.106413	0.915255	0.971605	severe vs. mild
RCOR1	4	0.103846	0.917291	0.971605	severe vs. mild
CTCF	7	0.0938004	0.925268	0.973648	severe vs. mild
MYOD1	6	-0.0835136	0.933443	0.975872	severe vs. mild
ZBTB11	5	0.066686	0.946832	0.983483	severe vs. mild
BACH2	11	0.0486134	0.961227	0.992036	severe vs. mild
CREB3L1	4	-0.0016662	0.998671	0.998671	severe vs. mild
MAFF	6	-0.01333	0.989364	0.998671	severe vs. mild
MITF	5	-0.00923252	0.992634	0.998671	severe vs. mild
NR2F1	4	-0.00444501	0.996453	0.998671	severe vs. mild
ZBED1	6	0.0111607	0.991095	0.998671	severe vs. mild

## Sheet: TF_activity_subcluster3
differential TF activity in CD16+ CD8+ TEMRA 3
Regulon	Size	NES	p.value	FDR	comparison
ZNF263	25	3.81375	0.000136875	0.0261432	mild vs. healthy
ARID1B	8	-3.4066	0.000657774	0.0628174	mild vs. healthy
TCF4	9	-3.12953	0.00175083	0.11147	mild vs. healthy
ETV1	8	-2.99997	0.00270004	0.128927	mild vs. healthy
IKZF1	12	-2.82939	0.00466375	0.148463	mild vs. healthy
STAT1	43	2.83037	0.00464936	0.148463	mild vs. healthy
RFX5	9	-2.612	0.00900148	0.245612	mild vs. healthy
TEAD1	14	-2.55944	0.010484	0.250305	mild vs. healthy
EBF1	13	-2.45249	0.014187	0.30108	mild vs. healthy
NFKB1	20	2.39438	0.0166485	0.317986	mild vs. healthy
ATF7	7	-2.31872	0.02041	0.354392	mild vs. healthy
PBX2	7	-2.16691	0.0302415	0.363398	mild vs. healthy
POU2F2	26	-2.1449	0.0319611	0.363398	mild vs. healthy
PRDM14	13	-2.1816	0.029139	0.363398	mild vs. healthy
SMARCC2	4	-2.19451	0.0281988	0.363398	mild vs. healthy
TCF12	18	-2.14013	0.0323443	0.363398	mild vs. healthy
ZNF740	10	-2.15677	0.0310234	0.363398	mild vs. healthy
AHR	7	-1.97317	0.0484757	0.383568	mild vs. healthy
AR	25	1.78474	0.0743038	0.383568	mild vs. healthy
CEBPA	17	1.80373	0.0712737	0.383568	mild vs. healthy
ELK4	6	1.81219	0.0699566	0.383568	mild vs. healthy
ESRRA	8	-1.88826	0.058991	0.383568	mild vs. healthy
KMT2A	17	-1.79829	0.0721304	0.383568	mild vs. healthy
MAZ	14	-1.95794	0.0502374	0.383568	mild vs. healthy
MEF2A	25	-1.99807	0.0457087	0.383568	mild vs. healthy
NCOR1	6	1.85455	0.0636611	0.383568	mild vs. healthy
NFYB	20	-2.03826	0.0415235	0.383568	mild vs. healthy
NONO	11	-1.84717	0.064722	0.383568	mild vs. healthy
POU5F1	12	-1.85719	0.063284	0.383568	mild vs. healthy
RFXANK	8	-1.98253	0.0474197	0.383568	mild vs. healthy
RFXAP	8	-1.98253	0.0474197	0.383568	mild vs. healthy
SMAD2	5	-1.8305	0.0671747	0.383568	mild vs. healthy
SMAD3	4	2.08648	0.0369351	0.383568	mild vs. healthy
SSRP1	15	1.80499	0.0710765	0.383568	mild vs. healthy
TEAD2	5	1.8641	0.0623077	0.383568	mild vs. healthy
ZBTB7A	8	1.87046	0.0614196	0.383568	mild vs. healthy
ZNF384	20	-1.78886	0.073638	0.383568	mild vs. healthy
MEIS2	12	-1.75359	0.0795	0.399592	mild vs. healthy
MYOD1	6	-1.7295	0.0837202	0.410014	mild vs. healthy
MYC	119	1.69064	0.0909051	0.434072	mild vs. healthy
MTA2	6	-1.57371	0.115554	0.49667	mild vs. healthy
MTA3	5	1.50499	0.132325	0.49667	mild vs. healthy
OTX2	5	-1.571	0.116183	0.49667	mild vs. healthy
PDX1	6	-1.54342	0.122728	0.49667	mild vs. healthy
RCOR1	5	1.56112	0.118496	0.49667	mild vs. healthy
SOX2	13	-1.57007	0.116398	0.49667	mild vs. healthy
SP2	4	-1.50385	0.132619	0.49667	mild vs. healthy
STAT3	14	1.58251	0.113533	0.49667	mild vs. healthy
STAT4	6	1.53358	0.125133	0.49667	mild vs. healthy
TAF1	22	-1.52242	0.127904	0.49667	mild vs. healthy
USF1	13	1.54175	0.123133	0.49667	mild vs. healthy
RELA	19	1.47225	0.140953	0.51773	mild vs. healthy
GATA3	7	-1.43036	0.152612	0.519945	mild vs. healthy
HIF1A	20	1.42903	0.152995	0.519945	mild vs. healthy
IRF1	7	1.42152	0.155167	0.519945	mild vs. healthy
TCF7	13	-1.44712	0.147863	0.519945	mild vs. healthy
UBTF	6	-1.4288	0.153062	0.519945	mild vs. healthy
KLF6	14	-1.38385	0.166403	0.547982	mild vs. healthy
ARID3A	8	-1.29907	0.19392	0.555529	mild vs. healthy
CREB3	7	1.36556	0.172077	0.555529	mild vs. healthy
FOXP1	32	1.3394	0.180439	0.555529	mild vs. healthy
NR2F1	4	-1.33416	0.182151	0.555529	mild vs. healthy
RUNX1	5	-1.30322	0.192501	0.555529	mild vs. healthy
ZBED1	6	1.30079	0.193329	0.555529	mild vs. healthy
ZFX	12	-1.30634	0.191436	0.555529	mild vs. healthy
ZKSCAN1	13	-1.3228	0.185903	0.555529	mild vs. healthy
ZNF639	7	-1.2963	0.194871	0.555529	mild vs. healthy
MYBL2	5	-1.27813	0.201205	0.561969	mild vs. healthy
NR4A1	7	-1.27301	0.203015	0.561969	mild vs. healthy
LYL1	33	-1.22315	0.221271	0.594508	mild vs. healthy
ONECUT1	8	1.20755	0.22722	0.594508	mild vs. healthy
RUNX3	6	-1.21812	0.223179	0.594508	mild vs. healthy
USF2	8	1.21275	0.225227	0.594508	mild vs. healthy
PKNOX1	4	1.18562	0.235771	0.608279	mild vs. healthy
PRDM1	5	-1.17786	0.238853	0.608279	mild vs. healthy
NR2C2	28	-1.15875	0.246558	0.619639	mild vs. healthy
ELF1	17	-1.13715	0.255477	0.633716	mild vs. healthy
HNF4G	7	-1.12736	0.25959	0.635663	mild vs. healthy
ELK1	8	1.10264	0.270184	0.646387	mild vs. healthy
TP53	31	1.10137	0.270738	0.646387	mild vs. healthy
HBP1	13	1.06336	0.287617	0.678208	mild vs. healthy
MBD1	9	1.05089	0.293308	0.683193	mild vs. healthy
KLF13	6	-1.03731	0.29959	0.689419	mild vs. healthy
TBP	14	-1.02855	0.30369	0.690532	mild vs. healthy
CREB1	8	-0.988443	0.322936	0.698998	mild vs. healthy
E2F4	49	1.0101	0.312445	0.698998	mild vs. healthy
HINFP	4	-1.00098	0.316837	0.698998	mild vs. healthy
MEF2C	21	-0.98279	0.325711	0.698998	mild vs. healthy
MEIS1	4	-0.990207	0.322073	0.698998	mild vs. healthy
E2F7	11	-0.963172	0.335461	0.7041	mild vs. healthy
HOXB13	4	-0.965579	0.334255	0.7041	mild vs. healthy
ETS1	25	-0.941435	0.346482	0.710208	mild vs. healthy
GATA2	7	0.943339	0.345507	0.710208	mild vs. healthy
TCF7L2	4	-0.935508	0.349526	0.710208	mild vs. healthy
MAFK	6	-0.920087	0.357527	0.718818	mild vs. healthy
GFI1B	10	-0.895422	0.370562	0.737263	mild vs. healthy
HMBOX1	8	0.886785	0.375195	0.738786	mild vs. healthy
SPI1	22	0.879606	0.379073	0.738805	mild vs. healthy
GABPA	15	-0.862458	0.388435	0.741912	mild vs. healthy
SP3	6	0.864609	0.387253	0.741912	mild vs. healthy
ATF3	16	0.837561	0.402278	0.746555	mild vs. healthy
ELF5	8	-0.823173	0.41041	0.746555	mild vs. healthy
ESR1	14	0.844355	0.398471	0.746555	mild vs. healthy
JUN	9	0.829618	0.406755	0.746555	mild vs. healthy
PBX3	5	0.824444	0.409688	0.746555	mild vs. healthy
GATAD1	5	0.778174	0.436467	0.749695	mild vs. healthy
GRHL2	7	0.768444	0.442224	0.749695	mild vs. healthy
IRF3	13	0.786316	0.431683	0.749695	mild vs. healthy
MXI1	19	0.79046	0.429259	0.749695	mild vs. healthy
NCOR2	4	0.766234	0.443537	0.749695	mild vs. healthy
PAX5	14	-0.780958	0.434827	0.749695	mild vs. healthy
TCF3	6	-0.782519	0.43391	0.749695	mild vs. healthy
ZEB2	11	0.807285	0.419502	0.749695	mild vs. healthy
TCF25	18	0.72154	0.470577	0.788424	mild vs. healthy
KLF5	10	0.714668	0.474814	0.788605	mild vs. healthy
ARNT	10	-0.699356	0.484329	0.790657	mild vs. healthy
MNT	10	0.702138	0.482593	0.790657	mild vs. healthy
EGR1	14	0.680668	0.496081	0.796323	mild vs. healthy
MITF	6	0.680578	0.496139	0.796323	mild vs. healthy
BACH1	5	0.660175	0.509142	0.804062	mild vs. healthy
SP1	51	0.659804	0.509379	0.804062	mild vs. healthy
FOXJ2	4	-0.643957	0.519603	0.811958	mild vs. healthy
SPIB	11	-0.638906	0.522884	0.811958	mild vs. healthy
DUX4	5	-0.624989	0.531978	0.815476	mild vs. healthy
MAFB	4	-0.622386	0.533688	0.815476	mild vs. healthy
FOS	9	-0.595295	0.551646	0.816779	mild vs. healthy
JUNB	13	-0.600684	0.54805	0.816779	mild vs. healthy
NFATC1	11	0.601948	0.547209	0.816779	mild vs. healthy
RELB	11	-0.60621	0.544375	0.816779	mild vs. healthy
KLF1	10	-0.586006	0.557872	0.819642	mild vs. healthy
KLF9	11	-0.577268	0.563759	0.821969	mild vs. healthy
IRF2	23	-0.553768	0.579738	0.832555	mild vs. healthy
SNAI2	11	0.557634	0.577094	0.832555	mild vs. healthy
BACH2	14	-0.481468	0.630184	0.840112	mild vs. healthy
BATF	17	-0.526497	0.598543	0.840112	mild vs. healthy
BCL11A	10	-0.521488	0.602027	0.840112	mild vs. healthy
BCL6	14	-0.453843	0.649942	0.840112	mild vs. healthy
BHLHE22	5	-0.497894	0.618559	0.840112	mild vs. healthy
CREB3L1	5	0.502267	0.61548	0.840112	mild vs. healthy
CUX1	13	-0.461901	0.644152	0.840112	mild vs. healthy
E2F6	11	-0.490104	0.624061	0.840112	mild vs. healthy
FOXK2	13	-0.5131	0.607881	0.840112	mild vs. healthy
GATA6	7	-0.523696	0.60049	0.840112	mild vs. healthy
NEUROD1	9	0.452406	0.650976	0.840112	mild vs. healthy
SOX13	5	0.465753	0.641392	0.840112	mild vs. healthy
SOX6	4	-0.471081	0.637583	0.840112	mild vs. healthy
TP73	5	0.511828	0.608771	0.840112	mild vs. healthy
ZNF143	8	-0.462847	0.643474	0.840112	mild vs. healthy
HSF1	4	-0.442516	0.658116	0.842946	mild vs. healthy
IRF4	21	-0.418968	0.67524	0.842946	mild vs. healthy
MAX	14	0.425487	0.670481	0.842946	mild vs. healthy
MIER1	4	0.424826	0.670963	0.842946	mild vs. healthy
RUNX2	6	-0.433983	0.664301	0.842946	mild vs. healthy
ARID2	7	-0.360014	0.718836	0.843777	mild vs. healthy
BCL3	14	0.353344	0.723831	0.843777	mild vs. healthy
CREM	15	-0.391353	0.695536	0.843777	mild vs. healthy
FOXO1	8	-0.394422	0.69327	0.843777	mild vs. healthy
FOXP2	8	0.377176	0.706043	0.843777	mild vs. healthy
MAF	15	0.388783	0.697437	0.843777	mild vs. healthy
NFE2	9	-0.352451	0.7245	0.843777	mild vs. healthy
NFYA	4	-0.373866	0.708504	0.843777	mild vs. healthy
POU4F2	4	-0.398375	0.690354	0.843777	mild vs. healthy
SMAD1	4	0.356658	0.721348	0.843777	mild vs. healthy
SMAD5	4	-0.352593	0.724394	0.843777	mild vs. healthy
TEAD4	9	-0.341956	0.732384	0.8477	mild vs. healthy
THAP11	27	0.333061	0.739088	0.8477	mild vs. healthy
WT1	6	-0.330288	0.741182	0.8477	mild vs. healthy
STAT5A	6	0.316917	0.751307	0.854164	mild vs. healthy
NANOG	4	0.290231	0.771639	0.856878	mild vs. healthy
STAT2	14	0.302439	0.762318	0.856878	mild vs. healthy
YY1	15	-0.294999	0.767995	0.856878	mild vs. healthy
ZBTB11	4	0.295065	0.767944	0.856878	mild vs. healthy
CEBPG	10	0.259182	0.795495	0.86448	mild vs. healthy
E2F1	42	0.262656	0.792816	0.86448	mild vs. healthy
FOXM1	5	0.252139	0.800934	0.86448	mild vs. healthy
MEF2B	8	-0.259589	0.795181	0.86448	mild vs. healthy
ZEB1	4	-0.251904	0.801115	0.86448	mild vs. healthy
CTCF	9	-0.231874	0.816636	0.876278	mild vs. healthy
BHLHE40	13	0.211135	0.832782	0.888611	mild vs. healthy
ELF3	5	0.200061	0.841433	0.892854	mild vs. healthy
CTCFL	8	-0.176682	0.859758	0.897343	mild vs. healthy
SP4	14	0.185203	0.85307	0.897343	mild vs. healthy
TFAP4	4	-0.180034	0.857126	0.897343	mild vs. healthy
FOXO3	6	-0.168685	0.866044	0.898992	mild vs. healthy
MTA1	6	-0.144698	0.884949	0.908738	mild vs. healthy
THAP1	10	-0.145242	0.88452	0.908738	mild vs. healthy
TFAP2A	7	0.137984	0.890253	0.909296	mild vs. healthy
IRF9	13	-0.104638	0.916663	0.931291	mild vs. healthy
TBX21	30	-0.0826775	0.934108	0.943993	mild vs. healthy
NRF1	17	0.0493451	0.960644	0.9657	mild vs. healthy
MAFF	8	0.0286466	0.977146	0.977146	mild vs. healthy
PRDM14	11	-3.55976	0.000371196	0.0345212	severe vs. healthy
ZNF263	24	3.70726	0.000209516	0.0345212	severe vs. healthy
NFKB1	21	3.09375	0.00197642	0.122538	severe vs. healthy
ARID1B	8	-2.88673	0.00389269	0.18101	severe vs. healthy
RELA	21	2.79634	0.00516852	0.192269	severe vs. healthy
ETV1	8	-2.69657	0.00700577	0.217179	severe vs. healthy
CEBPA	18	2.54716	0.0108603	0.231044	severe vs. healthy
MEF2A	25	-2.52379	0.0116097	0.231044	severe vs. healthy
RFX5	9	2.54194	0.0110239	0.231044	severe vs. healthy
RFXANK	8	2.46598	0.0136639	0.231044	severe vs. healthy
RFXAP	8	2.46598	0.0136639	0.231044	severe vs. healthy
ATF7	8	-2.35552	0.018497	0.256552	severe vs. healthy
MEIS2	12	-2.39496	0.0166222	0.256552	severe vs. healthy
NCOR1	6	2.3136	0.0206896	0.256552	severe vs. healthy
SMARCC2	4	-2.32415	0.0201175	0.256552	severe vs. healthy
ZNF384	19	-2.28464	0.0223337	0.25963	severe vs. healthy
IKZF1	12	-2.15805	0.0309239	0.298641	severe vs. healthy
MBD1	7	2.19588	0.0281009	0.298641	severe vs. healthy
SOX2	13	-2.14629	0.0318495	0.298641	severe vs. healthy
TAF1	22	-2.14301	0.032112	0.298641	severe vs. healthy
UBTF	5	-2.12319	0.0337381	0.298823	severe vs. healthy
AR	25	1.98121	0.0475676	0.351799	severe vs. healthy
EBF1	13	-1.96706	0.0491762	0.351799	severe vs. healthy
NONO	11	-2.0188	0.0435077	0.351799	severe vs. healthy
TEAD1	14	-2.00137	0.045353	0.351799	severe vs. healthy
ZNF740	10	-1.99755	0.0457657	0.351799	severe vs. healthy
ESRRA	8	-1.88365	0.059613	0.388008	severe vs. healthy
MEF2C	20	-1.87053	0.0614098	0.388008	severe vs. healthy
POU2F2	26	-1.85785	0.0631905	0.388008	severe vs. healthy
SMAD2	5	-1.87747	0.0604542	0.388008	severe vs. healthy
TP53	29	1.84755	0.064668	0.388008	severe vs. healthy
ELF1	18	-1.78519	0.0742305	0.404301	severe vs. healthy
LYL1	31	-1.75708	0.0789033	0.404301	severe vs. healthy
MAZ	14	-1.73812	0.0821903	0.404301	severe vs. healthy
MYBL2	5	-1.78376	0.0744625	0.404301	severe vs. healthy
MYC	115	1.7859	0.0741156	0.404301	severe vs. healthy
TCF12	18	-1.7732	0.076195	0.404301	severe vs. healthy
TCF4	9	-1.7358	0.0825992	0.404301	severe vs. healthy
PAX5	13	-1.69876	0.0893639	0.426197	severe vs. healthy
TEAD4	9	-1.67972	0.0930114	0.432503	severe vs. healthy
GATA6	7	-1.65921	0.0970729	0.44038	severe vs. healthy
MTA3	5	1.64476	0.10002	0.442945	severe vs. healthy
ELF5	8	-1.57294	0.115732	0.489232	severe vs. healthy
ZFX	12	-1.57339	0.11563	0.489232	severe vs. healthy
AHR	7	-1.51162	0.130631	0.516571	severe vs. healthy
HNF4G	7	-1.51382	0.130071	0.516571	severe vs. healthy
MTA2	6	-1.50595	0.132079	0.516571	severe vs. healthy
SNAI2	11	1.50118	0.133309	0.516571	severe vs. healthy
KMT2A	17	-1.4863	0.137201	0.520802	severe vs. healthy
FOXP1	31	1.44884	0.147382	0.537511	severe vs. healthy
ZKSCAN1	13	-1.45698	0.145122	0.537511	severe vs. healthy
CREM	15	-1.41609	0.156751	0.550106	severe vs. healthy
RUNX1	5	-1.42141	0.155197	0.550106	severe vs. healthy
FOXO3	6	1.39868	0.161909	0.557687	severe vs. healthy
E2F7	11	-1.33733	0.181114	0.560365	severe vs. healthy
GATA3	7	-1.37222	0.169994	0.560365	severe vs. healthy
GFI1B	10	-1.32141	0.186364	0.560365	severe vs. healthy
SP3	6	1.38211	0.166937	0.560365	severe vs. healthy
SPIB	10	-1.3121	0.189485	0.560365	severe vs. healthy
TCF25	17	1.33568	0.181655	0.560365	severe vs. healthy
TCF7L2	4	-1.32481	0.185234	0.560365	severe vs. healthy
THAP11	27	1.31905	0.187153	0.560365	severe vs. healthy
ZBTB7A	9	1.31117	0.189801	0.560365	severe vs. healthy
ATF3	16	1.28324	0.199408	0.573611	severe vs. healthy
MXI1	19	1.28025	0.200456	0.573611	severe vs. healthy
BACH2	14	-1.22727	0.219721	0.602578	severe vs. healthy
HIF1A	20	1.2087	0.226777	0.602578	severe vs. healthy
MAFK	6	-1.21676	0.223695	0.602578	severe vs. healthy
TCF7	12	-1.21682	0.223672	0.602578	severe vs. healthy
USF1	13	1.21558	0.224147	0.602578	severe vs. healthy
CREB1	8	1.1825	0.237008	0.618317	severe vs. healthy
POU5F1	12	-1.17662	0.239349	0.618317	severe vs. healthy
MYOD1	6	-1.16666	0.243346	0.620033	severe vs. healthy
CREB3	8	1.09178	0.274931	0.657485	severe vs. healthy
ELK4	6	1.0897	0.275844	0.657485	severe vs. healthy
HMBOX1	8	1.09694	0.272668	0.657485	severe vs. healthy
NR4A1	8	-1.12198	0.261871	0.657485	severe vs. healthy
OTX2	5	-1.082	0.279254	0.657485	severe vs. healthy
PKNOX1	4	1.08493	0.277952	0.657485	severe vs. healthy
TCF3	5	-1.06768	0.285664	0.664169	severe vs. healthy
E2F1	40	1.01778	0.308782	0.695463	severe vs. healthy
RUNX3	6	-1.01985	0.307801	0.695463	severe vs. healthy
ZBED1	5	1.01451	0.310341	0.695463	severe vs. healthy
HBP1	14	0.999672	0.317469	0.702968	severe vs. healthy
ARID2	7	-0.979846	0.327162	0.715778	severe vs. healthy
FOS	9	0.9722	0.330951	0.715778	severe vs. healthy
ARID3A	8	-0.938054	0.348217	0.721048	severe vs. healthy
JUNB	13	-0.95317	0.340504	0.721048	severe vs. healthy
SSRP1	15	0.936736	0.348894	0.721048	severe vs. healthy
ZNF143	8	-0.94247	0.345952	0.721048	severe vs. healthy
GABPA	15	-0.918239	0.358494	0.732746	severe vs. healthy
FOXK2	13	-0.87251	0.38293	0.759699	severe vs. healthy
PRDM1	5	-0.873706	0.382278	0.759699	severe vs. healthy
RCOR1	5	0.85581	0.392103	0.759699	severe vs. healthy
SP4	13	-0.868284	0.385239	0.759699	severe vs. healthy
STAT1	40	0.86168	0.388863	0.759699	severe vs. healthy
THAP1	10	-0.828551	0.407358	0.78112	severe vs. healthy
NFATC1	11	0.808825	0.418616	0.794516	severe vs. healthy
NR2C2	28	-0.797527	0.425145	0.798757	severe vs. healthy
E2F4	45	0.773162	0.439426	0.801307	severe vs. healthy
STAT2	13	-0.776389	0.43752	0.801307	severe vs. healthy
TBP	14	-0.773561	0.43919	0.801307	severe vs. healthy
BACH1	5	0.747497	0.454764	0.821224	severe vs. healthy
KLF13	6	-0.715676	0.474192	0.822051	severe vs. healthy
ONECUT1	7	0.71062	0.47732	0.822051	severe vs. healthy
PBX2	7	-0.719953	0.471554	0.822051	severe vs. healthy
PDX1	6	-0.724115	0.468995	0.822051	severe vs. healthy
TBX21	29	-0.713081	0.475796	0.822051	severe vs. healthy
ARNT	10	-0.655343	0.512247	0.822918	severe vs. healthy
CUX1	13	-0.665152	0.505953	0.822918	severe vs. healthy
FOXP2	8	0.656026	0.511808	0.822918	severe vs. healthy
KLF6	15	-0.651995	0.514404	0.822918	severe vs. healthy
MAF	14	-0.657049	0.51115	0.822918	severe vs. healthy
NRF1	17	-0.673018	0.500936	0.822918	severe vs. healthy
PBX3	6	0.687105	0.492016	0.822918	severe vs. healthy
TFAP2A	7	0.646984	0.517642	0.822918	severe vs. healthy
ZBTB11	6	0.68808	0.491402	0.822918	severe vs. healthy
MNT	11	0.627948	0.530038	0.835484	severe vs. healthy
BHLHE22	4	0.603465	0.546199	0.846589	severe vs. healthy
CTCF	9	-0.589853	0.555289	0.846589	severe vs. healthy
HOXB13	4	-0.590331	0.554969	0.846589	severe vs. healthy
IRF1	7	0.61004	0.541835	0.846589	severe vs. healthy
DUX4	5	-0.574968	0.565313	0.847969	severe vs. healthy
USF2	8	0.576072	0.564567	0.847969	severe vs. healthy
IRF9	12	-0.559446	0.575858	0.856876	severe vs. healthy
FOXJ2	4	-0.545445	0.585448	0.857427	severe vs. healthy
GATA2	6	0.545665	0.585296	0.857427	severe vs. healthy
CEBPG	10	0.51085	0.609456	0.865334	severe vs. healthy
ELK1	8	-0.52533	0.599354	0.865334	severe vs. healthy
IRF2	22	-0.520172	0.602944	0.865334	severe vs. healthy
TEAD2	4	0.51463	0.606811	0.865334	severe vs. healthy
KLF9	11	-0.503517	0.614601	0.866028	severe vs. healthy
HINFP	4	-0.492205	0.622574	0.870668	severe vs. healthy
BATF	16	-0.45423	0.649663	0.877914	severe vs. healthy
ESR1	15	0.461324	0.644566	0.877914	severe vs. healthy
FOXM1	4	-0.477443	0.633047	0.877914	severe vs. healthy
RELB	13	0.45188	0.651355	0.877914	severe vs. healthy
SOX13	4	0.465835	0.641334	0.877914	severe vs. healthy
GATAD1	6	0.442987	0.657775	0.880188	severe vs. healthy
ETS1	26	-0.424046	0.671532	0.880941	severe vs. healthy
YY1	14	-0.422656	0.672546	0.880941	severe vs. healthy
ZEB1	4	0.42394	0.67161	0.880941	severe vs. healthy
ELF3	5	-0.40573	0.684941	0.884715	severe vs. healthy
STAT3	14	0.407402	0.683712	0.884715	severe vs. healthy
FOXO1	7	-0.382255	0.702272	0.891849	severe vs. healthy
KLF5	10	0.359484	0.719233	0.891849	severe vs. healthy
MAFF	8	-0.361274	0.717895	0.891849	severe vs. healthy
MIER1	5	0.373191	0.709006	0.891849	severe vs. healthy
RUNX2	6	0.371988	0.709902	0.891849	severe vs. healthy
SMAD1	4	-0.389451	0.696943	0.891849	severe vs. healthy
TP73	4	0.333479	0.738772	0.910011	severe vs. healthy
MTA1	5	-0.320322	0.748725	0.916202	severe vs. healthy
MEIS1	4	-0.308852	0.757434	0.920802	severe vs. healthy
BCL11A	9	0.261091	0.794022	0.921698	severe vs. healthy
BCL6	13	0.282883	0.777266	0.921698	severe vs. healthy
BHLHE40	15	-0.281312	0.778471	0.921698	severe vs. healthy
JUN	7	0.265249	0.790818	0.921698	severe vs. healthy
MAFB	4	-0.240695	0.809792	0.921698	severe vs. healthy
NEUROD1	9	-0.272182	0.785482	0.921698	severe vs. healthy
NFE2	11	-0.23697	0.81268	0.921698	severe vs. healthy
SP1	50	-0.247672	0.804388	0.921698	severe vs. healthy
SPI1	22	0.283113	0.77709	0.921698	severe vs. healthy
TFAP4	4	-0.29518	0.767856	0.921698	severe vs. healthy
ZEB2	12	-0.239941	0.810376	0.921698	severe vs. healthy
STAT5A	5	0.220876	0.825189	0.930213	severe vs. healthy
BCL3	14	-0.167072	0.867314	0.938439	severe vs. healthy
CREB3L1	5	0.115609	0.907963	0.938439	severe vs. healthy
CTCFL	9	0.174477	0.861491	0.938439	severe vs. healthy
E2F6	10	-0.126978	0.898958	0.938439	severe vs. healthy
EGR1	13	0.0962736	0.923303	0.938439	severe vs. healthy
GRHL2	7	0.127119	0.898846	0.938439	severe vs. healthy
HSF1	4	-0.103035	0.917935	0.938439	severe vs. healthy
IRF3	13	0.192814	0.847105	0.938439	severe vs. healthy
IRF4	20	-0.113686	0.909487	0.938439	severe vs. healthy
MAX	14	-0.166826	0.867507	0.938439	severe vs. healthy
MEF2B	8	0.136134	0.891716	0.938439	severe vs. healthy
MITF	6	0.100274	0.920127	0.938439	severe vs. healthy
NANOG	4	0.166285	0.867933	0.938439	severe vs. healthy
NFYB	19	-0.18572	0.852664	0.938439	severe vs. healthy
POU4F2	4	-0.121527	0.903274	0.938439	severe vs. healthy
STAT4	5	0.178254	0.858523	0.938439	severe vs. healthy
WT1	6	-0.114948	0.908486	0.938439	severe vs. healthy
ZNF639	6	-0.146494	0.883532	0.938439	severe vs. healthy
KLF1	10	-0.0833481	0.933575	0.943029	severe vs. healthy
SMAD5	4	0.0741087	0.940924	0.943029	severe vs. healthy
SOX6	4	0.0714633	0.943029	0.943029	severe vs. healthy
RFX5	8	6.01972	1.74723e-09	2.7781e-07	severe vs. mild
RFXANK	7	5.50243	3.7459e-08	1.98533e-06	severe vs. mild
RFXAP	7	5.50243	3.7459e-08	1.98533e-06	severe vs. mild
CREB1	7	3.02114	0.00251823	0.1001	severe vs. mild
NFYB	15	2.92568	0.00343707	0.109299	severe vs. mild
STAT1	39	-2.73935	0.00615605	0.163135	severe vs. mild
FOS	7	2.37593	0.0175049	0.397611	severe vs. mild
SP4	11	-2.29769	0.0215795	0.428892	severe vs. mild
ARID3A	4	2.01736	0.0436577	0.771287	severe vs. mild
ELF5	5	-1.6446	0.100052	0.984974	severe vs. mild
FOXO3	7	1.80519	0.0710444	0.984974	severe vs. mild
MAF	14	-1.66658	0.0955989	0.984974	severe vs. mild
RELA	18	1.61963	0.105312	0.984974	severe vs. mild
SP1	46	-1.79736	0.072278	0.984974	severe vs. mild
STAT2	11	-1.74257	0.0814083	0.984974	severe vs. mild
TCF3	4	-1.64084	0.10083	0.984974	severe vs. mild
TEAD2	4	-1.63738	0.101551	0.984974	severe vs. mild
AR	25	0.120763	0.903878	0.999915	severe vs. mild
ARNT	5	0.495819	0.620022	0.999915	severe vs. mild
ATF3	12	0.731934	0.464209	0.999915	severe vs. mild
BACH1	4	0.240671	0.80981	0.999915	severe vs. mild
BACH2	9	-0.765171	0.44417	0.999915	severe vs. mild
BATF	16	0.305735	0.759807	0.999915	severe vs. mild
BCL11A	9	1.47132	0.141204	0.999915	severe vs. mild
BCL3	10	-0.672028	0.501566	0.999915	severe vs. mild
BCL6	9	-0.213761	0.830733	0.999915	severe vs. mild
BHLHE22	4	0.658631	0.510133	0.999915	severe vs. mild
BHLHE40	11	-0.733577	0.463207	0.999915	severe vs. mild
CEBPA	17	0.763126	0.445388	0.999915	severe vs. mild
CEBPG	9	0.00945711	0.992454	0.999915	severe vs. mild
CREB3	8	-0.103269	0.91775	0.999915	severe vs. mild
CREB3L1	4	0.353259	0.723894	0.999915	severe vs. mild
CREM	9	-0.995887	0.319305	0.999915	severe vs. mild
CTCF	8	-1.00247	0.316116	0.999915	severe vs. mild
CTCFL	5	0.250004	0.802585	0.999915	severe vs. mild
CUX1	9	-0.592701	0.553382	0.999915	severe vs. mild
DUX4	4	-0.422808	0.672435	0.999915	severe vs. mild
E2F1	35	1.2722	0.203301	0.999915	severe vs. mild
E2F4	41	0.0681266	0.945685	0.999915	severe vs. mild
E2F6	10	0.0918994	0.926778	0.999915	severe vs. mild
E2F7	8	0.0450221	0.96409	0.999915	severe vs. mild
EBF1	8	0.57348	0.56632	0.999915	severe vs. mild
EGR1	14	-1.14234	0.253312	0.999915	severe vs. mild
ELF1	14	-1.03884	0.298878	0.999915	severe vs. mild
ELK1	6	-1.44134	0.149488	0.999915	severe vs. mild
ELK4	5	0.01627	0.987019	0.999915	severe vs. mild
ESR1	15	-0.511639	0.608904	0.999915	severe vs. mild
ESRRA	4	-0.000107062	0.999915	0.999915	severe vs. mild
ETS1	21	0.423851	0.671674	0.999915	severe vs. mild
FOXK2	12	-0.830686	0.406151	0.999915	severe vs. mild
FOXM1	5	-0.922618	0.356207	0.999915	severe vs. mild
FOXO1	7	-0.415963	0.677437	0.999915	severe vs. mild
FOXP1	23	-0.0106629	0.991492	0.999915	severe vs. mild
FOXP2	7	-0.285177	0.775509	0.999915	severe vs. mild
GABPA	9	0.468507	0.639422	0.999915	severe vs. mild
GATA2	5	-0.132902	0.894271	0.999915	severe vs. mild
GATA3	6	-0.397407	0.691068	0.999915	severe vs. mild
GATA6	5	-1.34255	0.179417	0.999915	severe vs. mild
GATAD1	5	-0.370046	0.711348	0.999915	severe vs. mild
GFI1B	6	-1.38989	0.164562	0.999915	severe vs. mild
GRHL2	6	-0.611522	0.540854	0.999915	severe vs. mild
HBP1	7	-0.44231	0.658265	0.999915	severe vs. mild
HIF1A	16	-0.0304384	0.975717	0.999915	severe vs. mild
HMBOX1	7	0.359823	0.71898	0.999915	severe vs. mild
IKZF1	8	0.0306325	0.975563	0.999915	severe vs. mild
IRF1	6	-0.605138	0.545087	0.999915	severe vs. mild
IRF2	20	-0.803134	0.421897	0.999915	severe vs. mild
IRF3	11	0.600866	0.547929	0.999915	severe vs. mild
IRF4	18	1.28834	0.197628	0.999915	severe vs. mild
IRF9	10	-0.119696	0.904724	0.999915	severe vs. mild
JUN	9	-0.723776	0.469203	0.999915	severe vs. mild
JUNB	11	-0.50914	0.610654	0.999915	severe vs. mild
KLF1	8	0.921068	0.357015	0.999915	severe vs. mild
KLF13	6	-0.440248	0.659757	0.999915	severe vs. mild
KLF5	7	-0.450766	0.652158	0.999915	severe vs. mild
KLF6	13	0.085106	0.932177	0.999915	severe vs. mild
KLF9	7	0.406833	0.684131	0.999915	severe vs. mild
KMT2A	11	0.252568	0.800602	0.999915	severe vs. mild
LYL1	24	-0.661802	0.508098	0.999915	severe vs. mild
MAFF	5	-0.0165144	0.986824	0.999915	severe vs. mild
MAFK	5	0.301128	0.763317	0.999915	severe vs. mild
MAX	11	-0.460534	0.645133	0.999915	severe vs. mild
MAZ	7	-0.479182	0.631809	0.999915	severe vs. mild
MBD1	5	0.568	0.570035	0.999915	severe vs. mild
MEF2A	15	-0.621611	0.534198	0.999915	severe vs. mild
MEF2B	7	1.01062	0.312196	0.999915	severe vs. mild
MEF2C	17	-0.654877	0.512547	0.999915	severe vs. mild
MEIS2	6	-0.346147	0.729232	0.999915	severe vs. mild
MIER1	4	-0.189833	0.84944	0.999915	severe vs. mild
MITF	5	-0.827104	0.408178	0.999915	severe vs. mild
MNT	6	0.240854	0.809668	0.999915	severe vs. mild
MTA1	4	-0.353287	0.723873	0.999915	severe vs. mild
MXI1	16	0.978573	0.327791	0.999915	severe vs. mild
MYBL2	4	-0.268399	0.788392	0.999915	severe vs. mild
MYC	106	0.0577628	0.953938	0.999915	severe vs. mild
NEUROD1	8	-0.778351	0.436362	0.999915	severe vs. mild
NFATC1	10	0.345127	0.729999	0.999915	severe vs. mild
NFE2	7	1.07332	0.283129	0.999915	severe vs. mild
NFKB1	19	0.473775	0.635661	0.999915	severe vs. mild
NFYA	4	0.990448	0.321955	0.999915	severe vs. mild
NONO	8	-0.507842	0.611564	0.999915	severe vs. mild
NR2C2	22	-0.00445382	0.996446	0.999915	severe vs. mild
NR4A1	6	0.0375964	0.970009	0.999915	severe vs. mild
NRF1	11	-0.425891	0.670187	0.999915	severe vs. mild
ONECUT1	7	-0.663024	0.507315	0.999915	severe vs. mild
PAX5	11	-0.579381	0.562332	0.999915	severe vs. mild
PBX2	5	1.38028	0.1675	0.999915	severe vs. mild
PBX3	5	-0.310971	0.755823	0.999915	severe vs. mild
PDX1	5	0.95495	0.339603	0.999915	severe vs. mild
POU2F2	20	-0.108387	0.913689	0.999915	severe vs. mild
POU4F2	4	0.692451	0.488654	0.999915	severe vs. mild
POU5F1	10	-0.0769409	0.938671	0.999915	severe vs. mild
PRDM1	5	-0.171112	0.864136	0.999915	severe vs. mild
PRDM14	6	-0.787799	0.430814	0.999915	severe vs. mild
RCOR1	4	0.183665	0.854276	0.999915	severe vs. mild
RELB	11	0.220896	0.825173	0.999915	severe vs. mild
RUNX2	5	1.36926	0.170918	0.999915	severe vs. mild
RUNX3	5	0.512001	0.608651	0.999915	severe vs. mild
SMAD3	4	-0.1446	0.885027	0.999915	severe vs. mild
SNAI2	10	1.55898	0.119	0.999915	severe vs. mild
SOX13	5	0.297011	0.766458	0.999915	severe vs. mild
SOX2	4	-0.412988	0.679615	0.999915	severe vs. mild
SOX6	4	-0.13585	0.89194	0.999915	severe vs. mild
SP3	6	0.773111	0.439457	0.999915	severe vs. mild
SPI1	19	-1.00789	0.313509	0.999915	severe vs. mild
SPIB	9	-0.962904	0.335595	0.999915	severe vs. mild
SSRP1	15	-0.580722	0.561428	0.999915	severe vs. mild
STAT3	14	-1.53494	0.124797	0.999915	severe vs. mild
STAT4	6	-1.08305	0.278785	0.999915	severe vs. mild
STAT5A	6	-0.339453	0.734269	0.999915	severe vs. mild
TAF1	12	-0.875222	0.381453	0.999915	severe vs. mild
TBP	9	0.107721	0.914217	0.999915	severe vs. mild
TBX21	25	-0.011552	0.990783	0.999915	severe vs. mild
TCF12	11	-0.0607006	0.951598	0.999915	severe vs. mild
TCF25	15	0.23223	0.816359	0.999915	severe vs. mild
TCF4	7	0.227587	0.819967	0.999915	severe vs. mild
TCF7	11	0.181567	0.855922	0.999915	severe vs. mild
TEAD1	10	0.676392	0.498792	0.999915	severe vs. mild
TEAD4	7	-1.15918	0.246382	0.999915	severe vs. mild
TFAP2A	6	0.877639	0.38014	0.999915	severe vs. mild
THAP1	5	-0.897378	0.369518	0.999915	severe vs. mild
THAP11	21	0.678914	0.497192	0.999915	severe vs. mild
TP53	33	0.584191	0.559092	0.999915	severe vs. mild
TP73	4	-0.081045	0.935406	0.999915	severe vs. mild
USF1	12	-0.812016	0.416782	0.999915	severe vs. mild
USF2	8	-0.981701	0.326247	0.999915	severe vs. mild
WT1	5	-0.0199526	0.984081	0.999915	severe vs. mild
YY1	11	-0.719608	0.471767	0.999915	severe vs. mild
ZBED1	6	-0.238682	0.811352	0.999915	severe vs. mild
ZBTB11	6	-0.0911214	0.927396	0.999915	severe vs. mild
ZBTB7A	6	0.176699	0.859745	0.999915	severe vs. mild
ZEB2	8	-0.920797	0.357156	0.999915	severe vs. mild
ZFX	8	0.42239	0.67274	0.999915	severe vs. mild
ZKSCAN1	8	-0.184669	0.853489	0.999915	severe vs. mild
ZNF143	7	-1.09263	0.274558	0.999915	severe vs. mild
ZNF263	8	0.679729	0.496676	0.999915	severe vs. mild
ZNF384	12	0.0241677	0.980719	0.999915	severe vs. mild
ZNF639	6	0.602296	0.546977	0.999915	severe vs. mild
ZNF740	6	-0.29139	0.770753	0.999915	severe vs. mild

## Sheet: TF_activity_subcluster4
differential TF activity in CD16+ CD8+ TEMRA 4
Regulon	Size	NES	p.value	FDR	comparison
ZNF263	35	5.10785	3.25853e-07	6.77774e-05	mild vs. healthy
NR2F1	8	-3.675	0.000237846	0.024736	mild vs. healthy
MTA1	11	-3.47663	0.000507761	0.0352048	mild vs. healthy
ASCL1	6	-3.39719	0.000680811	0.0354021	mild vs. healthy
PBX2	7	-3.01573	0.00256364	0.106647	mild vs. healthy
E2F4	61	2.82492	0.00472921	0.144783	mild vs. healthy
OTX2	7	-2.81534	0.0048725	0.144783	mild vs. healthy
PRDM14	13	-2.6917	0.00710889	0.164412	mild vs. healthy
STAT1	51	2.69146	0.00711399	0.164412	mild vs. healthy
SPIB	19	-2.60088	0.00929861	0.193411	mild vs. healthy
TEAD1	18	-2.54557	0.01091	0.206298	mild vs. healthy
ARID1A	5	-2.18086	0.029194	0.296333	mild vs. healthy
ATF7	6	-2.27763	0.0227488	0.296333	mild vs. healthy
CTCFL	11	-2.27108	0.0231422	0.296333	mild vs. healthy
FOXP1	43	2.26894	0.0232718	0.296333	mild vs. healthy
HMBOX1	10	2.29187	0.0219129	0.296333	mild vs. healthy
IRF1	7	2.2168	0.0266369	0.296333	mild vs. healthy
MAFB	9	-2.17117	0.0299182	0.296333	mild vs. healthy
SNAI2	14	2.19128	0.0284312	0.296333	mild vs. healthy
STAT2	22	2.22711	0.0259396	0.296333	mild vs. healthy
ZNF639	10	-2.18882	0.0286098	0.296333	mild vs. healthy
LYL1	36	-2.05799	0.0395915	0.359504	mild vs. healthy
TP73	9	-2.05631	0.0397529	0.359504	mild vs. healthy
HIF1A	21	2.00305	0.0451723	0.391494	mild vs. healthy
HOXA9	5	-1.9491	0.0512831	0.426675	mild vs. healthy
FOXM1	6	-1.92644	0.0540495	0.432396	mild vs. healthy
USF2	8	1.88012	0.0600921	0.462932	mild vs. healthy
NFKB1	22	1.84527	0.0649988	0.482848	mild vs. healthy
BCL11A	14	-1.76192	0.0780823	0.512302	mild vs. healthy
PDX1	9	-1.78714	0.0739148	0.512302	mild vs. healthy
RUNX1	5	-1.7576	0.0788157	0.512302	mild vs. healthy
USF1	12	1.7684	0.076994	0.512302	mild vs. healthy
SP2	7	-1.66272	0.0963681	0.607411	mild vs. healthy
RFX1	7	-1.60477	0.108545	0.627148	mild vs. healthy
SMARCC2	6	-1.6076	0.107923	0.627148	mild vs. healthy
SOX2	22	-1.62676	0.103788	0.627148	mild vs. healthy
ARID2	11	-1.51927	0.128695	0.723474	mild vs. healthy
KMT2A	20	-1.44597	0.148184	0.811114	mild vs. healthy
BACH2	14	1.13934	0.254561	0.837952	mild vs. healthy
BATF	19	0.968181	0.332954	0.837952	mild vs. healthy
BCL3	17	-1.30573	0.191645	0.837952	mild vs. healthy
BCL6	17	0.98167	0.326263	0.837952	mild vs. healthy
CREB1	10	1.09663	0.272805	0.837952	mild vs. healthy
CREM	14	-1.14106	0.253845	0.837952	mild vs. healthy
E2F7	11	0.9513	0.341452	0.837952	mild vs. healthy
ELF3	6	-0.942038	0.346173	0.837952	mild vs. healthy
ESRRA	8	-1.0089	0.313023	0.837952	mild vs. healthy
FOXO3	9	-1.24485	0.213187	0.837952	mild vs. healthy
GABPA	15	1.19363	0.232624	0.837952	mild vs. healthy
GATA3	10	-1.1145	0.265064	0.837952	mild vs. healthy
GFI1B	12	-1.32476	0.185252	0.837952	mild vs. healthy
HINFP	4	-1.29731	0.194524	0.837952	mild vs. healthy
HNF4G	7	-1.01513	0.310042	0.837952	mild vs. healthy
HOXB13	4	-1.33833	0.18079	0.837952	mild vs. healthy
IRF3	18	-1.11674	0.264104	0.837952	mild vs. healthy
IRF4	24	-0.991462	0.32146	0.837952	mild vs. healthy
JUNB	16	-1.32587	0.184882	0.837952	mild vs. healthy
MBD1	7	1.00266	0.316026	0.837952	mild vs. healthy
MEF2A	26	-0.976879	0.328629	0.837952	mild vs. healthy
MEF2C	20	1.10127	0.27078	0.837952	mild vs. healthy
MIER1	6	1.076	0.281926	0.837952	mild vs. healthy
MNT	13	1.02771	0.304087	0.837952	mild vs. healthy
MTA2	7	-1.14585	0.251855	0.837952	mild vs. healthy
MYC	127	1.15621	0.247594	0.837952	mild vs. healthy
MYOD1	9	-1.40712	0.15939	0.837952	mild vs. healthy
NEUROD1	10	-1.14042	0.254112	0.837952	mild vs. healthy
NFE2	11	-1.11532	0.264715	0.837952	mild vs. healthy
NFE2L1	5	-1.06806	0.285495	0.837952	mild vs. healthy
NR4A1	7	-1.29618	0.194915	0.837952	mild vs. healthy
ONECUT1	10	-1.14139	0.253709	0.837952	mild vs. healthy
PKNOX1	4	-1.38009	0.16756	0.837952	mild vs. healthy
POU2F2	25	-0.944659	0.344833	0.837952	mild vs. healthy
POU5F1	12	-1.10065	0.271047	0.837952	mild vs. healthy
PRDM1	6	0.979201	0.327481	0.837952	mild vs. healthy
RELA	20	1.07118	0.284088	0.837952	mild vs. healthy
SMAD1	5	1.16456	0.244197	0.837952	mild vs. healthy
STAT3	16	1.08199	0.279259	0.837952	mild vs. healthy
TBX21	35	-1.04121	0.29778	0.837952	mild vs. healthy
TCF4	13	-1.04799	0.294645	0.837952	mild vs. healthy
TCF7	18	-1.37266	0.169859	0.837952	mild vs. healthy
TCF7L2	4	-0.941476	0.346461	0.837952	mild vs. healthy
TEAD2	8	-0.950876	0.341667	0.837952	mild vs. healthy
TP53	43	1.01446	0.310364	0.837952	mild vs. healthy
ZBED1	9	-1.06495	0.2869	0.837952	mild vs. healthy
ZBTB11	7	1.2363	0.216348	0.837952	mild vs. healthy
ZEB2	15	1.0276	0.304137	0.837952	mild vs. healthy
ATF3	16	0.92889	0.352946	0.843825	mild vs. healthy
MAZ	13	-0.909166	0.363262	0.85862	mild vs. healthy
PAX5	16	-0.896283	0.370102	0.864957	mild vs. healthy
FOXO1	9	0.87462	0.381781	0.882337	mild vs. healthy
ARID1B	6	-0.785299	0.432278	0.899138	mild vs. healthy
E2F6	12	-0.807594	0.419324	0.899138	mild vs. healthy
ELK4	7	0.790825	0.429046	0.899138	mild vs. healthy
ETS1	30	-0.810034	0.417921	0.899138	mild vs. healthy
IRF9	16	0.815808	0.41461	0.899138	mild vs. healthy
KLF6	17	-0.812713	0.416382	0.899138	mild vs. healthy
MAFK	9	-0.791912	0.428412	0.899138	mild vs. healthy
MTA3	6	-0.787056	0.431249	0.899138	mild vs. healthy
NFYA	5	-0.810241	0.417802	0.899138	mild vs. healthy
NRF1	21	-0.842681	0.399407	0.899138	mild vs. healthy
NCOA3	4	-0.766147	0.443589	0.904573	mild vs. healthy
STAT5A	6	0.769239	0.441751	0.904573	mild vs. healthy
HBP1	21	0.741596	0.458332	0.922206	mild vs. healthy
NR2C2	31	-0.737032	0.461103	0.922206	mild vs. healthy
E2F1	52	0.685511	0.493021	0.922533	mild vs. healthy
EBF1	14	-0.713606	0.475471	0.922533	mild vs. healthy
ELF1	18	0.63961	0.522426	0.922533	mild vs. healthy
EOMES	6	-0.706259	0.480027	0.922533	mild vs. healthy
ETV1	10	0.663403	0.507072	0.922533	mild vs. healthy
IKZF1	15	-0.624384	0.532376	0.922533	mild vs. healthy
KLF1	14	-0.61754	0.536878	0.922533	mild vs. healthy
MAF	18	-0.710601	0.477332	0.922533	mild vs. healthy
MAFG	4	-0.675884	0.499114	0.922533	mild vs. healthy
MEIS1	6	0.721341	0.4707	0.922533	mild vs. healthy
MITF	6	-0.587312	0.556994	0.922533	mild vs. healthy
NCOR2	5	0.58714	0.55711	0.922533	mild vs. healthy
POU4F2	6	-0.585727	0.558059	0.922533	mild vs. healthy
PROX1	4	-0.657087	0.511125	0.922533	mild vs. healthy
RCOR1	4	-0.595625	0.551426	0.922533	mild vs. healthy
RFX5	10	-0.698082	0.485126	0.922533	mild vs. healthy
SMAD2	7	-0.664139	0.506602	0.922533	mild vs. healthy
SOX13	7	-0.676183	0.498924	0.922533	mild vs. healthy
SP3	6	0.605427	0.544895	0.922533	mild vs. healthy
TAL1	4	-0.584562	0.558842	0.922533	mild vs. healthy
TCF25	22	0.628201	0.529872	0.922533	mild vs. healthy
TFAP4	5	-0.634994	0.525432	0.922533	mild vs. healthy
SREBF1	4	-0.560437	0.575182	0.94203	mild vs. healthy
WT1	5	0.545256	0.585577	0.951563	mild vs. healthy
ARID3A	9	-0.505478	0.613223	0.954874	mild vs. healthy
ARNT	13	-0.505723	0.613051	0.954874	mild vs. healthy
EGR1	17	0.502723	0.615159	0.954874	mild vs. healthy
SMAD5	5	0.529816	0.596239	0.954874	mild vs. healthy
TCF12	15	-0.52079	0.602513	0.954874	mild vs. healthy
ZNF384	20	-0.513194	0.607816	0.954874	mild vs. healthy
CREB3	9	0.47378	0.635657	0.968508	mild vs. healthy
KLF5	11	-0.470621	0.637911	0.968508	mild vs. healthy
SSRP1	16	0.472708	0.636421	0.968508	mild vs. healthy
MAX	15	-0.437878	0.661474	0.983945	mild vs. healthy
NANOG	5	-0.427586	0.668953	0.983945	mild vs. healthy
NFATC1	13	0.437602	0.661675	0.983945	mild vs. healthy
RUNX2	10	-0.417722	0.676151	0.983945	mild vs. healthy
SPI1	26	-0.417296	0.676462	0.983945	mild vs. healthy
TCF3	6	-0.423574	0.671876	0.983945	mild vs. healthy
BHLHE22	5	-0.342874	0.731693	0.986796	mild vs. healthy
BHLHE40	15	0.323748	0.746129	0.986796	mild vs. healthy
CEBPA	24	0.31362	0.753809	0.986796	mild vs. healthy
CEBPG	12	0.365136	0.71501	0.986796	mild vs. healthy
CREB3L1	5	0.33152	0.740252	0.986796	mild vs. healthy
E2F5	4	-0.344064	0.730799	0.986796	mild vs. healthy
FOXJ2	8	0.324368	0.745659	0.986796	mild vs. healthy
GATAD1	6	-0.289221	0.772412	0.986796	mild vs. healthy
KDM5B	4	-0.288053	0.773306	0.986796	mild vs. healthy
MEF2B	9	-0.403158	0.686832	0.986796	mild vs. healthy
MXI1	22	0.306115	0.759517	0.986796	mild vs. healthy
MYB	4	0.341337	0.73285	0.986796	mild vs. healthy
NCOR1	4	-0.330623	0.740929	0.986796	mild vs. healthy
NR2F6	5	0.294711	0.768215	0.986796	mild vs. healthy
RUNX3	7	-0.363308	0.716375	0.986796	mild vs. healthy
SP4	16	0.374914	0.707724	0.986796	mild vs. healthy
STAT4	6	-0.292689	0.76976	0.986796	mild vs. healthy
TEAD4	11	-0.312239	0.754859	0.986796	mild vs. healthy
ZBTB7A	12	0.384434	0.700657	0.986796	mild vs. healthy
ZFX	23	-0.398412	0.690327	0.986796	mild vs. healthy
BACH1	7	-0.255697	0.798184	0.993593	mild vs. healthy
CTCF	14	0.238881	0.811198	0.993593	mild vs. healthy
ELF5	8	-0.262736	0.792754	0.993593	mild vs. healthy
GATA2	7	0.255964	0.797979	0.993593	mild vs. healthy
MAFF	11	-0.264137	0.791675	0.993593	mild vs. healthy
SIX2	4	0.231601	0.816848	0.993593	mild vs. healthy
THAP1	12	-0.246284	0.805463	0.993593	mild vs. healthy
ZNF143	9	-0.232481	0.816164	0.993593	mild vs. healthy
AHR	9	-0.14856	0.881901	0.995158	mild vs. healthy
AR	32	-0.0756787	0.939675	0.995158	mild vs. healthy
CUX1	12	0.0591989	0.952794	0.995158	mild vs. healthy
DUX4	9	-0.181142	0.856256	0.995158	mild vs. healthy
ELK1	9	0.0314139	0.974939	0.995158	mild vs. healthy
ESR1	20	-0.183503	0.854403	0.995158	mild vs. healthy
FOS	10	-0.181772	0.855762	0.995158	mild vs. healthy
FOXK2	16	0.0944422	0.924758	0.995158	mild vs. healthy
FOXP2	9	0.0267173	0.978685	0.995158	mild vs. healthy
GATA6	7	-0.144357	0.885219	0.995158	mild vs. healthy
GRHL2	6	0.211745	0.832306	0.995158	mild vs. healthy
HSF1	4	-0.0815893	0.934973	0.995158	mild vs. healthy
IRF2	29	0.21744	0.827866	0.995158	mild vs. healthy
JUN	10	0.180906	0.856441	0.995158	mild vs. healthy
KLF13	7	0.150538	0.88034	0.995158	mild vs. healthy
KLF9	11	-0.161727	0.871521	0.995158	mild vs. healthy
MEIS2	11	-0.0367382	0.970694	0.995158	mild vs. healthy
MYBL2	5	-0.0173651	0.986145	0.995158	mild vs. healthy
NFKB2	4	-0.151419	0.879645	0.995158	mild vs. healthy
NFYB	24	-0.049517	0.960507	0.995158	mild vs. healthy
NONO	11	-0.102825	0.918102	0.995158	mild vs. healthy
PBX3	8	-0.157412	0.87492	0.995158	mild vs. healthy
RELB	14	-0.00936863	0.992525	0.995158	mild vs. healthy
RFXANK	9	0.0772974	0.938387	0.995158	mild vs. healthy
RFXAP	9	0.0772974	0.938387	0.995158	mild vs. healthy
SMAD3	5	-0.162285	0.871082	0.995158	mild vs. healthy
SOX6	7	-0.0324773	0.974091	0.995158	mild vs. healthy
SP1	61	0.0915771	0.927034	0.995158	mild vs. healthy
SREBF2	4	-0.0348426	0.972205	0.995158	mild vs. healthy
TAF1	23	0.113083	0.909965	0.995158	mild vs. healthy
TBP	15	0.0591547	0.952829	0.995158	mild vs. healthy
TFAP2A	10	0.00640245	0.994892	0.995158	mild vs. healthy
THAP11	34	-0.112315	0.910573	0.995158	mild vs. healthy
YY1	17	-0.10447	0.916796	0.995158	mild vs. healthy
ZEB1	4	0.00606803	0.995158	0.995158	mild vs. healthy
ZKSCAN1	11	-0.0918435	0.926822	0.995158	mild vs. healthy
ZNF740	8	-0.178713	0.858163	0.995158	mild vs. healthy
ZNF263	35	4.77467	1.80002e-06	0.000376203	severe vs. healthy
NR2F1	8	-3.80302	0.000142941	0.0149373	severe vs. healthy
RFXANK	9	3.26153	0.00110814	0.0579003	severe vs. healthy
RFXAP	9	3.26153	0.00110814	0.0579003	severe vs. healthy
ASCL1	6	-3.08809	0.00201449	0.0601469	severe vs. healthy
PRDM14	13	-3.10364	0.00191158	0.0601469	severe vs. healthy
RUNX1	5	-3.18586	0.00144325	0.0601469	severe vs. healthy
MYC	129	2.85055	0.0043644	0.0912159	severe vs. healthy
RFX5	10	2.86656	0.00414963	0.0912159	severe vs. healthy
TP73	8	-2.91467	0.00356065	0.0912159	severe vs. healthy
NFKB1	24	2.72594	0.00641191	0.121826	severe vs. healthy
ZNF639	10	-2.61098	0.00902838	0.157244	severe vs. healthy
ATF7	6	-2.46228	0.0138057	0.177811	severe vs. healthy
CTCFL	12	-2.50219	0.0123427	0.177811	severe vs. healthy
KMT2A	18	-2.43026	0.0150878	0.177811	severe vs. healthy
LYL1	36	-2.53186	0.011346	0.177811	severe vs. healthy
MTA1	11	-2.42487	0.0153139	0.177811	severe vs. healthy
RFX1	7	-2.43081	0.015065	0.177811	severe vs. healthy
HIF1A	21	2.35917	0.0183158	0.201474	severe vs. healthy
FOXM1	6	-2.25931	0.0238642	0.249381	severe vs. healthy
CEBPG	12	2.18292	0.0290418	0.275897	severe vs. healthy
TEAD1	16	-2.19986	0.027817	0.275897	severe vs. healthy
GFI1B	12	-2.12165	0.0338674	0.307752	severe vs. healthy
E2F4	57	2.0449	0.0408643	0.35586	severe vs. healthy
HMBOX1	10	1.98842	0.0467651	0.375919	severe vs. healthy
OTX2	7	-1.99882	0.0456275	0.375919	severe vs. healthy
SNAI2	14	1.93918	0.0524789	0.406225	severe vs. healthy
TP53	41	1.88628	0.0592569	0.442311	severe vs. healthy
RELA	22	1.82844	0.0674842	0.480261	severe vs. healthy
THAP11	35	-1.81883	0.0689369	0.480261	severe vs. healthy
AHR	6	-1.7606	0.0783054	0.481992	severe vs. healthy
HOXA9	5	-1.77412	0.0760435	0.481992	severe vs. healthy
MAX	14	-1.75999	0.0784102	0.481992	severe vs. healthy
USF1	12	1.77967	0.0751304	0.481992	severe vs. healthy
FOS	12	1.61451	0.106417	0.589381	severe vs. healthy
JUNB	16	-1.63012	0.103075	0.589381	severe vs. healthy
RUNX3	7	1.61698	0.105882	0.589381	severe vs. healthy
USF2	8	1.61109	0.10716	0.589381	severe vs. healthy
CREB1	8	1.56265	0.118134	0.602196	severe vs. healthy
CTCF	14	1.56913	0.116617	0.602196	severe vs. healthy
NFE2	11	-1.56988	0.116442	0.602196	severe vs. healthy
ARID3A	9	-1.45081	0.146833	0.676937	severe vs. healthy
BACH2	13	1.43115	0.152387	0.676937	severe vs. healthy
BCL3	15	-1.44704	0.147885	0.676937	severe vs. healthy
ELF3	6	-1.47558	0.140056	0.676937	severe vs. healthy
PDX1	9	-1.41792	0.156213	0.676937	severe vs. healthy
SPIB	19	-1.42795	0.153307	0.676937	severe vs. healthy
TBP	15	1.41133	0.158148	0.676937	severe vs. healthy
ZBTB7A	11	1.40943	0.158708	0.676937	severe vs. healthy
SSRP1	16	1.39673	0.162493	0.679222	severe vs. healthy
SMARCC2	7	-1.35548	0.175263	0.718236	severe vs. healthy
SP2	7	-1.32096	0.186516	0.749651	severe vs. healthy
MAZ	14	-1.29356	0.195818	0.772188	severe vs. healthy
TBX21	34	-1.22603	0.220187	0.852207	severe vs. healthy
NEUROD1	10	-1.20854	0.226841	0.861938	severe vs. healthy
PKNOX1	4	-1.19792	0.23095	0.861938	severe vs. healthy
BCL11A	14	-1.17926	0.238295	0.873748	severe vs. healthy
NFE2L1	5	-1.14771	0.251088	0.88144	severe vs. healthy
STAT5A	7	1.15033	0.250009	0.88144	severe vs. healthy
TEAD2	7	-1.14298	0.253045	0.88144	severe vs. healthy
FOXJ2	6	-1.13174	0.257746	0.883096	severe vs. healthy
KLF6	16	-1.11954	0.262908	0.886255	severe vs. healthy
ZNF384	21	1.10964	0.267154	0.886274	severe vs. healthy
ARID1B	6	-0.77044	0.441039	0.948868	severe vs. healthy
ATF3	15	0.700855	0.483393	0.948868	severe vs. healthy
BACH1	7	-0.6612	0.508484	0.948868	severe vs. healthy
BATF	19	0.945396	0.344457	0.948868	severe vs. healthy
BHLHE22	5	1.01775	0.308795	0.948868	severe vs. healthy
CREB3	9	0.810617	0.417585	0.948868	severe vs. healthy
E2F1	49	0.788847	0.430201	0.948868	severe vs. healthy
E2F5	4	-0.69909	0.484496	0.948868	severe vs. healthy
E2F7	10	0.845265	0.397963	0.948868	severe vs. healthy
EGR1	17	0.754134	0.450769	0.948868	severe vs. healthy
FOXO3	8	-0.70751	0.47925	0.948868	severe vs. healthy
GABPA	14	0.73199	0.464174	0.948868	severe vs. healthy
GATA6	8	-0.766786	0.443209	0.948868	severe vs. healthy
GATAD1	6	-0.879136	0.379328	0.948868	severe vs. healthy
GRHL2	6	-1.00485	0.314969	0.948868	severe vs. healthy
HINFP	4	-0.697161	0.485702	0.948868	severe vs. healthy
IRF2	28	-0.698657	0.484766	0.948868	severe vs. healthy
IRF4	24	-0.969062	0.332514	0.948868	severe vs. healthy
IRF9	14	-0.738525	0.460196	0.948868	severe vs. healthy
KLF1	14	-0.679467	0.496842	0.948868	severe vs. healthy
KLF9	10	0.794409	0.426957	0.948868	severe vs. healthy
MAF	18	-0.723832	0.469169	0.948868	severe vs. healthy
MAFK	10	0.788149	0.430609	0.948868	severe vs. healthy
MEF2A	23	-0.991208	0.321584	0.948868	severe vs. healthy
MEIS2	11	0.938952	0.347755	0.948868	severe vs. healthy
MTA2	7	-0.991119	0.321627	0.948868	severe vs. healthy
MXI1	19	0.83727	0.402441	0.948868	severe vs. healthy
NCOR2	6	0.728692	0.46619	0.948868	severe vs. healthy
NFYA	5	-0.843052	0.3992	0.948868	severe vs. healthy
NONO	12	0.937478	0.348513	0.948868	severe vs. healthy
ONECUT1	10	-0.743486	0.457187	0.948868	severe vs. healthy
PAX5	16	-0.884422	0.376468	0.948868	severe vs. healthy
PBX2	8	-0.830242	0.406402	0.948868	severe vs. healthy
POU4F2	6	0.759976	0.447269	0.948868	severe vs. healthy
POU5F1	11	-0.711987	0.476473	0.948868	severe vs. healthy
PRDM1	6	0.782608	0.433857	0.948868	severe vs. healthy
RCOR1	4	-0.712291	0.476285	0.948868	severe vs. healthy
SMAD5	5	0.892905	0.371908	0.948868	severe vs. healthy
SOX2	20	-1.00452	0.31513	0.948868	severe vs. healthy
SP3	5	0.714504	0.474916	0.948868	severe vs. healthy
SP4	17	0.662832	0.507438	0.948868	severe vs. healthy
SPI1	25	-0.870253	0.384162	0.948868	severe vs. healthy
STAT1	47	0.914127	0.36065	0.948868	severe vs. healthy
STAT4	6	-0.726546	0.467504	0.948868	severe vs. healthy
STAT5B	4	0.665845	0.50551	0.948868	severe vs. healthy
TCF25	22	0.934835	0.349873	0.948868	severe vs. healthy
TCF7	18	-0.941728	0.346332	0.948868	severe vs. healthy
UBTF	4	-0.688508	0.491133	0.948868	severe vs. healthy
ZBTB11	6	0.69238	0.488698	0.948868	severe vs. healthy
GATA3	10	-0.615943	0.537932	0.955429	severe vs. healthy
NFATC1	13	0.606775	0.544	0.955429	severe vs. healthy
SMAD2	7	-0.636351	0.524548	0.955429	severe vs. healthy
SOX13	8	-0.645021	0.518914	0.955429	severe vs. healthy
SREBF2	4	0.609661	0.542086	0.955429	severe vs. healthy
STAT3	18	0.613982	0.539227	0.955429	severe vs. healthy
THAP1	11	-0.626898	0.530726	0.955429	severe vs. healthy
AR	33	0.564744	0.572248	0.955487	severe vs. healthy
ARID1A	6	-0.528107	0.597425	0.955487	severe vs. healthy
ARNT	10	-0.4016	0.687978	0.955487	severe vs. healthy
CEBPA	22	0.506489	0.612513	0.955487	severe vs. healthy
CUX1	11	-0.420643	0.674016	0.955487	severe vs. healthy
E2F6	14	-0.44709	0.65481	0.955487	severe vs. healthy
ELF5	7	-0.445929	0.655648	0.955487	severe vs. healthy
ETV1	9	0.542355	0.587574	0.955487	severe vs. healthy
FOXK2	15	0.483369	0.628833	0.955487	severe vs. healthy
FOXO1	8	0.494182	0.621178	0.955487	severe vs. healthy
FOXP1	40	0.494208	0.621159	0.955487	severe vs. healthy
FOXP2	9	0.395582	0.692413	0.955487	severe vs. healthy
HBP1	18	0.450873	0.652081	0.955487	severe vs. healthy
HSF1	4	0.449592	0.653004	0.955487	severe vs. healthy
IKZF1	14	-0.452321	0.651038	0.955487	severe vs. healthy
KLF13	8	-0.462029	0.644061	0.955487	severe vs. healthy
KLF5	12	-0.516648	0.605402	0.955487	severe vs. healthy
MAFG	5	0.388907	0.697345	0.955487	severe vs. healthy
MEF2B	9	0.388859	0.697381	0.955487	severe vs. healthy
MITF	7	0.411526	0.680687	0.955487	severe vs. healthy
MNT	14	0.434094	0.66422	0.955487	severe vs. healthy
MTA3	6	-0.445787	0.655751	0.955487	severe vs. healthy
MYBL2	5	0.386035	0.699471	0.955487	severe vs. healthy
NFKB2	5	-0.511081	0.609294	0.955487	severe vs. healthy
NR2F6	4	0.560876	0.574882	0.955487	severe vs. healthy
SIX2	4	0.476535	0.633693	0.955487	severe vs. healthy
SMAD3	5	-0.498084	0.618425	0.955487	severe vs. healthy
TAL1	5	0.402041	0.687654	0.955487	severe vs. healthy
TCF4	12	-0.598174	0.549724	0.955487	severe vs. healthy
TEAD4	10	-0.458426	0.646646	0.955487	severe vs. healthy
WT1	5	0.55575	0.578382	0.955487	severe vs. healthy
ZEB1	4	0.428232	0.668483	0.955487	severe vs. healthy
ZEB2	15	0.55076	0.581798	0.955487	severe vs. healthy
ZKSCAN1	11	-0.452258	0.651083	0.955487	severe vs. healthy
SMAD1	5	0.367701	0.713096	0.967774	severe vs. healthy
JUN	10	0.344799	0.730245	0.97211	severe vs. healthy
NCOR1	4	-0.345639	0.729614	0.97211	severe vs. healthy
STAT6	4	-0.353568	0.723663	0.97211	severe vs. healthy
BHLHE40	15	-0.305019	0.760352	0.974403	severe vs. healthy
ELK4	6	-0.314189	0.753377	0.974403	severe vs. healthy
MAFB	8	-0.303726	0.761337	0.974403	severe vs. healthy
MAFF	8	-0.315966	0.752029	0.974403	severe vs. healthy
NCOA3	4	-0.327897	0.74299	0.974403	severe vs. healthy
RELB	14	-0.299441	0.764603	0.974403	severe vs. healthy
RUNX2	10	0.312676	0.754526	0.974403	severe vs. healthy
MBD1	9	0.276862	0.781886	0.987205	severe vs. healthy
NRF1	20	0.273985	0.784096	0.987205	severe vs. healthy
BCL6	16	0.257255	0.796982	0.990672	severe vs. healthy
EBF1	13	-0.246983	0.804921	0.990672	severe vs. healthy
ESRRA	8	-0.226859	0.820534	0.990672	severe vs. healthy
MEIS1	5	0.232792	0.815923	0.990672	severe vs. healthy
SP1	56	-0.261	0.794093	0.990672	severe vs. healthy
TCF3	6	-0.241616	0.809078	0.990672	severe vs. healthy
YY1	19	0.221414	0.82477	0.990672	severe vs. healthy
ZBED1	9	-0.235908	0.813504	0.990672	severe vs. healthy
ELK1	9	0.207726	0.835443	0.992088	severe vs. healthy
NANOG	4	0.211988	0.832117	0.992088	severe vs. healthy
ARID2	11	-0.141402	0.887552	0.995901	severe vs. healthy
CREB3L1	5	-0.104234	0.916984	0.995901	severe vs. healthy
CREM	13	0.0460573	0.963265	0.995901	severe vs. healthy
DUX4	10	-0.0545975	0.956459	0.995901	severe vs. healthy
EOMES	6	-0.0971496	0.922608	0.995901	severe vs. healthy
ESR1	20	0.13077	0.895957	0.995901	severe vs. healthy
ETS1	30	-0.0729403	0.941854	0.995901	severe vs. healthy
GATA2	7	-0.159186	0.873523	0.995901	severe vs. healthy
HNF4G	7	-0.0744266	0.940671	0.995901	severe vs. healthy
HOXB13	4	-0.0657988	0.947538	0.995901	severe vs. healthy
IRF1	6	-0.125154	0.900402	0.995901	severe vs. healthy
IRF3	19	-0.0260312	0.979232	0.995901	severe vs. healthy
MEF2C	19	0.165587	0.868482	0.995901	severe vs. healthy
MIER1	5	0.195048	0.845355	0.995901	severe vs. healthy
MYB	4	0.0439912	0.964911	0.995901	severe vs. healthy
MYOD1	9	-0.0527062	0.957966	0.995901	severe vs. healthy
NFYB	23	-0.061328	0.951098	0.995901	severe vs. healthy
NR2C2	31	0.0805475	0.935802	0.995901	severe vs. healthy
NR4A1	7	-0.141044	0.887835	0.995901	severe vs. healthy
PBX3	8	-0.0392797	0.968667	0.995901	severe vs. healthy
POU2F2	25	-0.113525	0.909614	0.995901	severe vs. healthy
SOX6	7	0.0609447	0.951403	0.995901	severe vs. healthy
SREBF1	4	-0.171528	0.863808	0.995901	severe vs. healthy
STAT2	18	-0.170976	0.864243	0.995901	severe vs. healthy
TAF1	22	0.0170821	0.986371	0.995901	severe vs. healthy
TCF12	15	-0.0892888	0.928852	0.995901	severe vs. healthy
TCF7L2	4	-0.0505427	0.95969	0.995901	severe vs. healthy
TFAP4	5	-0.110886	0.911707	0.995901	severe vs. healthy
ZFX	22	0.0170965	0.98636	0.995901	severe vs. healthy
ZNF143	9	0.02442	0.980518	0.995901	severe vs. healthy
ZNF740	9	-0.052072	0.958471	0.995901	severe vs. healthy
TFAP2A	11	-0.00743537	0.994067	0.998847	severe vs. healthy
ELF1	19	-0.00104388	0.999167	0.999167	severe vs. healthy
RFX5	10	4.77713	1.77813e-06	0.000337845	severe vs. mild
RFXANK	9	4.30421	1.67586e-05	0.00106138	severe vs. mild
RFXAP	9	4.30421	1.67586e-05	0.00106138	severe vs. mild
RUNX3	5	3.44726	0.000566298	0.0268991	severe vs. mild
RUNX1	4	-2.83629	0.00456412	0.173436	severe vs. mild
CEBPG	11	2.7319	0.00629704	0.199406	severe vs. mild
MAFB	5	2.57532	0.0100149	0.271832	severe vs. mild
STAT2	21	-2.51267	0.011982	0.284573	severe vs. mild
MYC	126	2.42405	0.0153485	0.324024	severe vs. mild
FOXP1	34	-2.38281	0.0171811	0.32644	severe vs. mild
THAP11	27	-2.3385	0.0193616	0.334427	severe vs. mild
IRF1	7	-2.2713	0.023129	0.366209	severe vs. mild
BHLHE22	5	2.2262	0.0260008	0.380011	severe vs. mild
FOS	11	2.15493	0.0311671	0.422983	severe vs. mild
MAX	14	-2.00404	0.0450653	0.570827	severe vs. mild
CTCFL	8	-1.85599	0.0634545	0.645901	severe vs. mild
GRHL2	6	-1.85295	0.0638901	0.645901	severe vs. mild
IRF9	13	-1.83638	0.066301	0.645901	severe vs. mild
MAFK	8	1.82508	0.0679895	0.645901	severe vs. mild
STAT1	47	-1.83992	0.0657803	0.645901	severe vs. mild
ELK4	6	-1.72302	0.0848858	0.768014	severe vs. mild
NRF1	15	1.62125	0.104965	0.797731	severe vs. mild
TBP	14	1.63956	0.101097	0.797731	severe vs. mild
THAP1	9	-1.62298	0.104594	0.797731	severe vs. mild
ZNF639	9	-1.66921	0.095076	0.797731	severe vs. mild
CTCF	13	1.54351	0.122706	0.896697	severe vs. mild
ETS1	28	1.50026	0.133546	0.906208	severe vs. mild
FOXJ2	7	-1.50451	0.13245	0.906208	severe vs. mild
POU4F2	6	1.46378	0.143255	0.907283	severe vs. mild
SPIB	14	1.4797	0.138954	0.907283	severe vs. mild
CREM	11	1.3804	0.167463	0.92381	severe vs. mild
ELF1	17	-1.37164	0.170176	0.92381	severe vs. mild
PBX2	6	1.41037	0.15843	0.92381	severe vs. mild
RUNX2	6	1.41831	0.156099	0.92381	severe vs. mild
ZNF384	19	1.39909	0.161787	0.92381	severe vs. mild
AHR	7	-1.30748	0.191049	0.941623	severe vs. mild
CREB1	10	1.25867	0.208148	0.941623	severe vs. mild
E2F4	54	-1.2604	0.207527	0.941623	severe vs. mild
HIF1A	20	1.27196	0.203389	0.941623	severe vs. mild
NCOR2	4	1.28074	0.200286	0.941623	severe vs. mild
PRDM14	10	-1.33635	0.181433	0.941623	severe vs. mild
STAT4	6	-1.30477	0.19197	0.941623	severe vs. mild
KLF9	9	1.22044	0.222299	0.98225	severe vs. mild
ZBTB7A	9	1.20621	0.227737	0.983409	severe vs. mild
AR	29	0.414521	0.678493	0.997971	severe vs. mild
ARID1B	5	0.240136	0.810225	0.997971	severe vs. mild
ARID2	10	0.338837	0.734733	0.997971	severe vs. mild
ARID3A	8	-1.0597	0.289282	0.997971	severe vs. mild
ARNT	7	-0.337602	0.735663	0.997971	severe vs. mild
ATF3	14	-0.666029	0.505392	0.997971	severe vs. mild
ATF7	4	-0.800574	0.423378	0.997971	severe vs. mild
BACH1	5	-0.711643	0.476686	0.997971	severe vs. mild
BACH2	13	0.621919	0.533995	0.997971	severe vs. mild
BATF	18	0.134617	0.892915	0.997971	severe vs. mild
BCL11A	9	0.0402648	0.967882	0.997971	severe vs. mild
BCL3	13	-0.763973	0.444883	0.997971	severe vs. mild
BCL6	13	-0.171081	0.86416	0.997971	severe vs. mild
BHLHE40	14	-0.192251	0.847545	0.997971	severe vs. mild
CEBPA	22	0.539426	0.589593	0.997971	severe vs. mild
CREB3	8	0.863691	0.387758	0.997971	severe vs. mild
CREB3L1	4	0.573612	0.566231	0.997971	severe vs. mild
CUX1	9	-0.814188	0.415537	0.997971	severe vs. mild
DUX4	6	-0.491411	0.623136	0.997971	severe vs. mild
E2F1	45	0.249697	0.802822	0.997971	severe vs. mild
E2F6	12	1.09136	0.275113	0.997971	severe vs. mild
E2F7	11	0.0883601	0.92959	0.997971	severe vs. mild
EBF1	10	0.58092	0.561294	0.997971	severe vs. mild
EGR1	18	0.642826	0.520337	0.997971	severe vs. mild
ELF3	4	-0.180225	0.856976	0.997971	severe vs. mild
ELF5	8	-0.524648	0.599828	0.997971	severe vs. mild
ELK1	7	0.1994	0.84195	0.997971	severe vs. mild
EOMES	4	0.651472	0.514742	0.997971	severe vs. mild
ESR1	16	0.997776	0.318388	0.997971	severe vs. mild
ESRRA	6	1.02645	0.304681	0.997971	severe vs. mild
ETV1	9	-0.230197	0.817939	0.997971	severe vs. mild
FOXK2	15	-0.261929	0.793377	0.997971	severe vs. mild
FOXM1	5	-0.243262	0.807803	0.997971	severe vs. mild
FOXO1	7	-0.00254253	0.997971	0.997971	severe vs. mild
FOXO3	7	0.649231	0.516189	0.997971	severe vs. mild
FOXP2	7	0.557181	0.577404	0.997971	severe vs. mild
GABPA	13	-0.466206	0.641068	0.997971	severe vs. mild
GATA2	5	0.0425319	0.966075	0.997971	severe vs. mild
GATA3	10	0.624051	0.532594	0.997971	severe vs. mild
GATA6	8	-0.474667	0.635024	0.997971	severe vs. mild
GATAD1	6	-1.06349	0.287559	0.997971	severe vs. mild
GFI1B	9	-0.646772	0.517779	0.997971	severe vs. mild
HBP1	14	0.0212946	0.983011	0.997971	severe vs. mild
HMBOX1	7	0.444909	0.656386	0.997971	severe vs. mild
HNF4G	6	0.940237	0.347096	0.997971	severe vs. mild
HSF1	4	0.237595	0.812195	0.997971	severe vs. mild
IKZF1	12	0.449875	0.6528	0.997971	severe vs. mild
IRF2	26	-1.06037	0.288976	0.997971	severe vs. mild
IRF3	15	1.12952	0.258678	0.997971	severe vs. mild
IRF4	20	0.0353612	0.971792	0.997971	severe vs. mild
JUN	10	0.213668	0.830806	0.997971	severe vs. mild
JUNB	14	-0.880814	0.378418	0.997971	severe vs. mild
KLF1	9	-0.501254	0.616192	0.997971	severe vs. mild
KLF13	6	-0.504055	0.614223	0.997971	severe vs. mild
KLF5	10	-0.21669	0.82845	0.997971	severe vs. mild
KLF6	15	-0.281545	0.778293	0.997971	severe vs. mild
KMT2A	15	-1.08668	0.277177	0.997971	severe vs. mild
LYL1	30	-0.521813	0.601801	0.997971	severe vs. mild
MAF	16	-0.902247	0.366926	0.997971	severe vs. mild
MAFF	8	-0.437831	0.661509	0.997971	severe vs. mild
MAFG	4	0.801145	0.423048	0.997971	severe vs. mild
MAZ	11	-0.306266	0.759402	0.997971	severe vs. mild
MBD1	7	-0.253758	0.799683	0.997971	severe vs. mild
MEF2A	22	-0.461684	0.644308	0.997971	severe vs. mild
MEF2B	8	1.09667	0.272785	0.997971	severe vs. mild
MEF2C	19	-0.830852	0.406057	0.997971	severe vs. mild
MEIS1	4	0.083732	0.933269	0.997971	severe vs. mild
MEIS2	11	0.500621	0.616638	0.997971	severe vs. mild
MIER1	5	-0.182874	0.854897	0.997971	severe vs. mild
MITF	7	1.05667	0.290662	0.997971	severe vs. mild
MNT	12	0.210918	0.832951	0.997971	severe vs. mild
MTA1	4	-0.458916	0.646294	0.997971	severe vs. mild
MTA2	4	0.00327502	0.997387	0.997971	severe vs. mild
MTA3	5	0.481303	0.630301	0.997971	severe vs. mild
MXI1	21	0.758994	0.447856	0.997971	severe vs. mild
MYBL2	5	0.340745	0.733296	0.997971	severe vs. mild
MYOD1	5	0.819756	0.412355	0.997971	severe vs. mild
NANOG	5	0.634166	0.525973	0.997971	severe vs. mild
NCOR1	4	-0.118113	0.905978	0.997971	severe vs. mild
NEUROD1	9	0.152509	0.878785	0.997971	severe vs. mild
NFATC1	12	-0.0895666	0.928632	0.997971	severe vs. mild
NFE2	9	-0.92645	0.354212	0.997971	severe vs. mild
NFKB1	24	1.07193	0.283753	0.997971	severe vs. mild
NFKB2	4	0.0639598	0.949002	0.997971	severe vs. mild
NFYA	4	0.11461	0.908754	0.997971	severe vs. mild
NFYB	20	-0.0664785	0.946997	0.997971	severe vs. mild
NONO	11	0.349966	0.726364	0.997971	severe vs. mild
NR2C2	29	0.642778	0.520368	0.997971	severe vs. mild
NR2F1	5	-0.700913	0.483357	0.997971	severe vs. mild
NR4A1	6	0.731802	0.464289	0.997971	severe vs. mild
ONECUT1	9	-0.0125728	0.989969	0.997971	severe vs. mild
OTX2	4	0.345664	0.729595	0.997971	severe vs. mild
PAX5	13	-0.79949	0.424006	0.997971	severe vs. mild
PBX3	6	0.317182	0.751106	0.997971	severe vs. mild
PDX1	6	0.192911	0.847029	0.997971	severe vs. mild
PKNOX1	4	0.101242	0.919358	0.997971	severe vs. mild
POU2F2	20	0.423923	0.671622	0.997971	severe vs. mild
POU5F1	11	0.356998	0.721093	0.997971	severe vs. mild
PRDM1	6	-0.699134	0.484468	0.997971	severe vs. mild
RCOR1	4	-0.325598	0.744729	0.997971	severe vs. mild
RELA	22	0.997829	0.318362	0.997971	severe vs. mild
RELB	12	-0.335285	0.73741	0.997971	severe vs. mild
RFX1	4	-0.896728	0.369864	0.997971	severe vs. mild
SMAD2	5	-0.122804	0.902262	0.997971	severe vs. mild
SMAD3	4	-0.532224	0.594571	0.997971	severe vs. mild
SMARCC2	4	0.569337	0.569127	0.997971	severe vs. mild
SNAI2	11	0.130816	0.895921	0.997971	severe vs. mild
SOX13	5	-0.501024	0.616354	0.997971	severe vs. mild
SOX2	13	1.04303	0.296934	0.997971	severe vs. mild
SOX6	4	0.051006	0.959321	0.997971	severe vs. mild
SP1	56	-0.452105	0.651194	0.997971	severe vs. mild
SP2	4	0.623251	0.53312	0.997971	severe vs. mild
SP3	6	0.521141	0.602269	0.997971	severe vs. mild
SP4	12	1.10833	0.26772	0.997971	severe vs. mild
SPI1	24	-0.704185	0.481317	0.997971	severe vs. mild
SSRP1	16	0.952382	0.340903	0.997971	severe vs. mild
STAT3	17	-0.541223	0.588354	0.997971	severe vs. mild
STAT5A	7	0.227473	0.820056	0.997971	severe vs. mild
STAT5B	4	-0.156424	0.875699	0.997971	severe vs. mild
TAF1	19	-0.457134	0.647575	0.997971	severe vs. mild
TBX21	30	-0.378303	0.705206	0.997971	severe vs. mild
TCF12	15	0.121882	0.902992	0.997971	severe vs. mild
TCF25	18	0.666512	0.505084	0.997971	severe vs. mild
TCF3	4	0.159162	0.873541	0.997971	severe vs. mild
TCF4	9	-0.176191	0.860144	0.997971	severe vs. mild
TCF7	14	-0.134202	0.893243	0.997971	severe vs. mild
TEAD1	13	0.0578754	0.953848	0.997971	severe vs. mild
TEAD2	7	-0.485131	0.627583	0.997971	severe vs. mild
TEAD4	9	-0.347311	0.728358	0.997971	severe vs. mild
TFAP2A	8	0.367028	0.713598	0.997971	severe vs. mild
TFAP4	5	0.00297439	0.997627	0.997971	severe vs. mild
TP53	38	0.817503	0.413641	0.997971	severe vs. mild
TP73	7	-1.18358	0.236579	0.997971	severe vs. mild
USF1	12	0.404247	0.686031	0.997971	severe vs. mild
USF2	8	0.110475	0.912033	0.997971	severe vs. mild
WT1	5	0.318218	0.750319	0.997971	severe vs. mild
YY1	15	-0.360816	0.718237	0.997971	severe vs. mild
ZBED1	6	0.516683	0.605377	0.997971	severe vs. mild
ZBTB11	7	-0.51204	0.608623	0.997971	severe vs. mild
ZEB1	4	0.794106	0.427134	0.997971	severe vs. mild
ZEB2	9	-0.649377	0.516095	0.997971	severe vs. mild
ZFX	15	0.477544	0.632975	0.997971	severe vs. mild
ZKSCAN1	10	-1.0138	0.310681	0.997971	severe vs. mild
ZNF143	7	0.0072675	0.994201	0.997971	severe vs. mild
ZNF263	19	0.628893	0.529419	0.997971	severe vs. mild
ZNF740	9	-0.435813	0.662973	0.997971	severe vs. mild

## Sheet: TF_activity_subcluster5
differential TF activity in CD16+ CD8+ TEMRA 5
Regulon	Size	NES	p.value	FDR	comparison
RFX5	9	6.03156	1.62383e-09	2.85795e-07	severe vs. mild
RFXANK	8	5.47969	4.26061e-08	2.49956e-06	severe vs. mild
RFXAP	8	5.47969	4.26061e-08	2.49956e-06	severe vs. mild
CREB1	9	4.17338	3.00115e-05	0.00132051	severe vs. mild
MYBL2	5	-2.6856	0.00724007	0.198006	severe vs. mild
SP3	6	-2.61204	0.00900027	0.198006	severe vs. mild
STAT2	15	-2.63337	0.00845413	0.198006	severe vs. mild
TCF7	12	-2.65299	0.00797826	0.198006	severe vs. mild
STAT3	16	-2.37098	0.0177409	0.346933	severe vs. mild
FOS	8	2.22444	0.0261187	0.376432	severe vs. mild
MAX	12	-2.28409	0.0223664	0.376432	severe vs. mild
NFYA	4	2.22126	0.0263333	0.376432	severe vs. mild
STAT5B	4	-2.20003	0.0278046	0.376432	severe vs. mild
YY1	12	-2.14913	0.031624	0.397559	severe vs. mild
GATA6	6	-2.1101	0.03485	0.408907	severe vs. mild
MXI1	15	1.98064	0.0476315	0.436725	severe vs. mild
NFE2	10	-1.96316	0.0496279	0.436725	severe vs. mild
NFKB1	21	1.96793	0.049076	0.436725	severe vs. mild
TFAP4	4	-1.97934	0.0477773	0.436725	severe vs. mild
THAP1	8	-2.00634	0.0448197	0.436725	severe vs. mild
ATF3	12	1.84652	0.0648169	0.482018	severe vs. mild
ELF1	14	-1.80415	0.0712072	0.482018	severe vs. mild
MEF2A	18	-1.83469	0.0665521	0.482018	severe vs. mild
STAT1	44	-1.80988	0.0703144	0.482018	severe vs. mild
STAT4	6	-1.866	0.0620414	0.482018	severe vs. mild
ZNF263	18	1.82553	0.0679213	0.482018	severe vs. mild
AR	30	-1.71711	0.0859596	0.540318	severe vs. mild
MEF2C	20	-1.73034	0.0835687	0.540318	severe vs. mild
MTA1	4	-1.69468	0.0901361	0.547033	severe vs. mild
BCL6	11	1.57139	0.116091	0.560696	severe vs. mild
ELF5	5	-1.51927	0.128695	0.560696	severe vs. mild
ELK1	6	-1.49927	0.133804	0.560696	severe vs. mild
ETS1	26	1.50743	0.131701	0.560696	severe vs. mild
JUN	9	1.48709	0.13699	0.560696	severe vs. mild
JUNB	13	-1.53176	0.125582	0.560696	severe vs. mild
KLF6	14	-1.48995	0.136239	0.560696	severe vs. mild
MAF	14	-1.59968	0.109671	0.560696	severe vs. mild
MNT	7	1.64145	0.100705	0.560696	severe vs. mild
RELA	20	1.51806	0.128998	0.560696	severe vs. mild
RELB	10	-1.49649	0.134525	0.560696	severe vs. mild
SOX6	4	-1.46825	0.142037	0.560696	severe vs. mild
SP1	49	-1.46339	0.14336	0.560696	severe vs. mild
THAP11	25	1.47601	0.13994	0.560696	severe vs. mild
TP73	4	-1.49787	0.134166	0.560696	severe vs. mild
ZNF639	7	-1.61759	0.105752	0.560696	severe vs. mild
EGR1	16	-1.43013	0.152678	0.584161	severe vs. mild
RUNX1	6	-1.40222	0.16085	0.600238	severe vs. mild
SIX2	4	-1.38441	0.166233	0.600238	severe vs. mild
SMAD1	4	-1.38154	0.167112	0.600238	severe vs. mild
ETV1	6	-1.36451	0.172406	0.60687	severe vs. mild
PBX2	5	1.32083	0.186557	0.631423	severe vs. mild
TBX21	25	-1.32329	0.18574	0.631423	severe vs. mild
MBD1	4	1.28436	0.199015	0.660881	severe vs. mild
CTCFL	9	-1.26265	0.206715	0.661487	severe vs. mild
TP53	36	1.26827	0.204702	0.661487	severe vs. mild
SNAI2	6	1.24213	0.214189	0.673166	severe vs. mild
ARID3A	7	-1.21922	0.222759	0.686511	severe vs. mild
BHLHE40	12	1.16412	0.244375	0.686511	severe vs. mild
E2F6	10	1.18838	0.234682	0.686511	severe vs. mild
NFKB2	4	-1.19208	0.233231	0.686511	severe vs. mild
TCF7L2	4	-1.16076	0.24574	0.686511	severe vs. mild
TEAD1	10	-1.20228	0.229256	0.686511	severe vs. mild
ZNF143	7	-1.17724	0.2391	0.686511	severe vs. mild
IRF9	11	-1.1395	0.254493	0.699856	severe vs. mild
E2F7	9	1.10959	0.267177	0.723432	severe vs. mild
GRHL2	6	-1.06981	0.284703	0.747877	severe vs. mild
HMBOX1	6	1.07332	0.283128	0.747877	severe vs. mild
NR4A1	5	1.03515	0.3006	0.764823	severe vs. mild
RUNX3	5	1.02749	0.304191	0.764823	severe vs. mild
TAF1	14	-1.04465	0.296187	0.764823	severe vs. mild
SMAD3	4	-1.01392	0.310623	0.769995	severe vs. mild
FOXJ2	4	0.982953	0.32563	0.774214	severe vs. mild
FOXM1	4	-0.95769	0.338219	0.774214	severe vs. mild
HBP1	12	-0.960108	0.337001	0.774214	severe vs. mild
PRDM1	6	-0.986741	0.32377	0.774214	severe vs. mild
ZNF384	12	0.9567	0.338719	0.774214	severe vs. mild
ZNF740	8	-0.996941	0.318793	0.774214	severe vs. mild
STAT5A	7	-0.929524	0.352618	0.79565	severe vs. mild
CREB3	8	-0.872516	0.382927	0.822486	severe vs. mild
EBF1	9	-0.855499	0.392275	0.822486	severe vs. mild
GABPA	10	-0.879927	0.378899	0.822486	severe vs. mild
NONO	10	-0.879718	0.379012	0.822486	severe vs. mild
PAX5	12	-0.867311	0.385772	0.822486	severe vs. mild
TCF25	17	-0.855002	0.39255	0.822486	severe vs. mild
ESR1	15	0.815606	0.414725	0.831243	severe vs. mild
HIF1A	19	0.817041	0.413905	0.831243	severe vs. mild
MIER1	5	-0.814041	0.415621	0.831243	severe vs. mild
TFAP2A	7	-0.830609	0.406195	0.831243	severe vs. mild
FOXP2	7	0.792487	0.428077	0.846534	severe vs. mild
ESRRA	5	0.760574	0.446912	0.862474	severe vs. mild
GATA2	4	0.736927	0.461167	0.862474	severe vs. mild
KLF13	5	0.736099	0.46167	0.862474	severe vs. mild
MAFK	7	-0.721762	0.470441	0.862474	severe vs. mild
POU5F1	9	-0.768976	0.441907	0.862474	severe vs. mild
SSRP1	16	0.745874	0.455743	0.862474	severe vs. mild
ZEB1	4	0.722864	0.469763	0.862474	severe vs. mild
GATA3	7	0.710856	0.477173	0.865799	severe vs. mild
IRF3	15	-0.702626	0.482289	0.866152	severe vs. mild
MITF	5	-0.666602	0.505027	0.88912	severe vs. mild
NEUROD1	8	0.660586	0.508878	0.88912	severe vs. mild
ONECUT1	6	0.65063	0.515285	0.88912	severe vs. mild
POU4F2	4	0.651031	0.515026	0.88912	severe vs. mild
MEIS2	8	-0.624209	0.53249	0.901138	severe vs. mild
RUNX2	6	-0.62792	0.530056	0.901138	severe vs. mild
BCL3	12	-0.600922	0.547892	0.90151	severe vs. mild
CREB3L1	4	-0.547163	0.584267	0.90151	severe vs. mild
FOXO1	6	-0.548574	0.583298	0.90151	severe vs. mild
FOXO3	8	0.5325	0.594379	0.90151	severe vs. mild
GATAD1	4	0.496151	0.619788	0.90151	severe vs. mild
MYOD1	6	0.524818	0.59971	0.90151	severe vs. mild
NR2C2	24	-0.505364	0.613303	0.90151	severe vs. mild
NR2F1	5	0.549851	0.582422	0.90151	severe vs. mild
PDX1	5	-0.507784	0.611605	0.90151	severe vs. mild
RCOR1	4	0.576826	0.564057	0.90151	severe vs. mild
SMAD2	4	0.590252	0.555022	0.90151	severe vs. mild
SPI1	21	-0.518351	0.604213	0.90151	severe vs. mild
SPIB	13	0.504509	0.613903	0.90151	severe vs. mild
TCF4	6	0.603494	0.54618	0.90151	severe vs. mild
USF1	13	0.518088	0.604397	0.90151	severe vs. mild
ZBED1	6	0.496838	0.619303	0.90151	severe vs. mild
ZKSCAN1	11	-0.581056	0.561203	0.90151	severe vs. mild
ARNT	4	-0.462833	0.643484	0.913332	severe vs. mild
GFI1B	8	-0.463956	0.642679	0.913332	severe vs. mild
SOX2	6	0.463023	0.643348	0.913332	severe vs. mild
PRDM14	9	-0.455311	0.648885	0.913631	severe vs. mild
ARID2	7	-0.405945	0.684783	0.918248	severe vs. mild
BHLHE22	5	-0.425172	0.670711	0.918248	severe vs. mild
CEBPG	9	0.413896	0.67895	0.918248	severe vs. mild
E2F4	49	-0.386508	0.699121	0.918248	severe vs. mild
FOXK2	10	-0.397507	0.690994	0.918248	severe vs. mild
FOXP1	26	0.413901	0.678946	0.918248	severe vs. mild
MAFB	5	-0.412397	0.680049	0.918248	severe vs. mild
MAFF	5	-0.388093	0.697947	0.918248	severe vs. mild
MAZ	12	-0.432719	0.665219	0.918248	severe vs. mild
PROX1	4	-0.37586	0.707021	0.921746	severe vs. mild
KLF5	9	-0.367657	0.713129	0.922873	severe vs. mild
BACH2	11	-0.294969	0.768018	0.92583	severe vs. mild
CTCF	12	0.31062	0.756089	0.92583	severe vs. mild
IKZF1	9	-0.315401	0.752458	0.92583	severe vs. mild
IRF4	19	-0.301453	0.763069	0.92583	severe vs. mild
MEF2B	7	0.311548	0.755384	0.92583	severe vs. mild
NFATC1	10	-0.297519	0.76607	0.92583	severe vs. mild
PBX3	6	-0.318234	0.750308	0.92583	severe vs. mild
PKNOX1	4	-0.350722	0.725797	0.92583	severe vs. mild
SP4	13	-0.338566	0.734937	0.92583	severe vs. mild
ZFX	12	-0.300123	0.764083	0.92583	severe vs. mild
BATF	17	0.28068	0.778956	0.932627	severe vs. mild
ZEB2	10	0.265684	0.790482	0.940033	severe vs. mild
ELK4	5	-0.257927	0.796463	0.940788	severe vs. mild
HNF4G	6	0.242495	0.808397	0.946267	severe vs. mild
IRF2	19	-0.234407	0.814669	0.946267	severe vs. mild
USF2	8	0.231109	0.81723	0.946267	severe vs. mild
MYC	119	0.215477	0.829395	0.94788	severe vs. mild
ZBTB11	6	0.220643	0.825371	0.94788	severe vs. mild
BCL11A	9	-0.188906	0.850167	0.965351	severe vs. mild
MTA2	5	0.177469	0.85914	0.969286	severe vs. mild
BACH1	4	0.165392	0.868636	0.972648	severe vs. mild
CEBPA	18	0.148912	0.881623	0.972648	severe vs. mild
CREM	10	0.159227	0.87349	0.972648	severe vs. mild
WT1	6	0.145615	0.884225	0.972648	severe vs. mild
KLF1	8	0.125103	0.900442	0.984334	severe vs. mild
KMT2A	12	-0.0802777	0.936016	0.987927	severe vs. mild
NFYB	19	0.095808	0.923673	0.987927	severe vs. mild
NRF1	13	-0.078528	0.937408	0.987927	severe vs. mild
TBP	10	0.0803286	0.935976	0.987927	severe vs. mild
TEAD2	4	-0.0835976	0.933376	0.987927	severe vs. mild
TEAD4	8	0.102707	0.918196	0.987927	severe vs. mild
E2F1	40	0.0685543	0.945344	0.990361	severe vs. mild
IRF1	7	0.0583423	0.953476	0.992969	severe vs. mild
CUX1	8	-0.0436732	0.965165	0.99357	severe vs. mild
KLF9	6	0.0222115	0.982279	0.99357	severe vs. mild
SOX13	6	-0.027022	0.978442	0.99357	severe vs. mild
TCF12	10	-0.025343	0.979781	0.99357	severe vs. mild
ZBTB7A	6	0.0277673	0.977848	0.99357	severe vs. mild
LYL1	28	0.000740329	0.999409	0.999409	severe vs. mild
POU2F2	21	0.00309516	0.99753	0.999409	severe vs. mild

## Sheet: TF_activity_subcluster6
differential TF activity in CD16+ CD8+ TEMRA 6
Regulon	Size	NES	p.value	FDR	comparison
RFX5	10	6.12437	9.1042e-10	1.67517e-07	severe vs. mild
RFXANK	9	5.67917	1.35351e-08	8.30155e-07	severe vs. mild
RFXAP	9	5.67917	1.35351e-08	8.30155e-07	severe vs. mild
CREB1	9	3.238	0.00120371	0.0553707	severe vs. mild
IRF2	22	-2.66349	0.00773339	0.271898	severe vs. mild
SNAI2	10	2.61717	0.00886623	0.271898	severe vs. mild
STAT3	17	-2.53956	0.0110991	0.291747	severe vs. mild
MYC	115	2.42661	0.0152404	0.338744	severe vs. mild
STAT1	38	-2.39613	0.016569	0.338744	severe vs. mild
CREB3L1	4	2.32261	0.0202003	0.344376	severe vs. mild
EBF1	12	-2.24106	0.025022	0.344376	severe vs. mild
FOXJ2	7	-2.19625	0.0280742	0.344376	severe vs. mild
ONECUT1	8	-2.24796	0.0245789	0.344376	severe vs. mild
STAT5A	6	-2.29339	0.0218258	0.344376	severe vs. mild
STAT5B	4	-2.21012	0.0270968	0.344376	severe vs. mild
TBX21	30	-2.14501	0.0319519	0.367447	severe vs. mild
KLF1	12	-1.97763	0.0479701	0.519206	severe vs. mild
ARID2	5	-1.70612	0.0879857	0.617583	severe vs. mild
BACH2	12	-1.7819	0.0747649	0.617583	severe vs. mild
ELF5	7	1.72733	0.0841091	0.617583	severe vs. mild
ELK1	6	-1.71035	0.0872003	0.617583	severe vs. mild
MEF2C	19	-1.75555	0.0791655	0.617583	severe vs. mild
MTA3	6	1.81653	0.0692891	0.617583	severe vs. mild
MYOD1	8	-1.79454	0.0727266	0.617583	severe vs. mild
NFE2	10	-1.67477	0.0939801	0.617583	severe vs. mild
NFKB2	4	1.84035	0.0657172	0.617583	severe vs. mild
TEAD2	5	-1.75164	0.0798356	0.617583	severe vs. mild
TFAP2A	8	1.67674	0.0935938	0.617583	severe vs. mild
CEBPB	4	-1.50058	0.133465	0.62968	severe vs. mild
CEBPG	11	1.53628	0.124469	0.62968	severe vs. mild
DUX4	4	-1.52543	0.127151	0.62968	severe vs. mild
E2F1	45	-1.59879	0.109868	0.62968	severe vs. mild
FOXM1	4	-1.58429	0.113129	0.62968	severe vs. mild
MEIS2	9	-1.58644	0.11264	0.62968	severe vs. mild
MTA2	6	-1.61809	0.105643	0.62968	severe vs. mild
NONO	10	-1.54308	0.122812	0.62968	severe vs. mild
PRDM1	6	-1.6243	0.104312	0.62968	severe vs. mild
TFAP4	6	-1.50803	0.131547	0.62968	severe vs. mild
ZBTB7A	9	1.5664	0.117255	0.62968	severe vs. mild
GFI1B	9	-1.4686	0.141942	0.637009	severe vs. mild
STAT2	16	-1.4731	0.140724	0.637009	severe vs. mild
NR2F1	5	1.43242	0.152023	0.63832	severe vs. mild
RFX1	4	-1.43026	0.152642	0.63832	severe vs. mild
TEAD4	8	-1.45248	0.146369	0.63832	severe vs. mild
MBD1	7	1.32353	0.18566	0.757095	severe vs. mild
MITF	8	-1.30062	0.193388	0.757095	severe vs. mild
NFYB	20	1.30194	0.192937	0.757095	severe vs. mild
ARID3A	7	1.23419	0.217134	0.763639	severe vs. mild
CREB3	8	1.28055	0.200352	0.763639	severe vs. mild
MIER1	4	-1.22663	0.219961	0.763639	severe vs. mild
NR2C2	26	1.25907	0.208006	0.763639	severe vs. mild
THAP11	24	-1.24093	0.214631	0.763639	severe vs. mild
ZNF639	7	-1.23232	0.217829	0.763639	severe vs. mild
EGR1	19	-1.16234	0.245097	0.764369	severe vs. mild
MYBL2	5	-1.17766	0.238931	0.764369	severe vs. mild
RUNX1	4	-1.16974	0.242107	0.764369	severe vs. mild
SMAD2	4	-1.21081	0.225969	0.764369	severe vs. mild
TAF1	17	-1.19613	0.231644	0.764369	severe vs. mild
ZNF143	7	-1.16468	0.244149	0.764369	severe vs. mild
GATAD1	5	-1.14634	0.251657	0.771747	severe vs. mild
POU2F2	23	1.11425	0.265173	0.774943	severe vs. mild
SP4	11	1.11387	0.265334	0.774943	severe vs. mild
TCF7	15	-1.12262	0.261598	0.774943	severe vs. mild
ELK4	6	1.09822	0.272109	0.782314	severe vs. mild
AHR	5	-1.05685	0.290582	0.794701	severe vs. mild
FOS	10	1.07109	0.284131	0.794701	severe vs. mild
NFYA	4	1.05696	0.290532	0.794701	severe vs. mild
RELA	23	-1.05005	0.293694	0.794701	severe vs. mild
BACH1	5	-0.851826	0.394311	0.796825	severe vs. mild
BHLHE40	11	0.846541	0.397251	0.796825	severe vs. mild
E2F7	10	-0.858811	0.390445	0.796825	severe vs. mild
ELF1	18	-0.990839	0.321764	0.796825	severe vs. mild
EOMES	4	1.00893	0.313006	0.796825	severe vs. mild
ESR1	20	0.924423	0.355266	0.796825	severe vs. mild
ETV1	5	-0.771078	0.440661	0.796825	severe vs. mild
FOXO3	8	-0.999792	0.317411	0.796825	severe vs. mild
GATA6	7	-0.9686	0.332745	0.796825	severe vs. mild
HMBOX1	7	0.871098	0.383701	0.796825	severe vs. mild
HNF4G	5	0.876077	0.380988	0.796825	severe vs. mild
JUN	8	0.789119	0.430043	0.796825	severe vs. mild
KLF13	5	-1.0216	0.306971	0.796825	severe vs. mild
KLF9	11	-0.831291	0.405809	0.796825	severe vs. mild
MAF	15	-0.90624	0.364809	0.796825	severe vs. mild
MAFF	6	-0.762019	0.446049	0.796825	severe vs. mild
MEF2A	23	-0.909129	0.363282	0.796825	severe vs. mild
NCOR1	4	-0.798852	0.424376	0.796825	severe vs. mild
NFKB1	24	-0.960214	0.336947	0.796825	severe vs. mild
NR4A1	7	-0.804516	0.421099	0.796825	severe vs. mild
PDX1	5	0.817327	0.413741	0.796825	severe vs. mild
PRDM14	9	0.945946	0.344176	0.796825	severe vs. mild
RELB	10	0.774727	0.438501	0.796825	severe vs. mild
RUNX3	6	0.813441	0.415965	0.796825	severe vs. mild
SOX13	5	-0.966263	0.333913	0.796825	severe vs. mild
SOX2	13	-0.782028	0.434198	0.796825	severe vs. mild
SPI1	23	-0.782443	0.433954	0.796825	severe vs. mild
SSRP1	17	0.833417	0.40461	0.796825	severe vs. mild
TBP	11	-0.991322	0.321528	0.796825	severe vs. mild
TCF25	17	0.764601	0.444509	0.796825	severe vs. mild
TCF3	5	-0.836852	0.402676	0.796825	severe vs. mild
TCF4	7	-0.892153	0.372311	0.796825	severe vs. mild
WT1	7	-0.836201	0.403042	0.796825	severe vs. mild
YY1	16	-0.904691	0.365629	0.796825	severe vs. mild
ZBTB11	8	-1.0295	0.303245	0.796825	severe vs. mild
BCL3	13	-0.723321	0.469483	0.827896	severe vs. mild
KLF5	9	-0.717787	0.472889	0.827896	severe vs. mild
PKNOX1	4	-0.711233	0.47694	0.827896	severe vs. mild
TP73	6	-0.675247	0.499519	0.858985	severe vs. mild
CTCF	9	-0.665163	0.505946	0.861983	severe vs. mild
IRF3	14	0.638491	0.523154	0.868625	severe vs. mild
MAZ	10	-0.647218	0.517491	0.868625	severe vs. mild
ZFX	14	-0.63718	0.524007	0.868625	severe vs. mild
ZNF740	8	-0.627112	0.530586	0.871676	severe vs. mild
E2F6	11	0.60672	0.544036	0.874406	severe vs. mild
MAX	16	-0.603008	0.546503	0.874406	severe vs. mild
NEUROD1	9	-0.609274	0.542343	0.874406	severe vs. mild
ZNF263	22	0.592348	0.553617	0.878152	severe vs. mild
IRF1	7	-0.563673	0.572977	0.887937	severe vs. mild
MAFB	4	0.540661	0.588741	0.887937	severe vs. mild
MNT	10	0.543864	0.586535	0.887937	severe vs. mild
PBX3	6	-0.543125	0.587044	0.887937	severe vs. mild
SOX6	4	-0.547772	0.583849	0.887937	severe vs. mild
USF1	13	-0.544947	0.58579	0.887937	severe vs. mild
BHLHE22	4	0.514605	0.606829	0.893252	severe vs. mild
MAFK	7	0.522277	0.601478	0.893252	severe vs. mild
RUNX2	6	0.517773	0.604617	0.893252	severe vs. mild
ESRRA	7	-0.422483	0.672672	0.894124	severe vs. mild
FOXO1	7	-0.428962	0.667951	0.894124	severe vs. mild
GABPA	12	0.445935	0.655644	0.894124	severe vs. mild
KLF6	16	-0.455786	0.648544	0.894124	severe vs. mild
KMT2A	13	-0.467762	0.639955	0.894124	severe vs. mild
MTA1	7	-0.460445	0.645197	0.894124	severe vs. mild
RCOR1	4	-0.491059	0.623385	0.894124	severe vs. mild
REL	4	0.429694	0.667418	0.894124	severe vs. mild
SPIB	15	-0.482422	0.629506	0.894124	severe vs. mild
TCF12	12	-0.419809	0.674625	0.894124	severe vs. mild
THAP1	8	-0.441327	0.658976	0.894124	severe vs. mild
USF2	8	-0.427189	0.669242	0.894124	severe vs. mild
ZBED1	7	0.418677	0.675452	0.894124	severe vs. mild
ZKSCAN1	12	-0.454745	0.649293	0.894124	severe vs. mild
OTX2	4	0.406997	0.68401	0.898985	severe vs. mild
PBX2	7	-0.393998	0.693583	0.905101	severe vs. mild
ATF3	13	-0.384373	0.700702	0.907952	severe vs. mild
E2F4	49	0.374442	0.708076	0.91109	severe vs. mild
ZEB2	10	0.351972	0.724859	0.926209	severe vs. mild
BCL6	13	0.336826	0.736248	0.928905	severe vs. mild
MYB	4	0.333579	0.738697	0.928905	severe vs. mild
SP3	5	-0.329055	0.742114	0.928905	severe vs. mild
CTCFL	7	-0.303936	0.761177	0.940193	severe vs. mild
IRF4	22	-0.303706	0.761352	0.940193	severe vs. mild
SP1	54	-0.290703	0.771278	0.946101	severe vs. mild
ARNT	7	-0.221468	0.824728	0.966561	severe vs. mild
FOXP2	6	0.225203	0.821821	0.966561	severe vs. mild
HBP1	12	0.253377	0.799977	0.966561	severe vs. mild
IRF9	12	0.223414	0.823214	0.966561	severe vs. mild
LYL1	29	-0.250842	0.801936	0.966561	severe vs. mild
NRF1	11	0.237188	0.812511	0.966561	severe vs. mild
TEAD1	12	-0.24113	0.809455	0.966561	severe vs. mild
AR	25	-0.199223	0.842088	0.973103	severe vs. mild
ATF7	4	0.159309	0.873425	0.973103	severe vs. mild
BATF	17	-0.162831	0.870652	0.973103	severe vs. mild
BCL11A	10	-0.144969	0.884735	0.973103	severe vs. mild
CEBPA	18	0.126384	0.899428	0.973103	severe vs. mild
CREM	11	-0.0928319	0.926037	0.973103	severe vs. mild
CUX1	11	-0.167079	0.867308	0.973103	severe vs. mild
ETS1	29	0.0698578	0.944307	0.973103	severe vs. mild
FOXK2	13	-0.199506	0.841867	0.973103	severe vs. mild
GATA2	5	0.153226	0.87822	0.973103	severe vs. mild
GATA3	10	0.0854587	0.931897	0.973103	severe vs. mild
GRHL2	6	0.142362	0.886794	0.973103	severe vs. mild
JUNB	15	-0.137054	0.890988	0.973103	severe vs. mild
MEF2B	7	0.165293	0.868713	0.973103	severe vs. mild
MXI1	17	0.192299	0.847508	0.973103	severe vs. mild
NFATC1	12	-0.0704951	0.9438	0.973103	severe vs. mild
PAX5	17	-0.0749883	0.940224	0.973103	severe vs. mild
POU4F2	6	0.0945183	0.924697	0.973103	severe vs. mild
POU5F1	10	-0.102181	0.918613	0.973103	severe vs. mild
STAT4	4	-0.127179	0.898799	0.973103	severe vs. mild
TCF7L2	4	0.108915	0.91327	0.973103	severe vs. mild
ZEB1	4	-0.0602597	0.951949	0.973103	severe vs. mild
ZNF384	15	-0.0635067	0.949363	0.973103	severe vs. mild
FOXP1	30	-0.0330419	0.973641	0.984341	severe vs. mild
TP53	40	0.0348823	0.972174	0.984341	severe vs. mild
HIF1A	21	-0.0101431	0.991907	0.994538	severe vs. mild
IKZF1	9	0.00684598	0.994538	0.994538	severe vs. mild
