# Supplementary material for: Dissecting CD8+ T cell pathology of severe SARS-CoV-2 infection by single-cell immunoprofiling
Source: Front Immunol. 2022 Dec 16;13:1066176. doi: 10.3389/fimmu.2022.1066176 (PMC9800604; doi:10.3389/fimmu.2022.1066176)
Supplement: Supplementary Table 9 — Differential gene expression analysis results between mild and severe SARS-CoV-2 infection in CD8+ NK-like TEMRA cells. [file Table_7.xlsx]

## Sheet: DEGs_mild_vs_severe_CD16_CD8
DEGs all CD16+ CD8+ TEMRA cells mild vs. severe
gene	p_val	avg_log2FC	pct.1	pct.2	p_val_adj
RPS4Y1	1.6421e-97	-1.98192	0.123	0.73	6.01026e-93
TRBV28	7.70831e-53	3.59713	0.398	0.006	2.82132e-48
TYROBP	6.46589e-42	1.11718	0.769	0.369	2.36658e-37
IFITM3	7.11971e-39	1.36149	0.559	0.206	2.60588e-34
TRGV4	3.55651e-38	-1.73881	0.066	0.346	1.30172e-33
HLA-DRB1	3.60993e-38	-1.09848	0.55	0.779	1.32127e-33
TRAV12-2	1.75018e-37	2.24589	0.419	0.087	6.40583e-33
XCL1	5.08506e-34	1.01188	0.331	0.034	1.86118e-29
RPS26	3.0269e-32	-0.910722	0.979	0.985	1.10788e-27
RPS15A	3.13176e-32	-0.295083	1	1	1.14625e-27
HLA-A	3.38539e-31	0.305018	1	1	1.23909e-26
TRAV21	6.50969e-31	1.49482	0.335	0.042	2.38261e-26
IFITM1	1.74594e-30	0.586368	0.999	0.996	6.39031e-26
HLA-DRA	2.30615e-30	-1.27222	0.183	0.456	8.44073e-26
MT-ND1	8.57581e-28	0.615127	0.971	0.862	3.13883e-23
HLA-DRB5	7.97513e-27	-1.21563	0.497	0.694	2.91898e-22
RPS7	2.0353e-26	-0.302114	1	1	7.44939e-22
CD74	4.34405e-25	-0.884534	0.967	0.97	1.58996e-20
HLA-DPA1	9.96588e-25	-0.704399	0.82	0.902	3.64761e-20
MT-CO3	9.23754e-23	0.391963	0.997	0.998	3.38103e-18
HLA-DPB1	2.55068e-22	-0.59306	0.8	0.89	9.33573e-18
DDIT4	4.07749e-21	-0.832961	0.362	0.561	1.4924e-16
TMSB4X	5.80648e-21	0.251378	1	1	2.12523e-16
MTRNR2L12	1.17641e-19	0.73396	0.994	0.977	4.30578e-15
MT-ND4L	1.90421e-19	0.375002	0.993	0.968	6.96962e-15
MT-ND2	3.16505e-19	0.587364	0.957	0.858	1.15844e-14
MT-ATP6	4.22122e-19	0.481324	0.994	0.97	1.54501e-14
MT-ND5	2.59643e-18	0.437165	0.988	0.904	9.50321e-14
MT-ND3	3.74677e-18	0.532473	0.974	0.894	1.37136e-13
ITGB2	4.39823e-16	0.41633	0.963	0.919	1.6098e-11
SH3BGRL3	7.32557e-16	-0.324502	0.994	0.998	2.68123e-11
RPS2	7.97314e-16	0.315819	0.999	0.998	2.91825e-11
KLRC2	2.95077e-15	0.411874	0.837	0.62	1.08001e-10
GNLY	3.29321e-15	1.04751	0.723	0.592	1.20535e-10
MT-ND4	9.06297e-15	0.411502	0.977	0.907	3.31714e-10
PCBP1	1.22442e-14	0.469509	0.8	0.588	4.48148e-10
KLRB1	2.49918e-14	0.428912	0.496	0.234	9.14726e-10
EEF1D	2.86994e-14	-0.305085	0.989	0.998	1.05043e-09
GYPC	2.99986e-14	-0.44496	0.639	0.732	1.09798e-09
MX1	3.76526e-14	0.755064	0.262	0.087	1.37812e-09
GAPDH	5.83945e-14	-0.330138	0.99	0.994	2.1373e-09
RPLP1	4.48365e-13	-0.27885	1	1	1.64106e-08
DUSP2	1.1896e-12	-0.546365	0.562	0.694	4.35407e-08
CCL5	2.75641e-12	-0.302129	0.99	1	1.00887e-07
KIR2DL3	2.82578e-12	0.793081	0.408	0.208	1.03426e-07
CD7	3.47184e-12	0.405091	0.909	0.796	1.27073e-07
ITM2A	4.19389e-12	-0.587467	0.517	0.635	1.53501e-07
CXCR4	4.59658e-12	-0.52199	0.517	0.641	1.6824e-07
CD300A	5.42018e-12	0.450652	0.46	0.236	1.98384e-07
TRGV3	6.04137e-12	-0.755506	0.107	0.251	2.2112e-07
SLC25A6	9.40193e-12	-0.373525	0.855	0.89	3.4412e-07
NINJ1	1.43314e-11	0.479355	0.307	0.132	5.24545e-07
SUB1	1.54956e-11	-0.39487	0.778	0.837	5.67154e-07
HLA-DQB1	3.20338e-11	-0.532998	0.186	0.338	1.17247e-06
RPS29	4.97057e-11	0.310236	0.986	0.951	1.81928e-06
BTF3	6.00136e-11	-0.316649	0.95	0.945	2.19656e-06
CD52	8.38062e-11	-0.31551	0.891	0.947	3.06739e-06
FKBP5	1.8431e-10	-0.536346	0.15	0.278	6.74594e-06
GMFG	6.13265e-10	-0.34731	0.799	0.841	2.24461e-05
HIGD2A	1.05086e-09	-0.393332	0.638	0.711	3.84626e-05
RPS11	1.05483e-09	-0.312238	0.923	0.938	3.86077e-05
LAIR1	1.45941e-09	0.434186	0.298	0.136	5.34158e-05
IL2RB	1.71409e-09	0.395977	0.415	0.219	6.27374e-05
TAPBP	1.77725e-09	0.443922	0.639	0.437	6.50492e-05
TSC22D3	2.95489e-09	-0.435654	0.686	0.756	0.000108152
TUBA1B	4.00082e-09	0.37015	0.65	0.442	0.000146434
BTG1	5.16796e-09	-0.277811	0.912	0.928	0.000189152
PTRHD1	6.47557e-09	-0.469673	0.226	0.346	0.000237012
ZFP36L1	9.99058e-09	0.391898	0.585	0.376	0.000365665
MT-CYB	1.0226e-08	0.266775	1	1	0.000374283
PPDPF	1.05306e-08	-0.307359	0.972	0.97	0.000385431
MT1F	1.36491e-08	-0.492953	0.169	0.285	0.000499572
TRBC1	3.2797e-08	0.402226	0.69	0.533	0.0012004
HLA-DQA1	3.8724e-08	-0.493443	0.172	0.287	0.00141734
IFITM2	5.03619e-08	0.28145	0.977	0.932	0.0018433
GNPTAB	5.45999e-08	0.355667	0.428	0.251	0.00199841
KIR3DL2	6.0095e-08	0.402436	0.434	0.261	0.00219954
XBP1	8.01966e-08	0.398513	0.567	0.389	0.00293528
JUNB	8.67252e-08	0.523215	0.694	0.537	0.00317423
SIT1	8.8469e-08	-0.370029	0.171	0.291	0.00323805
CMC1	1.1562e-07	-0.346658	0.727	0.815	0.00423181
TBX21	1.15916e-07	0.346005	0.309	0.157	0.00424263
SYTL3	1.16562e-07	-0.466662	0.333	0.435	0.0042663
NPC2	1.21871e-07	0.352934	0.315	0.163	0.0044606
PIK3R1	1.25784e-07	-0.506235	0.459	0.529	0.00460383
PLAC8	1.58004e-07	0.321359	0.675	0.473	0.00578311
FYN	1.98201e-07	-0.361012	0.59	0.645	0.00725434
ATP5MG	2.1114e-07	-0.262858	0.902	0.919	0.00772794
EIF5A	2.34134e-07	0.283799	0.734	0.55	0.00856954
TRAT1	2.50295e-07	-0.403854	0.169	0.28	0.00916103
XAF1	2.5845e-07	0.536095	0.373	0.236	0.00945954
BST2	2.67339e-07	0.363254	0.66	0.497	0.00978486
LEPROTL1	2.83311e-07	-0.41396	0.303	0.399	0.0103695
KLRG1	2.83856e-07	-0.310144	0.702	0.756	0.0103894
HSP90AA1	3.3357e-07	0.30259	0.879	0.8	0.012209
LYAR	6.71774e-07	-0.33482	0.632	0.692	0.0245876
JPT1	6.72922e-07	-0.324906	0.445	0.529	0.0246296
TMEM123	8.01029e-07	0.331113	0.398	0.234	0.0293185
FCRL6	8.78009e-07	0.299711	0.674	0.478	0.032136
NFKBIA	9.96378e-07	0.387724	0.603	0.452	0.0364684
SHFL	1.01552e-06	0.307996	0.421	0.259	0.0371692
LDHB	1.06533e-06	-0.271008	0.788	0.794	0.038992
PLEK	1.63597e-06	0.266753	0.886	0.8	0.0598781
HIST1H1D	1.99782e-06	-0.418158	0.252	0.352	0.0731224
S1PR1	2.00624e-06	0.37155	0.355	0.217	0.0734302
HIST1H4C	2.24863e-06	0.284826	0.738	0.573	0.0823021
IFI6	2.28798e-06	0.544141	0.377	0.242	0.0837425
CCL4L2	3.25144e-06	-0.452939	0.333	0.418	0.119006
MATK	5.51424e-06	0.268273	0.562	0.372	0.201827
HERPUD1	6.96935e-06	-0.383181	0.376	0.45	0.255085
CX3CR1	7.57725e-06	0.360588	0.595	0.442	0.277335
LIME1	1.03357e-05	-0.330387	0.645	0.669	0.378296
COTL1	1.12937e-05	-0.590609	0.225	0.314	0.413359
KHDRBS1	1.17843e-05	0.283012	0.382	0.231	0.431315
IKZF2	1.19381e-05	0.288661	0.277	0.155	0.436947
ICAM2	1.25852e-05	0.285831	0.448	0.291	0.460631
IER2	1.26945e-05	0.299107	0.683	0.527	0.464633
ASCL2	1.32849e-05	0.279433	0.26	0.144	0.486239
CD8B	1.39458e-05	-0.350328	0.899	0.875	0.51043
EIF2S3	1.54579e-05	0.277977	0.483	0.325	0.565773
SARS	1.59278e-05	0.27015	0.398	0.251	0.582973
ARRB2	1.7792e-05	-0.310966	0.539	0.586	0.651205
GIMAP6	2.2375e-05	0.305437	0.313	0.189	0.818946
ERAP2	2.38316e-05	0.25236	0.391	0.24	0.872262
SAMD9L	2.93491e-05	0.269641	0.281	0.159	1
TAF7	3.40382e-05	0.291985	0.452	0.301	1
MT-ND6	3.74438e-05	0.310007	0.544	0.406	1
BAX	3.83838e-05	-0.392748	0.482	0.529	1
TMBIM1	4.0856e-05	0.261585	0.38	0.244	1
EIF1AX	4.56984e-05	0.283588	0.398	0.257	1
LINC01871	4.71677e-05	0.285766	0.347	0.225	1
IRF9	5.11432e-05	0.25308	0.395	0.259	1
POMP	6.07832e-05	-0.25707	0.518	0.563	1
GLTP	8.78103e-05	-0.270758	0.247	0.318	1
ATP5ME	0.000101525	0.276147	0.565	0.42	1
GZMB	0.000114714	-0.268711	0.72	0.822	1
ZFP36L2	0.000121207	-0.286141	0.813	0.83	1
ISG20	0.000122111	-0.256362	0.689	0.739	1
LGALS1	0.000125412	-0.513039	0.466	0.539	1
MT-ATP8	0.000147949	0.26516	0.347	0.227	1
TRGC2	0.000187532	-0.262378	0.174	0.253	1
TUBA1A	0.000262269	0.254479	0.455	0.314	1
SLFN5	0.00030387	0.283198	0.485	0.346	1
EIF2AK2	0.000460423	0.324305	0.274	0.18	1
TAP1	0.000483651	0.25175	0.667	0.546	1
RNF213	0.00051367	0.271618	0.731	0.622	1
APOL6	0.000546401	0.251897	0.262	0.168	1
CTSA	0.000551466	0.257158	0.266	0.17	1
HMGN3	0.0006842	0.259191	0.623	0.488	1
SPON2	0.000714597	0.408267	0.339	0.246	1
ADAR	0.000775527	0.253102	0.379	0.259	1
ZFP36	0.000857112	-0.376009	0.733	0.735	1
SLA2	0.00143017	-0.378432	0.213	0.268	1
CYTOR	0.00188643	-0.287239	0.296	0.352	1
HLA-DMA	0.00197801	-0.262746	0.194	0.253	1
SLTM	0.00204176	-0.28943	0.299	0.352	1
SPN	0.00273187	0.253822	0.585	0.482	1
GZMK	0.00286272	-0.403744	0.249	0.321	1
ALOX5AP	0.00306533	-0.392805	0.365	0.412	1
GBP1	0.0035776	-0.284821	0.288	0.335	1
FGFBP2	0.00397109	0.392243	0.59	0.561	1
FCMR	0.0051361	0.260886	0.628	0.499	1
TRGV7	0.00523518	-0.617611	0.303	0.195	1
HIST1H1E	0.00555919	-0.35513	0.421	0.459	1
PYCARD	0.00582954	-0.30137	0.457	0.465	1
MAD1L1	0.0059845	-0.257023	0.282	0.323	1
CD69	0.00819324	-0.268055	0.468	0.499	1
LTB	0.0107112	0.302412	0.273	0.197	1
CORO1B	0.0141365	-0.26936	0.211	0.253	1
ANXA5	0.0179599	-0.260223	0.336	0.361	1
SH2D2A	0.0315247	-0.283059	0.601	0.58	1

## Sheet: mild_score_genes
genes in mild disease score
TYROBP
TRAV12-2
HLA-A
IFITM1
TMSB4X
MTRNR2L12
MT-ND3
ITGB2
KLRC2
GNLY
KLRB1
KIR2DL3
CD7
CD300A
RPS29
IL2RB
TRBC1
IFITM2
GNPTAB
KIR3DL2
TBX21
PLAC8
FCRL6

## Sheet: severe_score_genes
genes in severe disease score
HLA-DRB5
HLA-DPA1
DUSP2
CCL5
CMC1
SYTL3
FYN
KLRG1
