# Supplementary material for: Dissecting CD8+ T cell pathology of severe SARS-CoV-2 infection by single-cell immunoprofiling
Source: Front Immunol. 2022 Dec 16;13:1066176. doi: 10.3389/fimmu.2022.1066176 (PMC9800604; doi:10.3389/fimmu.2022.1066176)
Supplement: Supplementary Table 11 — Cell-cell interactions analysis results. [file Table_8.xlsx]

## Sheet: single_CCI
cell-cell interactions per condition
Ligand.Cluster	Receptor.Cluster	Ligand	Receptor	LRScore	condition
CD8+ TEMRA cells	CD8+ TEMRA cells	ITGB1BP1	ITGB2	1.36227	healthy
CD8+ TEMRA cells	CD8+ TEMRA cells	ITGB1BP1	ITGB1	0.960802	healthy
CD8+ TEMRA cells	CD8+ TEMRA cells	ITGB1BP1	ITGB7	0.664119	healthy
CD8+ TEMRA cells	CD8+ TEMRA cells	CD8A	LAT	1.96084	healthy
CD8+ TEMRA cells	CD8+ TEMRA cells	ITGB2	ICAM2	1.39675	healthy
CD8+ TEMRA cells	CD8+ TEMRA cells	ITGB2	ICAM3	1.65476	healthy
CD8+ TEMRA cells	CD8+ TEMRA cells	ITGB2	CD226	1.30398	healthy
CD8+ TEMRA cells	CD8+ TEMRA cells	CD2	CD48	1.80449	healthy
CD8+ TEMRA cells	CD8+ TEMRA cells	PTPRC	CD247	2.02794	healthy
CD8+ TEMRA cells	CD8+ TEMRA cells	CD48	CD2	1.80449	healthy
CD8+ TEMRA cells	CD8+ TEMRA cells	CD48	CD244	1.0049	healthy
CD8+ TEMRA cells	CD8+ TEMRA cells	ICAM2	ITGB2	1.39675	healthy
CD8+ TEMRA cells	CD8+ TEMRA cells	ICAM2	ITGAM	0.418651	healthy
CD8+ TEMRA cells	CD8+ TEMRA cells	ICAM2	ITGAL	0.597321	healthy
CD8+ TEMRA cells	CD8+ TEMRA cells	SELL	SELPLG	0.791907	healthy
CD8+ TEMRA cells	CD8+ TEMRA cells	CD58	CD2	1.1082	healthy
CD8+ TEMRA cells	CD8+ TEMRA cells	ITGAL	ICAM3	0.855326	healthy
CD8+ TEMRA cells	CD8+ TEMRA cells	ICAM3	ITGB2	1.65476	healthy
CD8+ TEMRA cells	CD8+ TEMRA cells	ICAM3	ITGAL	0.855326	healthy
CD8+ TEMRA cells	CD8+ TEMRA cells	SELPLG	ITGB2	1.80222	healthy
CD8+ TEMRA cells	CD8+ TEMRA cells	SELPLG	ITGAM	0.824114	healthy
CD8+ TEMRA cells	CD8+ TEMRA cells	SELPLG	SELL	0.791907	healthy
CD8+ TEMRA cells	CD8+ TEMRA cells	CD244	LAT	0.680185	healthy
CD8+ TEMRA cells	CD8+ TEMRA cells	CD244	CD48	1.0049	healthy
CD8+ TEMRA cells	CD8+ TEMRA cells	TNFSF14	TNFRSF14	0.469174	healthy
CD8+ TEMRA cells	CD8+ TEMRA cells	TYROBP	KLRD1	1.19669	healthy
CD8+ TEMRA cells	CD8+ TEMRA cells	HLA-B	CD8A	3.70875	healthy
CD8+ TEMRA cells	CD8+ TEMRA cells	HLA-B	CD3D	3.33151	healthy
CD8+ TEMRA cells	CD8+ TEMRA cells	HLA-B	CD3G	3.17494	healthy
CD8+ TEMRA cells	CD8+ TEMRA cells	HLA-B	KLRD1	3.24392	healthy
CD8+ TEMRA cells	CD8+ TEMRA cells	HLA-B	LILRB1	2.46752	healthy
CD8+ TEMRA cells	CD8+ TEMRA cells	HLA-A	CD8A	3.38924	healthy
CD8+ TEMRA cells	CD8+ TEMRA cells	HLA-A	CD3D	3.01201	healthy
CD8+ TEMRA cells	CD8+ TEMRA cells	HLA-A	CD3G	2.85544	healthy
CD8+ TEMRA cells	CD8+ TEMRA cells	HLA-A	APLP2	2.09504	healthy
CD8+ TEMRA cells	CD8+ TEMRA cells	HLA-A	LILRB1	2.14802	healthy
CD8+ TEMRA cells	CD8+ TEMRA cells	HLA-C	CD8A	3.44382	healthy
CD8+ TEMRA cells	CD8+ TEMRA cells	HLA-C	CD3D	3.06658	healthy
CD8+ TEMRA cells	CD8+ TEMRA cells	HLA-C	CD3G	2.91001	healthy
CD8+ TEMRA cells	CD8+ TEMRA cells	HLA-C	LILRB1	2.20259	healthy
CD8+ TEMRA cells	CD8+ TEMRA cells	HLA-E	CD8A	3.01185	healthy
CD8+ TEMRA cells	CD8+ TEMRA cells	HLA-E	KLRK1	2.50485	healthy
CD8+ TEMRA cells	CD8+ TEMRA cells	HLA-E	KLRD1	2.54702	healthy
CD8+ TEMRA cells	CD8+ TEMRA cells	CD99	PILRB	1.2987	healthy
CD8+ TEMRA cells	CD8+ TEMRA cells	HLA-F	LILRB1	0.931939	healthy
CD8+ TEMRA cells	CD8+ TEMRA cells	FASLG	FAS	0.205614	healthy
CD8+ TEMRA cells	CD8+ TEMRA cells	B2M	CD3D	3.77849	healthy
CD8+ TEMRA cells	CD8+ TEMRA cells	B2M	CD3G	3.62192	healthy
CD8+ TEMRA cells	CD8+ TEMRA cells	B2M	HLA-E	4.33964	healthy
CD8+ TEMRA cells	CD8+ TEMRA cells	B2M	CD247	3.38201	healthy
CD8+ TEMRA cells	CD8+ TEMRA cells	B2M	KLRD1	3.6909	healthy
CD8+ TEMRA cells	CD8+ TEMRA cells	B2M	LILRB1	2.91451	healthy
CD8+ TEMRA cells	CD8+ TEMRA cells	KLRB1	CLEC2D	0.970682	healthy
CD8+ TEMRA cells	CD8+ TEMRA cells	KLRD1	HLA-E	2.54702	healthy
CD8+ TEMRA cells	CD8+ TEMRA cells	TNFRSF14	TRAF5	0.427861	healthy
CD8+ TEMRA cells	CD8+ TEMRA cells	CLEC2D	KLRB1	0.970682	healthy
CD8+ TEMRA cells	CD8+ TEMRA cells	TGFB1	ITGB1	1.00194	healthy
CD8+ TEMRA cells	CD8+ TEMRA cells	TGFB1	TGFBR3	0.566481	healthy
CD8+ TEMRA cells	CD8+ TEMRA cells	LGALS1	ITGB1	1.26993	healthy
CD8+ TEMRA cells	CD8+ TEMRA cells	LGALS1	PTPRC	1.92153	healthy
CD8+ TEMRA cells	CD8+ TEMRA cells	COL6A2	ITGB1	0.812378	healthy
CD8+ TEMRA cells	CD8+ TEMRA cells	COL6A3	ITGB1	0.808199	healthy
CD8+ TEMRA cells	CD8+ TEMRA cells	SPON2	ITGB2	1.69303	healthy
CD8+ TEMRA cells	CD8+ TEMRA cells	SPON2	ITGB1	1.29156	healthy
CD8+ TEMRA cells	CD8+ TEMRA cells	SPON2	ITGA5	0.626485	healthy
CD8+ TEMRA cells	CD8+ TEMRA cells	SPON2	ITGAM	0.714926	healthy
CD8+ TEMRA cells	CD8+ TEMRA cells	SPON2	ITGA4	1.11728	healthy
CD8+ TEMRA cells	CD8+ TEMRA cells	CCL5	CXCR3	2.04054	healthy
CD8+ TEMRA cells	CD8+ TEMRA cells	TNFRSF1A	TNFRSF1B	0.569258	healthy
CD8+ TEMRA cells	CD8+ TEMRA cells	TNFRSF1B	TNFRSF1A	0.569258	healthy
CD8+ TEMRA cells	CD8+ TEMRA cells	IL4R	IL2RG	1.19001	healthy
CD8+ TEMRA cells	CD8+ TEMRA cells	IL16	KCNA3	0.630413	healthy
CD8+ TEMRA cells	CD8+ TEMRA cells	FAM3C	LAMP1	0.496156	healthy
CD8+ TEMRA cells	CD8+ TEMRA cells	GZMB	IGF2R	0.995131	healthy
CD8+ TEMRA cells	CD8+ NK-like TEMRA cells	ITGB1BP1	ITGB2	1.37599	healthy
CD8+ TEMRA cells	CD8+ NK-like TEMRA cells	ITGB1BP1	ITGB1	0.674538	healthy
CD8+ TEMRA cells	CD8+ NK-like TEMRA cells	ITGB1BP1	ITGB7	0.719511	healthy
CD8+ TEMRA cells	CD8+ NK-like TEMRA cells	CD8A	LAT	1.81738	healthy
CD8+ TEMRA cells	CD8+ NK-like TEMRA cells	ITGB2	ICAM2	1.42176	healthy
CD8+ TEMRA cells	CD8+ NK-like TEMRA cells	ITGB2	ICAM3	1.62688	healthy
CD8+ TEMRA cells	CD8+ NK-like TEMRA cells	CD2	CD48	1.81198	healthy
CD8+ TEMRA cells	CD8+ NK-like TEMRA cells	PTPRC	CD247	2.04544	healthy
CD8+ TEMRA cells	CD8+ NK-like TEMRA cells	CD48	CD2	1.55326	healthy
CD8+ TEMRA cells	CD8+ NK-like TEMRA cells	CD48	CD244	1.10578	healthy
CD8+ TEMRA cells	CD8+ NK-like TEMRA cells	ICAM2	ITGB2	1.41048	healthy
CD8+ TEMRA cells	CD8+ NK-like TEMRA cells	ICAM2	ITGAM	0.390735	healthy
CD8+ TEMRA cells	CD8+ NK-like TEMRA cells	ICAM2	ITGAL	0.562782	healthy
CD8+ TEMRA cells	CD8+ NK-like TEMRA cells	CD58	CD2	0.856973	healthy
CD8+ TEMRA cells	CD8+ NK-like TEMRA cells	ITGAL	ICAM3	0.827448	healthy
CD8+ TEMRA cells	CD8+ NK-like TEMRA cells	ICAM3	ITGB2	1.66848	healthy
CD8+ TEMRA cells	CD8+ NK-like TEMRA cells	ICAM3	ITGAL	0.820786	healthy
CD8+ TEMRA cells	CD8+ NK-like TEMRA cells	SELPLG	ITGB2	1.81594	healthy
CD8+ TEMRA cells	CD8+ NK-like TEMRA cells	SELPLG	ITGAM	0.796198	healthy
CD8+ TEMRA cells	CD8+ NK-like TEMRA cells	SELPLG	SELL	0.996813	healthy
CD8+ TEMRA cells	CD8+ NK-like TEMRA cells	CD244	LAT	0.536718	healthy
CD8+ TEMRA cells	CD8+ NK-like TEMRA cells	CD244	CD48	1.01239	healthy
CD8+ TEMRA cells	CD8+ NK-like TEMRA cells	TNFSF14	TNFRSF14	0.441604	healthy
CD8+ TEMRA cells	CD8+ NK-like TEMRA cells	TYROBP	KLRD1	1.22868	healthy
CD8+ TEMRA cells	CD8+ NK-like TEMRA cells	HLA-B	CD8A	3.60663	healthy
CD8+ TEMRA cells	CD8+ NK-like TEMRA cells	HLA-B	CD3D	3.34628	healthy
CD8+ TEMRA cells	CD8+ NK-like TEMRA cells	HLA-B	CD3G	3.00474	healthy
CD8+ TEMRA cells	CD8+ NK-like TEMRA cells	HLA-B	KIR3DL1	2.68829	healthy
CD8+ TEMRA cells	CD8+ NK-like TEMRA cells	HLA-B	KIR3DL2	2.69923	healthy
CD8+ TEMRA cells	CD8+ NK-like TEMRA cells	HLA-B	KLRD1	3.2759	healthy
CD8+ TEMRA cells	CD8+ NK-like TEMRA cells	HLA-B	LILRB1	2.44944	healthy
CD8+ TEMRA cells	CD8+ NK-like TEMRA cells	HLA-A	CD8A	3.28713	healthy
CD8+ TEMRA cells	CD8+ NK-like TEMRA cells	HLA-A	CD3D	3.02677	healthy
CD8+ TEMRA cells	CD8+ NK-like TEMRA cells	HLA-A	CD3G	2.68523	healthy
CD8+ TEMRA cells	CD8+ NK-like TEMRA cells	HLA-A	KIR3DL1	2.36878	healthy
CD8+ TEMRA cells	CD8+ NK-like TEMRA cells	HLA-A	KIR3DL2	2.37973	healthy
CD8+ TEMRA cells	CD8+ NK-like TEMRA cells	HLA-A	APLP2	2.08862	healthy
CD8+ TEMRA cells	CD8+ NK-like TEMRA cells	HLA-A	LILRB1	2.12993	healthy
CD8+ TEMRA cells	CD8+ NK-like TEMRA cells	HLA-C	CD8A	3.3417	healthy
CD8+ TEMRA cells	CD8+ NK-like TEMRA cells	HLA-C	CD3D	3.08135	healthy
CD8+ TEMRA cells	CD8+ NK-like TEMRA cells	HLA-C	CD3G	2.73981	healthy
CD8+ TEMRA cells	CD8+ NK-like TEMRA cells	HLA-C	KIR3DL1	2.42336	healthy
CD8+ TEMRA cells	CD8+ NK-like TEMRA cells	HLA-C	LILRB1	2.18451	healthy
CD8+ TEMRA cells	CD8+ NK-like TEMRA cells	HLA-E	CD8A	2.90973	healthy
CD8+ TEMRA cells	CD8+ NK-like TEMRA cells	HLA-E	KLRC2	2.64828	healthy
CD8+ TEMRA cells	CD8+ NK-like TEMRA cells	HLA-E	KLRK1	2.55553	healthy
CD8+ TEMRA cells	CD8+ NK-like TEMRA cells	HLA-E	KIR3DL1	1.99138	healthy
CD8+ TEMRA cells	CD8+ NK-like TEMRA cells	HLA-E	KLRD1	2.579	healthy
CD8+ TEMRA cells	CD8+ NK-like TEMRA cells	CD99	CD81	1.23658	healthy
CD8+ TEMRA cells	CD8+ NK-like TEMRA cells	CD99	PILRB	1.34684	healthy
CD8+ TEMRA cells	CD8+ NK-like TEMRA cells	HLA-F	KIR3DL1	1.1527	healthy
CD8+ TEMRA cells	CD8+ NK-like TEMRA cells	HLA-F	KIR3DL2	1.16365	healthy
CD8+ TEMRA cells	CD8+ NK-like TEMRA cells	HLA-F	LILRB1	0.913854	healthy
CD8+ TEMRA cells	CD8+ NK-like TEMRA cells	BAG6	NCR3	0.468247	healthy
CD8+ TEMRA cells	CD8+ NK-like TEMRA cells	FASLG	FAS	0.201576	healthy
CD8+ TEMRA cells	CD8+ NK-like TEMRA cells	B2M	CD3D	3.79326	healthy
CD8+ TEMRA cells	CD8+ NK-like TEMRA cells	B2M	CD3G	3.45172	healthy
CD8+ TEMRA cells	CD8+ NK-like TEMRA cells	B2M	HLA-E	4.36568	healthy
CD8+ TEMRA cells	CD8+ NK-like TEMRA cells	B2M	CD247	3.39951	healthy
CD8+ TEMRA cells	CD8+ NK-like TEMRA cells	B2M	KLRC2	3.79216	healthy
CD8+ TEMRA cells	CD8+ NK-like TEMRA cells	B2M	KIR3DL1	3.13527	healthy
CD8+ TEMRA cells	CD8+ NK-like TEMRA cells	B2M	KLRD1	3.72288	healthy
CD8+ TEMRA cells	CD8+ NK-like TEMRA cells	B2M	LILRB1	2.89642	healthy
CD8+ TEMRA cells	CD8+ NK-like TEMRA cells	KLRB1	CLEC2D	0.816945	healthy
CD8+ TEMRA cells	CD8+ NK-like TEMRA cells	KLRD1	HLA-E	2.57305	healthy
CD8+ TEMRA cells	CD8+ NK-like TEMRA cells	TNFRSF14	TRAF5	0.476633	healthy
CD8+ TEMRA cells	CD8+ NK-like TEMRA cells	TNFRSF14	CD160	0.689324	healthy
CD8+ TEMRA cells	CD8+ NK-like TEMRA cells	LGALS1	PTPRC	1.9314	healthy
CD8+ TEMRA cells	CD8+ NK-like TEMRA cells	COL6A2	ITGB1	0.526115	healthy
CD8+ TEMRA cells	CD8+ NK-like TEMRA cells	COL6A3	ITGB1	0.521935	healthy
CD8+ TEMRA cells	CD8+ NK-like TEMRA cells	SPON2	ITGB2	1.70675	healthy
CD8+ TEMRA cells	CD8+ NK-like TEMRA cells	SPON2	ITGB1	1.0053	healthy
CD8+ TEMRA cells	CD8+ NK-like TEMRA cells	SPON2	ITGAM	0.687009	healthy
CD8+ TEMRA cells	CD8+ NK-like TEMRA cells	SPON2	ITGA4	1.0674	healthy
CD8+ TEMRA cells	CD8+ NK-like TEMRA cells	TIMP1	CD63	0.709043	healthy
CD8+ TEMRA cells	CD8+ NK-like TEMRA cells	CCL5	CXCR3	2.10757	healthy
CD8+ TEMRA cells	CD8+ NK-like TEMRA cells	MIF	CD74	2.24976	healthy
CD8+ TEMRA cells	CD8+ NK-like TEMRA cells	TNFRSF1A	TNFRSF1B	0.470893	healthy
CD8+ TEMRA cells	CD8+ NK-like TEMRA cells	TNFRSF1B	TNFRSF1A	0.545592	healthy
CD8+ TEMRA cells	CD8+ NK-like TEMRA cells	IL4R	IL2RG	1.14322	healthy
CD8+ TEMRA cells	CD8+ NK-like TEMRA cells	IL16	KCNA3	0.721009	healthy
CD8+ TEMRA cells	CD8+ NK-like TEMRA cells	FAM3C	LAMP1	0.512094	healthy
CD8+ TEMRA cells	CD8+ NK-like TEMRA cells	GZMB	IGF2R	1.02251	healthy
CD8+ TEMRA cells	CD8+ effector memory T cells 1	ITGB1BP1	ITGB2	1.21864	healthy
CD8+ TEMRA cells	CD8+ effector memory T cells 1	ITGB1BP1	ITGB1	0.623945	healthy
CD8+ TEMRA cells	CD8+ effector memory T cells 1	ITGB1BP1	ITGB7	0.596547	healthy
CD8+ TEMRA cells	CD8+ effector memory T cells 1	CD8A	LAT	1.93415	healthy
CD8+ TEMRA cells	CD8+ effector memory T cells 1	ITGB2	ICAM2	1.40627	healthy
CD8+ TEMRA cells	CD8+ effector memory T cells 1	ITGB2	ICAM3	1.67828	healthy
CD8+ TEMRA cells	CD8+ effector memory T cells 1	ITGB2	CD226	1.21687	healthy
CD8+ TEMRA cells	CD8+ effector memory T cells 1	CD2	CD48	1.8268	healthy
CD8+ TEMRA cells	CD8+ effector memory T cells 1	PTPRC	CD247	1.88358	healthy
CD8+ TEMRA cells	CD8+ effector memory T cells 1	CD48	CD2	1.80718	healthy
CD8+ TEMRA cells	CD8+ effector memory T cells 1	CD48	CD244	0.989633	healthy
CD8+ TEMRA cells	CD8+ effector memory T cells 1	ICAM2	ITGB2	1.25312	healthy
CD8+ TEMRA cells	CD8+ effector memory T cells 1	ICAM2	ITGAL	0.552928	healthy
CD8+ TEMRA cells	CD8+ effector memory T cells 1	CD58	CD2	1.11089	healthy
CD8+ TEMRA cells	CD8+ effector memory T cells 1	ITGAL	ICAM3	0.878847	healthy
CD8+ TEMRA cells	CD8+ effector memory T cells 1	ICAM3	ITGB2	1.51112	healthy
CD8+ TEMRA cells	CD8+ effector memory T cells 1	ICAM3	ITGAL	0.810932	healthy
CD8+ TEMRA cells	CD8+ effector memory T cells 1	CD47	SIRPG	0.624148	healthy
CD8+ TEMRA cells	CD8+ effector memory T cells 1	SELPLG	ITGB2	1.65858	healthy
CD8+ TEMRA cells	CD8+ effector memory T cells 1	SELPLG	SELL	0.958639	healthy
CD8+ TEMRA cells	CD8+ effector memory T cells 1	CD244	LAT	0.653495	healthy
CD8+ TEMRA cells	CD8+ effector memory T cells 1	CD244	CD48	1.02721	healthy
CD8+ TEMRA cells	CD8+ effector memory T cells 1	ADAM10	TSPAN5	0.235321	healthy
CD8+ TEMRA cells	CD8+ effector memory T cells 1	TNFSF14	TNFRSF14	0.435699	healthy
CD8+ TEMRA cells	CD8+ effector memory T cells 1	HLA-B	CD8A	3.55396	healthy
CD8+ TEMRA cells	CD8+ effector memory T cells 1	HLA-B	CD3D	3.28036	healthy
CD8+ TEMRA cells	CD8+ effector memory T cells 1	HLA-B	CD3G	3.04647	healthy
CD8+ TEMRA cells	CD8+ effector memory T cells 1	HLA-B	KLRD1	2.58509	healthy
CD8+ TEMRA cells	CD8+ effector memory T cells 1	HLA-A	CD8A	3.23446	healthy
CD8+ TEMRA cells	CD8+ effector memory T cells 1	HLA-A	CD3D	2.96086	healthy
CD8+ TEMRA cells	CD8+ effector memory T cells 1	HLA-A	CD3G	2.72696	healthy
CD8+ TEMRA cells	CD8+ effector memory T cells 1	HLA-A	APLP2	2.045	healthy
CD8+ TEMRA cells	CD8+ effector memory T cells 1	HLA-C	CD8A	3.28903	healthy
CD8+ TEMRA cells	CD8+ effector memory T cells 1	HLA-C	CD3D	3.01543	healthy
CD8+ TEMRA cells	CD8+ effector memory T cells 1	HLA-C	CD3G	2.78154	healthy
CD8+ TEMRA cells	CD8+ effector memory T cells 1	HLA-E	CD8A	2.85706	healthy
CD8+ TEMRA cells	CD8+ effector memory T cells 1	HLA-E	KLRK1	2.41936	healthy
CD8+ TEMRA cells	CD8+ effector memory T cells 1	HLA-E	KLRD1	1.88818	healthy
CD8+ TEMRA cells	CD8+ effector memory T cells 1	CD99	CD81	1.24308	healthy
CD8+ TEMRA cells	CD8+ effector memory T cells 1	CD99	PILRB	1.34247	healthy
CD8+ TEMRA cells	CD8+ effector memory T cells 1	HLA-DMA	CD74	1.66103	healthy
CD8+ TEMRA cells	CD8+ effector memory T cells 1	BAG6	NCR3	0.32726	healthy
CD8+ TEMRA cells	CD8+ effector memory T cells 1	FASLG	FAS	0.237934	healthy
CD8+ TEMRA cells	CD8+ effector memory T cells 1	B2M	CD3D	3.72735	healthy
CD8+ TEMRA cells	CD8+ effector memory T cells 1	B2M	CD3G	3.49345	healthy
CD8+ TEMRA cells	CD8+ effector memory T cells 1	B2M	HLA-E	4.29561	healthy
CD8+ TEMRA cells	CD8+ effector memory T cells 1	B2M	CD247	3.23765	healthy
CD8+ TEMRA cells	CD8+ effector memory T cells 1	B2M	KLRD1	3.03207	healthy
CD8+ TEMRA cells	CD8+ effector memory T cells 1	KLRB1	CLEC2D	0.93619	healthy
CD8+ TEMRA cells	CD8+ effector memory T cells 1	KLRD1	HLA-E	2.50298	healthy
CD8+ TEMRA cells	CD8+ effector memory T cells 1	TNFRSF14	TRAF5	0.495493	healthy
CD8+ TEMRA cells	CD8+ effector memory T cells 1	TNFRSF14	CD160	0.475075	healthy
CD8+ TEMRA cells	CD8+ effector memory T cells 1	CLEC2D	KLRB1	0.83207	healthy
CD8+ TEMRA cells	CD8+ effector memory T cells 1	LGALS1	PTPRC	1.88716	healthy
CD8+ TEMRA cells	CD8+ effector memory T cells 1	COL6A2	ITGB1	0.475522	healthy
CD8+ TEMRA cells	CD8+ effector memory T cells 1	COL6A3	ITGB1	0.471342	healthy
CD8+ TEMRA cells	CD8+ effector memory T cells 1	SPON2	ITGB2	1.54939	healthy
CD8+ TEMRA cells	CD8+ effector memory T cells 1	SPON2	ITGB1	0.954705	healthy
CD8+ TEMRA cells	CD8+ effector memory T cells 1	SPON2	ITGA4	1.12447	healthy
CD8+ TEMRA cells	CD8+ effector memory T cells 1	CCL4	CCR5	0.628632	healthy
CD8+ TEMRA cells	CD8+ effector memory T cells 1	CCL5	CXCR3	2.25165	healthy
CD8+ TEMRA cells	CD8+ effector memory T cells 1	CCL5	CCR5	1.96974	healthy
CD8+ TEMRA cells	CD8+ effector memory T cells 1	MIF	CD74	2.30218	healthy
CD8+ TEMRA cells	CD8+ effector memory T cells 1	TNFRSF1B	TNFRSF1A	0.492771	healthy
CD8+ TEMRA cells	CD8+ effector memory T cells 1	IL4R	IL2RG	1.162	healthy
CD8+ TEMRA cells	CD8+ effector memory T cells 1	IL16	KCNA3	0.748447	healthy
CD8+ TEMRA cells	CD8+ effector memory T cells 1	IL16	CCR5	0.516004	healthy
CD8+ TEMRA cells	CD8+ effector memory T cells 1	FAM3C	LAMP1	0.427508	healthy
CD8+ TEMRA cells	CD8+ effector memory T cells 1	GZMB	IGF2R	0.986289	healthy
CD8+ TEMRA cells	CD8+ naive T cells	ITGB1BP1	ITGB7	0.544847	healthy
CD8+ TEMRA cells	CD8+ naive T cells	CD8A	LAT	1.93026	healthy
CD8+ TEMRA cells	CD8+ naive T cells	ITGB2	ICAM2	1.43795	healthy
CD8+ TEMRA cells	CD8+ naive T cells	ITGB2	ICAM3	1.6204	healthy
CD8+ TEMRA cells	CD8+ naive T cells	CD2	CD48	1.83381	healthy
CD8+ TEMRA cells	CD8+ naive T cells	PTPRC	CD4	1.48202	healthy
CD8+ TEMRA cells	CD8+ naive T cells	PTPRC	CD247	1.81589	healthy
CD8+ TEMRA cells	CD8+ naive T cells	CD48	CD2	1.33979	healthy
CD8+ TEMRA cells	CD8+ naive T cells	CD58	CD2	0.643507	healthy
CD8+ TEMRA cells	CD8+ naive T cells	ITGAL	ICAM3	0.82097	healthy
CD8+ TEMRA cells	CD8+ naive T cells	CD47	SIRPG	0.679182	healthy
CD8+ TEMRA cells	CD8+ naive T cells	SELPLG	SELL	1.63871	healthy
CD8+ TEMRA cells	CD8+ naive T cells	CD244	LAT	0.649602	healthy
CD8+ TEMRA cells	CD8+ naive T cells	CD244	CD48	1.03422	healthy
CD8+ TEMRA cells	CD8+ naive T cells	TNFSF12	TNFRSF25	0.18482	healthy
CD8+ TEMRA cells	CD8+ naive T cells	TNFSF14	TNFRSF14	0.416151	healthy
CD8+ TEMRA cells	CD8+ naive T cells	HLA-B	CD8A	3.04147	healthy
CD8+ TEMRA cells	CD8+ naive T cells	HLA-B	CD3D	3.25136	healthy
CD8+ TEMRA cells	CD8+ naive T cells	HLA-B	CD3G	2.9832	healthy
CD8+ TEMRA cells	CD8+ naive T cells	HLA-A	CD8A	2.72196	healthy
CD8+ TEMRA cells	CD8+ naive T cells	HLA-A	CD3D	2.93185	healthy
CD8+ TEMRA cells	CD8+ naive T cells	HLA-A	CD3G	2.6637	healthy
CD8+ TEMRA cells	CD8+ naive T cells	HLA-C	CD8A	2.77653	healthy
CD8+ TEMRA cells	CD8+ naive T cells	HLA-C	CD3D	2.98643	healthy
CD8+ TEMRA cells	CD8+ naive T cells	HLA-C	CD3G	2.71827	healthy
CD8+ TEMRA cells	CD8+ naive T cells	HLA-E	CD8A	2.34456	healthy
CD8+ TEMRA cells	CD8+ naive T cells	HLA-E	KLRK1	2.16579	healthy
CD8+ TEMRA cells	CD8+ naive T cells	B2M	CD3D	3.69834	healthy
CD8+ TEMRA cells	CD8+ naive T cells	B2M	CD3G	3.43018	healthy
CD8+ TEMRA cells	CD8+ naive T cells	B2M	HLA-E	4.11748	healthy
CD8+ TEMRA cells	CD8+ naive T cells	B2M	CD247	3.16995	healthy
CD8+ TEMRA cells	CD8+ naive T cells	KLRB1	CLEC2D	0.821676	healthy
CD8+ TEMRA cells	CD8+ naive T cells	KLRD1	HLA-E	2.32485	healthy
CD8+ TEMRA cells	CD8+ naive T cells	TNFRSF14	TRAF5	0.445404	healthy
CD8+ TEMRA cells	CD8+ naive T cells	TGFB1	TGFBR2	0.526246	healthy
CD8+ TEMRA cells	CD8+ naive T cells	SPON2	ITGB1	0.675499	healthy
CD8+ TEMRA cells	CD8+ naive T cells	SPON2	ITGA4	0.835086	healthy
CD8+ TEMRA cells	CD8+ naive T cells	CCL5	CXCR3	1.97118	healthy
CD8+ TEMRA cells	CD8+ naive T cells	TNFRSF1B	TNFRSF1A	0.46355	healthy
CD8+ TEMRA cells	CD8+ naive T cells	IL4R	IL2RG	0.913105	healthy
CD8+ TEMRA cells	CD8+ naive T cells	IL16	CD4	0.517902	healthy
CD8+ TEMRA cells	CD8+ naive T cells	IL16	KCNA3	0.60933	healthy
CD8+ TEMRA cells	CD8+ effector memory T cells 2	ITGB1BP1	ITGB2	1.3416	healthy
CD8+ TEMRA cells	CD8+ effector memory T cells 2	ITGB1BP1	ITGB1	0.897435	healthy
CD8+ TEMRA cells	CD8+ effector memory T cells 2	ITGB1BP1	ITGB7	0.647614	healthy
CD8+ TEMRA cells	CD8+ effector memory T cells 2	CD8A	LAT	2.01163	healthy
CD8+ TEMRA cells	CD8+ effector memory T cells 2	ITGB2	ICAM2	1.32064	healthy
CD8+ TEMRA cells	CD8+ effector memory T cells 2	ITGB2	ICAM3	1.74565	healthy
CD8+ TEMRA cells	CD8+ effector memory T cells 2	ITGB2	CD226	1.23849	healthy
CD8+ TEMRA cells	CD8+ effector memory T cells 2	CD2	CD48	1.7922	healthy
CD8+ TEMRA cells	CD8+ effector memory T cells 2	PTPRC	CD247	1.98054	healthy
CD8+ TEMRA cells	CD8+ effector memory T cells 2	CD48	CD2	1.94249	healthy
CD8+ TEMRA cells	CD8+ effector memory T cells 2	CD48	CD244	1.02653	healthy
CD8+ TEMRA cells	CD8+ effector memory T cells 2	ICAM2	ITGB2	1.37609	healthy
CD8+ TEMRA cells	CD8+ effector memory T cells 2	ICAM2	ITGAL	0.633576	healthy
CD8+ TEMRA cells	CD8+ effector memory T cells 2	CD58	CD2	1.2462	healthy
CD8+ TEMRA cells	CD8+ effector memory T cells 2	ITGAL	ICAM3	0.946216	healthy
CD8+ TEMRA cells	CD8+ effector memory T cells 2	ICAM3	ITGB2	1.63409	healthy
CD8+ TEMRA cells	CD8+ effector memory T cells 2	ICAM3	ITGAL	0.891581	healthy
CD8+ TEMRA cells	CD8+ effector memory T cells 2	CD47	SIRPG	0.671596	healthy
CD8+ TEMRA cells	CD8+ effector memory T cells 2	SELPLG	ITGB2	1.78155	healthy
CD8+ TEMRA cells	CD8+ effector memory T cells 2	SELPLG	ITGAM	0.770858	healthy
CD8+ TEMRA cells	CD8+ effector memory T cells 2	SELPLG	SELL	0.839719	healthy
CD8+ TEMRA cells	CD8+ effector memory T cells 2	CD244	LAT	0.730972	healthy
CD8+ TEMRA cells	CD8+ effector memory T cells 2	CD244	CD48	0.992615	healthy
CD8+ TEMRA cells	CD8+ effector memory T cells 2	ADAM10	TSPAN5	0.255005	healthy
CD8+ TEMRA cells	CD8+ effector memory T cells 2	ADAM10	TSPAN17	0.244307	healthy
CD8+ TEMRA cells	CD8+ effector memory T cells 2	TNFSF12	TNFRSF25	0.144998	healthy
CD8+ TEMRA cells	CD8+ effector memory T cells 2	TNFSF14	TNFRSF14	0.477341	healthy
CD8+ TEMRA cells	CD8+ effector memory T cells 2	HLA-B	CD8A	3.67174	healthy
CD8+ TEMRA cells	CD8+ effector memory T cells 2	HLA-B	CD3D	3.3458	healthy
CD8+ TEMRA cells	CD8+ effector memory T cells 2	HLA-B	CD3G	3.13178	healthy
CD8+ TEMRA cells	CD8+ effector memory T cells 2	HLA-B	KLRD1	2.81573	healthy
CD8+ TEMRA cells	CD8+ effector memory T cells 2	HLA-B	LILRB1	2.35439	healthy
CD8+ TEMRA cells	CD8+ effector memory T cells 2	HLA-A	CD8A	3.35223	healthy
CD8+ TEMRA cells	CD8+ effector memory T cells 2	HLA-A	CD3D	3.0263	healthy
CD8+ TEMRA cells	CD8+ effector memory T cells 2	HLA-A	CD3G	2.81228	healthy
CD8+ TEMRA cells	CD8+ effector memory T cells 2	HLA-A	LILRB1	2.03489	healthy
CD8+ TEMRA cells	CD8+ effector memory T cells 2	HLA-C	CD8A	3.40681	healthy
CD8+ TEMRA cells	CD8+ effector memory T cells 2	HLA-C	CD3D	3.08087	healthy
CD8+ TEMRA cells	CD8+ effector memory T cells 2	HLA-C	CD3G	2.86685	healthy
CD8+ TEMRA cells	CD8+ effector memory T cells 2	HLA-C	LILRB1	2.08946	healthy
CD8+ TEMRA cells	CD8+ effector memory T cells 2	HLA-E	CD8A	2.97484	healthy
CD8+ TEMRA cells	CD8+ effector memory T cells 2	HLA-E	KLRC1	1.76174	healthy
CD8+ TEMRA cells	CD8+ effector memory T cells 2	HLA-E	KLRK1	2.42169	healthy
CD8+ TEMRA cells	CD8+ effector memory T cells 2	HLA-E	KLRD1	2.11883	healthy
CD8+ TEMRA cells	CD8+ effector memory T cells 2	CD99	CD81	1.27284	healthy
CD8+ TEMRA cells	CD8+ effector memory T cells 2	CD99	PILRB	1.24535	healthy
CD8+ TEMRA cells	CD8+ effector memory T cells 2	HLA-DMA	CD74	1.71516	healthy
CD8+ TEMRA cells	CD8+ effector memory T cells 2	HLA-F	LILRB1	0.818805	healthy
CD8+ TEMRA cells	CD8+ effector memory T cells 2	FASLG	FAS	0.255566	healthy
CD8+ TEMRA cells	CD8+ effector memory T cells 2	B2M	CD3D	3.79278	healthy
CD8+ TEMRA cells	CD8+ effector memory T cells 2	B2M	CD3G	3.57876	healthy
CD8+ TEMRA cells	CD8+ effector memory T cells 2	B2M	HLA-E	4.25249	healthy
CD8+ TEMRA cells	CD8+ effector memory T cells 2	B2M	CD247	3.33461	healthy
CD8+ TEMRA cells	CD8+ effector memory T cells 2	B2M	KLRC1	2.90563	healthy
CD8+ TEMRA cells	CD8+ effector memory T cells 2	B2M	KLRD1	3.26272	healthy
CD8+ TEMRA cells	CD8+ effector memory T cells 2	B2M	LILRB1	2.80137	healthy
CD8+ TEMRA cells	CD8+ effector memory T cells 2	KLRB1	CLEC2D	0.986008	healthy
CD8+ TEMRA cells	CD8+ effector memory T cells 2	KLRD1	HLA-E	2.45987	healthy
CD8+ TEMRA cells	CD8+ effector memory T cells 2	TNFRSF14	TRAF5	0.539457	healthy
CD8+ TEMRA cells	CD8+ effector memory T cells 2	TNFRSF14	CD160	0.427416	healthy
CD8+ TEMRA cells	CD8+ effector memory T cells 2	CLEC2D	KLRB1	0.853924	healthy
CD8+ TEMRA cells	CD8+ effector memory T cells 2	TGFB1	ITGB1	0.93857	healthy
CD8+ TEMRA cells	CD8+ effector memory T cells 2	LGALS1	ITGB1	1.20656	healthy
CD8+ TEMRA cells	CD8+ effector memory T cells 2	LGALS1	PTPRC	1.90696	healthy
CD8+ TEMRA cells	CD8+ effector memory T cells 2	COL6A2	ITGB1	0.749011	healthy
CD8+ TEMRA cells	CD8+ effector memory T cells 2	COL6A3	ITGB1	0.744831	healthy
CD8+ TEMRA cells	CD8+ effector memory T cells 2	SPON2	ITGB2	1.67236	healthy
CD8+ TEMRA cells	CD8+ effector memory T cells 2	SPON2	ITGB1	1.22819	healthy
CD8+ TEMRA cells	CD8+ effector memory T cells 2	SPON2	ITGA5	0.613516	healthy
CD8+ TEMRA cells	CD8+ effector memory T cells 2	SPON2	ITGAM	0.66167	healthy
CD8+ TEMRA cells	CD8+ effector memory T cells 2	SPON2	ITGA4	1.22837	healthy
CD8+ TEMRA cells	CD8+ effector memory T cells 2	CCL4	CCR5	0.661337	healthy
CD8+ TEMRA cells	CD8+ effector memory T cells 2	CCL5	CXCR3	2.23379	healthy
CD8+ TEMRA cells	CD8+ effector memory T cells 2	CCL5	CCR5	2.00244	healthy
CD8+ TEMRA cells	CD8+ effector memory T cells 2	MIF	CD74	2.35631	healthy
CD8+ TEMRA cells	CD8+ effector memory T cells 2	TNFRSF1A	TNFRSF1B	0.483165	healthy
CD8+ TEMRA cells	CD8+ effector memory T cells 2	TNFRSF1B	TNFRSF1A	0.547765	healthy
CD8+ TEMRA cells	CD8+ effector memory T cells 2	IL4R	IL2RG	1.23507	healthy
CD8+ TEMRA cells	CD8+ effector memory T cells 2	IL16	KCNA3	0.76149	healthy
CD8+ TEMRA cells	CD8+ effector memory T cells 2	IL16	CCR5	0.548709	healthy
CD8+ TEMRA cells	CD8+ effector memory T cells 2	FAM3C	LAMP1	0.526457	healthy
CD8+ TEMRA cells	CD8+ effector memory T cells 2	GZMB	IGF2R	0.988031	healthy
CD8+ TEMRA cells	CD8+ NK-like early effector T cells	ITGB1BP1	ITGB2	1.24761	healthy
CD8+ TEMRA cells	CD8+ NK-like early effector T cells	ITGB1BP1	ITGB1	0.650578	healthy
CD8+ TEMRA cells	CD8+ NK-like early effector T cells	ITGB1BP1	ITGB7	0.663259	healthy
CD8+ TEMRA cells	CD8+ NK-like early effector T cells	CD8A	LAT	1.74843	healthy
CD8+ TEMRA cells	CD8+ NK-like early effector T cells	ITGB2	ICAM2	1.46124	healthy
CD8+ TEMRA cells	CD8+ NK-like early effector T cells	ITGB2	ICAM3	1.63522	healthy
CD8+ TEMRA cells	CD8+ NK-like early effector T cells	ITGB2	CD226	1.20752	healthy
CD8+ TEMRA cells	CD8+ NK-like early effector T cells	CD2	CD48	1.72919	healthy
CD8+ TEMRA cells	CD8+ NK-like early effector T cells	PTPRC	CD247	1.79692	healthy
CD8+ TEMRA cells	CD8+ NK-like early effector T cells	CD48	CD2	1.38948	healthy
CD8+ TEMRA cells	CD8+ NK-like early effector T cells	CD48	CD244	0.994976	healthy
CD8+ TEMRA cells	CD8+ NK-like early effector T cells	ICAM2	ITGB2	1.2821	healthy
CD8+ TEMRA cells	CD8+ NK-like early effector T cells	ICAM2	ITGAM	0.448565	healthy
CD8+ TEMRA cells	CD8+ NK-like early effector T cells	CD58	CD2	0.693197	healthy
CD8+ TEMRA cells	CD8+ NK-like early effector T cells	ITGAL	ICAM3	0.835786	healthy
CD8+ TEMRA cells	CD8+ NK-like early effector T cells	ICAM3	ITGB2	1.5401	healthy
CD8+ TEMRA cells	CD8+ NK-like early effector T cells	CD47	SIRPG	0.576503	healthy
CD8+ TEMRA cells	CD8+ NK-like early effector T cells	SELPLG	ITGB2	1.68756	healthy
CD8+ TEMRA cells	CD8+ NK-like early effector T cells	SELPLG	ITGAM	0.854029	healthy
CD8+ TEMRA cells	CD8+ NK-like early effector T cells	SELPLG	SELL	0.917073	healthy
CD8+ TEMRA cells	CD8+ NK-like early effector T cells	CD244	CD48	0.929599	healthy
CD8+ TEMRA cells	CD8+ NK-like early effector T cells	ADAM10	TSPAN5	0.227286	healthy
CD8+ TEMRA cells	CD8+ NK-like early effector T cells	TNFSF14	TNFRSF14	0.389022	healthy
CD8+ TEMRA cells	CD8+ NK-like early effector T cells	TYROBP	KLRD1	0.998217	healthy
CD8+ TEMRA cells	CD8+ NK-like early effector T cells	HLA-B	CD8A	3.53794	healthy
CD8+ TEMRA cells	CD8+ NK-like early effector T cells	HLA-B	CD3D	3.29525	healthy
CD8+ TEMRA cells	CD8+ NK-like early effector T cells	HLA-B	CD3G	2.81403	healthy
CD8+ TEMRA cells	CD8+ NK-like early effector T cells	HLA-B	KIR3DL2	2.53887	healthy
CD8+ TEMRA cells	CD8+ NK-like early effector T cells	HLA-B	KLRD1	3.04544	healthy
CD8+ TEMRA cells	CD8+ NK-like early effector T cells	HLA-A	CD8A	3.21844	healthy
CD8+ TEMRA cells	CD8+ NK-like early effector T cells	HLA-A	CD3D	2.97575	healthy
CD8+ TEMRA cells	CD8+ NK-like early effector T cells	HLA-A	CD3G	2.49453	healthy
CD8+ TEMRA cells	CD8+ NK-like early effector T cells	HLA-A	KIR2DL1	2.10333	healthy
CD8+ TEMRA cells	CD8+ NK-like early effector T cells	HLA-A	KIR3DL2	2.21937	healthy
CD8+ TEMRA cells	CD8+ NK-like early effector T cells	HLA-A	APLP2	2.07155	healthy
CD8+ TEMRA cells	CD8+ NK-like early effector T cells	HLA-C	CD8A	3.27301	healthy
CD8+ TEMRA cells	CD8+ NK-like early effector T cells	HLA-C	CD3D	3.03032	healthy
CD8+ TEMRA cells	CD8+ NK-like early effector T cells	HLA-C	CD3G	2.5491	healthy
CD8+ TEMRA cells	CD8+ NK-like early effector T cells	HLA-C	KIR2DL1	2.15791	healthy
CD8+ TEMRA cells	CD8+ NK-like early effector T cells	HLA-E	CD8A	2.84104	healthy
CD8+ TEMRA cells	CD8+ NK-like early effector T cells	HLA-E	KLRC2	2.44555	healthy
CD8+ TEMRA cells	CD8+ NK-like early effector T cells	HLA-E	KLRK1	2.46699	healthy
CD8+ TEMRA cells	CD8+ NK-like early effector T cells	HLA-E	KLRD1	2.34854	healthy
CD8+ TEMRA cells	CD8+ NK-like early effector T cells	CD99	PILRB	1.33296	healthy
CD8+ TEMRA cells	CD8+ NK-like early effector T cells	HLA-F	KIR3DL2	1.00329	healthy
CD8+ TEMRA cells	CD8+ NK-like early effector T cells	BAG6	NCR3	0.802135	healthy
CD8+ TEMRA cells	CD8+ NK-like early effector T cells	TNFSF10	TNFRSF10A	0.20692	healthy
CD8+ TEMRA cells	CD8+ NK-like early effector T cells	B2M	CD3D	3.74224	healthy
CD8+ TEMRA cells	CD8+ NK-like early effector T cells	B2M	CD3G	3.26102	healthy
CD8+ TEMRA cells	CD8+ NK-like early effector T cells	B2M	HLA-E	4.27932	healthy
CD8+ TEMRA cells	CD8+ NK-like early effector T cells	B2M	CD247	3.15099	healthy
CD8+ TEMRA cells	CD8+ NK-like early effector T cells	B2M	KLRC2	3.58944	healthy
CD8+ TEMRA cells	CD8+ NK-like early effector T cells	B2M	KIR2DL1	2.86982	healthy
CD8+ TEMRA cells	CD8+ NK-like early effector T cells	B2M	KLRD1	3.49242	healthy
CD8+ TEMRA cells	CD8+ NK-like early effector T cells	KLRB1	CLEC2D	0.689743	healthy
CD8+ TEMRA cells	CD8+ NK-like early effector T cells	KLRD1	HLA-E	2.4867	healthy
CD8+ TEMRA cells	CD8+ NK-like early effector T cells	TNFRSF14	TRAF5	0.557513	healthy
CD8+ TEMRA cells	CD8+ NK-like early effector T cells	LGALS1	PTPRC	1.72789	healthy
CD8+ TEMRA cells	CD8+ NK-like early effector T cells	COL6A2	ITGB1	0.502154	healthy
CD8+ TEMRA cells	CD8+ NK-like early effector T cells	COL6A3	ITGB1	0.497974	healthy
CD8+ TEMRA cells	CD8+ NK-like early effector T cells	SPON2	ITGB2	1.57837	healthy
CD8+ TEMRA cells	CD8+ NK-like early effector T cells	SPON2	ITGB1	0.981337	healthy
CD8+ TEMRA cells	CD8+ NK-like early effector T cells	SPON2	ITGAM	0.74484	healthy
CD8+ TEMRA cells	CD8+ NK-like early effector T cells	SPON2	ITGA4	1.00422	healthy
CD8+ TEMRA cells	CD8+ NK-like early effector T cells	CCL4	CNR2	0.609766	healthy
CD8+ TEMRA cells	CD8+ NK-like early effector T cells	CCL5	CXCR3	2.49339	healthy
CD8+ TEMRA cells	CD8+ NK-like early effector T cells	TNFRSF1B	TNFRSF1A	0.509375	healthy
CD8+ TEMRA cells	CD8+ NK-like early effector T cells	IL4R	IL2RG	1.16403	healthy
CD8+ TEMRA cells	CD8+ NK-like early effector T cells	IL16	KCNA3	0.734746	healthy
CD8+ TEMRA cells	CD8+ NK-like early effector T cells	FAM3C	LAMP1	0.385169	healthy
CD8+ TEMRA cells	CD8+ NK-like early effector T cells	CTSD	APP	0.567507	healthy
CD8+ TEMRA cells	CD8+ CD73+ regulatory T cells	ITGB1BP1	ITGB7	0.613192	healthy
CD8+ TEMRA cells	CD8+ CD73+ regulatory T cells	CD8A	LAT	1.9404	healthy
CD8+ TEMRA cells	CD8+ CD73+ regulatory T cells	ITGB2	ICAM2	1.49086	healthy
CD8+ TEMRA cells	CD8+ CD73+ regulatory T cells	ITGB2	ICAM3	1.59952	healthy
CD8+ TEMRA cells	CD8+ CD73+ regulatory T cells	ITGB2	CD226	1.27032	healthy
CD8+ TEMRA cells	CD8+ CD73+ regulatory T cells	CD2	CD48	1.89292	healthy
CD8+ TEMRA cells	CD8+ CD73+ regulatory T cells	PTPRC	CD247	1.8547	healthy
CD8+ TEMRA cells	CD8+ CD73+ regulatory T cells	CD48	CD2	1.62557	healthy
CD8+ TEMRA cells	CD8+ CD73+ regulatory T cells	CD58	CD2	0.929282	healthy
CD8+ TEMRA cells	CD8+ CD73+ regulatory T cells	ITGAL	ICAM3	0.800091	healthy
CD8+ TEMRA cells	CD8+ CD73+ regulatory T cells	CD47	SIRPG	0.552421	healthy
CD8+ TEMRA cells	CD8+ CD73+ regulatory T cells	CD244	LAT	0.659739	healthy
CD8+ TEMRA cells	CD8+ CD73+ regulatory T cells	CD244	CD48	1.09333	healthy
CD8+ TEMRA cells	CD8+ CD73+ regulatory T cells	HLA-B	CD8A	3.43594	healthy
CD8+ TEMRA cells	CD8+ CD73+ regulatory T cells	HLA-B	CD3D	3.15122	healthy
CD8+ TEMRA cells	CD8+ CD73+ regulatory T cells	HLA-B	CD3G	3.01742	healthy
CD8+ TEMRA cells	CD8+ CD73+ regulatory T cells	HLA-B	KLRD1	2.69621	healthy
CD8+ TEMRA cells	CD8+ CD73+ regulatory T cells	HLA-A	CD8A	3.11643	healthy
CD8+ TEMRA cells	CD8+ CD73+ regulatory T cells	HLA-A	CD3D	2.83172	healthy
CD8+ TEMRA cells	CD8+ CD73+ regulatory T cells	HLA-A	CD3G	2.69792	healthy
CD8+ TEMRA cells	CD8+ CD73+ regulatory T cells	HLA-C	CD8A	3.171	healthy
CD8+ TEMRA cells	CD8+ CD73+ regulatory T cells	HLA-C	CD3D	2.88629	healthy
CD8+ TEMRA cells	CD8+ CD73+ regulatory T cells	HLA-C	CD3G	2.75249	healthy
CD8+ TEMRA cells	CD8+ CD73+ regulatory T cells	HLA-E	CD8A	2.73903	healthy
CD8+ TEMRA cells	CD8+ CD73+ regulatory T cells	HLA-E	KLRC1	1.86134	healthy
CD8+ TEMRA cells	CD8+ CD73+ regulatory T cells	HLA-E	KLRC2	1.91216	healthy
CD8+ TEMRA cells	CD8+ CD73+ regulatory T cells	HLA-E	KLRK1	2.37921	healthy
CD8+ TEMRA cells	CD8+ CD73+ regulatory T cells	HLA-E	KLRD1	1.99931	healthy
CD8+ TEMRA cells	CD8+ CD73+ regulatory T cells	CD99	PILRB	1.22587	healthy
CD8+ TEMRA cells	CD8+ CD73+ regulatory T cells	FASLG	FAS	0.224203	healthy
CD8+ TEMRA cells	CD8+ CD73+ regulatory T cells	B2M	CD3D	3.5982	healthy
CD8+ TEMRA cells	CD8+ CD73+ regulatory T cells	B2M	CD3G	3.4644	healthy
CD8+ TEMRA cells	CD8+ CD73+ regulatory T cells	B2M	HLA-E	4.14566	healthy
CD8+ TEMRA cells	CD8+ CD73+ regulatory T cells	B2M	CD247	3.20877	healthy
CD8+ TEMRA cells	CD8+ CD73+ regulatory T cells	B2M	KLRC1	3.00523	healthy
CD8+ TEMRA cells	CD8+ CD73+ regulatory T cells	B2M	KLRC2	3.05605	healthy
CD8+ TEMRA cells	CD8+ CD73+ regulatory T cells	B2M	KLRD1	3.1432	healthy
CD8+ TEMRA cells	CD8+ CD73+ regulatory T cells	KLRB1	CLEC2D	0.918284	healthy
CD8+ TEMRA cells	CD8+ CD73+ regulatory T cells	KLRD1	HLA-E	2.35304	healthy
CD8+ TEMRA cells	CD8+ CD73+ regulatory T cells	TNFRSF14	TRAF5	0.50972	healthy
CD8+ TEMRA cells	CD8+ CD73+ regulatory T cells	TNFRSF14	CD160	0.421548	healthy
CD8+ TEMRA cells	CD8+ CD73+ regulatory T cells	CLEC2D	KLRB1	1.16279	healthy
CD8+ TEMRA cells	CD8+ CD73+ regulatory T cells	COL6A2	ITGA1	0.141525	healthy
CD8+ TEMRA cells	CD8+ CD73+ regulatory T cells	COL6A3	ITGA1	0.137345	healthy
CD8+ TEMRA cells	CD8+ CD73+ regulatory T cells	SPON2	ITGA4	1.17151	healthy
CD8+ TEMRA cells	CD8+ CD73+ regulatory T cells	CCL5	CXCR3	2.33343	healthy
CD8+ TEMRA cells	CD8+ CD73+ regulatory T cells	IL4R	IL2RG	1.03187	healthy
CD8+ TEMRA cells	CD8+ CD73+ regulatory T cells	IL16	KCNA3	0.706471	healthy
CD8+ TEMRA cells	CD8+ CD73+ regulatory T cells	FAM3C	LAMP1	0.384888	healthy
CD8+ TEMRA cells	CD8+ central memory T cells	ITGB1BP1	ITGB1	0.83575	healthy
CD8+ TEMRA cells	CD8+ central memory T cells	ITGB1BP1	ITGB7	0.57379	healthy
CD8+ TEMRA cells	CD8+ central memory T cells	CD8A	LAT	1.9191	healthy
CD8+ TEMRA cells	CD8+ central memory T cells	ITGB2	ICAM2	1.51335	healthy
CD8+ TEMRA cells	CD8+ central memory T cells	ITGB2	ICAM3	1.65408	healthy
CD8+ TEMRA cells	CD8+ central memory T cells	ITGB2	CD226	1.2506	healthy
CD8+ TEMRA cells	CD8+ central memory T cells	CD2	CD48	1.80681	healthy
CD8+ TEMRA cells	CD8+ central memory T cells	PTPRC	CD247	1.7728	healthy
CD8+ TEMRA cells	CD8+ central memory T cells	CD48	CD2	1.67076	healthy
CD8+ TEMRA cells	CD8+ central memory T cells	CD58	CD2	0.974473	healthy
CD8+ TEMRA cells	CD8+ central memory T cells	ITGAL	ICAM3	0.854645	healthy
CD8+ TEMRA cells	CD8+ central memory T cells	CD47	SIRPG	0.606924	healthy
CD8+ TEMRA cells	CD8+ central memory T cells	SELPLG	ITGB2	1.41956	healthy
CD8+ TEMRA cells	CD8+ central memory T cells	SELPLG	SELL	1.2659	healthy
CD8+ TEMRA cells	CD8+ central memory T cells	CD244	LAT	0.638442	healthy
CD8+ TEMRA cells	CD8+ central memory T cells	CD244	CD48	1.00722	healthy
CD8+ TEMRA cells	CD8+ central memory T cells	TNFSF12	TNFRSF25	0.172826	healthy
CD8+ TEMRA cells	CD8+ central memory T cells	TNFSF14	TNFRSF14	0.432888	healthy
CD8+ TEMRA cells	CD8+ central memory T cells	HLA-B	CD8A	3.22895	healthy
CD8+ TEMRA cells	CD8+ central memory T cells	HLA-B	CD3D	3.21294	healthy
CD8+ TEMRA cells	CD8+ central memory T cells	HLA-B	CD3G	2.89603	healthy
CD8+ TEMRA cells	CD8+ central memory T cells	HLA-B	KLRD1	2.49525	healthy
CD8+ TEMRA cells	CD8+ central memory T cells	HLA-A	CD8A	2.90944	healthy
CD8+ TEMRA cells	CD8+ central memory T cells	HLA-A	CD3D	2.89344	healthy
CD8+ TEMRA cells	CD8+ central memory T cells	HLA-A	CD3G	2.57653	healthy
CD8+ TEMRA cells	CD8+ central memory T cells	HLA-C	CD8A	2.96402	healthy
CD8+ TEMRA cells	CD8+ central memory T cells	HLA-C	CD3D	2.94801	healthy
CD8+ TEMRA cells	CD8+ central memory T cells	HLA-C	CD3G	2.6311	healthy
CD8+ TEMRA cells	CD8+ central memory T cells	HLA-E	CD8A	2.53204	healthy
CD8+ TEMRA cells	CD8+ central memory T cells	HLA-E	KLRK1	2.22349	healthy
CD8+ TEMRA cells	CD8+ central memory T cells	HLA-E	KLRD1	1.79835	healthy
CD8+ TEMRA cells	CD8+ central memory T cells	CD99	PILRB	1.22853	healthy
CD8+ TEMRA cells	CD8+ central memory T cells	FASLG	FAS	0.228554	healthy
CD8+ TEMRA cells	CD8+ central memory T cells	B2M	CD3D	3.65992	healthy
CD8+ TEMRA cells	CD8+ central memory T cells	B2M	CD3G	3.34301	healthy
CD8+ TEMRA cells	CD8+ central memory T cells	B2M	HLA-E	4.14579	healthy
CD8+ TEMRA cells	CD8+ central memory T cells	B2M	CD247	3.12686	healthy
CD8+ TEMRA cells	CD8+ central memory T cells	B2M	KLRD1	2.94223	healthy
CD8+ TEMRA cells	CD8+ central memory T cells	KLRB1	CLEC2D	0.736657	healthy
CD8+ TEMRA cells	CD8+ central memory T cells	KLRD1	HLA-E	2.35316	healthy
CD8+ TEMRA cells	CD8+ central memory T cells	TNFRSF14	TRAF5	0.468586	healthy
CD8+ TEMRA cells	CD8+ central memory T cells	CKLF	CCR4	0.457808	healthy
CD8+ TEMRA cells	CD8+ central memory T cells	CLEC2D	KLRB1	0.768877	healthy
CD8+ TEMRA cells	CD8+ central memory T cells	TGFB1	ITGB1	0.876885	healthy
CD8+ TEMRA cells	CD8+ central memory T cells	LGALS1	ITGB1	1.14488	healthy
CD8+ TEMRA cells	CD8+ central memory T cells	COL6A2	ITGB1	0.687326	healthy
CD8+ TEMRA cells	CD8+ central memory T cells	COL6A3	ITGB1	0.683146	healthy
CD8+ TEMRA cells	CD8+ central memory T cells	SPON2	ITGB2	1.31037	healthy
CD8+ TEMRA cells	CD8+ central memory T cells	SPON2	ITGB1	1.16651	healthy
CD8+ TEMRA cells	CD8+ central memory T cells	SPON2	ITGA5	0.611455	healthy
CD8+ TEMRA cells	CD8+ central memory T cells	SPON2	ITGA4	0.888671	healthy
CD8+ TEMRA cells	CD8+ central memory T cells	CCL4	CCR8	0.606265	healthy
CD8+ TEMRA cells	CD8+ central memory T cells	CCL5	CXCR3	2.15023	healthy
CD8+ TEMRA cells	CD8+ central memory T cells	CCL5	CCR4	1.95463	healthy
CD8+ TEMRA cells	CD8+ central memory T cells	TNFRSF1B	TNFRSF1A	0.454591	healthy
CD8+ TEMRA cells	CD8+ central memory T cells	IL4R	IL2RG	1.06634	healthy
CD8+ TEMRA cells	CD8+ central memory T cells	IL16	KCNA3	0.650083	healthy
CD8+ TEMRA cells	CD8+ central memory T cells	FAM3C	LAMP1	0.372528	healthy
CD8+ TEMRA cells	CD8+ cycling effector T cells	ITGB1BP1	ITGB2	1.41096	healthy
CD8+ TEMRA cells	CD8+ cycling effector T cells	ITGB1BP1	ITGB1	1.00404	healthy
CD8+ TEMRA cells	CD8+ cycling effector T cells	ITGB1BP1	ITGB7	0.702319	healthy
CD8+ TEMRA cells	CD8+ cycling effector T cells	CD8A	LAT	1.85801	healthy
CD8+ TEMRA cells	CD8+ cycling effector T cells	ITGB2	ICAM1	1.1969	healthy
CD8+ TEMRA cells	CD8+ cycling effector T cells	ITGB2	ICAM2	1.49743	healthy
CD8+ TEMRA cells	CD8+ cycling effector T cells	ITGB2	ICAM3	1.56699	healthy
CD8+ TEMRA cells	CD8+ cycling effector T cells	ITGB2	CD226	1.27436	healthy
CD8+ TEMRA cells	CD8+ cycling effector T cells	CD2	CD48	1.53397	healthy
CD8+ TEMRA cells	CD8+ cycling effector T cells	PTPRC	CD247	2.03029	healthy
CD8+ TEMRA cells	CD8+ cycling effector T cells	CD48	CD2	1.73271	healthy
CD8+ TEMRA cells	CD8+ cycling effector T cells	CD48	CD244	1.05016	healthy
CD8+ TEMRA cells	CD8+ cycling effector T cells	ICAM2	ITGB2	1.44544	healthy
CD8+ TEMRA cells	CD8+ cycling effector T cells	ICAM2	ITGAL	0.630243	healthy
CD8+ TEMRA cells	CD8+ cycling effector T cells	SPN	ICAM1	0.537325	healthy
CD8+ TEMRA cells	CD8+ cycling effector T cells	CD58	CD2	1.03642	healthy
CD8+ TEMRA cells	CD8+ cycling effector T cells	ITGAL	ICAM1	0.397465	healthy
CD8+ TEMRA cells	CD8+ cycling effector T cells	ICAM3	ITGB2	1.70345	healthy
CD8+ TEMRA cells	CD8+ cycling effector T cells	ICAM3	ITGAL	0.888247	healthy
CD8+ TEMRA cells	CD8+ cycling effector T cells	SELPLG	ITGB2	1.85091	healthy
CD8+ TEMRA cells	CD8+ cycling effector T cells	SELPLG	ITGAM	0.712574	healthy
CD8+ TEMRA cells	CD8+ cycling effector T cells	ADAM10	TSPAN5	0.277298	healthy
CD8+ TEMRA cells	CD8+ cycling effector T cells	CRTAM	CADM1	0.149464	healthy
CD8+ TEMRA cells	CD8+ cycling effector T cells	HLA-B	CD8A	3.59237	healthy
CD8+ TEMRA cells	CD8+ cycling effector T cells	HLA-B	CD3D	3.27015	healthy
CD8+ TEMRA cells	CD8+ cycling effector T cells	HLA-B	CD3G	3.19497	healthy
CD8+ TEMRA cells	CD8+ cycling effector T cells	HLA-B	KIR3DL1	2.38885	healthy
CD8+ TEMRA cells	CD8+ cycling effector T cells	HLA-B	KIR3DL2	2.38884	healthy
CD8+ TEMRA cells	CD8+ cycling effector T cells	HLA-B	KLRD1	3.08108	healthy
CD8+ TEMRA cells	CD8+ cycling effector T cells	HLA-B	LILRB1	2.50961	healthy
CD8+ TEMRA cells	CD8+ cycling effector T cells	HLA-A	CD8A	3.27286	healthy
CD8+ TEMRA cells	CD8+ cycling effector T cells	HLA-A	CD3D	2.95065	healthy
CD8+ TEMRA cells	CD8+ cycling effector T cells	HLA-A	CD3G	2.87546	healthy
CD8+ TEMRA cells	CD8+ cycling effector T cells	HLA-A	KIR3DL1	2.06935	healthy
CD8+ TEMRA cells	CD8+ cycling effector T cells	HLA-A	KIR3DL2	2.06933	healthy
CD8+ TEMRA cells	CD8+ cycling effector T cells	HLA-A	APLP2	2.12691	healthy
CD8+ TEMRA cells	CD8+ cycling effector T cells	HLA-A	LILRB1	2.19011	healthy
CD8+ TEMRA cells	CD8+ cycling effector T cells	HLA-C	CD8A	3.32743	healthy
CD8+ TEMRA cells	CD8+ cycling effector T cells	HLA-C	CD3D	3.00522	healthy
CD8+ TEMRA cells	CD8+ cycling effector T cells	HLA-C	CD3G	2.93004	healthy
CD8+ TEMRA cells	CD8+ cycling effector T cells	HLA-C	KIR3DL1	2.12392	healthy
CD8+ TEMRA cells	CD8+ cycling effector T cells	HLA-C	LILRB1	2.24468	healthy
CD8+ TEMRA cells	CD8+ cycling effector T cells	HLA-E	CD8A	2.89546	healthy
CD8+ TEMRA cells	CD8+ cycling effector T cells	HLA-E	KLRC2	1.76293	healthy
CD8+ TEMRA cells	CD8+ cycling effector T cells	HLA-E	KLRK1	2.38541	healthy
CD8+ TEMRA cells	CD8+ cycling effector T cells	HLA-E	KIR3DL1	1.69195	healthy
CD8+ TEMRA cells	CD8+ cycling effector T cells	HLA-E	KLRD1	2.38418	healthy
CD8+ TEMRA cells	CD8+ cycling effector T cells	CD99	PILRB	1.26693	healthy
CD8+ TEMRA cells	CD8+ cycling effector T cells	HLA-F	KIR3DL1	0.853264	healthy
CD8+ TEMRA cells	CD8+ cycling effector T cells	HLA-F	KIR3DL2	0.853252	healthy
CD8+ TEMRA cells	CD8+ cycling effector T cells	HLA-F	LILRB1	0.974024	healthy
CD8+ TEMRA cells	CD8+ cycling effector T cells	FASLG	FAS	0.264703	healthy
CD8+ TEMRA cells	CD8+ cycling effector T cells	B2M	CD3D	3.71713	healthy
CD8+ TEMRA cells	CD8+ cycling effector T cells	B2M	CD3G	3.64195	healthy
CD8+ TEMRA cells	CD8+ cycling effector T cells	B2M	HLA-E	4.09489	healthy
CD8+ TEMRA cells	CD8+ cycling effector T cells	B2M	CD247	3.38436	healthy
CD8+ TEMRA cells	CD8+ cycling effector T cells	B2M	KLRC2	2.90682	healthy
CD8+ TEMRA cells	CD8+ cycling effector T cells	B2M	KIR3DL1	2.83583	healthy
CD8+ TEMRA cells	CD8+ cycling effector T cells	B2M	KLRD1	3.52806	healthy
CD8+ TEMRA cells	CD8+ cycling effector T cells	B2M	LILRB1	2.95659	healthy
CD8+ TEMRA cells	CD8+ cycling effector T cells	KLRB1	CLEC2D	0.827721	healthy
CD8+ TEMRA cells	CD8+ cycling effector T cells	KLRD1	HLA-E	2.30227	healthy
CD8+ TEMRA cells	CD8+ cycling effector T cells	TNFRSF14	CD160	0.459023	healthy
CD8+ TEMRA cells	CD8+ cycling effector T cells	CLEC2D	KLRB1	0.995479	healthy
CD8+ TEMRA cells	CD8+ cycling effector T cells	TGFB1	ITGB1	1.04517	healthy
CD8+ TEMRA cells	CD8+ cycling effector T cells	LGALS1	ITGB1	1.31316	healthy
CD8+ TEMRA cells	CD8+ cycling effector T cells	COL6A2	ITGB1	0.855614	healthy
CD8+ TEMRA cells	CD8+ cycling effector T cells	COL6A3	ITGB1	0.851434	healthy
CD8+ TEMRA cells	CD8+ cycling effector T cells	SPON2	ITGB2	1.74172	healthy
CD8+ TEMRA cells	CD8+ cycling effector T cells	SPON2	ITGB1	1.3348	healthy
CD8+ TEMRA cells	CD8+ cycling effector T cells	SPON2	ITGAM	0.603385	healthy
CD8+ TEMRA cells	CD8+ cycling effector T cells	SPON2	ITGA4	0.905995	healthy
CD8+ TEMRA cells	CD8+ cycling effector T cells	CCL4	CCR5	0.602054	healthy
CD8+ TEMRA cells	CD8+ cycling effector T cells	CCL5	CXCR3	2.11579	healthy
CD8+ TEMRA cells	CD8+ cycling effector T cells	CCL5	CCR5	1.94316	healthy
CD8+ TEMRA cells	CD8+ cycling effector T cells	MIF	CXCR2	0.819437	healthy
CD8+ TEMRA cells	CD8+ cycling effector T cells	TNFRSF1B	TNFRSF1A	0.530926	healthy
CD8+ TEMRA cells	CD8+ cycling effector T cells	IL4R	IL2RG	1.25673	healthy
CD8+ TEMRA cells	CD8+ cycling effector T cells	YBX1	NOTCH1	0.882959	healthy
CD8+ TEMRA cells	CD8+ cycling effector T cells	IL16	KCNA3	0.554578	healthy
CD8+ TEMRA cells	CD8+ cycling effector T cells	IL16	CCR5	0.489425	healthy
CD8+ TEMRA cells	CD8+ cycling effector T cells	FAM3C	LAMP1	0.517384	healthy
CD8+ TEMRA cells	CD8+ cycling effector T cells	GZMB	IGF2R	1.00776	healthy
CD8+ TEMRA cells	Mono	ITGB1BP1	ITGB2	1.37651	healthy
CD8+ TEMRA cells	Mono	ITGB2	ICAM1	1.2564	healthy
CD8+ TEMRA cells	Mono	ITGB2	ICAM2	1.28767	healthy
CD8+ TEMRA cells	Mono	ITGB2	ICAM3	1.58324	healthy
CD8+ TEMRA cells	Mono	CD2	CD48	1.536	healthy
CD8+ TEMRA cells	Mono	PTPRC	CD4	1.71081	healthy
CD8+ TEMRA cells	Mono	CD48	CD244	0.938703	healthy
CD8+ TEMRA cells	Mono	ITGAM	ICAM1	0.278296	healthy
CD8+ TEMRA cells	Mono	ICAM2	ITGB2	1.411	healthy
CD8+ TEMRA cells	Mono	ICAM2	ITGAM	0.531641	healthy
CD8+ TEMRA cells	Mono	SPN	ICAM1	0.596826	healthy
CD8+ TEMRA cells	Mono	ITGAL	ICAM1	0.456966	healthy
CD8+ TEMRA cells	Mono	ITGAL	ICAM3	0.783808	healthy
CD8+ TEMRA cells	Mono	ICAM3	ITGB2	1.669	healthy
CD8+ TEMRA cells	Mono	CD47	SIRPA	0.562934	healthy
CD8+ TEMRA cells	Mono	SELPLG	ITGB2	1.81646	healthy
CD8+ TEMRA cells	Mono	SELPLG	ITGAM	0.937105	healthy
CD8+ TEMRA cells	Mono	SELPLG	SELL	1.06242	healthy
CD8+ TEMRA cells	Mono	CD244	CD48	0.736414	healthy
CD8+ TEMRA cells	Mono	ADAM10	APP	0.335384	healthy
CD8+ TEMRA cells	Mono	ADAM10	IL6R	0.356183	healthy
CD8+ TEMRA cells	Mono	ADAM10	CD44	0.946674	healthy
CD8+ TEMRA cells	Mono	ADAM10	AXL	0.698549	healthy
CD8+ TEMRA cells	Mono	ADAM10	NOTCH2	0.478316	healthy
CD8+ TEMRA cells	Mono	TNFSF12	TNFRSF8	0.122525	healthy
CD8+ TEMRA cells	Mono	TNFSF12	CD163	0.241555	healthy
CD8+ TEMRA cells	Mono	TNFSF14	LTBR	0.336358	healthy
CD8+ TEMRA cells	Mono	TNFSF14	TNFRSF14	0.385162	healthy
CD8+ TEMRA cells	Mono	HLA-B	LILRA1	2.51915	healthy
CD8+ TEMRA cells	Mono	HLA-B	LILRB2	2.93215	healthy
CD8+ TEMRA cells	Mono	HLA-B	LILRB1	2.52003	healthy
CD8+ TEMRA cells	Mono	HLA-DQB1	CD4	0.481149	healthy
CD8+ TEMRA cells	Mono	ANXA1	FPR1	1.61951	healthy
CD8+ TEMRA cells	Mono	ANXA1	FPR2	1.11874	healthy
CD8+ TEMRA cells	Mono	HLA-A	LILRA1	2.19965	healthy
CD8+ TEMRA cells	Mono	HLA-A	APLP2	2.67343	healthy
CD8+ TEMRA cells	Mono	HLA-A	LILRB2	2.61264	healthy
CD8+ TEMRA cells	Mono	HLA-A	LILRB1	2.20052	healthy
CD8+ TEMRA cells	Mono	ANXA2	TLR2	0.618852	healthy
CD8+ TEMRA cells	Mono	HLA-C	LILRA1	2.25422	healthy
CD8+ TEMRA cells	Mono	HLA-C	LILRB2	2.66722	healthy
CD8+ TEMRA cells	Mono	HLA-C	LILRB1	2.25509	healthy
CD8+ TEMRA cells	Mono	CD99	PILRA	1.69405	healthy
CD8+ TEMRA cells	Mono	HLA-DPA1	CD4	0.93005	healthy
CD8+ TEMRA cells	Mono	HLA-DMA	CD74	2.1699	healthy
CD8+ TEMRA cells	Mono	HLA-F	LILRB2	1.39656	healthy
CD8+ TEMRA cells	Mono	HLA-F	LILRB1	0.98444	healthy
CD8+ TEMRA cells	Mono	FASLG	TNFRSF10B	0.182491	healthy
CD8+ TEMRA cells	Mono	FLT3LG	CSF1R	0.460745	healthy
CD8+ TEMRA cells	Mono	FLT3LG	AXL	0.731548	healthy
CD8+ TEMRA cells	Mono	B2M	HLA-E	3.78099	healthy
CD8+ TEMRA cells	Mono	B2M	LILRB2	3.37913	healthy
CD8+ TEMRA cells	Mono	B2M	LILRB1	2.96701	healthy
CD8+ TEMRA cells	Mono	KLRD1	HLA-E	1.98837	healthy
CD8+ TEMRA cells	Mono	SEMA4D	PLXNB2	0.380427	healthy
CD8+ TEMRA cells	Mono	TGFB1	APP	0.460909	healthy
CD8+ TEMRA cells	Mono	CALR	LRP1	1.06795	healthy
CD8+ TEMRA cells	Mono	SPON2	ITGB2	1.70727	healthy
CD8+ TEMRA cells	Mono	SPON2	ITGB1	0.774553	healthy
CD8+ TEMRA cells	Mono	SPON2	ITGA5	0.712787	healthy
CD8+ TEMRA cells	Mono	SPON2	ITGAM	0.827916	healthy
CD8+ TEMRA cells	Mono	SPON2	ITGA4	0.858164	healthy
CD8+ TEMRA cells	Mono	TIMP1	CD63	0.637839	healthy
CD8+ TEMRA cells	Mono	CCL4	CCR1	0.680615	healthy
CD8+ TEMRA cells	Mono	CCL5	CCR1	2.02172	healthy
CD8+ TEMRA cells	Mono	MIF	CD74	2.81105	healthy
CD8+ TEMRA cells	Mono	MIF	CD44	1.54353	healthy
CD8+ TEMRA cells	Mono	TNFRSF1A	TNFRSF1B	0.825393	healthy
CD8+ TEMRA cells	Mono	TNFRSF1B	TNFRSF1A	0.621849	healthy
CD8+ TEMRA cells	Mono	IL4R	IL13RA1	0.173755	healthy
CD8+ TEMRA cells	Mono	GRN	TNFRSF1B	0.695292	healthy
CD8+ TEMRA cells	Mono	YBX1	NOTCH1	0.905733	healthy
CD8+ TEMRA cells	Mono	IL16	CD4	0.746694	healthy
CD8+ TEMRA cells	Mono	CTSD	APP	0.689286	healthy
CD8+ TEMRA cells	Mono	GZMB	IGF2R	1.05698	healthy
CD8+ TEMRA cells	CD4	ITGB1BP1	ITGB1	0.58863	healthy
CD8+ TEMRA cells	CD4	ITGB1BP1	ITGB7	0.465463	healthy
CD8+ TEMRA cells	CD4	CD8A	LAT	1.88258	healthy
CD8+ TEMRA cells	CD4	ITGB2	ICAM2	1.4102	healthy
CD8+ TEMRA cells	CD4	ITGB2	ICAM3	1.59499	healthy
CD8+ TEMRA cells	CD4	ITGB2	CD226	1.21344	healthy
CD8+ TEMRA cells	CD4	CD2	CD48	1.60861	healthy
CD8+ TEMRA cells	CD4	PTPRC	CD4	1.66458	healthy
CD8+ TEMRA cells	CD4	PTPRC	CD247	1.83377	healthy
CD8+ TEMRA cells	CD4	CD48	CD2	1.34114	healthy
CD8+ TEMRA cells	CD4	CD58	CD2	0.644857	healthy
CD8+ TEMRA cells	CD4	ITGAL	ICAM3	0.795555	healthy
CD8+ TEMRA cells	CD4	SELPLG	ITGB2	1.23426	healthy
CD8+ TEMRA cells	CD4	SELPLG	SELL	1.22708	healthy
CD8+ TEMRA cells	CD4	CD244	LAT	0.60192	healthy
CD8+ TEMRA cells	CD4	CD244	CD48	0.809018	healthy
CD8+ TEMRA cells	CD4	ADAM10	IL6R	0.281792	healthy
CD8+ TEMRA cells	CD4	ADAM10	CD44	0.72661	healthy
CD8+ TEMRA cells	CD4	TNFSF12	TNFRSF25	0.206204	healthy
CD8+ TEMRA cells	CD4	TNFSF14	TNFRSF14	0.410793	healthy
CD8+ TEMRA cells	CD4	HLA-B	CD3D	3.05981	healthy
CD8+ TEMRA cells	CD4	HLA-B	CD3G	2.82972	healthy
CD8+ TEMRA cells	CD4	HLA-DQB1	CD4	0.434914	healthy
CD8+ TEMRA cells	CD4	HLA-A	CD3D	2.74031	healthy
CD8+ TEMRA cells	CD4	HLA-A	CD3G	2.51021	healthy
CD8+ TEMRA cells	CD4	HLA-C	CD3D	2.79488	healthy
CD8+ TEMRA cells	CD4	HLA-C	CD3G	2.56479	healthy
CD8+ TEMRA cells	CD4	HLA-DPA1	CD4	0.883814	healthy
CD8+ TEMRA cells	CD4	FASLG	FAS	0.182379	healthy
CD8+ TEMRA cells	CD4	B2M	CD3D	3.50679	healthy
CD8+ TEMRA cells	CD4	B2M	CD3G	3.2767	healthy
CD8+ TEMRA cells	CD4	B2M	HLA-E	4.06002	healthy
CD8+ TEMRA cells	CD4	B2M	CD247	3.18784	healthy
CD8+ TEMRA cells	CD4	KLRB1	CLEC2D	0.722533	healthy
CD8+ TEMRA cells	CD4	KLRD1	HLA-E	2.2674	healthy
CD8+ TEMRA cells	CD4	TNFRSF14	TRAF5	0.425691	healthy
CD8+ TEMRA cells	CD4	CLEC2D	KLRB1	0.801391	healthy
CD8+ TEMRA cells	CD4	COL6A2	ITGB1	0.440206	healthy
CD8+ TEMRA cells	CD4	COL6A3	ITGB1	0.436026	healthy
CD8+ TEMRA cells	CD4	SPON2	ITGB2	1.12507	healthy
CD8+ TEMRA cells	CD4	SPON2	ITGB1	0.919389	healthy
CD8+ TEMRA cells	CD4	SPON2	ITGA4	0.905762	healthy
CD8+ TEMRA cells	CD4	CCL5	CXCR3	1.96336	healthy
CD8+ TEMRA cells	CD4	MIF	CD44	1.32346	healthy
CD8+ TEMRA cells	CD4	MIF	CXCR4	1.1864	healthy
CD8+ TEMRA cells	CD4	TNFRSF1B	TNFRSF1A	0.430823	healthy
CD8+ TEMRA cells	CD4	IL16	CD4	0.700459	healthy
CD8+ TEMRA cells	CD4	IL16	KCNA3	0.584245	healthy
CD8+ TEMRA cells	CD4	CTSD	APP	0.588392	healthy
CD8+ TEMRA cells	CD8	ITGB1BP1	ITGB2	1.18126	healthy
CD8+ TEMRA cells	CD8	ITGB1BP1	ITGB1	0.577201	healthy
CD8+ TEMRA cells	CD8	ITGB1BP1	ITGB7	0.51099	healthy
CD8+ TEMRA cells	CD8	CD8A	LAT	1.82133	healthy
CD8+ TEMRA cells	CD8	ITGB2	ICAM2	1.31766	healthy
CD8+ TEMRA cells	CD8	ITGB2	ICAM3	1.62926	healthy
CD8+ TEMRA cells	CD8	ITGB2	CD226	1.2357	healthy
CD8+ TEMRA cells	CD8	CD2	CD48	1.53317	healthy
CD8+ TEMRA cells	CD8	PTPRC	CD247	2.0677	healthy
CD8+ TEMRA cells	CD8	CD48	CD2	1.33691	healthy
CD8+ TEMRA cells	CD8	CD48	CD244	0.993239	healthy
CD8+ TEMRA cells	CD8	ICAM2	ITGB2	1.21575	healthy
CD8+ TEMRA cells	CD8	ICAM2	ITGAM	0.398357	healthy
CD8+ TEMRA cells	CD8	ICAM2	ITGAL	0.581942	healthy
CD8+ TEMRA cells	CD8	CD58	CD2	0.640623	healthy
CD8+ TEMRA cells	CD8	ITGAL	ICAM3	0.829831	healthy
CD8+ TEMRA cells	CD8	ICAM3	ITGB2	1.47375	healthy
CD8+ TEMRA cells	CD8	ICAM3	ITGAL	0.839947	healthy
CD8+ TEMRA cells	CD8	SELPLG	ITGB2	1.62121	healthy
CD8+ TEMRA cells	CD8	SELPLG	ITGAM	0.80382	healthy
CD8+ TEMRA cells	CD8	SELPLG	SELL	0.884469	healthy
CD8+ TEMRA cells	CD8	CD244	LAT	0.540668	healthy
CD8+ TEMRA cells	CD8	CD244	CD48	0.733577	healthy
CD8+ TEMRA cells	CD8	SIRPG	CD47	0.523158	healthy
CD8+ TEMRA cells	CD8	TNFSF14	TNFRSF14	0.423883	healthy
CD8+ TEMRA cells	CD8	HLA-B	CD8A	2.8293	healthy
CD8+ TEMRA cells	CD8	HLA-B	CD3D	2.90253	healthy
CD8+ TEMRA cells	CD8	HLA-B	CD3G	2.72598	healthy
CD8+ TEMRA cells	CD8	HLA-B	KIR2DL3	2.40696	healthy
CD8+ TEMRA cells	CD8	HLA-B	KIR3DL2	2.39486	healthy
CD8+ TEMRA cells	CD8	HLA-B	KLRD1	2.83356	healthy
CD8+ TEMRA cells	CD8	HLA-B	LILRB1	2.37811	healthy
CD8+ TEMRA cells	CD8	HLA-A	CD8A	2.50979	healthy
CD8+ TEMRA cells	CD8	HLA-A	CD3D	2.58303	healthy
CD8+ TEMRA cells	CD8	HLA-A	CD3G	2.40647	healthy
CD8+ TEMRA cells	CD8	HLA-A	KIR2DL3	2.08746	healthy
CD8+ TEMRA cells	CD8	HLA-A	KIR3DL2	2.07536	healthy
CD8+ TEMRA cells	CD8	HLA-A	APLP2	2.06717	healthy
CD8+ TEMRA cells	CD8	HLA-A	LILRB1	2.05861	healthy
CD8+ TEMRA cells	CD8	HLA-C	CD8A	2.56437	healthy
CD8+ TEMRA cells	CD8	HLA-C	CD3D	2.6376	healthy
CD8+ TEMRA cells	CD8	HLA-C	CD3G	2.46105	healthy
CD8+ TEMRA cells	CD8	HLA-C	KIR2DL3	2.14203	healthy
CD8+ TEMRA cells	CD8	HLA-C	LILRB1	2.11318	healthy
CD8+ TEMRA cells	CD8	HLA-E	CD8A	2.1324	healthy
CD8+ TEMRA cells	CD8	HLA-E	KLRC1	1.6906	healthy
CD8+ TEMRA cells	CD8	HLA-E	KLRC2	1.68329	healthy
CD8+ TEMRA cells	CD8	HLA-E	KLRD1	2.13666	healthy
CD8+ TEMRA cells	CD8	CD99	CD81	1.23822	healthy
CD8+ TEMRA cells	CD8	CD99	PILRB	1.23803	healthy
CD8+ TEMRA cells	CD8	HLA-F	KIR3DL2	0.859278	healthy
CD8+ TEMRA cells	CD8	HLA-F	LILRB1	0.842527	healthy
CD8+ TEMRA cells	CD8	BAG6	NCR3	0.404655	healthy
CD8+ TEMRA cells	CD8	FASLG	FAS	0.168713	healthy
CD8+ TEMRA cells	CD8	B2M	CD3D	3.34952	healthy
CD8+ TEMRA cells	CD8	B2M	CD3G	3.17296	healthy
CD8+ TEMRA cells	CD8	B2M	HLA-E	4.16743	healthy
CD8+ TEMRA cells	CD8	B2M	CD247	3.42177	healthy
CD8+ TEMRA cells	CD8	B2M	KLRC1	2.83449	healthy
CD8+ TEMRA cells	CD8	B2M	KLRC2	2.82718	healthy
CD8+ TEMRA cells	CD8	B2M	KIR2DL3	2.85394	healthy
CD8+ TEMRA cells	CD8	B2M	KLRD1	3.28054	healthy
CD8+ TEMRA cells	CD8	B2M	LILRB1	2.82509	healthy
CD8+ TEMRA cells	CD8	KLRB1	CLEC2D	0.68597	healthy
CD8+ TEMRA cells	CD8	KLRD1	HLA-E	2.3748	healthy
CD8+ TEMRA cells	CD8	TNFRSF14	CD160	0.45035	healthy
CD8+ TEMRA cells	CD8	CLEC2D	KLRB1	1.07138	healthy
CD8+ TEMRA cells	CD8	TGFB1	CXCR4	0.825767	healthy
CD8+ TEMRA cells	CD8	TGFB1	TGFBR3	0.515495	healthy
CD8+ TEMRA cells	CD8	COL6A2	ITGB1	0.428777	healthy
CD8+ TEMRA cells	CD8	COL6A3	ITGB1	0.424597	healthy
CD8+ TEMRA cells	CD8	SPON2	ITGB2	1.51202	healthy
CD8+ TEMRA cells	CD8	SPON2	ITGB1	0.90796	healthy
CD8+ TEMRA cells	CD8	SPON2	ITGAM	0.694632	healthy
CD8+ TEMRA cells	CD8	SPON2	ITGA4	0.964369	healthy
CD8+ TEMRA cells	CD8	CCL5	CXCR3	1.99164	healthy
CD8+ TEMRA cells	CD8	MIF	CXCR4	1.2971	healthy
CD8+ TEMRA cells	CD8	TNFRSF1A	TNFRSF1B	0.417465	healthy
CD8+ TEMRA cells	CD8	TNFRSF1B	TNFRSF1A	0.488182	healthy
CD8+ TEMRA cells	CD8	IL16	KCNA3	0.51459	healthy
CD8+ TEMRA cells	CD8	FAM3C	LAMP1	0.2975	healthy
CD8+ TEMRA cells	CD8	GZMB	IGF2R	1.03744	healthy
CD8+ TEMRA cells	Mega	ITGB1BP1	ITGB3	1.00765	healthy
CD8+ TEMRA cells	Mega	ITGB1BP1	ITGB1	0.998408	healthy
CD8+ TEMRA cells	Mega	ITGB1BP1	ITGB5	0.440752	healthy
CD8+ TEMRA cells	Mega	CD8A	LAT	2.42538	healthy
CD8+ TEMRA cells	Mega	ITGB2	ICAM2	1.86865	healthy
CD8+ TEMRA cells	Mega	ITGB2	CD226	1.62268	healthy
CD8+ TEMRA cells	Mega	SELPLG	ITGAM	0.758464	healthy
CD8+ TEMRA cells	Mega	SELPLG	SELP	1.15302	healthy
CD8+ TEMRA cells	Mega	SELPLG	ESAM	1.82641	healthy
CD8+ TEMRA cells	Mega	CD244	LAT	1.14472	healthy
CD8+ TEMRA cells	Mega	SIRPG	CD47	0.745475	healthy
CD8+ TEMRA cells	Mega	ADAM10	APP	0.637138	healthy
CD8+ TEMRA cells	Mega	B2M	HLA-E	4.69202	healthy
CD8+ TEMRA cells	Mega	KLRD1	HLA-E	2.89939	healthy
CD8+ TEMRA cells	Mega	CKLF	CCR4	0.465493	healthy
CD8+ TEMRA cells	Mega	TGFB1	APP	0.762662	healthy
CD8+ TEMRA cells	Mega	TGFB1	ITGB3	1.04879	healthy
CD8+ TEMRA cells	Mega	TGFB1	ITGB1	1.03954	healthy
CD8+ TEMRA cells	Mega	TGFB1	ITGB5	0.481887	healthy
CD8+ TEMRA cells	Mega	LGALS1	ITGB1	1.30753	healthy
CD8+ TEMRA cells	Mega	COL6A2	ITGB1	0.849984	healthy
CD8+ TEMRA cells	Mega	COL6A3	ITGB1	0.845804	healthy
CD8+ TEMRA cells	Mega	CALR	ITGA2B	1.75217	healthy
CD8+ TEMRA cells	Mega	CALR	MPL	0.815093	healthy
CD8+ TEMRA cells	Mega	SPON2	ITGB1	1.32917	healthy
CD8+ TEMRA cells	Mega	SPON2	ITGAM	0.649275	healthy
CD8+ TEMRA cells	Mega	TIMP1	CD63	0.643627	healthy
CD8+ TEMRA cells	Mega	CCL5	SDC4	2.07314	healthy
CD8+ TEMRA cells	Mega	CCL5	CCR4	1.96231	healthy
CD8+ TEMRA cells	Mega	MIF	CXCR2	0.907705	healthy
CD8+ TEMRA cells	Mega	IL32	ITGB3	2.55228	healthy
CD8+ TEMRA cells	Mega	IL16	KCNA3	0.773615	healthy
CD8+ TEMRA cells	Mega	CTSD	APP	0.99104	healthy
CD8+ TEMRA cells	DC	ITGB1BP1	ITGB2	1.19209	healthy
CD8+ TEMRA cells	DC	ITGB1BP1	ITGB7	0.486573	healthy
CD8+ TEMRA cells	DC	ITGB2	ICAM1	1.31993	healthy
CD8+ TEMRA cells	DC	ITGB2	ICAM2	1.27366	healthy
CD8+ TEMRA cells	DC	ITGB2	ICAM3	1.60871	healthy
CD8+ TEMRA cells	DC	CD2	CD48	1.46708	healthy
CD8+ TEMRA cells	DC	PTPRC	CD4	1.72306	healthy
CD8+ TEMRA cells	DC	CD48	CD244	0.929155	healthy
CD8+ TEMRA cells	DC	ITGAM	ICAM1	0.341826	healthy
CD8+ TEMRA cells	DC	ICAM2	ITGB2	1.22657	healthy
CD8+ TEMRA cells	DC	SPN	ICAM1	0.660357	healthy
CD8+ TEMRA cells	DC	ITGAL	ICAM1	0.520497	healthy
CD8+ TEMRA cells	DC	ITGAL	ICAM3	0.809278	healthy
CD8+ TEMRA cells	DC	CD6	ALCAM	0.508276	healthy
CD8+ TEMRA cells	DC	ICAM3	ITGB2	1.48458	healthy
CD8+ TEMRA cells	DC	CD47	SIRPA	0.50132	healthy
CD8+ TEMRA cells	DC	SELPLG	ITGB2	1.63204	healthy
CD8+ TEMRA cells	DC	SELPLG	ITGAM	0.7099	healthy
CD8+ TEMRA cells	DC	SELPLG	SELL	1.25764	healthy
CD8+ TEMRA cells	DC	ADAM10	APP	0.486341	healthy
CD8+ TEMRA cells	DC	ADAM10	IL6R	0.41536	healthy
CD8+ TEMRA cells	DC	ADAM10	AXL	0.482469	healthy
CD8+ TEMRA cells	DC	ADAM10	NOTCH2	0.390121	healthy
CD8+ TEMRA cells	DC	TNFSF12	CD163	0.148429	healthy
CD8+ TEMRA cells	DC	TNFSF14	LTBR	0.350065	healthy
CD8+ TEMRA cells	DC	HLA-B	LILRA1	2.44212	healthy
CD8+ TEMRA cells	DC	HLA-B	LILRB2	2.56096	healthy
CD8+ TEMRA cells	DC	HLA-B	LILRB1	2.43163	healthy
CD8+ TEMRA cells	DC	HLA-DQB1	CD4	0.493394	healthy
CD8+ TEMRA cells	DC	ANXA1	FPR1	1.21694	healthy
CD8+ TEMRA cells	DC	HLA-A	LILRA1	2.12262	healthy
CD8+ TEMRA cells	DC	HLA-A	APLP2	2.36353	healthy
CD8+ TEMRA cells	DC	HLA-A	LILRB2	2.24146	healthy
CD8+ TEMRA cells	DC	HLA-A	LILRB1	2.11213	healthy
CD8+ TEMRA cells	DC	ANXA2	TLR2	0.500538	healthy
CD8+ TEMRA cells	DC	HLA-C	LILRA1	2.17719	healthy
CD8+ TEMRA cells	DC	HLA-C	LILRB2	2.29603	healthy
CD8+ TEMRA cells	DC	HLA-C	LILRB1	2.1667	healthy
CD8+ TEMRA cells	DC	CD99	PILRA	1.44454	healthy
CD8+ TEMRA cells	DC	HLA-DPA1	CD4	0.942295	healthy
CD8+ TEMRA cells	DC	HLA-DMA	CD74	2.93424	healthy
CD8+ TEMRA cells	DC	HLA-F	LILRB2	1.02538	healthy
CD8+ TEMRA cells	DC	HLA-F	LILRB1	0.896049	healthy
CD8+ TEMRA cells	DC	FASLG	TNFRSF10B	0.162472	healthy
CD8+ TEMRA cells	DC	FASLG	FAS	0.125405	healthy
CD8+ TEMRA cells	DC	FLT3LG	CSF1R	0.414287	healthy
CD8+ TEMRA cells	DC	FLT3LG	FLT3	0.413738	healthy
CD8+ TEMRA cells	DC	B2M	TFRC	2.79226	healthy
CD8+ TEMRA cells	DC	B2M	LILRB2	3.00795	healthy
CD8+ TEMRA cells	DC	B2M	LILRB1	2.87862	healthy
CD8+ TEMRA cells	DC	BST2	LILRA4	0.602042	healthy
CD8+ TEMRA cells	DC	KLRD1	HLA-E	1.74121	healthy
CD8+ TEMRA cells	DC	SEMA4D	PLXNB2	0.263593	healthy
CD8+ TEMRA cells	DC	TGFB1	APP	0.611865	healthy
CD8+ TEMRA cells	DC	CALR	LRP1	0.721876	healthy
CD8+ TEMRA cells	DC	SPON2	ITGB2	1.52285	healthy
CD8+ TEMRA cells	DC	SPON2	ITGB1	0.767425	healthy
CD8+ TEMRA cells	DC	SPON2	ITGA5	0.706383	healthy
CD8+ TEMRA cells	DC	SPON2	ITGAM	0.600711	healthy
CD8+ TEMRA cells	DC	SPON2	ITGA4	0.97847	healthy
CD8+ TEMRA cells	DC	CCL4	CCR1	0.573082	healthy
CD8+ TEMRA cells	DC	CCL5	SDC4	1.91303	healthy
CD8+ TEMRA cells	DC	CCL5	CCR1	1.91419	healthy
CD8+ TEMRA cells	DC	CCL5	CXCR3	1.97359	healthy
CD8+ TEMRA cells	DC	MIF	CD74	3.57539	healthy
CD8+ TEMRA cells	DC	TNFRSF1A	TNFRSF1B	0.519828	healthy
CD8+ TEMRA cells	DC	TNFRSF1B	TNFRSF1A	0.623811	healthy
CD8+ TEMRA cells	DC	IL4R	IL13RA1	0.2802	healthy
CD8+ TEMRA cells	DC	IL16	CD4	0.758939	healthy
CD8+ TEMRA cells	DC	CTSD	APP	0.840243	healthy
CD8+ TEMRA cells	DC	GZMB	IGF2R	0.970447	healthy
CD8+ TEMRA cells	B	ITGB2	ICAM2	1.27342	healthy
CD8+ TEMRA cells	B	ITGB2	ICAM3	1.50489	healthy
CD8+ TEMRA cells	B	CD2	CD48	1.4513	healthy
CD8+ TEMRA cells	B	PTPRC	CD22	1.75016	healthy
CD8+ TEMRA cells	B	SELPLG	SELL	1.26715	healthy
CD8+ TEMRA cells	B	TNFSF14	TNFRSF14	0.422384	healthy
CD8+ TEMRA cells	B	HLA-B	LILRB1	2.3849	healthy
CD8+ TEMRA cells	B	HLA-A	APLP2	2.13807	healthy
CD8+ TEMRA cells	B	HLA-A	LILRB1	2.06539	healthy
CD8+ TEMRA cells	B	HLA-C	LILRB1	2.11997	healthy
CD8+ TEMRA cells	B	CD99	CD81	1.27427	healthy
CD8+ TEMRA cells	B	ST6GAL1	CD22	0.463342	healthy
CD8+ TEMRA cells	B	HLA-DMA	CD74	2.82885	healthy
CD8+ TEMRA cells	B	HLA-F	LILRB1	0.849314	healthy
CD8+ TEMRA cells	B	BAG6	NCR3	0.310094	healthy
CD8+ TEMRA cells	B	B2M	HLA-E	3.94738	healthy
CD8+ TEMRA cells	B	B2M	LILRB1	2.83188	healthy
CD8+ TEMRA cells	B	KLRB1	CLEC2D	0.643658	healthy
CD8+ TEMRA cells	B	KLRD1	HLA-E	2.15476	healthy
CD8+ TEMRA cells	B	TNFRSF14	TRAF5	0.510306	healthy
CD8+ TEMRA cells	B	TNFRSF14	BTLA	0.496423	healthy
CD8+ TEMRA cells	B	TGFB1	CXCR4	1.03297	healthy
CD8+ TEMRA cells	B	SPON2	ITGB1	0.707226	healthy
CD8+ TEMRA cells	B	SPON2	ITGA4	0.908446	healthy
CD8+ TEMRA cells	B	CCL4	CXCR5	0.769898	healthy
CD8+ TEMRA cells	B	CCL4	CNR2	0.615507	healthy
CD8+ TEMRA cells	B	CCL5	CXCR5	2.111	healthy
CD8+ TEMRA cells	B	MIF	CD74	3.47	healthy
CD8+ TEMRA cells	B	MIF	CXCR4	1.5043	healthy
CD8+ TEMRA cells	B	CTSD	APP	0.587974	healthy
CD8+ TEMRA cells	NK	ITGB1BP1	ITGB2	1.50116	healthy
CD8+ TEMRA cells	NK	ITGB1BP1	ITGB1	0.598597	healthy
CD8+ TEMRA cells	NK	ITGB1BP1	ITGB7	0.586749	healthy
CD8+ TEMRA cells	NK	CD8A	LAT	1.75243	healthy
CD8+ TEMRA cells	NK	ITGB2	ICAM2	1.37347	healthy
CD8+ TEMRA cells	NK	ITGB2	ICAM3	1.61042	healthy
CD8+ TEMRA cells	NK	ITGB2	CD226	1.27219	healthy
CD8+ TEMRA cells	NK	CD2	CD48	1.42757	healthy
CD8+ TEMRA cells	NK	PTPRC	CD247	2.51504	healthy
CD8+ TEMRA cells	NK	CD48	CD2	1.10935	healthy
CD8+ TEMRA cells	NK	CD48	CD244	1.10866	healthy
CD8+ TEMRA cells	NK	ICAM2	ITGB2	1.53564	healthy
CD8+ TEMRA cells	NK	ICAM2	ITGAM	0.567135	healthy
CD8+ TEMRA cells	NK	ICAM2	ITGAL	0.692624	healthy
CD8+ TEMRA cells	NK	ITGAL	ICAM3	0.810987	healthy
CD8+ TEMRA cells	NK	ICAM3	ITGB2	1.79365	healthy
CD8+ TEMRA cells	NK	ICAM3	ITGAL	0.950628	healthy
CD8+ TEMRA cells	NK	SELPLG	ITGB2	1.94111	healthy
CD8+ TEMRA cells	NK	SELPLG	ITGAM	0.972599	healthy
CD8+ TEMRA cells	NK	SELPLG	SELL	0.799292	healthy
CD8+ TEMRA cells	NK	CD244	LAT	0.471771	healthy
CD8+ TEMRA cells	NK	SIRPG	CD47	0.622579	healthy
CD8+ TEMRA cells	NK	ADAM10	ERBB2	0.233394	healthy
CD8+ TEMRA cells	NK	TNFSF14	TNFRSF14	0.442445	healthy
CD8+ TEMRA cells	NK	TYROBP	KLRD1	1.1243	healthy
CD8+ TEMRA cells	NK	HLA-B	KIR2DL3	2.55871	healthy
CD8+ TEMRA cells	NK	HLA-B	KIR3DL1	2.46884	healthy
CD8+ TEMRA cells	NK	HLA-B	KIR3DL2	2.4603	healthy
CD8+ TEMRA cells	NK	HLA-B	KLRD1	3.17153	healthy
CD8+ TEMRA cells	NK	HLA-A	ERBB2	2.06835	healthy
CD8+ TEMRA cells	NK	HLA-A	KIR2DL1	2.12071	healthy
CD8+ TEMRA cells	NK	HLA-A	KIR2DL3	2.23921	healthy
CD8+ TEMRA cells	NK	HLA-A	KIR3DL1	2.14933	healthy
CD8+ TEMRA cells	NK	HLA-A	KIR3DL2	2.14079	healthy
CD8+ TEMRA cells	NK	HLA-A	APLP2	2.13827	healthy
CD8+ TEMRA cells	NK	HLA-C	KIR2DL1	2.17528	healthy
CD8+ TEMRA cells	NK	HLA-C	KIR2DL3	2.29378	healthy
CD8+ TEMRA cells	NK	HLA-C	KIR3DL1	2.20391	healthy
CD8+ TEMRA cells	NK	HLA-E	KLRC1	1.79012	healthy
CD8+ TEMRA cells	NK	HLA-E	KLRC2	1.689	healthy
CD8+ TEMRA cells	NK	HLA-E	KIR3DL1	1.77193	healthy
CD8+ TEMRA cells	NK	HLA-E	KLRD1	2.47462	healthy
CD8+ TEMRA cells	NK	CD99	CD81	1.24759	healthy
CD8+ TEMRA cells	NK	CD99	PILRB	1.2652	healthy
CD8+ TEMRA cells	NK	HLA-F	KIR3DL1	0.933251	healthy
CD8+ TEMRA cells	NK	HLA-F	KIR3DL2	0.924711	healthy
CD8+ TEMRA cells	NK	BAG6	NCR3	0.588943	healthy
CD8+ TEMRA cells	NK	B2M	HLA-E	4.25976	healthy
CD8+ TEMRA cells	NK	B2M	CD247	3.86911	healthy
CD8+ TEMRA cells	NK	B2M	KLRC1	2.934	healthy
CD8+ TEMRA cells	NK	B2M	KLRC2	2.83288	healthy
CD8+ TEMRA cells	NK	B2M	KIR2DL1	2.88719	healthy
CD8+ TEMRA cells	NK	B2M	KIR2DL3	3.00569	healthy
CD8+ TEMRA cells	NK	B2M	KIR3DL1	2.91582	healthy
CD8+ TEMRA cells	NK	B2M	KLRD1	3.61851	healthy
CD8+ TEMRA cells	NK	KLRD1	HLA-E	2.46713	healthy
CD8+ TEMRA cells	NK	SEMA4D	ERBB2	0.197675	healthy
CD8+ TEMRA cells	NK	TNFRSF14	CD160	0.586462	healthy
CD8+ TEMRA cells	NK	CLEC2D	KLRB1	1.45286	healthy
CD8+ TEMRA cells	NK	TGFB1	TGFBR3	0.618778	healthy
CD8+ TEMRA cells	NK	LGALS1	PTPRC	1.70614	healthy
CD8+ TEMRA cells	NK	COL6A2	ITGB1	0.450173	healthy
CD8+ TEMRA cells	NK	COL6A3	ITGB1	0.445993	healthy
CD8+ TEMRA cells	NK	SPON2	ITGB2	1.83192	healthy
CD8+ TEMRA cells	NK	SPON2	ITGB1	0.929356	healthy
CD8+ TEMRA cells	NK	SPON2	ITGA5	0.661503	healthy
CD8+ TEMRA cells	NK	SPON2	ITGAM	0.86341	healthy
CD8+ TEMRA cells	NK	SPON2	ITGA4	0.897276	healthy
CD8+ TEMRA cells	NK	TIMP1	CD63	0.71064	healthy
CD8+ TEMRA cells	NK	MIF	CXCR2	0.84105	healthy
CD8+ TEMRA cells	NK	TNFRSF1A	TNFRSF1B	0.484159	healthy
CD8+ TEMRA cells	NK	TNFRSF1B	TNFRSF1A	0.5318	healthy
CD8+ TEMRA cells	NK	IL4R	IL2RG	0.364442	healthy
CD8+ TEMRA cells	NK	FAM3C	LAMP1	0.394411	healthy
CD8+ TEMRA cells	NK	GZMB	IGF2R	1.14305	healthy
CD8+ TEMRA cells	Neu	ITGB1BP1	ITGB2	1.3717	healthy
CD8+ TEMRA cells	Neu	CD8A	LAT	1.44929	healthy
CD8+ TEMRA cells	Neu	ITGB2	ICAM1	1.48271	healthy
CD8+ TEMRA cells	Neu	ITGB2	ICAM2	1.31022	healthy
CD8+ TEMRA cells	Neu	CD2	CD48	1.50327	healthy
CD8+ TEMRA cells	Neu	PTPRC	CD4	1.71113	healthy
CD8+ TEMRA cells	Neu	CD48	CD244	0.906911	healthy
CD8+ TEMRA cells	Neu	ITGAM	ICAM1	0.504608	healthy
CD8+ TEMRA cells	Neu	ICAM2	ITGB2	1.40618	healthy
CD8+ TEMRA cells	Neu	SPN	ICAM1	0.823139	healthy
CD8+ TEMRA cells	Neu	SPN	SIGLEC1	0.708794	healthy
CD8+ TEMRA cells	Neu	ITGAL	ICAM1	0.683279	healthy
CD8+ TEMRA cells	Neu	ICAM3	ITGB2	1.66419	healthy
CD8+ TEMRA cells	Neu	CD47	SIRPA	0.616822	healthy
CD8+ TEMRA cells	Neu	SELPLG	ITGB2	1.81164	healthy
CD8+ TEMRA cells	Neu	SELPLG	ITGAM	0.837473	healthy
CD8+ TEMRA cells	Neu	SELPLG	SELL	1.30074	healthy
CD8+ TEMRA cells	Neu	ADAM10	APP	0.428822	healthy
CD8+ TEMRA cells	Neu	ADAM10	IL6R	0.492151	healthy
CD8+ TEMRA cells	Neu	ADAM10	CD44	1.24476	healthy
CD8+ TEMRA cells	Neu	ADAM10	NOTCH2	0.786417	healthy
CD8+ TEMRA cells	Neu	TNFSF12	TNFRSF12A	0.12598	healthy
CD8+ TEMRA cells	Neu	TNFSF14	LTBR	0.286215	healthy
CD8+ TEMRA cells	Neu	TYROBP	TREM1	0.807834	healthy
CD8+ TEMRA cells	Neu	HLA-B	LILRA1	2.33832	healthy
CD8+ TEMRA cells	Neu	HLA-B	CD3G	2.33633	healthy
CD8+ TEMRA cells	Neu	HLA-B	KLRD1	2.3301	healthy
CD8+ TEMRA cells	Neu	HLA-B	LILRB2	2.92843	healthy
CD8+ TEMRA cells	Neu	HLA-B	LILRB1	2.5315	healthy
CD8+ TEMRA cells	Neu	ANXA1	FPR1	1.64356	healthy
CD8+ TEMRA cells	Neu	ANXA1	FPR2	1.16103	healthy
CD8+ TEMRA cells	Neu	HLA-A	LILRA1	2.01881	healthy
CD8+ TEMRA cells	Neu	HLA-A	APLP2	2.78411	healthy
CD8+ TEMRA cells	Neu	HLA-A	LILRB2	2.60892	healthy
CD8+ TEMRA cells	Neu	HLA-A	LILRB1	2.212	healthy
CD8+ TEMRA cells	Neu	HLA-C	LILRA1	2.07339	healthy
CD8+ TEMRA cells	Neu	HLA-C	LILRB2	2.6635	healthy
CD8+ TEMRA cells	Neu	HLA-C	LILRB1	2.26657	healthy
CD8+ TEMRA cells	Neu	HLA-C	NOTCH4	2.08012	healthy
CD8+ TEMRA cells	Neu	CD99	CD81	1.19681	healthy
CD8+ TEMRA cells	Neu	CD99	PILRA	1.54159	healthy
CD8+ TEMRA cells	Neu	HLA-DPA1	CD4	0.930366	healthy
CD8+ TEMRA cells	Neu	HLA-DMA	CD74	2.19715	healthy
CD8+ TEMRA cells	Neu	HLA-F	LILRB2	1.39284	healthy
CD8+ TEMRA cells	Neu	HLA-F	LILRB1	0.995919	healthy
CD8+ TEMRA cells	Neu	FASLG	TNFRSF10B	0.224875	healthy
CD8+ TEMRA cells	Neu	FLT3LG	CSF1R	0.457917	healthy
CD8+ TEMRA cells	Neu	B2M	TFRC	2.77296	healthy
CD8+ TEMRA cells	Neu	B2M	LILRB2	3.37541	healthy
CD8+ TEMRA cells	Neu	B2M	LILRB1	2.97849	healthy
CD8+ TEMRA cells	Neu	KLRD1	HLA-E	2.04455	healthy
CD8+ TEMRA cells	Neu	TGFB1	APP	0.554346	healthy
CD8+ TEMRA cells	Neu	CALR	ITGA3	0.632766	healthy
CD8+ TEMRA cells	Neu	CALR	LRP1	0.978536	healthy
CD8+ TEMRA cells	Neu	SPON2	ITGB2	1.70246	healthy
CD8+ TEMRA cells	Neu	SPON2	ITGA5	0.705221	healthy
CD8+ TEMRA cells	Neu	SPON2	ITGAM	0.728285	healthy
CD8+ TEMRA cells	Neu	SPON2	ITGA4	0.913612	healthy
CD8+ TEMRA cells	Neu	CCL4	ACKR2	0.640164	healthy
CD8+ TEMRA cells	Neu	CCL4	CCR1	0.641792	healthy
CD8+ TEMRA cells	Neu	CCL5	ACKR2	1.98127	healthy
CD8+ TEMRA cells	Neu	CCL5	SDC4	1.91263	healthy
CD8+ TEMRA cells	Neu	CCL5	CCR1	1.9829	healthy
CD8+ TEMRA cells	Neu	MIF	CD74	2.8383	healthy
CD8+ TEMRA cells	Neu	MIF	CD44	1.84162	healthy
CD8+ TEMRA cells	Neu	TNFRSF1A	TNFRSF1B	0.701353	healthy
CD8+ TEMRA cells	Neu	TNFRSF1B	TNFRSF1A	0.576724	healthy
CD8+ TEMRA cells	Neu	XCL1	ADGRV1	0.26493	healthy
CD8+ TEMRA cells	Neu	YBX1	NOTCH1	0.890404	healthy
CD8+ TEMRA cells	Neu	IL16	CD4	0.747011	healthy
CD8+ TEMRA cells	Neu	CTSD	APP	0.782724	healthy
CD8+ TEMRA cells	Neu	GZMB	IGF2R	1.14793	healthy
CD8+ TEMRA cells	Macro	ITGB1BP1	ITGB2	1.37479	healthy
CD8+ TEMRA cells	Macro	ITGB2	ICAM1	1.2238	healthy
CD8+ TEMRA cells	Macro	ITGB2	ICAM2	1.37208	healthy
CD8+ TEMRA cells	Macro	ITGB2	ICAM3	1.69023	healthy
CD8+ TEMRA cells	Macro	CD2	CD48	1.33674	healthy
CD8+ TEMRA cells	Macro	PTPRC	CD4	1.56503	healthy
CD8+ TEMRA cells	Macro	ICAM2	ITGB2	1.40928	healthy
CD8+ TEMRA cells	Macro	ICAM2	ITGAM	0.597549	healthy
CD8+ TEMRA cells	Macro	SPN	ICAM1	0.564233	healthy
CD8+ TEMRA cells	Macro	ICAM3	ITGB2	1.66728	healthy
CD8+ TEMRA cells	Macro	CD47	SIRPA	0.707189	healthy
CD8+ TEMRA cells	Macro	SELPLG	ITGB2	1.81474	healthy
CD8+ TEMRA cells	Macro	SELPLG	ITGAM	1.00301	healthy
CD8+ TEMRA cells	Macro	SELPLG	SELL	1.31339	healthy
CD8+ TEMRA cells	Macro	ADAM10	CD44	1.0917	healthy
CD8+ TEMRA cells	Macro	ADAM10	AXL	0.830162	healthy
CD8+ TEMRA cells	Macro	TNFSF12	CD163	0.387531	healthy
CD8+ TEMRA cells	Macro	TYROBP	TREM1	0.809207	healthy
CD8+ TEMRA cells	Macro	HLA-B	LILRA1	2.39522	healthy
CD8+ TEMRA cells	Macro	HLA-B	LILRB2	2.69699	healthy
CD8+ TEMRA cells	Macro	HLA-B	LILRB1	2.55733	healthy
CD8+ TEMRA cells	Macro	ANXA1	FPR1	1.67246	healthy
CD8+ TEMRA cells	Macro	ANXA1	FPR3	1.14281	healthy
CD8+ TEMRA cells	Macro	ANXA1	FPR2	1.10794	healthy
CD8+ TEMRA cells	Macro	HLA-A	LILRA1	2.07571	healthy
CD8+ TEMRA cells	Macro	HLA-A	APLP2	2.83012	healthy
CD8+ TEMRA cells	Macro	HLA-A	LILRB2	2.37749	healthy
CD8+ TEMRA cells	Macro	HLA-A	LILRB1	2.23783	healthy
CD8+ TEMRA cells	Macro	ANXA2	TLR2	0.591474	healthy
CD8+ TEMRA cells	Macro	HLA-C	LILRA1	2.13029	healthy
CD8+ TEMRA cells	Macro	HLA-C	LILRB2	2.43206	healthy
CD8+ TEMRA cells	Macro	HLA-C	LILRB1	2.2924	healthy
CD8+ TEMRA cells	Macro	CD99	PILRA	1.83219	healthy
CD8+ TEMRA cells	Macro	HLA-DMA	CD74	2.18021	healthy
CD8+ TEMRA cells	Macro	HLA-F	LILRB2	1.16141	healthy
CD8+ TEMRA cells	Macro	HLA-F	LILRB1	1.02175	healthy
CD8+ TEMRA cells	Macro	FLT3LG	AXL	0.863161	healthy
CD8+ TEMRA cells	Macro	TNFSF10	TNFRSF11B	0.147868	healthy
CD8+ TEMRA cells	Macro	B2M	HLA-E	4.03378	healthy
CD8+ TEMRA cells	Macro	B2M	LILRB2	3.14397	healthy
CD8+ TEMRA cells	Macro	B2M	LILRB1	3.00432	healthy
CD8+ TEMRA cells	Macro	KLRD1	HLA-E	2.24116	healthy
CD8+ TEMRA cells	Macro	TNFRSF14	TRAF5	0.533035	healthy
CD8+ TEMRA cells	Macro	CALR	LRP1	1.08562	healthy
CD8+ TEMRA cells	Macro	CALR	SCARF1	0.658517	healthy
CD8+ TEMRA cells	Macro	SPON2	ITGB2	1.70555	healthy
CD8+ TEMRA cells	Macro	SPON2	ITGA5	0.732799	healthy
CD8+ TEMRA cells	Macro	SPON2	ITGAM	0.893824	healthy
CD8+ TEMRA cells	Macro	TIMP1	CD63	0.864445	healthy
CD8+ TEMRA cells	Macro	CCL4	CCR1	0.842602	healthy
CD8+ TEMRA cells	Macro	CCL5	SDC4	1.97328	healthy
CD8+ TEMRA cells	Macro	CCL5	CCR1	2.18371	healthy
CD8+ TEMRA cells	Macro	MIF	CD74	2.82137	healthy
CD8+ TEMRA cells	Macro	MIF	CD44	1.68855	healthy
CD8+ TEMRA cells	Macro	MIF	CXCR2	0.924936	healthy
CD8+ TEMRA cells	Macro	TNFRSF1A	TNFRSF1B	0.694067	healthy
CD8+ TEMRA cells	Macro	TNFRSF1B	TNFRSF1A	0.684419	healthy
CD8+ TEMRA cells	Macro	YBX1	NOTCH1	0.916155	healthy
CD8+ TEMRA cells	Macro	CTSD	APP	0.732141	healthy
CD8+ TEMRA cells	Plasma	ITGB1BP1	ITGB1	0.831052	healthy
CD8+ TEMRA cells	Plasma	ITGB1BP1	ITGB7	0.626808	healthy
CD8+ TEMRA cells	Plasma	CD8A	LAT	1.47014	healthy
CD8+ TEMRA cells	Plasma	ITGB2	ICAM1	1.18034	healthy
CD8+ TEMRA cells	Plasma	ITGB2	ICAM2	1.37282	healthy
CD8+ TEMRA cells	Plasma	ITGB2	ICAM3	1.43935	healthy
CD8+ TEMRA cells	Plasma	CD2	CD48	1.39311	healthy
CD8+ TEMRA cells	Plasma	SPN	ICAM1	0.520765	healthy
CD8+ TEMRA cells	Plasma	ITGAL	ICAM1	0.380905	healthy
CD8+ TEMRA cells	Plasma	CD6	ALCAM	0.419055	healthy
CD8+ TEMRA cells	Plasma	SELPLG	SELL	0.867741	healthy
CD8+ TEMRA cells	Plasma	CRTAM	CADM1	0.128681	healthy
CD8+ TEMRA cells	Plasma	HLA-B	LILRB1	2.41259	healthy
CD8+ TEMRA cells	Plasma	HLA-A	APLP2	2.03197	healthy
CD8+ TEMRA cells	Plasma	HLA-A	LILRB1	2.09308	healthy
CD8+ TEMRA cells	Plasma	HLA-C	LILRB1	2.14766	healthy
CD8+ TEMRA cells	Plasma	CD99	CD81	1.21915	healthy
CD8+ TEMRA cells	Plasma	HLA-DMA	CD74	1.82387	healthy
CD8+ TEMRA cells	Plasma	HLA-F	LILRB1	0.877003	healthy
CD8+ TEMRA cells	Plasma	FASLG	FAS	0.162994	healthy
CD8+ TEMRA cells	Plasma	B2M	TFRC	2.92037	healthy
CD8+ TEMRA cells	Plasma	B2M	LILRB1	2.85957	healthy
CD8+ TEMRA cells	Plasma	KLRD1	HLA-E	1.8754	healthy
CD8+ TEMRA cells	Plasma	TNFRSF14	BTLA	0.464651	healthy
CD8+ TEMRA cells	Plasma	TGFB1	ITGB1	0.872187	healthy
CD8+ TEMRA cells	Plasma	LGALS1	ITGB1	1.14018	healthy
CD8+ TEMRA cells	Plasma	COL6A2	ITGB1	0.682628	healthy
CD8+ TEMRA cells	Plasma	COL6A3	ITGB1	0.678448	healthy
CD8+ TEMRA cells	Plasma	CALR	TSHR	0.622937	healthy
CD8+ TEMRA cells	Plasma	SPON2	ITGB1	1.16181	healthy
CD8+ TEMRA cells	Plasma	SPON2	ITGA4	1.0943	healthy
CD8+ TEMRA cells	Plasma	CCL5	SDC4	1.90136	healthy
CD8+ TEMRA cells	Plasma	CCL5	CXCR3	1.94928	healthy
CD8+ TEMRA cells	Plasma	MIF	CD74	2.46502	healthy
CD8+ TEMRA cells	Plasma	IL16	KCNA3	0.616845	healthy
CD8+ TEMRA cells	Plasma	CTSD	APP	0.572006	healthy
CD8+ TEMRA cells	Plasma	GZMB	IGF2R	0.953314	healthy
CD8+ NK-like TEMRA cells	CD8+ TEMRA cells	ITGB1BP1	ITGB2	1.3311	healthy
CD8+ NK-like TEMRA cells	CD8+ TEMRA cells	ITGB1BP1	ITGB1	0.929631	healthy
CD8+ NK-like TEMRA cells	CD8+ TEMRA cells	ITGB1BP1	ITGB7	0.632948	healthy
CD8+ NK-like TEMRA cells	CD8+ TEMRA cells	CD8A	LAT	1.85873	healthy
CD8+ NK-like TEMRA cells	CD8+ TEMRA cells	ITGB2	ICAM2	1.41048	healthy
CD8+ NK-like TEMRA cells	CD8+ TEMRA cells	ITGB2	ICAM3	1.66848	healthy
CD8+ NK-like TEMRA cells	CD8+ TEMRA cells	ITGB2	CD226	1.3177	healthy
CD8+ NK-like TEMRA cells	CD8+ TEMRA cells	CD2	CD48	1.55326	healthy
CD8+ NK-like TEMRA cells	CD8+ TEMRA cells	PTPRC	CD247	2.03781	healthy
CD8+ NK-like TEMRA cells	CD8+ TEMRA cells	CD48	CD2	1.81198	healthy
CD8+ NK-like TEMRA cells	CD8+ TEMRA cells	CD48	CD244	1.01239	healthy
CD8+ NK-like TEMRA cells	CD8+ TEMRA cells	ICAM2	ITGB2	1.42176	healthy
CD8+ NK-like TEMRA cells	CD8+ TEMRA cells	ICAM2	ITGAM	0.443657	healthy
CD8+ NK-like TEMRA cells	CD8+ TEMRA cells	ICAM2	ITGAL	0.622327	healthy
CD8+ NK-like TEMRA cells	CD8+ TEMRA cells	SELL	SELPLG	0.996813	healthy
CD8+ NK-like TEMRA cells	CD8+ TEMRA cells	CD58	CD2	1.06321	healthy
CD8+ NK-like TEMRA cells	CD8+ TEMRA cells	ITGAL	ICAM3	0.820786	healthy
CD8+ NK-like TEMRA cells	CD8+ TEMRA cells	ICAM3	ITGB2	1.62688	healthy
CD8+ NK-like TEMRA cells	CD8+ TEMRA cells	ICAM3	ITGAL	0.827448	healthy
CD8+ NK-like TEMRA cells	CD8+ TEMRA cells	SELPLG	ITGB2	1.67988	healthy
CD8+ NK-like TEMRA cells	CD8+ TEMRA cells	SELPLG	ITGAM	0.701775	healthy
CD8+ NK-like TEMRA cells	CD8+ TEMRA cells	CD244	LAT	0.781067	healthy
CD8+ NK-like TEMRA cells	CD8+ TEMRA cells	CD244	CD48	1.10578	healthy
CD8+ NK-like TEMRA cells	CD8+ TEMRA cells	TNFSF14	TNFRSF14	0.499248	healthy
CD8+ NK-like TEMRA cells	CD8+ TEMRA cells	TYROBP	KLRD1	1.22004	healthy
CD8+ NK-like TEMRA cells	CD8+ TEMRA cells	HLA-B	CD8A	3.72566	healthy
CD8+ NK-like TEMRA cells	CD8+ TEMRA cells	HLA-B	CD3D	3.34843	healthy
CD8+ NK-like TEMRA cells	CD8+ TEMRA cells	HLA-B	CD3G	3.19186	healthy
CD8+ NK-like TEMRA cells	CD8+ TEMRA cells	HLA-B	KLRD1	3.26083	healthy
CD8+ NK-like TEMRA cells	CD8+ TEMRA cells	HLA-B	LILRB1	2.48444	healthy
CD8+ NK-like TEMRA cells	CD8+ TEMRA cells	HLA-A	CD8A	3.43836	healthy
CD8+ NK-like TEMRA cells	CD8+ TEMRA cells	HLA-A	CD3D	3.06113	healthy
CD8+ NK-like TEMRA cells	CD8+ TEMRA cells	HLA-A	CD3G	2.90456	healthy
CD8+ NK-like TEMRA cells	CD8+ TEMRA cells	HLA-A	APLP2	2.14416	healthy
CD8+ NK-like TEMRA cells	CD8+ TEMRA cells	HLA-A	LILRB1	2.19714	healthy
CD8+ NK-like TEMRA cells	CD8+ TEMRA cells	HLA-C	CD8A	3.41283	healthy
CD8+ NK-like TEMRA cells	CD8+ TEMRA cells	HLA-C	CD3D	3.03559	healthy
CD8+ NK-like TEMRA cells	CD8+ TEMRA cells	HLA-C	CD3G	2.87902	healthy
CD8+ NK-like TEMRA cells	CD8+ TEMRA cells	HLA-C	LILRB1	2.1716	healthy
CD8+ NK-like TEMRA cells	CD8+ TEMRA cells	HLA-E	CD8A	3.03789	healthy
CD8+ NK-like TEMRA cells	CD8+ TEMRA cells	HLA-E	KLRK1	2.53089	healthy
CD8+ NK-like TEMRA cells	CD8+ TEMRA cells	HLA-E	KLRD1	2.57305	healthy
CD8+ NK-like TEMRA cells	CD8+ TEMRA cells	CD99	PILRB	1.26121	healthy
CD8+ NK-like TEMRA cells	CD8+ TEMRA cells	HLA-F	LILRB1	0.884986	healthy
CD8+ NK-like TEMRA cells	CD8+ TEMRA cells	FASLG	FAS	0.182147	healthy
CD8+ NK-like TEMRA cells	CD8+ TEMRA cells	B2M	CD3D	3.74864	healthy
CD8+ NK-like TEMRA cells	CD8+ TEMRA cells	B2M	CD3G	3.59207	healthy
CD8+ NK-like TEMRA cells	CD8+ TEMRA cells	B2M	HLA-E	4.30978	healthy
CD8+ NK-like TEMRA cells	CD8+ TEMRA cells	B2M	CD247	3.35215	healthy
CD8+ NK-like TEMRA cells	CD8+ TEMRA cells	B2M	KLRD1	3.66104	healthy
CD8+ NK-like TEMRA cells	CD8+ TEMRA cells	B2M	LILRB1	2.88465	healthy
CD8+ NK-like TEMRA cells	CD8+ TEMRA cells	KLRD1	HLA-E	2.579	healthy
CD8+ NK-like TEMRA cells	CD8+ TEMRA cells	CLEC2D	KLRB1	0.816945	healthy
CD8+ NK-like TEMRA cells	CD8+ TEMRA cells	TGFB1	ITGB1	0.957015	healthy
CD8+ NK-like TEMRA cells	CD8+ TEMRA cells	LGALS1	ITGB1	1.20499	healthy
CD8+ NK-like TEMRA cells	CD8+ TEMRA cells	LGALS1	PTPRC	1.85659	healthy
CD8+ NK-like TEMRA cells	CD8+ TEMRA cells	COL6A3	ITGB1	0.831685	healthy
CD8+ NK-like TEMRA cells	CD8+ TEMRA cells	SPON2	ITGB2	1.31893	healthy
CD8+ NK-like TEMRA cells	CD8+ TEMRA cells	SPON2	ITGB1	0.917461	healthy
CD8+ NK-like TEMRA cells	CD8+ TEMRA cells	SPON2	ITGA4	0.743179	healthy
CD8+ NK-like TEMRA cells	CD8+ TEMRA cells	CD160	TNFRSF14	0.689324	healthy
CD8+ NK-like TEMRA cells	CD8+ TEMRA cells	CCL5	CXCR3	2.07088	healthy
CD8+ NK-like TEMRA cells	CD8+ TEMRA cells	TNFRSF1A	TNFRSF1B	0.545592	healthy
CD8+ NK-like TEMRA cells	CD8+ TEMRA cells	TNFRSF1B	TNFRSF1A	0.470893	healthy
CD8+ NK-like TEMRA cells	CD8+ TEMRA cells	IL4R	IL2RG	1.18929	healthy
CD8+ NK-like TEMRA cells	CD8+ TEMRA cells	IL16	KCNA3	0.731202	healthy
CD8+ NK-like TEMRA cells	CD8+ TEMRA cells	FAM3C	LAMP1	0.511901	healthy
CD8+ NK-like TEMRA cells	CD8+ TEMRA cells	TGFBR1	TGFBR2	0.243321	healthy
CD8+ NK-like TEMRA cells	CD8+ TEMRA cells	TGFBR1	TGFBR3	0.377318	healthy
CD8+ NK-like TEMRA cells	CD8+ NK-like TEMRA cells	ITGB1BP1	ITGB2	1.34482	healthy
CD8+ NK-like TEMRA cells	CD8+ NK-like TEMRA cells	ITGB1BP1	ITGB1	0.643367	healthy
CD8+ NK-like TEMRA cells	CD8+ NK-like TEMRA cells	ITGB1BP1	ITGB7	0.68834	healthy
CD8+ NK-like TEMRA cells	CD8+ NK-like TEMRA cells	CD8A	LAT	1.71526	healthy
CD8+ NK-like TEMRA cells	CD8+ NK-like TEMRA cells	ITGB2	ICAM2	1.43548	healthy
CD8+ NK-like TEMRA cells	CD8+ NK-like TEMRA cells	ITGB2	ICAM3	1.6406	healthy
CD8+ NK-like TEMRA cells	CD8+ NK-like TEMRA cells	CD2	CD48	1.56076	healthy
CD8+ NK-like TEMRA cells	CD8+ NK-like TEMRA cells	PTPRC	CD247	2.05531	healthy
CD8+ NK-like TEMRA cells	CD8+ NK-like TEMRA cells	CD48	CD2	1.56076	healthy
CD8+ NK-like TEMRA cells	CD8+ NK-like TEMRA cells	CD48	CD244	1.11328	healthy
CD8+ NK-like TEMRA cells	CD8+ NK-like TEMRA cells	ICAM2	ITGB2	1.43548	healthy
CD8+ NK-like TEMRA cells	CD8+ NK-like TEMRA cells	ICAM2	ITGAM	0.41574	healthy
CD8+ NK-like TEMRA cells	CD8+ NK-like TEMRA cells	ICAM2	ITGAL	0.587787	healthy
CD8+ NK-like TEMRA cells	CD8+ NK-like TEMRA cells	SELL	SELPLG	0.874474	healthy
CD8+ NK-like TEMRA cells	CD8+ NK-like TEMRA cells	CD58	CD2	0.811979	healthy
CD8+ NK-like TEMRA cells	CD8+ NK-like TEMRA cells	ITGAL	ICAM3	0.792909	healthy
CD8+ NK-like TEMRA cells	CD8+ NK-like TEMRA cells	ICAM3	ITGB2	1.6406	healthy
CD8+ NK-like TEMRA cells	CD8+ NK-like TEMRA cells	ICAM3	ITGAL	0.792909	healthy
CD8+ NK-like TEMRA cells	CD8+ NK-like TEMRA cells	SELPLG	ITGB2	1.6936	healthy
CD8+ NK-like TEMRA cells	CD8+ NK-like TEMRA cells	SELPLG	ITGAM	0.673859	healthy
CD8+ NK-like TEMRA cells	CD8+ NK-like TEMRA cells	SELPLG	SELL	0.874474	healthy
CD8+ NK-like TEMRA cells	CD8+ NK-like TEMRA cells	CD244	LAT	0.637599	healthy
CD8+ NK-like TEMRA cells	CD8+ NK-like TEMRA cells	CD244	CD48	1.11328	healthy
CD8+ NK-like TEMRA cells	CD8+ NK-like TEMRA cells	TNFSF14	TNFRSF14	0.471678	healthy
CD8+ NK-like TEMRA cells	CD8+ NK-like TEMRA cells	TYROBP	KLRD1	1.25203	healthy
CD8+ NK-like TEMRA cells	CD8+ NK-like TEMRA cells	HLA-B	CD8A	3.62355	healthy
CD8+ NK-like TEMRA cells	CD8+ NK-like TEMRA cells	HLA-B	CD3D	3.36319	healthy
CD8+ NK-like TEMRA cells	CD8+ NK-like TEMRA cells	HLA-B	CD3G	3.02165	healthy
CD8+ NK-like TEMRA cells	CD8+ NK-like TEMRA cells	HLA-B	KIR3DL1	2.7052	healthy
CD8+ NK-like TEMRA cells	CD8+ NK-like TEMRA cells	HLA-B	KIR3DL2	2.71615	healthy
CD8+ NK-like TEMRA cells	CD8+ NK-like TEMRA cells	HLA-B	KLRD1	3.29282	healthy
CD8+ NK-like TEMRA cells	CD8+ NK-like TEMRA cells	HLA-B	LILRB1	2.46635	healthy
CD8+ NK-like TEMRA cells	CD8+ NK-like TEMRA cells	HLA-A	CD8A	3.33625	healthy
CD8+ NK-like TEMRA cells	CD8+ NK-like TEMRA cells	HLA-A	CD3D	3.07589	healthy
CD8+ NK-like TEMRA cells	CD8+ NK-like TEMRA cells	HLA-A	CD3G	2.73436	healthy
CD8+ NK-like TEMRA cells	CD8+ NK-like TEMRA cells	HLA-A	KIR3DL1	2.4179	healthy
CD8+ NK-like TEMRA cells	CD8+ NK-like TEMRA cells	HLA-A	KIR3DL2	2.42885	healthy
CD8+ NK-like TEMRA cells	CD8+ NK-like TEMRA cells	HLA-A	APLP2	2.13774	healthy
CD8+ NK-like TEMRA cells	CD8+ NK-like TEMRA cells	HLA-A	LILRB1	2.17906	healthy
CD8+ NK-like TEMRA cells	CD8+ NK-like TEMRA cells	HLA-C	CD8A	3.31071	healthy
CD8+ NK-like TEMRA cells	CD8+ NK-like TEMRA cells	HLA-C	CD3D	3.05036	healthy
CD8+ NK-like TEMRA cells	CD8+ NK-like TEMRA cells	HLA-C	CD3G	2.70882	healthy
CD8+ NK-like TEMRA cells	CD8+ NK-like TEMRA cells	HLA-C	KIR3DL1	2.39237	healthy
CD8+ NK-like TEMRA cells	CD8+ NK-like TEMRA cells	HLA-C	LILRB1	2.15352	healthy
CD8+ NK-like TEMRA cells	CD8+ NK-like TEMRA cells	HLA-E	CD8A	2.93577	healthy
CD8+ NK-like TEMRA cells	CD8+ NK-like TEMRA cells	HLA-E	KLRC2	2.67432	healthy
CD8+ NK-like TEMRA cells	CD8+ NK-like TEMRA cells	HLA-E	KLRK1	2.58157	healthy
CD8+ NK-like TEMRA cells	CD8+ NK-like TEMRA cells	HLA-E	KIR3DL1	2.01742	healthy
CD8+ NK-like TEMRA cells	CD8+ NK-like TEMRA cells	HLA-E	KLRD1	2.60504	healthy
CD8+ NK-like TEMRA cells	CD8+ NK-like TEMRA cells	CD99	CD81	1.19909	healthy
CD8+ NK-like TEMRA cells	CD8+ NK-like TEMRA cells	CD99	PILRB	1.30935	healthy
CD8+ NK-like TEMRA cells	CD8+ NK-like TEMRA cells	HLA-DMA	CD74	1.68621	healthy
CD8+ NK-like TEMRA cells	CD8+ NK-like TEMRA cells	HLA-F	KIR3DL1	1.10575	healthy
CD8+ NK-like TEMRA cells	CD8+ NK-like TEMRA cells	HLA-F	KIR3DL2	1.1167	healthy
CD8+ NK-like TEMRA cells	CD8+ NK-like TEMRA cells	HLA-F	LILRB1	0.866901	healthy
CD8+ NK-like TEMRA cells	CD8+ NK-like TEMRA cells	BAG6	NCR3	0.482349	healthy
CD8+ NK-like TEMRA cells	CD8+ NK-like TEMRA cells	FASLG	FAS	0.178109	healthy
CD8+ NK-like TEMRA cells	CD8+ NK-like TEMRA cells	B2M	CD3D	3.7634	healthy
CD8+ NK-like TEMRA cells	CD8+ NK-like TEMRA cells	B2M	CD3G	3.42186	healthy
CD8+ NK-like TEMRA cells	CD8+ NK-like TEMRA cells	B2M	HLA-E	4.33582	healthy
CD8+ NK-like TEMRA cells	CD8+ NK-like TEMRA cells	B2M	CD247	3.36965	healthy
CD8+ NK-like TEMRA cells	CD8+ NK-like TEMRA cells	B2M	KLRC2	3.76231	healthy
CD8+ NK-like TEMRA cells	CD8+ NK-like TEMRA cells	B2M	KIR3DL1	3.10541	healthy
CD8+ NK-like TEMRA cells	CD8+ NK-like TEMRA cells	B2M	KLRD1	3.69303	healthy
CD8+ NK-like TEMRA cells	CD8+ NK-like TEMRA cells	B2M	LILRB1	2.86656	healthy
CD8+ NK-like TEMRA cells	CD8+ NK-like TEMRA cells	KLRD1	HLA-E	2.60504	healthy
CD8+ NK-like TEMRA cells	CD8+ NK-like TEMRA cells	TNFRSF14	TRAF5	0.449063	healthy
CD8+ NK-like TEMRA cells	CD8+ NK-like TEMRA cells	TNFRSF14	CD160	0.661753	healthy
CD8+ NK-like TEMRA cells	CD8+ NK-like TEMRA cells	LGALS1	PTPRC	1.86647	healthy
CD8+ NK-like TEMRA cells	CD8+ NK-like TEMRA cells	COL6A3	ITGB1	0.545421	healthy
CD8+ NK-like TEMRA cells	CD8+ NK-like TEMRA cells	SPON2	ITGB2	1.33265	healthy
CD8+ NK-like TEMRA cells	CD8+ NK-like TEMRA cells	CD160	TNFRSF14	0.661753	healthy
CD8+ NK-like TEMRA cells	CD8+ NK-like TEMRA cells	CCL5	CXCR3	2.13791	healthy
CD8+ NK-like TEMRA cells	CD8+ NK-like TEMRA cells	MIF	CD74	2.33994	healthy
CD8+ NK-like TEMRA cells	CD8+ NK-like TEMRA cells	IL4R	IL2RG	1.1425	healthy
CD8+ NK-like TEMRA cells	CD8+ NK-like TEMRA cells	IL16	KCNA3	0.821799	healthy
CD8+ NK-like TEMRA cells	CD8+ NK-like TEMRA cells	FAM3C	LAMP1	0.52784	healthy
CD8+ NK-like TEMRA cells	CD8+ NK-like TEMRA cells	TGFBR1	TGFBR3	0.262619	healthy
CD8+ NK-like TEMRA cells	CD8+ effector memory T cells 1	ITGB1BP1	ITGB2	1.18746	healthy
CD8+ NK-like TEMRA cells	CD8+ effector memory T cells 1	ITGB1BP1	ITGB1	0.592775	healthy
CD8+ NK-like TEMRA cells	CD8+ effector memory T cells 1	ITGB1BP1	ITGB7	0.565376	healthy
CD8+ NK-like TEMRA cells	CD8+ effector memory T cells 1	CD8A	LAT	1.83204	healthy
CD8+ NK-like TEMRA cells	CD8+ effector memory T cells 1	ITGB2	ICAM2	1.41999	healthy
CD8+ NK-like TEMRA cells	CD8+ effector memory T cells 1	ITGB2	ICAM3	1.692	healthy
CD8+ NK-like TEMRA cells	CD8+ effector memory T cells 1	ITGB2	CD226	1.2306	healthy
CD8+ NK-like TEMRA cells	CD8+ effector memory T cells 1	CD2	CD48	1.57557	healthy
CD8+ NK-like TEMRA cells	CD8+ effector memory T cells 1	PTPRC	CD247	1.89346	healthy
CD8+ NK-like TEMRA cells	CD8+ effector memory T cells 1	CD48	CD2	1.81467	healthy
CD8+ NK-like TEMRA cells	CD8+ effector memory T cells 1	CD48	CD244	0.997129	healthy
CD8+ NK-like TEMRA cells	CD8+ effector memory T cells 1	ICAM2	ITGB2	1.27813	healthy
CD8+ NK-like TEMRA cells	CD8+ effector memory T cells 1	ICAM2	ITGAL	0.577934	healthy
CD8+ NK-like TEMRA cells	CD8+ effector memory T cells 1	SELL	SELPLG	0.80895	healthy
CD8+ NK-like TEMRA cells	CD8+ effector memory T cells 1	CD58	CD2	1.06589	healthy
CD8+ NK-like TEMRA cells	CD8+ effector memory T cells 1	ITGAL	ICAM3	0.844308	healthy
CD8+ NK-like TEMRA cells	CD8+ effector memory T cells 1	ICAM3	ITGB2	1.48325	healthy
CD8+ NK-like TEMRA cells	CD8+ effector memory T cells 1	ICAM3	ITGAL	0.783055	healthy
CD8+ NK-like TEMRA cells	CD8+ effector memory T cells 1	SELPLG	ITGB2	1.53624	healthy
CD8+ NK-like TEMRA cells	CD8+ effector memory T cells 1	SELPLG	SELL	0.836299	healthy
CD8+ NK-like TEMRA cells	CD8+ effector memory T cells 1	CD244	LAT	0.754376	healthy
CD8+ NK-like TEMRA cells	CD8+ effector memory T cells 1	CD244	CD48	1.12809	healthy
CD8+ NK-like TEMRA cells	CD8+ effector memory T cells 1	TNFSF14	TNFRSF14	0.465773	healthy
CD8+ NK-like TEMRA cells	CD8+ effector memory T cells 1	HLA-B	CD8A	3.57088	healthy
CD8+ NK-like TEMRA cells	CD8+ effector memory T cells 1	HLA-B	CD3D	3.29728	healthy
CD8+ NK-like TEMRA cells	CD8+ effector memory T cells 1	HLA-B	CD3G	3.06338	healthy
CD8+ NK-like TEMRA cells	CD8+ effector memory T cells 1	HLA-B	KLRD1	2.602	healthy
CD8+ NK-like TEMRA cells	CD8+ effector memory T cells 1	HLA-A	CD8A	3.28358	healthy
CD8+ NK-like TEMRA cells	CD8+ effector memory T cells 1	HLA-A	CD3D	3.00998	healthy
CD8+ NK-like TEMRA cells	CD8+ effector memory T cells 1	HLA-A	CD3G	2.77608	healthy
CD8+ NK-like TEMRA cells	CD8+ effector memory T cells 1	HLA-A	APLP2	2.09412	healthy
CD8+ NK-like TEMRA cells	CD8+ effector memory T cells 1	HLA-C	CD8A	3.25804	healthy
CD8+ NK-like TEMRA cells	CD8+ effector memory T cells 1	HLA-C	CD3D	2.98444	healthy
CD8+ NK-like TEMRA cells	CD8+ effector memory T cells 1	HLA-C	CD3G	2.75055	healthy
CD8+ NK-like TEMRA cells	CD8+ effector memory T cells 1	HLA-E	CD8A	2.8831	healthy
CD8+ NK-like TEMRA cells	CD8+ effector memory T cells 1	HLA-E	KLRK1	2.4454	healthy
CD8+ NK-like TEMRA cells	CD8+ effector memory T cells 1	HLA-E	KLRD1	1.91422	healthy
CD8+ NK-like TEMRA cells	CD8+ effector memory T cells 1	CD99	CD81	1.20558	healthy
CD8+ NK-like TEMRA cells	CD8+ effector memory T cells 1	CD99	PILRB	1.30498	healthy
CD8+ NK-like TEMRA cells	CD8+ effector memory T cells 1	HLA-DMA	CD74	1.73863	healthy
CD8+ NK-like TEMRA cells	CD8+ effector memory T cells 1	BAG6	NCR3	0.341362	healthy
CD8+ NK-like TEMRA cells	CD8+ effector memory T cells 1	FASLG	FAS	0.214467	healthy
CD8+ NK-like TEMRA cells	CD8+ effector memory T cells 1	B2M	CD3D	3.69749	healthy
CD8+ NK-like TEMRA cells	CD8+ effector memory T cells 1	B2M	CD3G	3.46359	healthy
CD8+ NK-like TEMRA cells	CD8+ effector memory T cells 1	B2M	HLA-E	4.26575	healthy
CD8+ NK-like TEMRA cells	CD8+ effector memory T cells 1	B2M	CD247	3.20779	healthy
CD8+ NK-like TEMRA cells	CD8+ effector memory T cells 1	B2M	KLRD1	3.00221	healthy
CD8+ NK-like TEMRA cells	CD8+ effector memory T cells 1	KLRD1	HLA-E	2.53497	healthy
CD8+ NK-like TEMRA cells	CD8+ effector memory T cells 1	TNFRSF14	TRAF5	0.467922	healthy
CD8+ NK-like TEMRA cells	CD8+ effector memory T cells 1	TNFRSF14	CD160	0.447505	healthy
CD8+ NK-like TEMRA cells	CD8+ effector memory T cells 1	CLEC2D	KLRB1	0.678333	healthy
CD8+ NK-like TEMRA cells	CD8+ effector memory T cells 1	LGALS1	PTPRC	1.82222	healthy
CD8+ NK-like TEMRA cells	CD8+ effector memory T cells 1	COL6A3	ITGB1	0.494829	healthy
CD8+ NK-like TEMRA cells	CD8+ effector memory T cells 1	SPON2	ITGB2	1.17529	healthy
CD8+ NK-like TEMRA cells	CD8+ effector memory T cells 1	SPON2	ITGA4	0.750366	healthy
CD8+ NK-like TEMRA cells	CD8+ effector memory T cells 1	CD160	TNFRSF14	0.655849	healthy
CD8+ NK-like TEMRA cells	CD8+ effector memory T cells 1	CCL4	CCR5	0.536025	healthy
CD8+ NK-like TEMRA cells	CD8+ effector memory T cells 1	CCL5	CXCR3	2.28199	healthy
CD8+ NK-like TEMRA cells	CD8+ effector memory T cells 1	CCL5	CCR5	2.00008	healthy
CD8+ NK-like TEMRA cells	CD8+ effector memory T cells 1	MIF	CD74	2.39236	healthy
CD8+ NK-like TEMRA cells	CD8+ effector memory T cells 1	IL4R	IL2RG	1.16127	healthy
CD8+ NK-like TEMRA cells	CD8+ effector memory T cells 1	IL16	KCNA3	0.849237	healthy
CD8+ NK-like TEMRA cells	CD8+ effector memory T cells 1	IL16	CCR5	0.616793	healthy
CD8+ NK-like TEMRA cells	CD8+ effector memory T cells 1	FAM3C	LAMP1	0.443254	healthy
CD8+ NK-like TEMRA cells	CD8+ effector memory T cells 1	TGFBR1	TGFBR2	0.250606	healthy
CD8+ NK-like TEMRA cells	CD8+ naive T cells	ITGB1BP1	ITGB7	0.513676	healthy
CD8+ NK-like TEMRA cells	CD8+ naive T cells	CD8A	LAT	1.82815	healthy
CD8+ NK-like TEMRA cells	CD8+ naive T cells	ITGB2	ICAM2	1.45167	healthy
CD8+ NK-like TEMRA cells	CD8+ naive T cells	ITGB2	ICAM3	1.63412	healthy
CD8+ NK-like TEMRA cells	CD8+ naive T cells	CD2	CD48	1.58259	healthy
CD8+ NK-like TEMRA cells	CD8+ naive T cells	PTPRC	CD4	1.49189	healthy
CD8+ NK-like TEMRA cells	CD8+ naive T cells	PTPRC	CD247	1.82576	healthy
CD8+ NK-like TEMRA cells	CD8+ naive T cells	CD48	CD2	1.34729	healthy
CD8+ NK-like TEMRA cells	CD8+ naive T cells	CD58	CD2	0.598513	healthy
CD8+ NK-like TEMRA cells	CD8+ naive T cells	ITGAL	ICAM3	0.78643	healthy
CD8+ NK-like TEMRA cells	CD8+ naive T cells	SELPLG	SELL	1.51637	healthy
CD8+ NK-like TEMRA cells	CD8+ naive T cells	CD244	LAT	0.750484	healthy
CD8+ NK-like TEMRA cells	CD8+ naive T cells	CD244	CD48	1.13511	healthy
CD8+ NK-like TEMRA cells	CD8+ naive T cells	TNFSF14	TNFRSF14	0.446225	healthy
CD8+ NK-like TEMRA cells	CD8+ naive T cells	HLA-B	CD8A	3.05838	healthy
CD8+ NK-like TEMRA cells	CD8+ naive T cells	HLA-B	CD3D	3.26827	healthy
CD8+ NK-like TEMRA cells	CD8+ naive T cells	HLA-B	CD3G	3.00012	healthy
CD8+ NK-like TEMRA cells	CD8+ naive T cells	HLA-A	CD8A	2.77108	healthy
CD8+ NK-like TEMRA cells	CD8+ naive T cells	HLA-A	CD3D	2.98097	healthy
CD8+ NK-like TEMRA cells	CD8+ naive T cells	HLA-A	CD3G	2.71282	healthy
CD8+ NK-like TEMRA cells	CD8+ naive T cells	HLA-C	CD8A	2.74555	healthy
CD8+ NK-like TEMRA cells	CD8+ naive T cells	HLA-C	CD3D	2.95544	healthy
CD8+ NK-like TEMRA cells	CD8+ naive T cells	HLA-C	CD3G	2.68728	healthy
CD8+ NK-like TEMRA cells	CD8+ naive T cells	HLA-E	CD8A	2.3706	healthy
CD8+ NK-like TEMRA cells	CD8+ naive T cells	HLA-E	KLRK1	2.19183	healthy
CD8+ NK-like TEMRA cells	CD8+ naive T cells	HLA-DPA1	CD4	0.794094	healthy
CD8+ NK-like TEMRA cells	CD8+ naive T cells	B2M	CD3D	3.66848	healthy
CD8+ NK-like TEMRA cells	CD8+ naive T cells	B2M	CD3G	3.40033	healthy
CD8+ NK-like TEMRA cells	CD8+ naive T cells	B2M	HLA-E	4.08762	healthy
CD8+ NK-like TEMRA cells	CD8+ naive T cells	B2M	CD247	3.1401	healthy
CD8+ NK-like TEMRA cells	CD8+ naive T cells	KLRD1	HLA-E	2.35684	healthy
CD8+ NK-like TEMRA cells	CD8+ naive T cells	TNFRSF14	TRAF5	0.417833	healthy
CD8+ NK-like TEMRA cells	CD8+ naive T cells	CD160	TNFRSF14	0.6363	healthy
CD8+ NK-like TEMRA cells	CD8+ naive T cells	CCL5	CXCR3	2.00152	healthy
CD8+ NK-like TEMRA cells	CD8+ naive T cells	IL4R	IL2RG	0.912379	healthy
CD8+ NK-like TEMRA cells	CD8+ naive T cells	IL16	CD4	0.618691	healthy
CD8+ NK-like TEMRA cells	CD8+ naive T cells	IL16	KCNA3	0.71012	healthy
CD8+ NK-like TEMRA cells	CD8+ naive T cells	FAM3C	LAMP1	0.314398	healthy
CD8+ NK-like TEMRA cells	CD8+ naive T cells	TGFBR1	TGFBR2	0.337083	healthy
CD8+ NK-like TEMRA cells	CD8+ effector memory T cells 2	ITGB1BP1	ITGB2	1.31043	healthy
CD8+ NK-like TEMRA cells	CD8+ effector memory T cells 2	ITGB1BP1	ITGB1	0.866264	healthy
CD8+ NK-like TEMRA cells	CD8+ effector memory T cells 2	ITGB1BP1	ITGB7	0.616444	healthy
CD8+ NK-like TEMRA cells	CD8+ effector memory T cells 2	CD8A	LAT	1.90952	healthy
CD8+ NK-like TEMRA cells	CD8+ effector memory T cells 2	ITGB2	ICAM2	1.33437	healthy
CD8+ NK-like TEMRA cells	CD8+ effector memory T cells 2	ITGB2	ICAM3	1.75937	healthy
CD8+ NK-like TEMRA cells	CD8+ effector memory T cells 2	ITGB2	CD226	1.25221	healthy
CD8+ NK-like TEMRA cells	CD8+ effector memory T cells 2	CD2	CD48	1.54098	healthy
CD8+ NK-like TEMRA cells	CD8+ effector memory T cells 2	PTPRC	CD247	1.99041	healthy
CD8+ NK-like TEMRA cells	CD8+ effector memory T cells 2	CD48	CD2	1.94998	healthy
CD8+ NK-like TEMRA cells	CD8+ effector memory T cells 2	CD48	CD244	1.03402	healthy
CD8+ NK-like TEMRA cells	CD8+ effector memory T cells 2	ICAM2	ITGB2	1.40109	healthy
CD8+ NK-like TEMRA cells	CD8+ effector memory T cells 2	ICAM2	ITGAL	0.658582	healthy
CD8+ NK-like TEMRA cells	CD8+ effector memory T cells 2	SELL	SELPLG	0.933873	healthy
CD8+ NK-like TEMRA cells	CD8+ effector memory T cells 2	CD58	CD2	1.20121	healthy
CD8+ NK-like TEMRA cells	CD8+ effector memory T cells 2	ITGAL	ICAM3	0.911676	healthy
CD8+ NK-like TEMRA cells	CD8+ effector memory T cells 2	ICAM3	ITGB2	1.60622	healthy
CD8+ NK-like TEMRA cells	CD8+ effector memory T cells 2	ICAM3	ITGAL	0.863703	healthy
CD8+ NK-like TEMRA cells	CD8+ effector memory T cells 2	SELPLG	ITGB2	1.65921	healthy
CD8+ NK-like TEMRA cells	CD8+ effector memory T cells 2	SELPLG	ITGAM	0.648519	healthy
CD8+ NK-like TEMRA cells	CD8+ effector memory T cells 2	CD244	LAT	0.831853	healthy
CD8+ NK-like TEMRA cells	CD8+ effector memory T cells 2	CD244	CD48	1.0935	healthy
CD8+ NK-like TEMRA cells	CD8+ effector memory T cells 2	TNFSF14	TNFRSF14	0.507416	healthy
CD8+ NK-like TEMRA cells	CD8+ effector memory T cells 2	HLA-B	CD8A	3.68865	healthy
CD8+ NK-like TEMRA cells	CD8+ effector memory T cells 2	HLA-B	CD3D	3.36271	healthy
CD8+ NK-like TEMRA cells	CD8+ effector memory T cells 2	HLA-B	CD3G	3.14869	healthy
CD8+ NK-like TEMRA cells	CD8+ effector memory T cells 2	HLA-B	KLRD1	2.83265	healthy
CD8+ NK-like TEMRA cells	CD8+ effector memory T cells 2	HLA-B	LILRB1	2.37131	healthy
CD8+ NK-like TEMRA cells	CD8+ effector memory T cells 2	HLA-A	CD8A	3.40135	healthy
CD8+ NK-like TEMRA cells	CD8+ effector memory T cells 2	HLA-A	CD3D	3.07542	healthy
CD8+ NK-like TEMRA cells	CD8+ effector memory T cells 2	HLA-A	CD3G	2.8614	healthy
CD8+ NK-like TEMRA cells	CD8+ effector memory T cells 2	HLA-A	LILRB1	2.08401	healthy
CD8+ NK-like TEMRA cells	CD8+ effector memory T cells 2	HLA-C	CD8A	3.37582	healthy
CD8+ NK-like TEMRA cells	CD8+ effector memory T cells 2	HLA-C	CD3D	3.04988	healthy
CD8+ NK-like TEMRA cells	CD8+ effector memory T cells 2	HLA-C	CD3G	2.83586	healthy
CD8+ NK-like TEMRA cells	CD8+ effector memory T cells 2	HLA-C	LILRB1	2.05847	healthy
CD8+ NK-like TEMRA cells	CD8+ effector memory T cells 2	HLA-E	CD8A	3.00088	healthy
CD8+ NK-like TEMRA cells	CD8+ effector memory T cells 2	HLA-E	KLRC1	1.78778	healthy
CD8+ NK-like TEMRA cells	CD8+ effector memory T cells 2	HLA-E	KLRK1	2.44773	healthy
CD8+ NK-like TEMRA cells	CD8+ effector memory T cells 2	HLA-E	KLRD1	2.14487	healthy
CD8+ NK-like TEMRA cells	CD8+ effector memory T cells 2	CD99	CD81	1.23535	healthy
CD8+ NK-like TEMRA cells	CD8+ effector memory T cells 2	CD99	PILRB	1.20785	healthy
CD8+ NK-like TEMRA cells	CD8+ effector memory T cells 2	HLA-DMA	CD74	1.79276	healthy
CD8+ NK-like TEMRA cells	CD8+ effector memory T cells 2	HLA-F	LILRB1	0.771852	healthy
CD8+ NK-like TEMRA cells	CD8+ effector memory T cells 2	FASLG	FAS	0.232099	healthy
CD8+ NK-like TEMRA cells	CD8+ effector memory T cells 2	B2M	CD3D	3.76292	healthy
CD8+ NK-like TEMRA cells	CD8+ effector memory T cells 2	B2M	CD3G	3.5489	healthy
CD8+ NK-like TEMRA cells	CD8+ effector memory T cells 2	B2M	HLA-E	4.22263	healthy
CD8+ NK-like TEMRA cells	CD8+ effector memory T cells 2	B2M	CD247	3.30475	healthy
CD8+ NK-like TEMRA cells	CD8+ effector memory T cells 2	B2M	KLRC1	2.87577	healthy
CD8+ NK-like TEMRA cells	CD8+ effector memory T cells 2	B2M	KLRD1	3.23286	healthy
CD8+ NK-like TEMRA cells	CD8+ effector memory T cells 2	B2M	LILRB1	2.77152	healthy
CD8+ NK-like TEMRA cells	CD8+ effector memory T cells 2	KLRD1	HLA-E	2.49185	healthy
CD8+ NK-like TEMRA cells	CD8+ effector memory T cells 2	TNFRSF14	TRAF5	0.511886	healthy
CD8+ NK-like TEMRA cells	CD8+ effector memory T cells 2	CLEC2D	KLRB1	0.700187	healthy
CD8+ NK-like TEMRA cells	CD8+ effector memory T cells 2	TGFB1	ITGB1	0.893648	healthy
CD8+ NK-like TEMRA cells	CD8+ effector memory T cells 2	LGALS1	ITGB1	1.14163	healthy
CD8+ NK-like TEMRA cells	CD8+ effector memory T cells 2	LGALS1	PTPRC	1.84203	healthy
CD8+ NK-like TEMRA cells	CD8+ effector memory T cells 2	COL6A3	ITGB1	0.768318	healthy
CD8+ NK-like TEMRA cells	CD8+ effector memory T cells 2	SPON2	ITGB2	1.29826	healthy
CD8+ NK-like TEMRA cells	CD8+ effector memory T cells 2	SPON2	ITGB1	0.854094	healthy
CD8+ NK-like TEMRA cells	CD8+ effector memory T cells 2	SPON2	ITGA4	0.854267	healthy
CD8+ NK-like TEMRA cells	CD8+ effector memory T cells 2	CD160	TNFRSF14	0.697491	healthy
CD8+ NK-like TEMRA cells	CD8+ effector memory T cells 2	CCL4	CCR5	0.56873	healthy
CD8+ NK-like TEMRA cells	CD8+ effector memory T cells 2	CCL5	CXCR3	2.26412	healthy
CD8+ NK-like TEMRA cells	CD8+ effector memory T cells 2	CCL5	CCR5	2.03278	healthy
CD8+ NK-like TEMRA cells	CD8+ effector memory T cells 2	MIF	CD74	2.44649	healthy
CD8+ NK-like TEMRA cells	CD8+ effector memory T cells 2	IL4R	IL2RG	1.23434	healthy
CD8+ NK-like TEMRA cells	CD8+ effector memory T cells 2	IL16	KCNA3	0.86228	healthy
CD8+ NK-like TEMRA cells	CD8+ effector memory T cells 2	IL16	CCR5	0.649498	healthy
CD8+ NK-like TEMRA cells	CD8+ effector memory T cells 2	FAM3C	LAMP1	0.542202	healthy
CD8+ NK-like TEMRA cells	CD8+ effector memory T cells 2	TGFBR1	TGFBR3	0.289034	healthy
CD8+ NK-like TEMRA cells	CD8+ NK-like early effector T cells	ITGB1BP1	ITGB2	1.21644	healthy
CD8+ NK-like TEMRA cells	CD8+ NK-like early effector T cells	ITGB1BP1	ITGB1	0.619407	healthy
CD8+ NK-like TEMRA cells	CD8+ NK-like early effector T cells	ITGB1BP1	ITGB7	0.632088	healthy
CD8+ NK-like TEMRA cells	CD8+ NK-like early effector T cells	CD8A	LAT	1.64632	healthy
CD8+ NK-like TEMRA cells	CD8+ NK-like early effector T cells	ITGB2	ICAM2	1.47496	healthy
CD8+ NK-like TEMRA cells	CD8+ NK-like early effector T cells	ITGB2	ICAM3	1.64894	healthy
CD8+ NK-like TEMRA cells	CD8+ NK-like early effector T cells	ITGB2	CD226	1.22124	healthy
CD8+ NK-like TEMRA cells	CD8+ NK-like early effector T cells	CD2	CD48	1.47796	healthy
CD8+ NK-like TEMRA cells	CD8+ NK-like early effector T cells	PTPRC	CD247	1.80679	healthy
CD8+ NK-like TEMRA cells	CD8+ NK-like early effector T cells	CD48	CD2	1.39698	healthy
CD8+ NK-like TEMRA cells	CD8+ NK-like early effector T cells	CD48	CD244	1.00247	healthy
CD8+ NK-like TEMRA cells	CD8+ NK-like early effector T cells	ICAM2	ITGB2	1.3071	healthy
CD8+ NK-like TEMRA cells	CD8+ NK-like early effector T cells	ICAM2	ITGAM	0.473571	healthy
CD8+ NK-like TEMRA cells	CD8+ NK-like early effector T cells	SELL	SELPLG	0.930815	healthy
CD8+ NK-like TEMRA cells	CD8+ NK-like early effector T cells	CD58	CD2	0.648203	healthy
CD8+ NK-like TEMRA cells	CD8+ NK-like early effector T cells	ITGAL	ICAM3	0.801246	healthy
CD8+ NK-like TEMRA cells	CD8+ NK-like early effector T cells	ICAM3	ITGB2	1.51222	healthy
CD8+ NK-like TEMRA cells	CD8+ NK-like early effector T cells	SELPLG	ITGB2	1.56522	healthy
CD8+ NK-like TEMRA cells	CD8+ NK-like early effector T cells	SELPLG	ITGAM	0.73169	healthy
CD8+ NK-like TEMRA cells	CD8+ NK-like early effector T cells	CD244	LAT	0.568654	healthy
CD8+ NK-like TEMRA cells	CD8+ NK-like early effector T cells	CD244	CD48	1.03048	healthy
CD8+ NK-like TEMRA cells	CD8+ NK-like early effector T cells	TNFSF14	TNFRSF14	0.419096	healthy
CD8+ NK-like TEMRA cells	CD8+ NK-like early effector T cells	HLA-B	CD8A	3.55486	healthy
CD8+ NK-like TEMRA cells	CD8+ NK-like early effector T cells	HLA-B	CD3D	3.31217	healthy
CD8+ NK-like TEMRA cells	CD8+ NK-like early effector T cells	HLA-B	CD3G	2.83095	healthy
CD8+ NK-like TEMRA cells	CD8+ NK-like early effector T cells	HLA-B	KIR3DL2	2.55579	healthy
CD8+ NK-like TEMRA cells	CD8+ NK-like early effector T cells	HLA-B	KLRD1	3.06236	healthy
CD8+ NK-like TEMRA cells	CD8+ NK-like early effector T cells	HLA-A	CD8A	3.26756	healthy
CD8+ NK-like TEMRA cells	CD8+ NK-like early effector T cells	HLA-A	CD3D	3.02487	healthy
CD8+ NK-like TEMRA cells	CD8+ NK-like early effector T cells	HLA-A	CD3G	2.54365	healthy
CD8+ NK-like TEMRA cells	CD8+ NK-like early effector T cells	HLA-A	KIR2DL1	2.15245	healthy
CD8+ NK-like TEMRA cells	CD8+ NK-like early effector T cells	HLA-A	KIR3DL2	2.26849	healthy
CD8+ NK-like TEMRA cells	CD8+ NK-like early effector T cells	HLA-A	APLP2	2.12067	healthy
CD8+ NK-like TEMRA cells	CD8+ NK-like early effector T cells	HLA-C	CD8A	3.24202	healthy
CD8+ NK-like TEMRA cells	CD8+ NK-like early effector T cells	HLA-C	CD3D	2.99933	healthy
CD8+ NK-like TEMRA cells	CD8+ NK-like early effector T cells	HLA-C	CD3G	2.51811	healthy
CD8+ NK-like TEMRA cells	CD8+ NK-like early effector T cells	HLA-C	KIR2DL1	2.12692	healthy
CD8+ NK-like TEMRA cells	CD8+ NK-like early effector T cells	HLA-E	CD8A	2.86708	healthy
CD8+ NK-like TEMRA cells	CD8+ NK-like early effector T cells	HLA-E	KLRC2	2.47159	healthy
CD8+ NK-like TEMRA cells	CD8+ NK-like early effector T cells	HLA-E	KLRK1	2.49303	healthy
CD8+ NK-like TEMRA cells	CD8+ NK-like early effector T cells	HLA-E	KLRD1	2.37458	healthy
CD8+ NK-like TEMRA cells	CD8+ NK-like early effector T cells	CD99	PILRB	1.29546	healthy
CD8+ NK-like TEMRA cells	CD8+ NK-like early effector T cells	HLA-F	KIR3DL2	0.956334	healthy
CD8+ NK-like TEMRA cells	CD8+ NK-like early effector T cells	BAG6	NCR3	0.816236	healthy
CD8+ NK-like TEMRA cells	CD8+ NK-like early effector T cells	TNFSF10	TNFRSF10A	0.236498	healthy
CD8+ NK-like TEMRA cells	CD8+ NK-like early effector T cells	B2M	CD3D	3.71238	healthy
CD8+ NK-like TEMRA cells	CD8+ NK-like early effector T cells	B2M	CD3G	3.23116	healthy
CD8+ NK-like TEMRA cells	CD8+ NK-like early effector T cells	B2M	HLA-E	4.24946	healthy
CD8+ NK-like TEMRA cells	CD8+ NK-like early effector T cells	B2M	CD247	3.12113	healthy
CD8+ NK-like TEMRA cells	CD8+ NK-like early effector T cells	B2M	KLRC2	3.55958	healthy
CD8+ NK-like TEMRA cells	CD8+ NK-like early effector T cells	B2M	KIR2DL1	2.83996	healthy
CD8+ NK-like TEMRA cells	CD8+ NK-like early effector T cells	B2M	KLRD1	3.46257	healthy
CD8+ NK-like TEMRA cells	CD8+ NK-like early effector T cells	KLRD1	HLA-E	2.51868	healthy
CD8+ NK-like TEMRA cells	CD8+ NK-like early effector T cells	TNFRSF14	TRAF5	0.529943	healthy
CD8+ NK-like TEMRA cells	CD8+ NK-like early effector T cells	COL6A3	ITGB1	0.521461	healthy
CD8+ NK-like TEMRA cells	CD8+ NK-like early effector T cells	SPON2	ITGB2	1.20427	healthy
CD8+ NK-like TEMRA cells	CD8+ NK-like early effector T cells	CD160	TNFRSF14	0.609172	healthy
CD8+ NK-like TEMRA cells	CD8+ NK-like early effector T cells	CCL4	CNR2	0.517158	healthy
CD8+ NK-like TEMRA cells	CD8+ NK-like early effector T cells	CCL5	CXCR3	2.52373	healthy
CD8+ NK-like TEMRA cells	CD8+ NK-like early effector T cells	IL4R	IL2RG	1.1633	healthy
CD8+ NK-like TEMRA cells	CD8+ NK-like early effector T cells	IL16	KCNA3	0.835535	healthy
CD8+ NK-like TEMRA cells	CD8+ NK-like early effector T cells	FAM3C	LAMP1	0.400915	healthy
CD8+ NK-like TEMRA cells	CD8+ NK-like early effector T cells	PDGFD	EPHA4	0.195811	healthy
CD8+ NK-like TEMRA cells	CD8+ NK-like early effector T cells	CTSD	APP	0.501591	healthy
CD8+ NK-like TEMRA cells	CD8+ CD73+ regulatory T cells	ITGB1BP1	ITGB7	0.582021	healthy
CD8+ NK-like TEMRA cells	CD8+ CD73+ regulatory T cells	CD8A	LAT	1.83828	healthy
CD8+ NK-like TEMRA cells	CD8+ CD73+ regulatory T cells	ITGB2	ICAM2	1.50458	healthy
CD8+ NK-like TEMRA cells	CD8+ CD73+ regulatory T cells	ITGB2	ICAM3	1.61325	healthy
CD8+ NK-like TEMRA cells	CD8+ CD73+ regulatory T cells	ITGB2	CD226	1.28405	healthy
CD8+ NK-like TEMRA cells	CD8+ CD73+ regulatory T cells	CD2	CD48	1.64169	healthy
CD8+ NK-like TEMRA cells	CD8+ CD73+ regulatory T cells	PTPRC	CD247	1.86457	healthy
CD8+ NK-like TEMRA cells	CD8+ CD73+ regulatory T cells	CD48	CD2	1.63307	healthy
CD8+ NK-like TEMRA cells	CD8+ CD73+ regulatory T cells	SELL	SELPLG	0.890701	healthy
CD8+ NK-like TEMRA cells	CD8+ CD73+ regulatory T cells	CD58	CD2	0.884288	healthy
CD8+ NK-like TEMRA cells	CD8+ CD73+ regulatory T cells	CD244	LAT	0.760621	healthy
CD8+ NK-like TEMRA cells	CD8+ CD73+ regulatory T cells	CD244	CD48	1.19421	healthy
CD8+ NK-like TEMRA cells	CD8+ CD73+ regulatory T cells	TNFSF14	TNFRSF14	0.40827	healthy
CD8+ NK-like TEMRA cells	CD8+ CD73+ regulatory T cells	HLA-B	CD8A	3.45285	healthy
CD8+ NK-like TEMRA cells	CD8+ CD73+ regulatory T cells	HLA-B	CD3D	3.16814	healthy
CD8+ NK-like TEMRA cells	CD8+ CD73+ regulatory T cells	HLA-B	CD3G	3.03434	healthy
CD8+ NK-like TEMRA cells	CD8+ CD73+ regulatory T cells	HLA-B	KLRD1	2.71313	healthy
CD8+ NK-like TEMRA cells	CD8+ CD73+ regulatory T cells	HLA-A	CD8A	3.16555	healthy
CD8+ NK-like TEMRA cells	CD8+ CD73+ regulatory T cells	HLA-A	CD3D	2.88084	healthy
CD8+ NK-like TEMRA cells	CD8+ CD73+ regulatory T cells	HLA-A	CD3G	2.74704	healthy
CD8+ NK-like TEMRA cells	CD8+ CD73+ regulatory T cells	HLA-C	CD8A	3.14002	healthy
CD8+ NK-like TEMRA cells	CD8+ CD73+ regulatory T cells	HLA-C	CD3D	2.8553	healthy
CD8+ NK-like TEMRA cells	CD8+ CD73+ regulatory T cells	HLA-C	CD3G	2.7215	healthy
CD8+ NK-like TEMRA cells	CD8+ CD73+ regulatory T cells	HLA-E	CD8A	2.76507	healthy
CD8+ NK-like TEMRA cells	CD8+ CD73+ regulatory T cells	HLA-E	KLRC1	1.88738	healthy
CD8+ NK-like TEMRA cells	CD8+ CD73+ regulatory T cells	HLA-E	KLRC2	1.9382	healthy
CD8+ NK-like TEMRA cells	CD8+ CD73+ regulatory T cells	HLA-E	KLRK1	2.40525	healthy
CD8+ NK-like TEMRA cells	CD8+ CD73+ regulatory T cells	HLA-E	KLRD1	2.02535	healthy
CD8+ NK-like TEMRA cells	CD8+ CD73+ regulatory T cells	CD99	PILRB	1.18837	healthy
CD8+ NK-like TEMRA cells	CD8+ CD73+ regulatory T cells	FASLG	FAS	0.200736	healthy
CD8+ NK-like TEMRA cells	CD8+ CD73+ regulatory T cells	B2M	CD3D	3.56835	healthy
CD8+ NK-like TEMRA cells	CD8+ CD73+ regulatory T cells	B2M	CD3G	3.43455	healthy
CD8+ NK-like TEMRA cells	CD8+ CD73+ regulatory T cells	B2M	HLA-E	4.11581	healthy
CD8+ NK-like TEMRA cells	CD8+ CD73+ regulatory T cells	B2M	CD247	3.17891	healthy
CD8+ NK-like TEMRA cells	CD8+ CD73+ regulatory T cells	B2M	KLRC1	2.97537	healthy
CD8+ NK-like TEMRA cells	CD8+ CD73+ regulatory T cells	B2M	KLRC2	3.02619	healthy
CD8+ NK-like TEMRA cells	CD8+ CD73+ regulatory T cells	B2M	KLRD1	3.11334	healthy
CD8+ NK-like TEMRA cells	CD8+ CD73+ regulatory T cells	KLRD1	HLA-E	2.38502	healthy
CD8+ NK-like TEMRA cells	CD8+ CD73+ regulatory T cells	TNFRSF14	TRAF5	0.48215	healthy
CD8+ NK-like TEMRA cells	CD8+ CD73+ regulatory T cells	CLEC2D	KLRB1	1.00905	healthy
CD8+ NK-like TEMRA cells	CD8+ CD73+ regulatory T cells	COL6A3	ITGA1	0.160832	healthy
CD8+ NK-like TEMRA cells	CD8+ CD73+ regulatory T cells	SPON2	ITGA4	0.797409	healthy
CD8+ NK-like TEMRA cells	CD8+ CD73+ regulatory T cells	CD160	TNFRSF14	0.598345	healthy
CD8+ NK-like TEMRA cells	CD8+ CD73+ regulatory T cells	CCL5	CXCR3	2.36376	healthy
CD8+ NK-like TEMRA cells	CD8+ CD73+ regulatory T cells	IL4R	IL2RG	1.03114	healthy
CD8+ NK-like TEMRA cells	CD8+ CD73+ regulatory T cells	IL16	KCNA3	0.80726	healthy
CD8+ NK-like TEMRA cells	CD8+ CD73+ regulatory T cells	FAM3C	LAMP1	0.400633	healthy
CD8+ NK-like TEMRA cells	CD8+ central memory T cells	ITGB1BP1	ITGB1	0.804579	healthy
CD8+ NK-like TEMRA cells	CD8+ central memory T cells	ITGB1BP1	ITGB7	0.542619	healthy
CD8+ NK-like TEMRA cells	CD8+ central memory T cells	CD8A	LAT	1.81699	healthy
CD8+ NK-like TEMRA cells	CD8+ central memory T cells	ITGB2	ICAM2	1.52707	healthy
CD8+ NK-like TEMRA cells	CD8+ central memory T cells	ITGB2	ICAM3	1.6678	healthy
CD8+ NK-like TEMRA cells	CD8+ central memory T cells	ITGB2	CD226	1.26432	healthy
CD8+ NK-like TEMRA cells	CD8+ central memory T cells	CD2	CD48	1.55558	healthy
CD8+ NK-like TEMRA cells	CD8+ central memory T cells	PTPRC	CD247	1.78267	healthy
CD8+ NK-like TEMRA cells	CD8+ central memory T cells	CD48	CD2	1.67826	healthy
CD8+ NK-like TEMRA cells	CD8+ central memory T cells	SELL	SELPLG	0.843189	healthy
CD8+ NK-like TEMRA cells	CD8+ central memory T cells	CD58	CD2	0.929479	healthy
CD8+ NK-like TEMRA cells	CD8+ central memory T cells	ITGAL	ICAM3	0.820105	healthy
CD8+ NK-like TEMRA cells	CD8+ central memory T cells	SELPLG	ITGB2	1.29722	healthy
CD8+ NK-like TEMRA cells	CD8+ central memory T cells	SELPLG	SELL	1.14356	healthy
CD8+ NK-like TEMRA cells	CD8+ central memory T cells	CD244	LAT	0.739324	healthy
CD8+ NK-like TEMRA cells	CD8+ central memory T cells	CD244	CD48	1.1081	healthy
CD8+ NK-like TEMRA cells	CD8+ central memory T cells	TNFSF14	TNFRSF14	0.462962	healthy
CD8+ NK-like TEMRA cells	CD8+ central memory T cells	HLA-B	CD8A	3.24586	healthy
CD8+ NK-like TEMRA cells	CD8+ central memory T cells	HLA-B	CD3D	3.22986	healthy
CD8+ NK-like TEMRA cells	CD8+ central memory T cells	HLA-B	CD3G	2.91295	healthy
CD8+ NK-like TEMRA cells	CD8+ central memory T cells	HLA-B	KLRD1	2.51217	healthy
CD8+ NK-like TEMRA cells	CD8+ central memory T cells	HLA-A	CD8A	2.95856	healthy
CD8+ NK-like TEMRA cells	CD8+ central memory T cells	HLA-A	CD3D	2.94256	healthy
CD8+ NK-like TEMRA cells	CD8+ central memory T cells	HLA-A	CD3G	2.62565	healthy
CD8+ NK-like TEMRA cells	CD8+ central memory T cells	HLA-C	CD8A	2.93303	healthy
CD8+ NK-like TEMRA cells	CD8+ central memory T cells	HLA-C	CD3D	2.91702	healthy
CD8+ NK-like TEMRA cells	CD8+ central memory T cells	HLA-C	CD3G	2.60011	healthy
CD8+ NK-like TEMRA cells	CD8+ central memory T cells	HLA-E	CD8A	2.55808	healthy
CD8+ NK-like TEMRA cells	CD8+ central memory T cells	HLA-E	KLRK1	2.24953	healthy
CD8+ NK-like TEMRA cells	CD8+ central memory T cells	HLA-E	KLRD1	1.82439	healthy
CD8+ NK-like TEMRA cells	CD8+ central memory T cells	CD99	PILRB	1.19104	healthy
CD8+ NK-like TEMRA cells	CD8+ central memory T cells	FASLG	FAS	0.205087	healthy
CD8+ NK-like TEMRA cells	CD8+ central memory T cells	B2M	CD3D	3.63007	healthy
CD8+ NK-like TEMRA cells	CD8+ central memory T cells	B2M	CD3G	3.31316	healthy
CD8+ NK-like TEMRA cells	CD8+ central memory T cells	B2M	HLA-E	4.11593	healthy
CD8+ NK-like TEMRA cells	CD8+ central memory T cells	B2M	CD247	3.09701	healthy
CD8+ NK-like TEMRA cells	CD8+ central memory T cells	B2M	KLRD1	2.91238	healthy
CD8+ NK-like TEMRA cells	CD8+ central memory T cells	KLRD1	HLA-E	2.38515	healthy
CD8+ NK-like TEMRA cells	CD8+ central memory T cells	TNFRSF14	TRAF5	0.441016	healthy
CD8+ NK-like TEMRA cells	CD8+ central memory T cells	CKLF	CCR4	0.495257	healthy
CD8+ NK-like TEMRA cells	CD8+ central memory T cells	TGFB1	ITGB1	0.831963	healthy
CD8+ NK-like TEMRA cells	CD8+ central memory T cells	LGALS1	ITGB1	1.07994	healthy
CD8+ NK-like TEMRA cells	CD8+ central memory T cells	COL6A3	ITGB1	0.706633	healthy
CD8+ NK-like TEMRA cells	CD8+ central memory T cells	SPON2	ITGB1	0.792409	healthy
CD8+ NK-like TEMRA cells	CD8+ central memory T cells	CD160	TNFRSF14	0.653037	healthy
CD8+ NK-like TEMRA cells	CD8+ central memory T cells	CCL4	CCR8	0.513658	healthy
CD8+ NK-like TEMRA cells	CD8+ central memory T cells	CCL5	CXCR3	2.18056	healthy
CD8+ NK-like TEMRA cells	CD8+ central memory T cells	CCL5	CCR4	1.98496	healthy
CD8+ NK-like TEMRA cells	CD8+ central memory T cells	IL4R	IL2RG	1.06562	healthy
CD8+ NK-like TEMRA cells	CD8+ central memory T cells	IL16	KCNA3	0.750873	healthy
CD8+ NK-like TEMRA cells	CD8+ central memory T cells	FAM3C	LAMP1	0.388274	healthy
CD8+ NK-like TEMRA cells	CD8+ cycling effector T cells	ITGB1BP1	ITGB2	1.37979	healthy
CD8+ NK-like TEMRA cells	CD8+ cycling effector T cells	ITGB1BP1	ITGB1	0.972867	healthy
CD8+ NK-like TEMRA cells	CD8+ cycling effector T cells	ITGB1BP1	ITGB7	0.671148	healthy
CD8+ NK-like TEMRA cells	CD8+ cycling effector T cells	CD8A	LAT	1.7559	healthy
CD8+ NK-like TEMRA cells	CD8+ cycling effector T cells	ITGB2	ICAM1	1.21062	healthy
CD8+ NK-like TEMRA cells	CD8+ cycling effector T cells	ITGB2	ICAM2	1.51115	healthy
CD8+ NK-like TEMRA cells	CD8+ cycling effector T cells	ITGB2	ICAM3	1.58072	healthy
CD8+ NK-like TEMRA cells	CD8+ cycling effector T cells	ITGB2	CD226	1.28808	healthy
CD8+ NK-like TEMRA cells	CD8+ cycling effector T cells	CD2	CD48	1.28274	healthy
CD8+ NK-like TEMRA cells	CD8+ cycling effector T cells	PTPRC	CD247	2.04016	healthy
CD8+ NK-like TEMRA cells	CD8+ cycling effector T cells	CD48	CD2	1.74021	healthy
CD8+ NK-like TEMRA cells	CD8+ cycling effector T cells	CD48	CD244	1.05766	healthy
CD8+ NK-like TEMRA cells	CD8+ cycling effector T cells	ICAM2	ITGB2	1.47045	healthy
CD8+ NK-like TEMRA cells	CD8+ cycling effector T cells	ICAM2	ITGAL	0.655248	healthy
CD8+ NK-like TEMRA cells	CD8+ cycling effector T cells	SELL	SELPLG	0.912158	healthy
CD8+ NK-like TEMRA cells	CD8+ cycling effector T cells	SPN	ICAM1	0.55668	healthy
CD8+ NK-like TEMRA cells	CD8+ cycling effector T cells	CD58	CD2	0.99143	healthy
CD8+ NK-like TEMRA cells	CD8+ cycling effector T cells	ICAM3	ITGB2	1.67557	healthy
CD8+ NK-like TEMRA cells	CD8+ cycling effector T cells	SELPLG	ITGB2	1.72857	healthy
CD8+ NK-like TEMRA cells	CD8+ cycling effector T cells	CD244	LAT	0.678237	healthy
CD8+ NK-like TEMRA cells	CD8+ cycling effector T cells	CRTAM	CADM1	0.220892	healthy
CD8+ NK-like TEMRA cells	CD8+ cycling effector T cells	HLA-B	CD8A	3.60928	healthy
CD8+ NK-like TEMRA cells	CD8+ cycling effector T cells	HLA-B	CD3D	3.28707	healthy
CD8+ NK-like TEMRA cells	CD8+ cycling effector T cells	HLA-B	CD3G	3.21188	healthy
CD8+ NK-like TEMRA cells	CD8+ cycling effector T cells	HLA-B	KIR3DL1	2.40576	healthy
CD8+ NK-like TEMRA cells	CD8+ cycling effector T cells	HLA-B	KIR3DL2	2.40575	healthy
CD8+ NK-like TEMRA cells	CD8+ cycling effector T cells	HLA-B	KLRD1	3.09799	healthy
CD8+ NK-like TEMRA cells	CD8+ cycling effector T cells	HLA-B	LILRB1	2.52653	healthy
CD8+ NK-like TEMRA cells	CD8+ cycling effector T cells	HLA-A	CD8A	3.32198	healthy
CD8+ NK-like TEMRA cells	CD8+ cycling effector T cells	HLA-A	CD3D	2.99977	healthy
CD8+ NK-like TEMRA cells	CD8+ cycling effector T cells	HLA-A	CD3G	2.92458	healthy
CD8+ NK-like TEMRA cells	CD8+ cycling effector T cells	HLA-A	KIR3DL1	2.11847	healthy
CD8+ NK-like TEMRA cells	CD8+ cycling effector T cells	HLA-A	KIR3DL2	2.11845	healthy
CD8+ NK-like TEMRA cells	CD8+ cycling effector T cells	HLA-A	APLP2	2.17603	healthy
CD8+ NK-like TEMRA cells	CD8+ cycling effector T cells	HLA-A	LILRB1	2.23923	healthy
CD8+ NK-like TEMRA cells	CD8+ cycling effector T cells	HLA-C	CD8A	3.29645	healthy
CD8+ NK-like TEMRA cells	CD8+ cycling effector T cells	HLA-C	CD3D	2.97423	healthy
CD8+ NK-like TEMRA cells	CD8+ cycling effector T cells	HLA-C	CD3G	2.89905	healthy
CD8+ NK-like TEMRA cells	CD8+ cycling effector T cells	HLA-C	KIR3DL1	2.09293	healthy
CD8+ NK-like TEMRA cells	CD8+ cycling effector T cells	HLA-C	LILRB1	2.21369	healthy
CD8+ NK-like TEMRA cells	CD8+ cycling effector T cells	HLA-E	CD8A	2.9215	healthy
CD8+ NK-like TEMRA cells	CD8+ cycling effector T cells	HLA-E	KLRC2	1.78897	healthy
CD8+ NK-like TEMRA cells	CD8+ cycling effector T cells	HLA-E	KLRK1	2.41145	healthy
CD8+ NK-like TEMRA cells	CD8+ cycling effector T cells	HLA-E	KIR3DL1	1.71799	healthy
CD8+ NK-like TEMRA cells	CD8+ cycling effector T cells	HLA-E	KLRD1	2.41022	healthy
CD8+ NK-like TEMRA cells	CD8+ cycling effector T cells	CD99	PILRB	1.22943	healthy
CD8+ NK-like TEMRA cells	CD8+ cycling effector T cells	HLA-F	KIR3DL1	0.806311	healthy
CD8+ NK-like TEMRA cells	CD8+ cycling effector T cells	HLA-F	KIR3DL2	0.806299	healthy
CD8+ NK-like TEMRA cells	CD8+ cycling effector T cells	HLA-F	LILRB1	0.927071	healthy
CD8+ NK-like TEMRA cells	CD8+ cycling effector T cells	FASLG	FAS	0.241236	healthy
CD8+ NK-like TEMRA cells	CD8+ cycling effector T cells	B2M	CD3D	3.68728	healthy
CD8+ NK-like TEMRA cells	CD8+ cycling effector T cells	B2M	CD3G	3.61209	healthy
CD8+ NK-like TEMRA cells	CD8+ cycling effector T cells	B2M	HLA-E	4.06504	healthy
CD8+ NK-like TEMRA cells	CD8+ cycling effector T cells	B2M	CD247	3.3545	healthy
CD8+ NK-like TEMRA cells	CD8+ cycling effector T cells	B2M	KLRC2	2.87696	healthy
CD8+ NK-like TEMRA cells	CD8+ cycling effector T cells	B2M	KIR3DL1	2.80597	healthy
CD8+ NK-like TEMRA cells	CD8+ cycling effector T cells	B2M	KLRD1	3.4982	healthy
CD8+ NK-like TEMRA cells	CD8+ cycling effector T cells	B2M	LILRB1	2.92674	healthy
CD8+ NK-like TEMRA cells	CD8+ cycling effector T cells	KLRD1	HLA-E	2.33426	healthy
CD8+ NK-like TEMRA cells	CD8+ cycling effector T cells	CLEC2D	KLRB1	0.841742	healthy
CD8+ NK-like TEMRA cells	CD8+ cycling effector T cells	TGFB1	ITGB1	1.00025	healthy
CD8+ NK-like TEMRA cells	CD8+ cycling effector T cells	LGALS1	ITGB1	1.24823	healthy
CD8+ NK-like TEMRA cells	CD8+ cycling effector T cells	COL6A3	ITGB1	0.874921	healthy
CD8+ NK-like TEMRA cells	CD8+ cycling effector T cells	SPON2	ITGB2	1.36762	healthy
CD8+ NK-like TEMRA cells	CD8+ cycling effector T cells	SPON2	ITGB1	0.960697	healthy
CD8+ NK-like TEMRA cells	CD8+ cycling effector T cells	CD160	TNFRSF14	0.57175	healthy
CD8+ NK-like TEMRA cells	CD8+ cycling effector T cells	CCL4	CCR5	0.509446	healthy
CD8+ NK-like TEMRA cells	CD8+ cycling effector T cells	CCL5	CXCR3	2.14613	healthy
CD8+ NK-like TEMRA cells	CD8+ cycling effector T cells	CCL5	CCR5	1.9735	healthy
CD8+ NK-like TEMRA cells	CD8+ cycling effector T cells	MIF	CXCR2	0.909618	healthy
CD8+ NK-like TEMRA cells	CD8+ cycling effector T cells	IL4R	IL2RG	1.256	healthy
CD8+ NK-like TEMRA cells	CD8+ cycling effector T cells	IL16	KCNA3	0.655368	healthy
CD8+ NK-like TEMRA cells	CD8+ cycling effector T cells	IL16	CCR5	0.590215	healthy
CD8+ NK-like TEMRA cells	CD8+ cycling effector T cells	FAM3C	LAMP1	0.533129	healthy
CD8+ NK-like TEMRA cells	Mono	ITGB1BP1	ITGB2	1.34534	healthy
CD8+ NK-like TEMRA cells	Mono	ITGB2	ICAM1	1.27012	healthy
CD8+ NK-like TEMRA cells	Mono	ITGB2	ICAM2	1.30139	healthy
CD8+ NK-like TEMRA cells	Mono	ITGB2	ICAM3	1.59696	healthy
CD8+ NK-like TEMRA cells	Mono	CD2	CD48	1.28478	healthy
CD8+ NK-like TEMRA cells	Mono	PTPRC	CD4	1.72068	healthy
CD8+ NK-like TEMRA cells	Mono	CD48	CD244	0.9462	healthy
CD8+ NK-like TEMRA cells	Mono	ITGAM	ICAM1	0.25038	healthy
CD8+ NK-like TEMRA cells	Mono	ICAM2	ITGB2	1.436	healthy
CD8+ NK-like TEMRA cells	Mono	ICAM2	ITGAM	0.556647	healthy
CD8+ NK-like TEMRA cells	Mono	SPN	ICAM1	0.616181	healthy
CD8+ NK-like TEMRA cells	Mono	ITGAL	ICAM1	0.422426	healthy
CD8+ NK-like TEMRA cells	Mono	ICAM3	ITGB2	1.64112	healthy
CD8+ NK-like TEMRA cells	Mono	SELPLG	ITGB2	1.69412	healthy
CD8+ NK-like TEMRA cells	Mono	SELPLG	ITGAM	0.814766	healthy
CD8+ NK-like TEMRA cells	Mono	SELPLG	SELL	0.940078	healthy
CD8+ NK-like TEMRA cells	Mono	CD244	CD48	0.837296	healthy
CD8+ NK-like TEMRA cells	Mono	ADAM10	APP	0.327523	healthy
CD8+ NK-like TEMRA cells	Mono	ADAM10	IL6R	0.348322	healthy
CD8+ NK-like TEMRA cells	Mono	ADAM10	CD44	0.938813	healthy
CD8+ NK-like TEMRA cells	Mono	ADAM10	AXL	0.690688	healthy
CD8+ NK-like TEMRA cells	Mono	ADAM10	NOTCH2	0.470455	healthy
CD8+ NK-like TEMRA cells	Mono	TNFSF14	LTBR	0.366432	healthy
CD8+ NK-like TEMRA cells	Mono	TNFSF14	TNFRSF14	0.415236	healthy
CD8+ NK-like TEMRA cells	Mono	HLA-B	LILRA1	2.53607	healthy
CD8+ NK-like TEMRA cells	Mono	HLA-B	LILRB2	2.94906	healthy
CD8+ NK-like TEMRA cells	Mono	HLA-B	LILRB1	2.53694	healthy
CD8+ NK-like TEMRA cells	Mono	HLA-DQB1	CD4	0.615403	healthy
CD8+ NK-like TEMRA cells	Mono	ANXA1	FPR1	1.41186	healthy
CD8+ NK-like TEMRA cells	Mono	ANXA1	FPR2	0.911079	healthy
CD8+ NK-like TEMRA cells	Mono	HLA-A	LILRA1	2.24877	healthy
CD8+ NK-like TEMRA cells	Mono	HLA-A	APLP2	2.72255	healthy
CD8+ NK-like TEMRA cells	Mono	HLA-A	LILRB2	2.66176	healthy
CD8+ NK-like TEMRA cells	Mono	HLA-A	LILRB1	2.24964	healthy
CD8+ NK-like TEMRA cells	Mono	ANXA2	TLR2	0.676575	healthy
CD8+ NK-like TEMRA cells	Mono	HLA-C	LILRA1	2.22323	healthy
CD8+ NK-like TEMRA cells	Mono	HLA-C	LILRB2	2.63623	healthy
CD8+ NK-like TEMRA cells	Mono	HLA-C	LILRB1	2.22411	healthy
CD8+ NK-like TEMRA cells	Mono	CD99	PILRA	1.65655	healthy
CD8+ NK-like TEMRA cells	Mono	HLA-DPA1	CD4	1.02289	healthy
CD8+ NK-like TEMRA cells	Mono	HLA-DMA	CD74	2.2475	healthy
CD8+ NK-like TEMRA cells	Mono	HLA-F	LILRB2	1.34961	healthy
CD8+ NK-like TEMRA cells	Mono	HLA-F	LILRB1	0.937487	healthy
CD8+ NK-like TEMRA cells	Mono	FASLG	TNFRSF10B	0.159023	healthy
CD8+ NK-like TEMRA cells	Mono	FLT3LG	CSF1R	0.381566	healthy
CD8+ NK-like TEMRA cells	Mono	FLT3LG	AXL	0.652369	healthy
CD8+ NK-like TEMRA cells	Mono	B2M	LILRB2	3.34927	healthy
CD8+ NK-like TEMRA cells	Mono	B2M	LILRB1	2.93715	healthy
CD8+ NK-like TEMRA cells	Mono	KLRD1	HLA-E	2.02035	healthy
CD8+ NK-like TEMRA cells	Mono	SEMA4D	PLXNB2	0.359252	healthy
CD8+ NK-like TEMRA cells	Mono	CALR	LRP1	0.941753	healthy
CD8+ NK-like TEMRA cells	Mono	SPON2	ITGB2	1.33317	healthy
CD8+ NK-like TEMRA cells	Mono	SPON2	ITGAM	0.453816	healthy
CD8+ NK-like TEMRA cells	Mono	CD160	TNFRSF14	0.605311	healthy
CD8+ NK-like TEMRA cells	Mono	CCL4	CCR1	0.588008	healthy
CD8+ NK-like TEMRA cells	Mono	CCL5	CCR1	2.05206	healthy
CD8+ NK-like TEMRA cells	Mono	MIF	CD74	2.90123	healthy
CD8+ NK-like TEMRA cells	Mono	MIF	CD44	1.63371	healthy
CD8+ NK-like TEMRA cells	Mono	TNFRSF1A	TNFRSF1B	0.801728	healthy
CD8+ NK-like TEMRA cells	Mono	TNFRSF1B	TNFRSF1A	0.523484	healthy
CD8+ NK-like TEMRA cells	Mono	YBX1	NOTCH1	0.903592	healthy
CD8+ NK-like TEMRA cells	Mono	IL16	CD4	0.847484	healthy
CD8+ NK-like TEMRA cells	Mono	PDGFD	INSR	0.192613	healthy
CD8+ NK-like TEMRA cells	Mono	PDGFD	CSF1R	0.407401	healthy
CD8+ NK-like TEMRA cells	Mono	PDGFD	AXL	0.678203	healthy
CD8+ NK-like TEMRA cells	Mono	CTSD	APP	0.62337	healthy
CD8+ NK-like TEMRA cells	Mono	GZMB	IGF2R	0.591003	healthy
CD8+ NK-like TEMRA cells	Mono	TGFBR1	BMPR1B	0.143107	healthy
CD8+ NK-like TEMRA cells	Mono	TGFBR1	CD44	0.883036	healthy
CD8+ NK-like TEMRA cells	Mono	TGFBR1	ENG	0.158102	healthy
CD8+ NK-like TEMRA cells	Mono	TGFBR1	TGFBR2	0.247213	healthy
CD8+ NK-like TEMRA cells	CD4	ITGB1BP1	ITGB1	0.557459	healthy
CD8+ NK-like TEMRA cells	CD4	ITGB1BP1	ITGB7	0.434292	healthy
CD8+ NK-like TEMRA cells	CD4	CD8A	LAT	1.78046	healthy
CD8+ NK-like TEMRA cells	CD4	ITGB2	ICAM2	1.42392	healthy
CD8+ NK-like TEMRA cells	CD4	ITGB2	ICAM3	1.60871	healthy
CD8+ NK-like TEMRA cells	CD4	ITGB2	CD226	1.22717	healthy
CD8+ NK-like TEMRA cells	CD4	CD2	CD48	1.35738	healthy
CD8+ NK-like TEMRA cells	CD4	PTPRC	CD4	1.67445	healthy
CD8+ NK-like TEMRA cells	CD4	PTPRC	CD247	1.84365	healthy
CD8+ NK-like TEMRA cells	CD4	CD48	CD2	1.34864	healthy
CD8+ NK-like TEMRA cells	CD4	CD58	CD2	0.599863	healthy
CD8+ NK-like TEMRA cells	CD4	ITGAL	ICAM3	0.761015	healthy
CD8+ NK-like TEMRA cells	CD4	SELPLG	SELL	1.10475	healthy
CD8+ NK-like TEMRA cells	CD4	CD244	LAT	0.702801	healthy
CD8+ NK-like TEMRA cells	CD4	CD244	CD48	0.9099	healthy
CD8+ NK-like TEMRA cells	CD4	TNFSF14	TNFRSF14	0.440867	healthy
CD8+ NK-like TEMRA cells	CD4	HLA-B	CD3D	3.07673	healthy
CD8+ NK-like TEMRA cells	CD4	HLA-B	CD3G	2.84663	healthy
CD8+ NK-like TEMRA cells	CD4	HLA-DQB1	CD4	0.569168	healthy
CD8+ NK-like TEMRA cells	CD4	HLA-A	CD3D	2.78943	healthy
CD8+ NK-like TEMRA cells	CD4	HLA-A	CD3G	2.55933	healthy
CD8+ NK-like TEMRA cells	CD4	HLA-C	CD3D	2.76389	healthy
CD8+ NK-like TEMRA cells	CD4	HLA-C	CD3G	2.5338	healthy
CD8+ NK-like TEMRA cells	CD4	HLA-DPA1	CD4	0.976651	healthy
CD8+ NK-like TEMRA cells	CD4	FASLG	FAS	0.158912	healthy
CD8+ NK-like TEMRA cells	CD4	B2M	CD3D	3.47694	healthy
CD8+ NK-like TEMRA cells	CD4	B2M	CD3G	3.24684	healthy
CD8+ NK-like TEMRA cells	CD4	B2M	HLA-E	4.03017	healthy
CD8+ NK-like TEMRA cells	CD4	B2M	CD247	3.15798	healthy
CD8+ NK-like TEMRA cells	CD4	KLRD1	HLA-E	2.29939	healthy
CD8+ NK-like TEMRA cells	CD4	CLEC2D	KLRB1	0.647654	healthy
CD8+ NK-like TEMRA cells	CD4	COL6A3	ITGB1	0.459513	healthy
CD8+ NK-like TEMRA cells	CD4	CD160	TNFRSF14	0.630942	healthy
CD8+ NK-like TEMRA cells	CD4	CCL5	CXCR3	1.9937	healthy
CD8+ NK-like TEMRA cells	CD4	MIF	CD44	1.41365	healthy
CD8+ NK-like TEMRA cells	CD4	MIF	CXCR4	1.27658	healthy
CD8+ NK-like TEMRA cells	CD4	IL16	CD4	0.801248	healthy
CD8+ NK-like TEMRA cells	CD4	IL16	KCNA3	0.685035	healthy
CD8+ NK-like TEMRA cells	CD4	PDGFD	AXL	0.343105	healthy
CD8+ NK-like TEMRA cells	CD4	CTSD	APP	0.522476	healthy
CD8+ NK-like TEMRA cells	CD4	TGFBR1	CD44	0.662972	healthy
CD8+ NK-like TEMRA cells	CD4	TGFBR1	TGFBR2	0.238421	healthy
CD8+ NK-like TEMRA cells	CD8	ITGB1BP1	ITGB2	1.15009	healthy
CD8+ NK-like TEMRA cells	CD8	ITGB1BP1	ITGB1	0.54603	healthy
CD8+ NK-like TEMRA cells	CD8	ITGB1BP1	ITGB7	0.479819	healthy
CD8+ NK-like TEMRA cells	CD8	CD8A	LAT	1.71921	healthy
CD8+ NK-like TEMRA cells	CD8	ITGB2	ICAM2	1.33138	healthy
CD8+ NK-like TEMRA cells	CD8	ITGB2	ICAM3	1.64299	healthy
CD8+ NK-like TEMRA cells	CD8	ITGB2	CD226	1.24943	healthy
CD8+ NK-like TEMRA cells	CD8	CD2	CD48	1.28194	healthy
CD8+ NK-like TEMRA cells	CD8	PTPRC	CD247	2.07757	healthy
CD8+ NK-like TEMRA cells	CD8	CD48	CD2	1.34441	healthy
CD8+ NK-like TEMRA cells	CD8	CD48	CD244	1.00074	healthy
CD8+ NK-like TEMRA cells	CD8	ICAM2	ITGB2	1.24075	healthy
CD8+ NK-like TEMRA cells	CD8	ICAM2	ITGAM	0.423363	healthy
CD8+ NK-like TEMRA cells	CD8	ICAM2	ITGAL	0.606948	healthy
CD8+ NK-like TEMRA cells	CD8	CD58	CD2	0.595629	healthy
CD8+ NK-like TEMRA cells	CD8	ITGAL	ICAM3	0.795291	healthy
CD8+ NK-like TEMRA cells	CD8	ICAM3	ITGB2	1.44587	healthy
CD8+ NK-like TEMRA cells	CD8	ICAM3	ITGAL	0.812069	healthy
CD8+ NK-like TEMRA cells	CD8	SELPLG	ITGB2	1.49887	healthy
CD8+ NK-like TEMRA cells	CD8	SELPLG	ITGAM	0.681481	healthy
CD8+ NK-like TEMRA cells	CD8	CD244	LAT	0.64155	healthy
CD8+ NK-like TEMRA cells	CD8	CD244	CD48	0.834459	healthy
CD8+ NK-like TEMRA cells	CD8	TNFSF14	TNFRSF14	0.453957	healthy
CD8+ NK-like TEMRA cells	CD8	HLA-B	CD8A	2.84621	healthy
CD8+ NK-like TEMRA cells	CD8	HLA-B	CD3D	2.91945	healthy
CD8+ NK-like TEMRA cells	CD8	HLA-B	CD3G	2.74289	healthy
CD8+ NK-like TEMRA cells	CD8	HLA-B	KIR2DL3	2.42388	healthy
CD8+ NK-like TEMRA cells	CD8	HLA-B	KIR3DL2	2.41178	healthy
CD8+ NK-like TEMRA cells	CD8	HLA-B	KLRD1	2.85047	healthy
CD8+ NK-like TEMRA cells	CD8	HLA-B	LILRB1	2.39503	healthy
CD8+ NK-like TEMRA cells	CD8	HLA-A	CD8A	2.55892	healthy
CD8+ NK-like TEMRA cells	CD8	HLA-A	CD3D	2.63215	healthy
CD8+ NK-like TEMRA cells	CD8	HLA-A	CD3G	2.4556	healthy
CD8+ NK-like TEMRA cells	CD8	HLA-A	KIR2DL3	2.13658	healthy
CD8+ NK-like TEMRA cells	CD8	HLA-A	KIR3DL2	2.12448	healthy
CD8+ NK-like TEMRA cells	CD8	HLA-A	APLP2	2.11629	healthy
CD8+ NK-like TEMRA cells	CD8	HLA-A	LILRB1	2.10773	healthy
CD8+ NK-like TEMRA cells	CD8	HLA-C	CD8A	2.53338	healthy
CD8+ NK-like TEMRA cells	CD8	HLA-C	CD3D	2.60661	healthy
CD8+ NK-like TEMRA cells	CD8	HLA-C	CD3G	2.43006	healthy
CD8+ NK-like TEMRA cells	CD8	HLA-C	KIR2DL3	2.11104	healthy
CD8+ NK-like TEMRA cells	CD8	HLA-C	LILRB1	2.08219	healthy
CD8+ NK-like TEMRA cells	CD8	HLA-E	CD8A	2.15844	healthy
CD8+ NK-like TEMRA cells	CD8	HLA-E	KLRC1	1.71664	healthy
CD8+ NK-like TEMRA cells	CD8	HLA-E	KLRC2	1.70933	healthy
CD8+ NK-like TEMRA cells	CD8	HLA-E	KLRD1	2.1627	healthy
CD8+ NK-like TEMRA cells	CD8	CD99	CD81	1.20072	healthy
CD8+ NK-like TEMRA cells	CD8	CD99	PILRB	1.20053	healthy
CD8+ NK-like TEMRA cells	CD8	HLA-F	KIR3DL2	0.812325	healthy
CD8+ NK-like TEMRA cells	CD8	HLA-F	LILRB1	0.795574	healthy
CD8+ NK-like TEMRA cells	CD8	BAG6	NCR3	0.418756	healthy
CD8+ NK-like TEMRA cells	CD8	FASLG	FAS	0.145246	healthy
CD8+ NK-like TEMRA cells	CD8	B2M	CD3D	3.31966	healthy
CD8+ NK-like TEMRA cells	CD8	B2M	CD3G	3.1431	healthy
CD8+ NK-like TEMRA cells	CD8	B2M	HLA-E	4.13757	healthy
CD8+ NK-like TEMRA cells	CD8	B2M	CD247	3.39191	healthy
CD8+ NK-like TEMRA cells	CD8	B2M	KLRC1	2.80463	healthy
CD8+ NK-like TEMRA cells	CD8	B2M	KLRC2	2.79732	healthy
CD8+ NK-like TEMRA cells	CD8	B2M	KIR2DL3	2.82409	healthy
CD8+ NK-like TEMRA cells	CD8	B2M	KLRD1	3.25068	healthy
CD8+ NK-like TEMRA cells	CD8	B2M	LILRB1	2.79524	healthy
CD8+ NK-like TEMRA cells	CD8	KLRD1	HLA-E	2.40679	healthy
CD8+ NK-like TEMRA cells	CD8	TNFRSF14	CD160	0.42278	healthy
CD8+ NK-like TEMRA cells	CD8	CLEC2D	KLRB1	0.917639	healthy
CD8+ NK-like TEMRA cells	CD8	COL6A3	ITGB1	0.448084	healthy
CD8+ NK-like TEMRA cells	CD8	CD160	TNFRSF14	0.644032	healthy
CD8+ NK-like TEMRA cells	CD8	CCL5	CXCR3	2.02197	healthy
CD8+ NK-like TEMRA cells	CD8	MIF	CXCR4	1.38728	healthy
CD8+ NK-like TEMRA cells	CD8	IL16	KCNA3	0.615379	healthy
CD8+ NK-like TEMRA cells	CD8	FAM3C	LAMP1	0.313246	healthy
CD8+ NK-like TEMRA cells	CD8	PDGFD	AXL	0.347844	healthy
CD8+ NK-like TEMRA cells	CD8	GZMB	IGF2R	0.571467	healthy
CD8+ NK-like TEMRA cells	CD8	TGFBR1	TGFBR3	0.326333	healthy
CD8+ NK-like TEMRA cells	Mega	ITGB1BP1	ITGB3	0.976482	healthy
CD8+ NK-like TEMRA cells	Mega	ITGB1BP1	ITGB1	0.967237	healthy
CD8+ NK-like TEMRA cells	Mega	ITGB1BP1	ITGB5	0.409581	healthy
CD8+ NK-like TEMRA cells	Mega	CD8A	LAT	2.32326	healthy
CD8+ NK-like TEMRA cells	Mega	ITGB2	ICAM2	1.88237	healthy
CD8+ NK-like TEMRA cells	Mega	ITGB2	CD226	1.6364	healthy
CD8+ NK-like TEMRA cells	Mega	SELPLG	ITGAM	0.636124	healthy
CD8+ NK-like TEMRA cells	Mega	SELPLG	SELP	1.03068	healthy
CD8+ NK-like TEMRA cells	Mega	SELPLG	ESAM	1.70407	healthy
CD8+ NK-like TEMRA cells	Mega	CD244	LAT	1.2456	healthy
CD8+ NK-like TEMRA cells	Mega	ADAM10	APP	0.629277	healthy
CD8+ NK-like TEMRA cells	Mega	B2M	HLA-E	4.66216	healthy
CD8+ NK-like TEMRA cells	Mega	KLRD1	HLA-E	2.93138	healthy
CD8+ NK-like TEMRA cells	Mega	CKLF	CCR4	0.502942	healthy
CD8+ NK-like TEMRA cells	Mega	TGFB1	APP	0.717741	healthy
CD8+ NK-like TEMRA cells	Mega	TGFB1	ITGB3	1.00387	healthy
CD8+ NK-like TEMRA cells	Mega	TGFB1	ITGB1	0.994621	healthy
CD8+ NK-like TEMRA cells	Mega	TGFB1	ITGB5	0.436965	healthy
CD8+ NK-like TEMRA cells	Mega	LGALS1	ITGB1	1.2426	healthy
CD8+ NK-like TEMRA cells	Mega	COL6A3	ITGB1	0.869291	healthy
CD8+ NK-like TEMRA cells	Mega	CALR	ITGA2B	1.62597	healthy
CD8+ NK-like TEMRA cells	Mega	CALR	MPL	0.688896	healthy
CD8+ NK-like TEMRA cells	Mega	SPON2	ITGB1	0.955067	healthy
CD8+ NK-like TEMRA cells	Mega	CD160	TNFRSF14	0.447163	healthy
CD8+ NK-like TEMRA cells	Mega	CCL5	SDC4	2.10347	healthy
CD8+ NK-like TEMRA cells	Mega	CCL5	CCR4	1.99265	healthy
CD8+ NK-like TEMRA cells	Mega	MIF	CXCR2	0.997886	healthy
CD8+ NK-like TEMRA cells	Mega	IL32	ITGB3	2.61258	healthy
CD8+ NK-like TEMRA cells	Mega	IL16	KCNA3	0.874404	healthy
CD8+ NK-like TEMRA cells	Mega	PDGFD	PDGFRA	0.213061	healthy
CD8+ NK-like TEMRA cells	Mega	CTSD	APP	0.925124	healthy
CD8+ NK-like TEMRA cells	DC	ITGB1BP1	ITGB2	1.16092	healthy
CD8+ NK-like TEMRA cells	DC	ITGB1BP1	ITGB7	0.455402	healthy
CD8+ NK-like TEMRA cells	DC	ITGB2	ICAM1	1.33365	healthy
CD8+ NK-like TEMRA cells	DC	ITGB2	ICAM2	1.28738	healthy
CD8+ NK-like TEMRA cells	DC	ITGB2	ICAM3	1.62243	healthy
CD8+ NK-like TEMRA cells	DC	CD2	CD48	1.21585	healthy
CD8+ NK-like TEMRA cells	DC	PTPRC	CD4	1.73293	healthy
CD8+ NK-like TEMRA cells	DC	CD48	CD244	0.936652	healthy
CD8+ NK-like TEMRA cells	DC	ITGAM	ICAM1	0.31391	healthy
CD8+ NK-like TEMRA cells	DC	ICAM2	ITGB2	1.25158	healthy
CD8+ NK-like TEMRA cells	DC	SPN	ICAM1	0.679711	healthy
CD8+ NK-like TEMRA cells	DC	ITGAL	ICAM1	0.485957	healthy
CD8+ NK-like TEMRA cells	DC	ITGAL	ICAM3	0.774738	healthy
CD8+ NK-like TEMRA cells	DC	CD6	ALCAM	0.318055	healthy
CD8+ NK-like TEMRA cells	DC	ICAM3	ITGB2	1.4567	healthy
CD8+ NK-like TEMRA cells	DC	SELPLG	ITGB2	1.5097	healthy
CD8+ NK-like TEMRA cells	DC	SELPLG	ITGAM	0.587561	healthy
CD8+ NK-like TEMRA cells	DC	SELPLG	SELL	1.1353	healthy
CD8+ NK-like TEMRA cells	DC	CD244	CD48	0.768371	healthy
CD8+ NK-like TEMRA cells	DC	ADAM10	APP	0.47848	healthy
CD8+ NK-like TEMRA cells	DC	ADAM10	IL6R	0.407499	healthy
CD8+ NK-like TEMRA cells	DC	ADAM10	NOTCH2	0.382261	healthy
CD8+ NK-like TEMRA cells	DC	TNFSF14	LTBR	0.380139	healthy
CD8+ NK-like TEMRA cells	DC	HLA-B	LILRA1	2.45904	healthy
CD8+ NK-like TEMRA cells	DC	HLA-B	LILRB2	2.57788	healthy
CD8+ NK-like TEMRA cells	DC	HLA-B	LILRB1	2.44855	healthy
CD8+ NK-like TEMRA cells	DC	HLA-DQB1	CD4	0.627648	healthy
CD8+ NK-like TEMRA cells	DC	ANXA1	FPR1	1.00928	healthy
[truncated: 86,696 more rows]

## Sheet: comparative_CCI
comparative cell-cell interactions
Ligand.Cluster	Receptor.Cluster	Ligand	Receptor	LRScore	comparison
B	CD4	ADAM10	CD44	0.684435	mild vs. healthy
B	DC	ADAM10	APP	-0.0755127	mild vs. healthy
B	DC	ADAM10	AXL	0.518654	mild vs. healthy
B	DC	ADAM10	IL6R	-0.369462	mild vs. healthy
B	DC	ADAM10	NOTCH2	-0.344224	mild vs. healthy
B	Epi	ADAM10	APP	0.394186	mild vs. healthy
B	Epi	ADAM10	AXL	0.626866	mild vs. healthy
B	Epi	ADAM10	CDH1	0.356934	mild vs. healthy
B	Epi	ADAM10	ERBB2	0.246691	mild vs. healthy
B	Epi	ADAM10	MET	0.192317	mild vs. healthy
B	Macro	ADAM10	APP	0.276066	mild vs. healthy
B	Macro	ADAM10	AXL	-0.0655191	mild vs. healthy
B	Macro	ADAM10	CD44	-0.265385	mild vs. healthy
B	Macro	ADAM10	GPNMB	0.927211	mild vs. healthy
B	Macro	ADAM10	NOTCH2	0.2628	mild vs. healthy
B	Macro	ADAM10	TREM2	0.39657	mild vs. healthy
B	Mega	ADAM10	APP	0.0587726	mild vs. healthy
B	Mono	ADAM10	APP	-0.0428498	mild vs. healthy
B	Mono	ADAM10	AXL	0.128327	mild vs. healthy
B	Mono	ADAM10	CD44	-0.132484	mild vs. healthy
B	Mono	ADAM10	IL6R	-0.310285	mild vs. healthy
B	Mono	ADAM10	NOTCH2	-0.0456198	mild vs. healthy
B	Neu	ADAM10	AXL	1.21022	mild vs. healthy
B	Neu	ADAM10	CD44	-1.19886	mild vs. healthy
B	Neu	ADAM10	DLL1	0.229654	mild vs. healthy
B	Neu	ADAM10	IL6R	-0.0150016	mild vs. healthy
B	Neu	ADAM10	NOTCH2	-0.283853	mild vs. healthy
B	B	ADAM28	ITGA4	-0.155789	mild vs. healthy
B	CD4	ADAM28	ITGA4	-0.203554	mild vs. healthy
B	CD8	ADAM28	ITGA4	-0.16467	mild vs. healthy
B	CD8+ CD73+ regulatory T cells	ADAM28	ITGA4	-0.0686415	mild vs. healthy
B	CD8+ central memory T cells	ADAM28	ITGA4	-0.123412	mild vs. healthy
B	CD8+ cycling effector T cells	ADAM28	ITGA4	0.00477764	mild vs. healthy
B	CD8+ effector memory T cells 1	ADAM28	ITGA4	-0.153267	mild vs. healthy
B	CD8+ effector memory T cells 2	ADAM28	ITGA4	-0.202293	mild vs. healthy
B	CD8+ naive T cells	ADAM28	ITGA4	-0.102381	mild vs. healthy
B	CD8+ NK-like early effector T cells	ADAM28	ITGA4	-0.101605	mild vs. healthy
B	CD8+ NK-like TEMRA cells	ADAM28	ITGA4	-0.206866	mild vs. healthy
B	CD8+ TEMRA cells	ADAM28	ITGA4	-0.168649	mild vs. healthy
B	DC	ADAM28	ITGA4	-0.115987	mild vs. healthy
B	Macro	ADAM28	ITGA4	0.382547	mild vs. healthy
B	Mono	ADAM28	ITGA4	-0.115842	mild vs. healthy
B	Neu	ADAM28	ITGA4	-0.169321	mild vs. healthy
B	NK	ADAM28	ITGA4	-0.17872	mild vs. healthy
B	Plasma	ADAM28	ITGA4	0.00537671	mild vs. healthy
B	Neu	ANXA2	TLR2	0.596642	mild vs. healthy
B	B	APP	CD74	-0.0529185	mild vs. healthy
B	B	APP	NCSTN	-0.16791	mild vs. healthy
B	B	APP	RPSA	-0.029859	mild vs. healthy
B	CD4	APP	LRP10	-0.0417969	mild vs. healthy
B	CD4	APP	PTGER2	-0.286484	mild vs. healthy
B	CD4	APP	RPSA	-0.00542196	mild vs. healthy
B	CD8	APP	LRP10	-0.0285323	mild vs. healthy
B	CD8	APP	PTGER2	-0.288139	mild vs. healthy
B	CD8	APP	RPSA	-0.0279834	mild vs. healthy
B	CD8+ CD73+ regulatory T cells	APP	PTGER2	0.00161367	mild vs. healthy
B	CD8+ CD73+ regulatory T cells	APP	RPSA	-0.00626195	mild vs. healthy
B	CD8+ central memory T cells	APP	LRP10	-0.372034	mild vs. healthy
B	CD8+ central memory T cells	APP	PTGER2	-0.037396	mild vs. healthy
B	CD8+ central memory T cells	APP	RPSA	0.0445708	mild vs. healthy
B	CD8+ cycling effector T cells	APP	CD74	1.46918	mild vs. healthy
B	CD8+ cycling effector T cells	APP	PTGER2	-0.449372	mild vs. healthy
B	CD8+ cycling effector T cells	APP	RPSA	-0.0930238	mild vs. healthy
B	CD8+ effector memory T cells 1	APP	CD74	-0.254597	mild vs. healthy
B	CD8+ effector memory T cells 1	APP	LRP10	-0.340725	mild vs. healthy
B	CD8+ effector memory T cells 1	APP	NCSTN	-0.197907	mild vs. healthy
B	CD8+ effector memory T cells 1	APP	PTGER2	0.00434417	mild vs. healthy
B	CD8+ effector memory T cells 1	APP	RPSA	-0.0253372	mild vs. healthy
B	CD8+ effector memory T cells 2	APP	CD74	-0.0925259	mild vs. healthy
B	CD8+ effector memory T cells 2	APP	LRP10	-0.36785	mild vs. healthy
B	CD8+ effector memory T cells 2	APP	PTGER2	0.328767	mild vs. healthy
B	CD8+ effector memory T cells 2	APP	RPSA	-0.0833536	mild vs. healthy
B	CD8+ naive T cells	APP	RPSA	0.0016791	mild vs. healthy
B	CD8+ NK-like early effector T cells	APP	LRP10	-0.425132	mild vs. healthy
B	CD8+ NK-like early effector T cells	APP	PTGER2	-0.0211902	mild vs. healthy
B	CD8+ NK-like early effector T cells	APP	RPSA	-0.00504687	mild vs. healthy
B	CD8+ NK-like TEMRA cells	APP	CD74	-1.60635	mild vs. healthy
B	CD8+ NK-like TEMRA cells	APP	LRP10	-0.348521	mild vs. healthy
B	CD8+ NK-like TEMRA cells	APP	NCSTN	-0.00373401	mild vs. healthy
B	CD8+ NK-like TEMRA cells	APP	PTGER2	-0.130149	mild vs. healthy
B	CD8+ NK-like TEMRA cells	APP	RPSA	-0.081245	mild vs. healthy
B	CD8+ TEMRA cells	APP	LRP10	-0.365731	mild vs. healthy
B	CD8+ TEMRA cells	APP	NCSTN	-0.0341004	mild vs. healthy
B	CD8+ TEMRA cells	APP	PTGER2	-0.00431203	mild vs. healthy
B	CD8+ TEMRA cells	APP	RPSA	-0.0735447	mild vs. healthy
B	DC	APP	APLP2	-0.0708307	mild vs. healthy
B	DC	APP	CD74	-0.0399243	mild vs. healthy
B	DC	APP	LRP1	-0.0453092	mild vs. healthy
B	DC	APP	NCSTN	-0.0699543	mild vs. healthy
B	DC	APP	NOTCH2	-0.106769	mild vs. healthy
B	DC	APP	TNFRSF21	-0.0183053	mild vs. healthy
B	DC	APP	VLDLR	0.111225	mild vs. healthy
B	Epi	APP	APLP2	0.469853	mild vs. healthy
B	Epi	APP	CD74	1.85453	mild vs. healthy
B	Epi	APP	GPC1	0.102062	mild vs. healthy
B	Epi	APP	GRM7	0.149836	mild vs. healthy
B	Epi	APP	LRP1	0.198148	mild vs. healthy
B	Epi	APP	LRP10	0.331842	mild vs. healthy
B	Epi	APP	LRP6	0.113056	mild vs. healthy
B	Epi	APP	NCSTN	0.208354	mild vs. healthy
B	Epi	APP	TNFRSF21	0.23157	mild vs. healthy
B	Epi	APP	TSPAN12	0.116772	mild vs. healthy
B	Epi	APP	TSPAN15	0.147798	mild vs. healthy
B	Epi	APP	VLDLR	0.191146	mild vs. healthy
B	Macro	APP	APLP2	-0.0975693	mild vs. healthy
B	Macro	APP	CD74	0.413726	mild vs. healthy
B	Macro	APP	FPR2	0.206062	mild vs. healthy
B	Macro	APP	LRP1	0.0681763	mild vs. healthy
B	Macro	APP	LRP10	0.323087	mild vs. healthy
B	Macro	APP	NCSTN	0.366116	mild vs. healthy
B	Macro	APP	NOTCH2	0.253214	mild vs. healthy
B	Macro	APP	PTGER2	-0.581481	mild vs. healthy
B	Macro	APP	TNFRSF21	0.109061	mild vs. healthy
B	Macro	APP	TSPAN15	0.129476	mild vs. healthy
B	Macro	APP	VLDLR	0.122588	mild vs. healthy
B	Mega	APP	LRP10	0.292894	mild vs. healthy
B	Mono	APP	APLP2	0.0679219	mild vs. healthy
B	Mono	APP	CD74	-0.107906	mild vs. healthy
B	Mono	APP	FPR2	-0.0398334	mild vs. healthy
B	Mono	APP	LRP1	-0.0810527	mild vs. healthy
B	Mono	APP	NCSTN	0.0136203	mild vs. healthy
B	Mono	APP	NOTCH2	-0.0545407	mild vs. healthy
B	Mono	APP	VLDLR	0.14409	mild vs. healthy
B	Neu	APP	APLP2	-0.128706	mild vs. healthy
B	Neu	APP	CD74	-0.221382	mild vs. healthy
B	Neu	APP	FPR2	0.0581523	mild vs. healthy
B	Neu	APP	LRP1	0.0303935	mild vs. healthy
B	Neu	APP	NCSTN	0.137609	mild vs. healthy
B	Neu	APP	NOTCH2	-0.292774	mild vs. healthy
B	Neu	APP	VLDLR	0.3168	mild vs. healthy
B	NK	APP	LRP10	-0.0266614	mild vs. healthy
B	NK	APP	NCSTN	-0.171353	mild vs. healthy
B	NK	APP	PTGER2	-0.010442	mild vs. healthy
B	Plasma	APP	CD74	0.160991	mild vs. healthy
B	Plasma	APP	NCSTN	-0.210459	mild vs. healthy
B	CD8+ NK-like early effector T cells	AREG	EPHA4	-0.149276	mild vs. healthy
B	DC	AREG	AXL	-0.415588	mild vs. healthy
B	DC	AREG	CSF1R	-0.314408	mild vs. healthy
B	DC	AREG	FLT3	-0.313858	mild vs. healthy
B	DC	AREG	INSR	-0.123418	mild vs. healthy
B	Macro	AREG	AXL	-0.763281	mild vs. healthy
B	Macro	AREG	PTK7	-0.15968	mild vs. healthy
B	Mega	AREG	PDGFRA	-0.166526	mild vs. healthy
B	Mono	AREG	AXL	-0.631669	mild vs. healthy
B	Mono	AREG	CSF1R	-0.360866	mild vs. healthy
B	Mono	AREG	INSR	-0.146078	mild vs. healthy
B	Neu	AREG	AXL	-0.536938	mild vs. healthy
B	Neu	AREG	CSF1R	-0.358038	mild vs. healthy
B	Neu	AREG	EPHB2	-0.161008	mild vs. healthy
B	Neu	AREG	FLT3	-0.114984	mild vs. healthy
B	Neu	AREG	MERTK	-0.150672	mild vs. healthy
B	Neu	AREG	RYK	-0.17973	mild vs. healthy
B	Neu	AREG	TIE1	-0.129815	mild vs. healthy
B	NK	AREG	ERBB2	-0.166513	mild vs. healthy
B	Plasma	AREG	LTK	-0.126146	mild vs. healthy
B	CD8+ CD73+ regulatory T cells	AXL	IL2RG	0.0683678	mild vs. healthy
B	CD8+ central memory T cells	AXL	IL2RG	0.0277181	mild vs. healthy
B	CD8+ cycling effector T cells	AXL	IL2RG	-0.0599716	mild vs. healthy
B	CD8+ effector memory T cells 1	AXL	IL2RG	0.00166703	mild vs. healthy
B	CD8+ effector memory T cells 2	AXL	IL2RG	0.0537222	mild vs. healthy
B	CD8+ naive T cells	AXL	IL2RG	0.0554383	mild vs. healthy
B	CD8+ NK-like early effector T cells	AXL	IL2RG	-0.00756877	mild vs. healthy
B	CD8+ NK-like TEMRA cells	AXL	IL2RG	0.138223	mild vs. healthy
B	CD8+ TEMRA cells	AXL	IL2RG	0.07501	mild vs. healthy
B	DC	AXL	IL15RA	0.336113	mild vs. healthy
B	Epi	AXL	ITGB4	0.403861	mild vs. healthy
B	Macro	AXL	IL15RA	0.4462	mild vs. healthy
B	Mono	AXL	IL15RA	0.341289	mild vs. healthy
B	Neu	AXL	IL15RA	-0.431069	mild vs. healthy
B	NK	AXL	IL2RG	-0.545259	mild vs. healthy
B	Plasma	AXL	IL15RA	-0.324844	mild vs. healthy
B	CD8+ CD73+ regulatory T cells	B2M	CD3G	-2.84464	mild vs. healthy
B	CD8+ central memory T cells	B2M	CD3D	-3.04015	mild vs. healthy
B	CD8+ cycling effector T cells	B2M	CD3D	3.26417	mild vs. healthy
B	CD8+ cycling effector T cells	B2M	CD3G	-3.02218	mild vs. healthy
B	CD8+ cycling effector T cells	B2M	KLRD1	-2.90829	mild vs. healthy
B	CD8+ effector memory T cells 1	B2M	CD3D	0.0383505	mild vs. healthy
B	CD8+ effector memory T cells 1	B2M	CD3G	-2.87368	mild vs. healthy
B	CD8+ effector memory T cells 2	B2M	CD3D	0.093887	mild vs. healthy
B	CD8+ effector memory T cells 2	B2M	CD3G	-2.95899	mild vs. healthy
B	CD8+ naive T cells	B2M	CD3D	-3.07857	mild vs. healthy
B	CD8+ NK-like early effector T cells	B2M	CD3D	-3.12247	mild vs. healthy
B	CD8+ NK-like early effector T cells	B2M	KLRC2	-0.148657	mild vs. healthy
B	CD8+ NK-like early effector T cells	B2M	KLRD1	-2.87266	mild vs. healthy
B	CD8+ NK-like TEMRA cells	B2M	CD3D	0.124757	mild vs. healthy
B	CD8+ NK-like TEMRA cells	B2M	CD3G	-2.83195	mild vs. healthy
B	CD8+ NK-like TEMRA cells	B2M	KIR3DL1	-2.5155	mild vs. healthy
B	CD8+ NK-like TEMRA cells	B2M	KLRC2	-0.0122684	mild vs. healthy
B	CD8+ NK-like TEMRA cells	B2M	KLRD1	0.11567	mild vs. healthy
B	CD8+ TEMRA cells	B2M	CD3D	0.128699	mild vs. healthy
B	CD8+ TEMRA cells	B2M	CD3G	0.0228866	mild vs. healthy
B	CD8+ TEMRA cells	B2M	KLRD1	0.0769392	mild vs. healthy
B	Macro	B2M	TFRC	2.60629	mild vs. healthy
B	Mega	B2M	HLA-E	-0.116555	mild vs. healthy
B	Mono	B2M	LILRB2	-0.0427915	mild vs. healthy
B	Neu	B2M	LILRB2	-2.75564	mild vs. healthy
B	NK	B2M	CD247	-0.0646968	mild vs. healthy
B	NK	B2M	KLRD1	0.189911	mild vs. healthy
B	B	BACE2	APP	0.0142866	mild vs. healthy
B	CD4	BACE2	APP	0.0122488	mild vs. healthy
B	CD8+ NK-like early effector T cells	BACE2	APP	-0.163282	mild vs. healthy
B	DC	BACE2	APP	-0.0282426	mild vs. healthy
B	Epi	BACE2	APP	0.43703	mild vs. healthy
B	Macro	BACE2	APP	-0.00900517	mild vs. healthy
B	Mega	BACE2	APP	0.106043	mild vs. healthy
B	Mono	BACE2	APP	0.00442023	mild vs. healthy
B	Neu	BACE2	APP	-0.116142	mild vs. healthy
B	Plasma	BACE2	APP	-0.167781	mild vs. healthy
B	CD8	BAG6	NCR3	-0.0931751	mild vs. healthy
B	CD8+ central memory T cells	BAG6	NCR3	0.284095	mild vs. healthy
B	CD8+ effector memory T cells 1	BAG6	NCR3	0.291584	mild vs. healthy
B	CD8+ NK-like early effector T cells	BAG6	NCR3	0.0031593	mild vs. healthy
B	CD8+ NK-like TEMRA cells	BAG6	NCR3	-0.0204233	mild vs. healthy
B	CD8+ TEMRA cells	BAG6	NCR3	0.277368	mild vs. healthy
B	NK	BAG6	NCR3	-0.0288384	mild vs. healthy
B	DC	BST2	LILRA4	0.0656126	mild vs. healthy
B	B	BTLA	CD79A	-0.071419	mild vs. healthy
B	B	BTLA	TNFRSF14	-0.00508511	mild vs. healthy
B	CD4	BTLA	CD247	-0.0478384	mild vs. healthy
B	CD4	BTLA	TNFRSF14	0.00485054	mild vs. healthy
B	CD8	BTLA	CD247	-0.149864	mild vs. healthy
B	CD8	BTLA	TNFRSF14	-0.0278606	mild vs. healthy
B	CD8+ CD73+ regulatory T cells	BTLA	CD247	0.00386754	mild vs. healthy
B	CD8+ CD73+ regulatory T cells	BTLA	TNFRSF14	0.0186822	mild vs. healthy
B	CD8+ central memory T cells	BTLA	CD247	0.529948	mild vs. healthy
B	CD8+ central memory T cells	BTLA	TNFRSF14	0.0207809	mild vs. healthy
B	CD8+ cycling effector T cells	BTLA	CD247	-0.0750757	mild vs. healthy
B	CD8+ cycling effector T cells	BTLA	TNFRSF14	0.470694	mild vs. healthy
B	CD8+ effector memory T cells 1	BTLA	CD247	-0.0367599	mild vs. healthy
B	CD8+ effector memory T cells 1	BTLA	TNFRSF14	0.00766207	mild vs. healthy
B	CD8+ effector memory T cells 2	BTLA	CD247	-0.0275501	mild vs. healthy
B	CD8+ effector memory T cells 2	BTLA	TNFRSF14	0.0421192	mild vs. healthy
B	CD8+ naive T cells	BTLA	CD247	-0.0452333	mild vs. healthy
B	CD8+ naive T cells	BTLA	CD79A	0.0291581	mild vs. healthy
B	CD8+ naive T cells	BTLA	TNFRSF14	-0.00156783	mild vs. healthy
B	CD8+ NK-like early effector T cells	BTLA	CD247	0.556001	mild vs. healthy
B	CD8+ NK-like early effector T cells	BTLA	TNFRSF14	-0.0121684	mild vs. healthy
B	CD8+ NK-like TEMRA cells	BTLA	CD247	0.0202472	mild vs. healthy
B	CD8+ NK-like TEMRA cells	BTLA	TNFRSF14	0.052677	mild vs. healthy
B	CD8+ TEMRA cells	BTLA	CD247	-0.0113604	mild vs. healthy
B	CD8+ TEMRA cells	BTLA	TNFRSF14	0.00210089	mild vs. healthy
B	DC	BTLA	TNFRSF14	0.373151	mild vs. healthy
B	Epi	BTLA	TNFRSF14	0.349635	mild vs. healthy
B	Macro	BTLA	TNFRSF14	0.42564	mild vs. healthy
B	Mono	BTLA	TNFRSF14	0.0459861	mild vs. healthy
B	NK	BTLA	CD247	-0.0800947	mild vs. healthy
B	NK	BTLA	TNFRSF14	-0.0459928	mild vs. healthy
B	Plasma	BTLA	CD79A	0.224851	mild vs. healthy
B	Macro	CALR	LRP1	0.0642228	mild vs. healthy
B	Mega	CALR	ITGA2B	-0.229652	mild vs. healthy
B	Mega	CALR	MPL	-0.626402	mild vs. healthy
B	Mono	CALR	LRP1	-0.0850063	mild vs. healthy
B	Neu	CALR	LRP1	0.02644	mild vs. healthy
B	Neu	CALR	SCARF1	0.561145	mild vs. healthy
B	CD8+ central memory T cells	CD200	CD200R1	-0.162194	mild vs. healthy
B	DC	CD200	CD200R1	-0.138755	mild vs. healthy
B	B	CD22	PTPRC	-1.16472	mild vs. healthy
B	CD4	CD22	PTPRC	-0.180513	mild vs. healthy
B	CD8	CD22	PTPRC	-0.187964	mild vs. healthy
B	CD8+ CD73+ regulatory T cells	CD22	PTPRC	0.0577762	mild vs. healthy
B	CD8+ central memory T cells	CD22	PTPRC	-0.116199	mild vs. healthy
B	CD8+ cycling effector T cells	CD22	PTPRC	0.0475175	mild vs. healthy
B	CD8+ effector memory T cells 1	CD22	PTPRC	-0.0510097	mild vs. healthy
B	CD8+ effector memory T cells 2	CD22	PTPRC	-0.0066157	mild vs. healthy
B	CD8+ naive T cells	CD22	PTPRC	-0.0192378	mild vs. healthy
B	CD8+ NK-like early effector T cells	CD22	PTPRC	0.0285932	mild vs. healthy
B	CD8+ NK-like TEMRA cells	CD22	PTPRC	-0.0570436	mild vs. healthy
B	CD8+ TEMRA cells	CD22	PTPRC	-0.0224336	mild vs. healthy
B	DC	CD22	PTPRC	-1.16614	mild vs. healthy
B	Macro	CD22	PTPRC	1.04152	mild vs. healthy
B	Mono	CD22	PTPRC	-0.0283741	mild vs. healthy
B	Neu	CD22	PTPRC	1.4001	mild vs. healthy
B	NK	CD22	PTPRC	-0.241521	mild vs. healthy
B	CD4	CD47	SIRPG	-0.549695	mild vs. healthy
B	CD8+ CD73+ regulatory T cells	CD47	SIRPG	-0.0336192	mild vs. healthy
B	CD8+ central memory T cells	CD47	SIRPG	-0.0883568	mild vs. healthy
B	CD8+ cycling effector T cells	CD47	SIRPG	0.509625	mild vs. healthy
B	CD8+ effector memory T cells 1	CD47	SIRPG	-0.108291	mild vs. healthy
B	CD8+ effector memory T cells 2	CD47	SIRPG	-0.167666	mild vs. healthy
B	CD8+ naive T cells	CD47	SIRPG	-0.120013	mild vs. healthy
B	CD8+ NK-like early effector T cells	CD47	SIRPG	-0.0972819	mild vs. healthy
B	DC	CD47	SIRPA	-0.0761614	mild vs. healthy
B	Macro	CD47	SIRPA	-0.0330214	mild vs. healthy
B	Mono	CD47	SIRPA	-0.0777388	mild vs. healthy
B	Neu	CD47	SIRPA	-0.0559907	mild vs. healthy
B	CD8+ CD73+ regulatory T cells	CD48	CD2	-1.27239	mild vs. healthy
B	CD8+ central memory T cells	CD48	CD2	-1.31758	mild vs. healthy
B	CD8+ cycling effector T cells	CD48	CD2	-0.0740275	mild vs. healthy
B	CD8+ effector memory T cells 1	CD48	CD2	-0.140567	mild vs. healthy
B	CD8+ effector memory T cells 2	CD48	CD2	-0.104235	mild vs. healthy
B	CD8+ NK-like TEMRA cells	CD48	CD2	-1.20008	mild vs. healthy
B	CD8+ NK-like TEMRA cells	CD48	CD244	-0.752599	mild vs. healthy
B	CD8+ TEMRA cells	CD48	CD2	-0.0980828	mild vs. healthy
B	NK	CD48	CD244	-0.75548	mild vs. healthy
B	B	CD55	CR1	-0.489609	mild vs. healthy
B	DC	CD55	ADGRE2	-0.122375	mild vs. healthy
B	Epi	CD55	ADGRE2	0.356229	mild vs. healthy
B	Macro	CD55	ADGRE2	-0.19626	mild vs. healthy
B	Macro	CD55	CR1	-0.088565	mild vs. healthy
B	Mono	CD55	ADGRE2	-0.116406	mild vs. healthy
B	Mono	CD55	CR1	-0.0704404	mild vs. healthy
B	Neu	CD55	ADGRE2	-0.0313421	mild vs. healthy
B	Neu	CD55	CR1	0.0522613	mild vs. healthy
B	Plasma	CD55	CR1	-0.0606812	mild vs. healthy
B	CD4	CD86	CD28	-0.264902	mild vs. healthy
B	CD8+ central memory T cells	CD86	CD28	-0.272314	mild vs. healthy
B	CD8+ effector memory T cells 1	CD86	CD28	-0.233248	mild vs. healthy
B	CD8+ naive T cells	CD86	CD28	-0.219538	mild vs. healthy
B	Macro	CD99	CD81	1.2144	mild vs. healthy
B	Macro	CD99	PILRA	1.10062	mild vs. healthy
B	Mono	CD99	PILRA	-0.858068	mild vs. healthy
B	Neu	CD99	PILRA	1.11213	mild vs. healthy
B	CD8	CLEC2D	KLRB1	-0.204079	mild vs. healthy
B	CD8+ CD73+ regulatory T cells	CLEC2D	KLRB1	-0.249008	mild vs. healthy
B	CD8+ effector memory T cells 2	CLEC2D	KLRB1	0.515552	mild vs. healthy
B	CD8+ NK-like TEMRA cells	CLEC2D	KLRB1	0.721721	mild vs. healthy
B	CD8+ TEMRA cells	CLEC2D	KLRB1	-0.118351	mild vs. healthy
B	NK	CLEC2D	KLRB1	-0.0301219	mild vs. healthy
B	CD8+ CD73+ regulatory T cells	COL8A1	ITGA1	-0.131671	mild vs. healthy
B	B	FAM3C	LAMP1	-0.26987	mild vs. healthy
B	CD4	FAM3C	LAMP1	0.0585112	mild vs. healthy
B	CD8	FAM3C	LAMP1	0.0533515	mild vs. healthy
B	CD8+ CD73+ regulatory T cells	FAM3C	LAMP1	0.00119093	mild vs. healthy
B	CD8+ central memory T cells	FAM3C	LAMP1	-0.00690159	mild vs. healthy
B	CD8+ cycling effector T cells	FAM3C	LAMP1	-0.0572241	mild vs. healthy
B	CD8+ effector memory T cells 1	FAM3C	LAMP1	-0.027604	mild vs. healthy
B	CD8+ effector memory T cells 2	FAM3C	LAMP1	-0.109271	mild vs. healthy
B	CD8+ naive T cells	FAM3C	LAMP1	0.0382777	mild vs. healthy
B	CD8+ NK-like early effector T cells	FAM3C	LAMP1	0.0460495	mild vs. healthy
B	CD8+ NK-like TEMRA cells	FAM3C	LAMP1	-0.0637664	mild vs. healthy
B	CD8+ TEMRA cells	FAM3C	LAMP1	-0.0499288	mild vs. healthy
B	Epi	FAM3C	LIFR	0.213333	mild vs. healthy
B	Macro	FAM3C	LAMP1	0.735977	mild vs. healthy
B	Mega	FAM3C	LAMP1	-0.322142	mild vs. healthy
B	Mono	FAM3C	LAMP1	0.100481	mild vs. healthy
B	NK	FAM3C	LAMP1	0.0405309	mild vs. healthy
B	CD4	FCER2	ITGB2	-0.193579	mild vs. healthy
B	CD8	FCER2	ITGB2	-0.323067	mild vs. healthy
B	CD8+ CD73+ regulatory T cells	FCER2	ITGB2	0.845807	mild vs. healthy
B	CD8+ central memory T cells	FCER2	ITGB2	-0.177107	mild vs. healthy
B	CD8+ cycling effector T cells	FCER2	ITGB2	-0.149219	mild vs. healthy
B	CD8+ effector memory T cells 1	FCER2	ITGB2	-0.150676	mild vs. healthy
B	CD8+ effector memory T cells 2	FCER2	ITGB2	-0.128746	mild vs. healthy
B	CD8+ naive T cells	FCER2	ITGB2	-0.147658	mild vs. healthy
B	CD8+ NK-like early effector T cells	FCER2	ITGB2	-0.126772	mild vs. healthy
B	CD8+ NK-like TEMRA cells	FCER2	ITGB2	-0.0621425	mild vs. healthy
B	CD8+ TEMRA cells	FCER2	ITGB2	-0.0594997	mild vs. healthy
B	DC	FCER2	ITGB2	-0.221702	mild vs. healthy
B	Macro	FCER2	ITGB2	-0.494744	mild vs. healthy
B	Mono	FCER2	ITGB2	-0.0947794	mild vs. healthy
B	Neu	FCER2	ITGB2	-0.255629	mild vs. healthy
B	NK	FCER2	ITGB2	-0.202212	mild vs. healthy
B	Plasma	FCER2	CR2	0.549755	mild vs. healthy
B	B	FGF23	AXL	-0.575776	mild vs. healthy
B	CD8	FGF23	AXL	0.358658	mild vs. healthy
B	CD8+ NK-like early effector T cells	FGF23	EPHA4	-0.582229	mild vs. healthy
B	DC	FGF23	AXL	-0.517229	mild vs. healthy
B	DC	FGF23	CSF1R	-0.580327	mild vs. healthy
B	DC	FGF23	EPHB1	0.143916	mild vs. healthy
B	DC	FGF23	FLT3	-0.681856	mild vs. healthy
B	DC	FGF23	INSR	-0.627399	mild vs. healthy
B	Epi	FGF23	AXL	0.639823	mild vs. healthy
B	Epi	FGF23	DDR1	0.461891	mild vs. healthy
B	Epi	FGF23	EGFR	0.16697	mild vs. healthy
B	Epi	FGF23	EPHA2	0.185564	mild vs. healthy
B	Epi	FGF23	EPHB1	0.117846	mild vs. healthy
B	Epi	FGF23	ERBB2	0.259648	mild vs. healthy
B	Epi	FGF23	ERBB3	0.289172	mild vs. healthy
B	Epi	FGF23	ERBB4	0.14668	mild vs. healthy
B	Epi	FGF23	FGFR2	0.160892	mild vs. healthy
B	Epi	FGF23	IGF1R	0.241303	mild vs. healthy
B	Epi	FGF23	INSR	0.297796	mild vs. healthy
B	Epi	FGF23	LTK	0.11685	mild vs. healthy
B	Epi	FGF23	MET	0.205274	mild vs. healthy
B	Epi	FGF23	MST1R	0.1302	mild vs. healthy
B	Epi	FGF23	PTK7	0.157318	mild vs. healthy
B	Epi	FGF23	RYK	0.171578	mild vs. healthy
B	Epi	FGF23	TYRO3	0.115575	mild vs. healthy
B	Macro	FGF23	AXL	-0.664831	mild vs. healthy
B	Macro	FGF23	CSF1R	0.382044	mild vs. healthy
B	Macro	FGF23	INSR	0.136628	mild vs. healthy
B	Macro	FGF23	PTK7	-0.792932	mild vs. healthy
B	Macro	FGF23	RYK	0.148818	mild vs. healthy
B	Mega	FGF23	PDGFRA	-0.799778	mild vs. healthy
B	Mono	FGF23	AXL	-0.470985	mild vs. healthy
B	Mono	FGF23	CSF1R	-0.594178	mild vs. healthy
B	Mono	FGF23	INSR	-0.609062	mild vs. healthy
B	Mono	FGF23	RYK	0.139401	mild vs. healthy
B	Neu	FGF23	ALK	0.147387	mild vs. healthy
B	Neu	FGF23	AXL	0.0529856	mild vs. healthy
B	Neu	FGF23	CSF1R	-0.422041	mild vs. healthy
B	Neu	FGF23	DDR1	0.125364	mild vs. healthy
B	Neu	FGF23	EPHA5	0.176003	mild vs. healthy
B	Neu	FGF23	EPHB1	0.242611	mild vs. healthy
B	Neu	FGF23	EPHB2	-0.79426	mild vs. healthy
B	Neu	FGF23	ERBB3	0.222328	mild vs. healthy
B	Neu	FGF23	FLT3	-0.748236	mild vs. healthy
B	Neu	FGF23	INSR	0.309044	mild vs. healthy
B	Neu	FGF23	MERTK	-0.54711	mild vs. healthy
B	Neu	FGF23	RYK	-0.812982	mild vs. healthy
B	Neu	FGF23	TIE1	-0.763067	mild vs. healthy
B	NK	FGF23	ERBB2	-0.626836	mild vs. healthy
B	Plasma	FGF23	LTK	-0.543965	mild vs. healthy
B	Plasma	FGF23	NTRK3	0.118192	mild vs. healthy
B	DC	GRN	TNFRSF1A	-0.408556	mild vs. healthy
B	Macro	GRN	TNFRSF1A	0.503647	mild vs. healthy
B	Mono	GRN	TNFRSF1A	-0.406594	mild vs. healthy
B	Mono	GRN	TNFRSF1B	-0.071372	mild vs. healthy
B	Neu	GRN	TNFRSF1B	0.760147	mild vs. healthy
B	CD4	HLA-A	CD3D	-2.08301	mild vs. healthy
B	CD8	HLA-A	CD8A	-1.8525	mild vs. healthy
B	CD8+ CD73+ regulatory T cells	HLA-A	CD3D	-2.17442	mild vs. healthy
B	CD8+ CD73+ regulatory T cells	HLA-A	CD3G	-2.04062	mild vs. healthy
B	CD8+ CD73+ regulatory T cells	HLA-A	CD8A	-0.107707	mild vs. healthy
B	CD8+ central memory T cells	HLA-A	CD3D	-2.23614	mild vs. healthy
B	CD8+ central memory T cells	HLA-A	CD8A	-2.25215	mild vs. healthy
B	CD8+ cycling effector T cells	HLA-A	CD3D	-2.29335	mild vs. healthy
B	CD8+ cycling effector T cells	HLA-A	CD3G	-2.21817	mild vs. healthy
B	CD8+ cycling effector T cells	HLA-A	CD8A	-0.317955	mild vs. healthy
B	CD8+ effector memory T cells 1	HLA-A	CD3D	-2.30356	mild vs. healthy
B	CD8+ effector memory T cells 1	HLA-A	CD3G	-2.06966	mild vs. healthy
B	CD8+ effector memory T cells 1	HLA-A	CD8A	-0.142971	mild vs. healthy
B	CD8+ effector memory T cells 2	HLA-A	CD3D	0.00592908	mild vs. healthy
B	CD8+ effector memory T cells 2	HLA-A	CD3G	-2.15498	mild vs. healthy
B	CD8+ effector memory T cells 2	HLA-A	CD8A	-0.166008	mild vs. healthy
B	CD8+ naive T cells	HLA-A	CD3D	-2.27456	mild vs. healthy
B	CD8+ naive T cells	HLA-A	CD3G	-2.0064	mild vs. healthy
B	CD8+ naive T cells	HLA-A	CD8A	-2.06466	mild vs. healthy
B	CD8+ NK-like early effector T cells	HLA-A	CD3D	-2.31845	mild vs. healthy
B	CD8+ NK-like early effector T cells	HLA-A	CD8A	-0.113176	mild vs. healthy
B	CD8+ NK-like TEMRA cells	HLA-A	CD3D	0.0367993	mild vs. healthy
B	CD8+ NK-like TEMRA cells	HLA-A	CD3G	-2.02794	mild vs. healthy
B	CD8+ NK-like TEMRA cells	HLA-A	CD8A	-0.169958	mild vs. healthy
B	CD8+ NK-like TEMRA cells	HLA-A	KIR3DL1	-1.71149	mild vs. healthy
B	CD8+ NK-like TEMRA cells	HLA-A	KIR3DL2	-1.72243	mild vs. healthy
B	CD8+ TEMRA cells	HLA-A	CD3D	0.0407411	mild vs. healthy
B	CD8+ TEMRA cells	HLA-A	CD3G	-0.0650714	mild vs. healthy
B	CD8+ TEMRA cells	HLA-A	CD8A	-0.168029	mild vs. healthy
B	Macro	HLA-A	APLP2	-0.12867	mild vs. healthy
B	Mono	HLA-A	APLP2	0.0368209	mild vs. healthy
B	Mono	HLA-A	LILRB2	-0.130749	mild vs. healthy
B	Neu	HLA-A	APLP2	-2.12681	mild vs. healthy
B	Neu	HLA-A	LILRB2	-1.95163	mild vs. healthy
B	CD4	HLA-B	CD3D	-2.27033	mild vs. healthy
B	CD8	HLA-B	CD8A	-2.03982	mild vs. healthy
B	CD8	HLA-B	KLRD1	-2.04408	mild vs. healthy
B	CD8+ CD73+ regulatory T cells	HLA-B	CD3D	-2.36174	mild vs. healthy
B	CD8+ CD73+ regulatory T cells	HLA-B	CD3G	-2.22794	mild vs. healthy
B	CD8+ CD73+ regulatory T cells	HLA-B	CD8A	0.0252672	mild vs. healthy
B	CD8+ central memory T cells	HLA-B	CD3D	-2.42346	mild vs. healthy
B	CD8+ central memory T cells	HLA-B	CD8A	0.053955	mild vs. healthy
B	CD8+ cycling effector T cells	HLA-B	CD3D	0.211824	mild vs. healthy
B	CD8+ cycling effector T cells	HLA-B	CD3G	-2.40549	mild vs. healthy
B	CD8+ cycling effector T cells	HLA-B	CD8A	-0.184981	mild vs. healthy
B	CD8+ cycling effector T cells	HLA-B	KLRD1	-2.2916	mild vs. healthy
B	CD8+ effector memory T cells 1	HLA-B	CD3D	0.083367	mild vs. healthy
B	CD8+ effector memory T cells 1	HLA-B	CD3G	-2.25698	mild vs. healthy
B	CD8+ effector memory T cells 1	HLA-B	CD8A	-0.00999667	mild vs. healthy
B	CD8+ effector memory T cells 2	HLA-B	CD3D	0.138903	mild vs. healthy
B	CD8+ effector memory T cells 2	HLA-B	CD3G	0.0635584	mild vs. healthy
B	CD8+ effector memory T cells 2	HLA-B	CD8A	-0.0330333	mild vs. healthy
B	CD8+ naive T cells	HLA-B	CD3D	0.0531325	mild vs. healthy
B	CD8+ naive T cells	HLA-B	CD3G	-2.19372	mild vs. healthy
B	CD8+ naive T cells	HLA-B	CD8A	0.251384	mild vs. healthy
B	CD8+ NK-like early effector T cells	HLA-B	CD3D	0.0344173	mild vs. healthy
B	CD8+ NK-like early effector T cells	HLA-B	CD8A	0.0197985	mild vs. healthy
B	CD8+ NK-like early effector T cells	HLA-B	KLRD1	-0.0401106	mild vs. healthy
B	CD8+ NK-like TEMRA cells	HLA-B	CD3D	0.169774	mild vs. healthy
B	CD8+ NK-like TEMRA cells	HLA-B	CD3G	0.183891	mild vs. healthy
B	CD8+ NK-like TEMRA cells	HLA-B	CD8A	-0.0369841	mild vs. healthy
B	CD8+ NK-like TEMRA cells	HLA-B	KIR2DL3	1.95147	mild vs. healthy
B	CD8+ NK-like TEMRA cells	HLA-B	KIR3DL1	0.0179217	mild vs. healthy
B	CD8+ NK-like TEMRA cells	HLA-B	KIR3DL2	0.0364233	mild vs. healthy
B	CD8+ NK-like TEMRA cells	HLA-B	KLRD1	0.160687	mild vs. healthy
B	CD8+ TEMRA cells	HLA-B	CD3D	0.173715	mild vs. healthy
B	CD8+ TEMRA cells	HLA-B	CD3G	0.0679031	mild vs. healthy
B	CD8+ TEMRA cells	HLA-B	CD8A	-0.0350548	mild vs. healthy
B	CD8+ TEMRA cells	HLA-B	KLRD1	0.121956	mild vs. healthy
B	Macro	HLA-B	LILRB1	1.9772	mild vs. healthy
B	Mono	HLA-B	LILRB2	0.00222503	mild vs. healthy
B	Neu	HLA-B	LILRB2	-2.13894	mild vs. healthy
B	NK	HLA-B	KLRD1	0.234927	mild vs. healthy
B	CD8+ CD73+ regulatory T cells	HLA-C	CD8A	0.167981	mild vs. healthy
B	CD8+ central memory T cells	HLA-C	CD3D	0.199712	mild vs. healthy
B	CD8+ central memory T cells	HLA-C	CD8A	0.196668	mild vs. healthy
B	CD8+ cycling effector T cells	HLA-C	CD3D	2.71349	mild vs. healthy
B	CD8+ cycling effector T cells	HLA-C	CD3G	-2.28377	mild vs. healthy
B	CD8+ cycling effector T cells	HLA-C	CD8A	-0.0422672	mild vs. healthy
B	CD8+ effector memory T cells 1	HLA-C	CD3D	0.22608	mild vs. healthy
B	CD8+ effector memory T cells 1	HLA-C	CD3G	-2.13526	mild vs. healthy
B	CD8+ effector memory T cells 1	HLA-C	CD8A	0.132717	mild vs. healthy
B	CD8+ effector memory T cells 2	HLA-C	CD3D	0.281617	mild vs. healthy
B	CD8+ effector memory T cells 2	HLA-C	CD3G	0.206272	mild vs. healthy
B	CD8+ effector memory T cells 2	HLA-C	CD8A	0.10968	mild vs. healthy
B	CD8+ naive T cells	HLA-C	CD3D	0.195846	mild vs. healthy
B	CD8+ naive T cells	HLA-C	CD8A	0.394097	mild vs. healthy
B	CD8+ NK-like early effector T cells	HLA-C	CD3D	0.177131	mild vs. healthy
B	CD8+ NK-like early effector T cells	HLA-C	CD8A	0.162512	mild vs. healthy
B	CD8+ NK-like TEMRA cells	HLA-C	CD3D	0.312487	mild vs. healthy
B	CD8+ NK-like TEMRA cells	HLA-C	CD3G	2.42014	mild vs. healthy
B	CD8+ NK-like TEMRA cells	HLA-C	CD8A	0.105729	mild vs. healthy
B	CD8+ NK-like TEMRA cells	HLA-C	KIR2DL3	1.97246	mild vs. healthy
B	CD8+ NK-like TEMRA cells	HLA-C	KIR3DL1	0.160635	mild vs. healthy
B	CD8+ TEMRA cells	HLA-C	CD3D	0.316429	mild vs. healthy
B	CD8+ TEMRA cells	HLA-C	CD3G	0.210617	mild vs. healthy
B	CD8+ TEMRA cells	HLA-C	CD8A	0.107659	mild vs. healthy
B	Macro	HLA-C	LILRB1	1.99819	mild vs. healthy
B	Mono	HLA-C	LILRB2	0.144939	mild vs. healthy
B	Neu	HLA-C	LILRB2	-2.01723	mild vs. healthy
B	NK	HLA-C	KIR2DL3	1.89123	mild vs. healthy
B	B	HLA-DMA	CD74	-0.168834	mild vs. healthy
B	CD4	HLA-DMA	CD74	-1.5395	mild vs. healthy
B	CD8	HLA-DMA	CD74	-0.243033	mild vs. healthy
B	CD8+ central memory T cells	HLA-DMA	CD74	-1.77664	mild vs. healthy
B	CD8+ cycling effector T cells	HLA-DMA	CD74	-0.214529	mild vs. healthy
B	CD8+ effector memory T cells 1	HLA-DMA	CD74	-0.370512	mild vs. healthy
B	CD8+ effector memory T cells 2	HLA-DMA	CD74	-0.208442	mild vs. healthy
B	CD8+ NK-like early effector T cells	HLA-DMA	CD74	-0.290585	mild vs. healthy
B	CD8+ NK-like TEMRA cells	HLA-DMA	CD74	-0.4378	mild vs. healthy
B	CD8+ TEMRA cells	HLA-DMA	CD74	-0.263819	mild vs. healthy
B	DC	HLA-DMA	CD74	-0.15584	mild vs. healthy
B	Epi	HLA-DMA	CD74	2.46032	mild vs. healthy
B	Macro	HLA-DMA	CD74	0.297811	mild vs. healthy
B	Mono	HLA-DMA	CD74	-0.223822	mild vs. healthy
B	Neu	HLA-DMA	CD74	-0.337298	mild vs. healthy
B	NK	HLA-DMA	CD74	-0.128323	mild vs. healthy
B	Plasma	HLA-DMA	CD74	0.0450752	mild vs. healthy
B	B	HLA-DMB	CD74	-0.109301	mild vs. healthy
B	CD8	HLA-DMB	CD74	-0.183499	mild vs. healthy
B	CD8+ cycling effector T cells	HLA-DMB	CD74	-0.154995	mild vs. healthy
B	CD8+ effector memory T cells 1	HLA-DMB	CD74	-0.310979	mild vs. healthy
B	CD8+ effector memory T cells 2	HLA-DMB	CD74	-0.148908	mild vs. healthy
B	CD8+ NK-like early effector T cells	HLA-DMB	CD74	-1.60483	mild vs. healthy
B	CD8+ NK-like TEMRA cells	HLA-DMB	CD74	-0.378267	mild vs. healthy
B	CD8+ TEMRA cells	HLA-DMB	CD74	-0.204286	mild vs. healthy
B	DC	HLA-DMB	CD74	-0.0963063	mild vs. healthy
B	Epi	HLA-DMB	CD74	2.23525	mild vs. healthy
B	Macro	HLA-DMB	CD74	0.357344	mild vs. healthy
B	Mono	HLA-DMB	CD74	-0.164288	mild vs. healthy
B	Neu	HLA-DMB	CD74	-0.277764	mild vs. healthy
B	NK	HLA-DMB	CD74	-0.0687893	mild vs. healthy
B	Plasma	HLA-DMB	CD74	0.104609	mild vs. healthy
B	CD4	HLA-DPA1	CD4	-0.0644744	mild vs. healthy
B	CD8+ naive T cells	HLA-DPA1	CD4	-1.61729	mild vs. healthy
B	DC	HLA-DPA1	CD4	-0.0345657	mild vs. healthy
B	Epi	HLA-DPA1	CD4	1.6502	mild vs. healthy
B	Macro	HLA-DPA1	CD4	0.149896	mild vs. healthy
B	Mono	HLA-DPA1	CD4	0.011139	mild vs. healthy
B	Neu	HLA-DPA1	CD4	0.0934611	mild vs. healthy
B	CD4	HLA-DQA2	CD4	-0.370376	mild vs. healthy
B	CD8+ naive T cells	HLA-DQA2	CD4	-0.879645	mild vs. healthy
B	DC	HLA-DQA2	CD4	-0.340467	mild vs. healthy
B	Epi	HLA-DQA2	CD4	0.60665	mild vs. healthy
B	Macro	HLA-DQA2	CD4	-0.156006	mild vs. healthy
B	Mono	HLA-DQA2	CD4	-0.294763	mild vs. healthy
B	Neu	HLA-DQA2	CD4	-0.21244	mild vs. healthy
B	CD4	HLA-DQB1	CD4	0.0328226	mild vs. healthy
B	CD8+ naive T cells	HLA-DQB1	CD4	-1.10224	mild vs. healthy
B	DC	HLA-DQB1	CD4	0.0627313	mild vs. healthy
B	Epi	HLA-DQB1	CD4	1.23244	mild vs. healthy
B	Macro	HLA-DQB1	CD4	0.247193	mild vs. healthy
B	Mono	HLA-DQB1	CD4	0.108436	mild vs. healthy
B	Neu	HLA-DQB1	CD4	0.190758	mild vs. healthy
B	CD8	HLA-E	CD8A	-1.74014	mild vs. healthy
B	CD8	HLA-E	KLRD1	-1.7444	mild vs. healthy
B	CD8+ CD73+ regulatory T cells	HLA-E	CD8A	-0.0476417	mild vs. healthy
B	CD8+ CD73+ regulatory T cells	HLA-E	KLRC1	-1.46909	mild vs. healthy
B	CD8+ CD73+ regulatory T cells	HLA-E	KLRC2	-1.51991	mild vs. healthy
B	CD8+ CD73+ regulatory T cells	HLA-E	KLRK1	-0.012081	mild vs. healthy
B	CD8+ central memory T cells	HLA-E	CD8A	-0.0189539	mild vs. healthy
B	CD8+ central memory T cells	HLA-E	KLRK1	-0.0656379	mild vs. healthy
B	CD8+ cycling effector T cells	HLA-E	CD8A	-0.25789	mild vs. healthy
B	CD8+ cycling effector T cells	HLA-E	KLRD1	-0.177763	mild vs. healthy
B	CD8+ cycling effector T cells	HLA-E	KLRK1	-0.0352498	mild vs. healthy
B	CD8+ effector memory T cells 1	HLA-E	CD8A	-0.0829056	mild vs. healthy
B	CD8+ effector memory T cells 1	HLA-E	KLRK1	-0.0497806	mild vs. healthy
B	CD8+ effector memory T cells 2	HLA-E	CD8A	-0.105942	mild vs. healthy
B	CD8+ effector memory T cells 2	HLA-E	KLRD1	0.108206	mild vs. healthy
B	CD8+ effector memory T cells 2	HLA-E	KLRK1	0.0576222	mild vs. healthy
B	CD8+ naive T cells	HLA-E	CD8A	0.178475	mild vs. healthy
B	CD8+ naive T cells	HLA-E	KLRK1	0.0458081	mild vs. healthy
B	CD8+ NK-like early effector T cells	HLA-E	CD8A	-0.0531104	mild vs. healthy
B	CD8+ NK-like early effector T cells	HLA-E	KLRC2	-0.17655	mild vs. healthy
B	CD8+ NK-like early effector T cells	HLA-E	KLRD1	-0.11302	mild vs. healthy
B	CD8+ NK-like early effector T cells	HLA-E	KLRK1	-0.0732043	mild vs. healthy
B	CD8+ NK-like TEMRA cells	HLA-E	CD8A	-0.109893	mild vs. healthy
B	CD8+ NK-like TEMRA cells	HLA-E	KIR3DL1	-0.0549872	mild vs. healthy
B	CD8+ NK-like TEMRA cells	HLA-E	KLRC2	-0.0401608	mild vs. healthy
B	CD8+ NK-like TEMRA cells	HLA-E	KLRD1	0.0877779	mild vs. healthy
B	CD8+ NK-like TEMRA cells	HLA-E	KLRK1	-0.106185	mild vs. healthy
B	CD8+ TEMRA cells	HLA-E	CD8A	-0.107964	mild vs. healthy
B	CD8+ TEMRA cells	HLA-E	KLRD1	0.0490468	mild vs. healthy
B	CD8+ TEMRA cells	HLA-E	KLRK1	-0.0371398	mild vs. healthy
B	NK	HLA-E	KIR3DL1	-1.37968	mild vs. healthy
B	NK	HLA-E	KLRC1	-1.39786	mild vs. healthy
B	NK	HLA-E	KLRD1	0.162018	mild vs. healthy
B	CD8+ NK-like early effector T cells	HLA-F	KIR3DL2	-0.593709	mild vs. healthy
B	CD8+ NK-like TEMRA cells	HLA-F	KIR3DL1	-0.0013545	mild vs. healthy
B	CD8+ NK-like TEMRA cells	HLA-F	KIR3DL2	0.017147	mild vs. healthy
B	Macro	HLA-F	LILRB1	0.802238	mild vs. healthy
B	Macro	HLA-F	LILRB2	0.713853	mild vs. healthy
B	Mono	HLA-F	LILRB1	0.698952	mild vs. healthy
B	Mono	HLA-F	LILRB2	-0.0170512	mild vs. healthy
B	Neu	HLA-F	LILRB1	0.833073	mild vs. healthy
B	Neu	HLA-F	LILRB2	-0.983263	mild vs. healthy
B	NK	HLA-F	KIR3DL2	0.64638	mild vs. healthy
B	CD8	ICAM2	ITGAL	-0.458611	mild vs. healthy
B	CD8	ICAM2	ITGB2	-1.09242	mild vs. healthy
B	CD8+ cycling effector T cells	ICAM2	ITGB2	-0.125638	mild vs. healthy
B	CD8+ effector memory T cells 1	ICAM2	ITGB2	-0.127095	mild vs. healthy
B	CD8+ effector memory T cells 2	ICAM2	ITGB2	-0.105165	mild vs. healthy
B	CD8+ NK-like early effector T cells	ICAM2	ITGB2	-0.103191	mild vs. healthy
B	CD8+ NK-like TEMRA cells	ICAM2	ITGB2	-0.0385617	mild vs. healthy
B	CD8+ TEMRA cells	ICAM2	ITGAL	-0.47399	mild vs. healthy
B	CD8+ TEMRA cells	ICAM2	ITGB2	-0.0359189	mild vs. healthy
B	DC	ICAM2	ITGB2	-1.10324	mild vs. healthy
B	Mono	ICAM2	ITGAM	-0.0458678	mild vs. healthy
B	Mono	ICAM2	ITGB2	-0.0711985	mild vs. healthy
B	NK	ICAM2	ITGAL	-0.0906816	mild vs. healthy
B	NK	ICAM2	ITGAM	-0.0901829	mild vs. healthy
B	NK	ICAM2	ITGB2	-0.178631	mild vs. healthy
B	CD8+ cycling effector T cells	ICAM3	ITGB2	-0.161145	mild vs. healthy
B	CD8+ effector memory T cells 1	ICAM3	ITGB2	-0.162602	mild vs. healthy
B	CD8+ effector memory T cells 2	ICAM3	ITGB2	-0.140673	mild vs. healthy
B	CD8+ NK-like early effector T cells	ICAM3	ITGB2	1.25154	mild vs. healthy
B	CD8+ NK-like TEMRA cells	ICAM3	ITGB2	-0.074069	mild vs. healthy
B	CD8+ TEMRA cells	ICAM3	ITGB2	-0.0714262	mild vs. healthy
B	Mono	ICAM3	ITGB2	-0.106706	mild vs. healthy
B	NK	ICAM3	ITGAL	-0.126189	mild vs. healthy
B	NK	ICAM3	ITGB2	-0.214139	mild vs. healthy
B	CD4	IL16	CD4	-0.129808	mild vs. healthy
B	CD4	IL16	KCNA3	-0.0683378	mild vs. healthy
B	CD8	IL16	KCNA3	-0.396293	mild vs. healthy
B	CD8+ CD73+ regulatory T cells	IL16	KCNA3	-0.0734946	mild vs. healthy
B	CD8+ central memory T cells	IL16	KCNA3	-0.115871	mild vs. healthy
B	CD8+ cycling effector T cells	IL16	CCR5	-0.371129	mild vs. healthy
B	CD8+ effector memory T cells 1	IL16	CCR5	-0.397707	mild vs. healthy
B	CD8+ effector memory T cells 1	IL16	KCNA3	-0.111618	mild vs. healthy
B	CD8+ effector memory T cells 2	IL16	CCR5	-0.107071	mild vs. healthy
B	CD8+ effector memory T cells 2	IL16	KCNA3	-0.173091	mild vs. healthy
B	CD8+ naive T cells	IL16	KCNA3	-0.491034	mild vs. healthy
B	CD8+ NK-like early effector T cells	IL16	KCNA3	-0.117233	mild vs. healthy
B	CD8+ NK-like TEMRA cells	IL16	KCNA3	-0.602713	mild vs. healthy
B	CD8+ TEMRA cells	IL16	KCNA3	-0.103675	mild vs. healthy
B	DC	IL16	CD4	-0.0998989	mild vs. healthy
B	Macro	IL16	CD4	0.567176	mild vs. healthy
B	Mega	IL16	KCNA3	-0.103852	mild vs. healthy
B	Mono	IL16	CD4	-0.0541942	mild vs. healthy
B	Neu	IL16	CD4	0.0281278	mild vs. healthy
B	Plasma	IL16	KCNA3	-0.498549	mild vs. healthy
B	B	IL4R	IL2RG	-0.502447	mild vs. healthy
B	CD4	IL4R	IL2RG	-0.55934	mild vs. healthy
B	CD8	IL4R	IL2RG	-0.624171	mild vs. healthy
B	CD8+ CD73+ regulatory T cells	IL4R	IL2RG	-0.0698727	mild vs. healthy
B	CD8+ central memory T cells	IL4R	IL2RG	-0.110522	mild vs. healthy
B	CD8+ cycling effector T cells	IL4R	IL2RG	-0.198212	mild vs. healthy
B	CD8+ effector memory T cells 1	IL4R	IL2RG	-0.136573	mild vs. healthy
B	CD8+ effector memory T cells 2	IL4R	IL2RG	-0.0845184	mild vs. healthy
B	CD8+ naive T cells	IL4R	IL2RG	-0.0828022	mild vs. healthy
B	CD8+ NK-like early effector T cells	IL4R	IL2RG	-0.145809	mild vs. healthy
B	CD8+ NK-like TEMRA cells	IL4R	IL2RG	-1.79794e-05	mild vs. healthy
B	CD8+ TEMRA cells	IL4R	IL2RG	-0.0632305	mild vs. healthy
B	DC	IL4R	IL13RA1	-0.078427	mild vs. healthy
B	DC	IL4R	IL2RG	-0.472123	mild vs. healthy
B	Epi	IL4R	IL13RA1	0.398599	mild vs. healthy
B	Macro	IL4R	IL13RA1	0.438885	mild vs. healthy
B	Mono	IL4R	IL13RA1	-0.0693122	mild vs. healthy
B	Neu	IL4R	IL13RA1	0.0374988	mild vs. healthy
B	NK	IL4R	IL2RG	-0.0603322	mild vs. healthy
B	Plasma	IL4R	IL2RG	-0.508627	mild vs. healthy
B	CD8	ITGB1BP1	ITGB2	-1.04899	mild vs. healthy
B	CD8	ITGB1BP1	ITGB7	-0.378716	mild vs. healthy
B	CD8+ CD73+ regulatory T cells	ITGB1BP1	ITGB7	-0.0594238	mild vs. healthy
B	CD8+ central memory T cells	ITGB1BP1	ITGB1	-0.138767	mild vs. healthy
B	CD8+ central memory T cells	ITGB1BP1	ITGB7	-0.441516	mild vs. healthy
B	CD8+ cycling effector T cells	ITGB1BP1	ITGB1	-0.279358	mild vs. healthy
B	CD8+ cycling effector T cells	ITGB1BP1	ITGB2	-0.0942585	mild vs. healthy
B	CD8+ cycling effector T cells	ITGB1BP1	ITGB7	-0.570045	mild vs. healthy
B	CD8+ effector memory T cells 1	ITGB1BP1	ITGB2	-0.0957154	mild vs. healthy
B	CD8+ effector memory T cells 1	ITGB1BP1	ITGB7	-0.102899	mild vs. healthy
B	CD8+ effector memory T cells 2	ITGB1BP1	ITGB1	-0.247797	mild vs. healthy
B	CD8+ effector memory T cells 2	ITGB1BP1	ITGB2	-0.0737861	mild vs. healthy
B	CD8+ effector memory T cells 2	ITGB1BP1	ITGB7	-0.0480745	mild vs. healthy
B	CD8+ NK-like early effector T cells	ITGB1BP1	ITGB1	0.515959	mild vs. healthy
B	CD8+ NK-like early effector T cells	ITGB1BP1	ITGB2	-0.0718117	mild vs. healthy
B	CD8+ NK-like early effector T cells	ITGB1BP1	ITGB7	-0.129535	mild vs. healthy
B	CD8+ NK-like TEMRA cells	ITGB1BP1	ITGB1	-0.542264	mild vs. healthy
B	CD8+ NK-like TEMRA cells	ITGB1BP1	ITGB2	-0.00718235	mild vs. healthy
B	CD8+ NK-like TEMRA cells	ITGB1BP1	ITGB7	-0.158838	mild vs. healthy
B	CD8+ TEMRA cells	ITGB1BP1	ITGB1	-0.182126	mild vs. healthy
B	CD8+ TEMRA cells	ITGB1BP1	ITGB2	-0.00453955	mild vs. healthy
B	CD8+ TEMRA cells	ITGB1BP1	ITGB7	-0.0763822	mild vs. healthy
B	DC	ITGB1BP1	ITGB2	-1.05982	mild vs. healthy
B	Epi	ITGB1BP1	ITGB4	0.210063	mild vs. healthy
B	Epi	ITGB1BP1	ITGB8	0.323127	mild vs. healthy
B	Macro	ITGB1BP1	ITGB1	0.462823	mild vs. healthy
B	Macro	ITGB1BP1	ITGB5	0.16209	mild vs. healthy
B	Macro	ITGB1BP1	ITGB8	0.169461	mild vs. healthy
B	Mega	ITGB1BP1	ITGB1	-0.125897	mild vs. healthy
B	Mega	ITGB1BP1	ITGB3	-0.244543	mild vs. healthy
B	Mega	ITGB1BP1	ITGB5	-0.0589458	mild vs. healthy
B	Mono	ITGB1BP1	ITGB2	-0.0398192	mild vs. healthy
B	NK	ITGB1BP1	ITGB2	-0.147252	mild vs. healthy
B	NK	ITGB1BP1	ITGB7	-0.0463905	mild vs. healthy
B	Plasma	ITGB1BP1	ITGB1	-0.698778	mild vs. healthy
B	Plasma	ITGB1BP1	ITGB7	0.0148583	mild vs. healthy
B	Mega	ITGB2	ICAM2	1.02562	mild vs. healthy
B	CD4	LGALS9	CD44	0.0486353	mild vs. healthy
B	CD8	LGALS9	PTPRC	-1.19835	mild vs. healthy
B	CD8+ CD73+ regulatory T cells	LGALS9	PTPRC	1.27801	mild vs. healthy
B	CD8+ central memory T cells	LGALS9	PTPRC	-1.20447	mild vs. healthy
B	CD8+ cycling effector T cells	LGALS9	PTPRC	0.101474	mild vs. healthy
B	CD8+ effector memory T cells 1	LGALS9	PTPRC	0.00294692	mild vs. healthy
B	CD8+ effector memory T cells 2	LGALS9	PTPRC	0.0473409	mild vs. healthy
B	CD8+ naive T cells	LGALS9	PTPRC	1.19612	mild vs. healthy
B	CD8+ NK-like early effector T cells	LGALS9	PTPRC	0.0825498	mild vs. healthy
B	CD8+ NK-like TEMRA cells	LGALS9	PTPRC	-0.00308705	mild vs. healthy
B	CD8+ TEMRA cells	LGALS9	PTPRC	0.031523	mild vs. healthy
B	DC	LGALS9	HAVCR2	0.00529284	mild vs. healthy
B	Macro	LGALS9	CD44	-0.220473	mild vs. healthy
B	Macro	LGALS9	CD47	0.625078	mild vs. healthy
B	Macro	LGALS9	HAVCR2	0.61623	mild vs. healthy
B	Mega	LGALS9	CD47	0.1528	mild vs. healthy
B	Mono	LGALS9	CD44	-0.0875712	mild vs. healthy
B	Mono	LGALS9	HAVCR2	-0.199287	mild vs. healthy
B	Neu	LGALS9	CD44	-1.21898	mild vs. healthy
B	Neu	LGALS9	HAVCR2	0.252159	mild vs. healthy
B	NK	LGALS9	CD47	-0.0675126	mild vs. healthy
B	NK	LGALS9	HAVCR2	-0.0190505	mild vs. healthy
B	NK	LGALS9	PTPRC	-1.28684	mild vs. healthy
B	B	MIF	CD74	0.00584852	mild vs. healthy
B	B	MIF	CXCR4	-0.0206889	mild vs. healthy
B	CD4	MIF	CD44	1.27266	mild vs. healthy
B	CD8	MIF	CXCR4	-1.19272	mild vs. healthy
B	CD8+ effector memory T cells 1	MIF	CD74	-2.19781	mild vs. healthy
B	CD8+ effector memory T cells 1	MIF	CXCR4	1.19114	mild vs. healthy
B	CD8+ effector memory T cells 2	MIF	CD74	-0.0337589	mild vs. healthy
B	CD8+ NK-like TEMRA cells	MIF	CD74	-2.14539	mild vs. healthy
B	DC	MIF	CD74	0.0188428	mild vs. healthy
B	Epi	MIF	CD74	2.45234	mild vs. healthy
B	Macro	MIF	CD44	-0.215539	mild vs. healthy
B	Macro	MIF	CD74	0.472493	mild vs. healthy
B	Mega	MIF	CXCR2	-0.803331	mild vs. healthy
B	Mono	MIF	CD44	-0.0826374	mild vs. healthy
B	Mono	MIF	CD74	-0.049139	mild vs. healthy
B	Neu	MIF	CD44	-1.73724	mild vs. healthy
B	Neu	MIF	CD74	-0.162615	mild vs. healthy
B	Plasma	MIF	CD74	0.219758	mild vs. healthy
B	Epi	NOTCH2	DLL1	0.122117	mild vs. healthy
B	Neu	NOTCH2	DLL1	0.22282	mild vs. healthy
B	Epi	PDCD6IP	EGFR	0.22807	mild vs. healthy
B	CD8+ NK-like early effector T cells	PDGFA	EPHA4	-0.44582	mild vs. healthy
B	DC	PDGFA	AXL	-0.712133	mild vs. healthy
B	DC	PDGFA	CSF1R	-0.610953	mild vs. healthy
B	DC	PDGFA	FLT3	-0.610403	mild vs. healthy
B	DC	PDGFA	INSR	-0.419962	mild vs. healthy
B	Macro	PDGFA	AXL	-1.05983	mild vs. healthy
B	Macro	PDGFA	PTK7	-0.456225	mild vs. healthy
B	Mega	PDGFA	PDGFRA	-0.463071	mild vs. healthy
B	Mono	PDGFA	AXL	-0.928213	mild vs. healthy
B	Mono	PDGFA	CSF1R	-0.657411	mild vs. healthy
B	Mono	PDGFA	INSR	-0.442622	mild vs. healthy
B	Neu	PDGFA	CSF1R	-0.654583	mild vs. healthy
B	Neu	PDGFA	EPHB2	-0.457553	mild vs. healthy
B	Neu	PDGFA	MERTK	-0.447217	mild vs. healthy
B	Neu	PDGFA	RYK	-0.476274	mild vs. healthy
B	Neu	PDGFA	TIE1	-0.42636	mild vs. healthy
B	NK	PDGFA	ERBB2	-0.463058	mild vs. healthy
B	Plasma	PDGFA	LTK	-0.422691	mild vs. healthy
B	Epi	PNOC	GRM7	0.243745	mild vs. healthy
B	B	PTPRC	CD22	-1.16472	mild vs. healthy
B	Macro	PTPRC	MRC1	1.14778	mild vs. healthy
B	NK	PTPRC	CD247	-0.25582	mild vs. healthy
B	CD4	SELL	SELPLG	-0.970454	mild vs. healthy
B	CD8	SELL	SELPLG	-0.957276	mild vs. healthy
B	CD8+ CD73+ regulatory T cells	SELL	SELPLG	-0.0691541	mild vs. healthy
B	CD8+ central memory T cells	SELL	SELPLG	-0.0773375	mild vs. healthy
B	CD8+ cycling effector T cells	SELL	SELPLG	-0.145814	mild vs. healthy
B	CD8+ effector memory T cells 1	SELL	SELPLG	-0.0719665	mild vs. healthy
B	CD8+ effector memory T cells 2	SELL	SELPLG	-0.12675	mild vs. healthy
B	CD8+ naive T cells	SELL	SELPLG	-0.0716991	mild vs. healthy
B	CD8+ NK-like early effector T cells	SELL	SELPLG	-0.136408	mild vs. healthy
B	CD8+ NK-like TEMRA cells	SELL	SELPLG	-0.139463	mild vs. healthy
B	CD8+ TEMRA cells	SELL	SELPLG	-0.138684	mild vs. healthy
B	DC	SELL	SELPLG	-0.955793	mild vs. healthy
B	Epi	SELL	PODXL	0.549631	mild vs. healthy
B	Macro	SELL	SELPLG	0.794766	mild vs. healthy
B	Mono	SELL	SELPLG	-0.919078	mild vs. healthy
B	NK	SELL	SELPLG	-0.106727	mild vs. healthy
B	Epi	SEMA4B	DCBLD2	0.290479	mild vs. healthy
B	Macro	SEMA4B	DCBLD2	0.161554	mild vs. healthy
B	Neu	SEMA4B	DCBLD2	0.174472	mild vs. healthy
B	B	ST6GAL1	CD22	-0.0402675	mild vs. healthy
B	Epi	ST6GAL1	EGFR	0.264943	mild vs. healthy
B	Macro	ST6GAL1	CD22	0.210653	mild vs. healthy
B	Plasma	ST6GAL1	CD22	0.227457	mild vs. healthy
B	B	TGFB1	CXCR4	-0.0482515	mild vs. healthy
B	CD8+ central memory T cells	TGFB1	ITGB1	-0.737854	mild vs. healthy
B	CD8+ cycling effector T cells	TGFB1	ITGB1	-0.906142	mild vs. healthy
B	CD8+ effector memory T cells 2	TGFB1	ITGB1	-0.799539	mild vs. healthy
B	CD8+ TEMRA cells	TGFB1	ITGB1	-0.166111	mild vs. healthy
B	DC	TGFB1	APP	-0.0532291	mild vs. healthy
B	Epi	TGFB1	APP	0.448861	mild vs. healthy
B	Epi	TGFB1	ITGB8	0.373521	mild vs. healthy
B	Macro	TGFB1	ENG	0.415279	mild vs. healthy
B	Mega	TGFB1	APP	0.0810561	mild vs. healthy
B	Mega	TGFB1	ITGB1	-0.109882	mild vs. healthy
B	Mega	TGFB1	ITGB3	-0.228527	mild vs. healthy
B	Mega	TGFB1	ITGB5	-0.342856	mild vs. healthy
B	NK	TGFB1	TGFBR3	-0.479748	mild vs. healthy
B	B	TNFRSF14	BTLA	-0.00508511	mild vs. healthy
B	B	TNFRSF14	TRAF5	-0.0528086	mild vs. healthy
B	CD4	TNFRSF14	TRAF5	-0.378901	mild vs. healthy
B	CD8	TNFRSF14	CD160	-0.0487789	mild vs. healthy
B	CD8+ CD73+ regulatory T cells	TNFRSF14	TRAF5	-0.0599005	mild vs. healthy
B	CD8+ central memory T cells	TNFRSF14	TRAF5	-0.0565658	mild vs. healthy
B	CD8+ effector memory T cells 1	TNFRSF14	CD160	-0.0228801	mild vs. healthy
B	CD8+ effector memory T cells 1	TNFRSF14	TRAF5	-0.0648616	mild vs. healthy
B	CD8+ effector memory T cells 2	TNFRSF14	CD160	0.406438	mild vs. healthy
B	CD8+ effector memory T cells 2	TNFRSF14	TRAF5	-0.0992209	mild vs. healthy
B	CD8+ naive T cells	TNFRSF14	TRAF5	-0.398614	mild vs. healthy
B	CD8+ NK-like early effector T cells	TNFRSF14	TRAF5	-0.0962851	mild vs. healthy
B	CD8+ NK-like TEMRA cells	TNFRSF14	CD160	-0.00936394	mild vs. healthy
B	CD8+ NK-like TEMRA cells	TNFRSF14	TRAF5	-0.0630251	mild vs. healthy
B	CD8+ TEMRA cells	TNFRSF14	CD160	0.37718	mild vs. healthy
B	CD8+ TEMRA cells	TNFRSF14	TRAF5	-0.38107	mild vs. healthy
B	NK	TNFRSF14	CD160	-0.0406131	mild vs. healthy
B	Plasma	TNFRSF14	BTLA	-0.0425119	mild vs. healthy
B	Macro	TNFRSF1B	TNFRSF1A	0.44756	mild vs. healthy
B	B	TNFSF13B	CD40	-0.657207	mild vs. healthy
B	B	TNFSF13B	TNFRSF13B	-0.554745	mild vs. healthy
B	B	TNFSF13B	TNFRSF13C	-0.554927	mild vs. healthy
B	DC	TNFSF13B	CD40	0.347672	mild vs. healthy
B	DC	TNFSF13B	TFRC	-0.874147	mild vs. healthy
B	Macro	TNFSF13B	CD40	0.500567	mild vs. healthy
B	Macro	TNFSF13B	TFRC	0.695815	mild vs. healthy
B	Mega	TNFSF13B	CD40	-0.922804	mild vs. healthy
B	Plasma	TNFSF13B	TFRC	-1.00226	mild vs. healthy
B	Plasma	TNFSF13B	TNFRSF13B	-0.590318	mild vs. healthy
B	Plasma	TNFSF13B	TNFRSF13C	0.444859	mild vs. healthy
B	Plasma	TNFSF13B	TNFRSF17	-0.535703	mild vs. healthy
B	Macro	YBX1	NOTCH1	1.02356	mild vs. healthy
B	Mono	YBX1	NOTCH1	0.20344	mild vs. healthy
B	Neu	YBX1	NOTCH1	1.13291	mild vs. healthy
CD4	CD4	ADAM10	CD44	0.0147487	mild vs. healthy
CD4	CD4	ADAM10	IL6R	-0.0304017	mild vs. healthy
CD4	CD8+ CD73+ regulatory T cells	ADAM10	TSPAN5	-0.224691	mild vs. healthy
CD4	CD8+ cycling effector T cells	ADAM10	TSPAN5	-0.000830847	mild vs. healthy
CD4	CD8+ effector memory T cells 1	ADAM10	TSPAN5	-0.0158227	mild vs. healthy
CD4	CD8+ effector memory T cells 2	ADAM10	TSPAN17	-0.0103546	mild vs. healthy
CD4	CD8+ effector memory T cells 2	ADAM10	TSPAN5	-0.256382	mild vs. healthy
CD4	CD8+ naive T cells	ADAM10	IL6R	-0.0550119	mild vs. healthy
CD4	CD8+ NK-like early effector T cells	ADAM10	TSPAN5	-0.228663	mild vs. healthy
CD4	DC	ADAM10	APP	-0.0644871	mild vs. healthy
CD4	DC	ADAM10	AXL	0.0931081	mild vs. healthy
CD4	DC	ADAM10	IL6R	-0.112027	mild vs. healthy
CD4	DC	ADAM10	NOTCH2	-0.0868223	mild vs. healthy
CD4	Epi	ADAM10	APP	0.452486	mild vs. healthy
CD4	Epi	ADAM10	AXL	0.685166	mild vs. healthy
CD4	Epi	ADAM10	CDH1	0.415234	mild vs. healthy
CD4	Epi	ADAM10	DLL1	0.187251	mild vs. healthy
CD4	Epi	ADAM10	ERBB2	0.304991	mild vs. healthy
CD4	Epi	ADAM10	MET	0.250617	mild vs. healthy
CD4	Epi	ADAM10	TSPAN12	0.184658	mild vs. healthy
CD4	Epi	ADAM10	TSPAN15	0.215684	mild vs. healthy
CD4	Macro	ADAM10	APP	0.334366	mild vs. healthy
CD4	Macro	ADAM10	AXL	-0.0544934	mild vs. healthy
CD4	Macro	ADAM10	CD44	-0.254359	mild vs. healthy
CD4	Macro	ADAM10	GPNMB	0.985511	mild vs. healthy
CD4	Macro	ADAM10	NOTCH1	0.208442	mild vs. healthy
CD4	Macro	ADAM10	NOTCH2	0.3211	mild vs. healthy
CD4	Macro	ADAM10	TREM2	0.45487	mild vs. healthy
CD4	Macro	ADAM10	TSPAN15	0.197362	mild vs. healthy
CD4	Mega	ADAM10	APP	0.0697982	mild vs. healthy
CD4	Mono	ADAM10	APP	-0.0318242	mild vs. healthy
CD4	Mono	ADAM10	AXL	0.139353	mild vs. healthy
CD4	Mono	ADAM10	CD44	-0.121458	mild vs. healthy
CD4	Mono	ADAM10	GPNMB	0.221102	mild vs. healthy
CD4	Mono	ADAM10	IL6R	-0.0741095	mild vs. healthy
CD4	Mono	ADAM10	NOTCH1	-0.000840697	mild vs. healthy
CD4	Mono	ADAM10	NOTCH2	-0.0345942	mild vs. healthy
CD4	Neu	ADAM10	APP	-0.430198	mild vs. healthy
CD4	Neu	ADAM10	AXL	1.26852	mild vs. healthy
CD4	Neu	ADAM10	CD44	-1.24614	mild vs. healthy
CD4	Neu	ADAM10	DLL1	0.287954	mild vs. healthy
CD4	Neu	ADAM10	IL6R	-0.00397597	mild vs. healthy
CD4	Neu	ADAM10	NOTCH1	0.317797	mild vs. healthy
CD4	Neu	ADAM10	NOTCH2	-0.272828	mild vs. healthy
CD4	NK	ADAM10	ERBB2	-0.016498	mild vs. healthy
CD4	Plasma	ADAM10	IL6R	-0.307077	mild vs. healthy
CD4	Macro	ANXA1	FPR1	-0.404928	mild vs. healthy
CD4	Macro	ANXA1	FPR3	0.920037	mild vs. healthy
CD4	Mono	ANXA1	FPR1	-0.294153	mild vs. healthy
CD4	Neu	ANXA1	FPR1	-1.22142	mild vs. healthy
CD4	Mono	ANXA2	TLR2	0.0379193	mild vs. healthy
CD4	Neu	ANXA2	TLR2	0.672996	mild vs. healthy
CD4	B	APP	CD74	-0.0549564	mild vs. healthy
CD4	B	APP	NCSTN	-0.168328	mild vs. healthy
CD4	B	APP	RPSA	-0.0318968	mild vs. healthy
CD4	CD4	APP	LRP10	-0.0438347	mild vs. healthy
CD4	CD4	APP	PTGER2	-0.286902	mild vs. healthy
CD4	CD4	APP	RPSA	-0.00745978	mild vs. healthy
CD4	CD8	APP	LRP10	-0.0305701	mild vs. healthy
CD4	CD8	APP	PTGER2	-0.288557	mild vs. healthy
CD4	CD8	APP	RPSA	-0.0300213	mild vs. healthy
CD4	CD8+ CD73+ regulatory T cells	APP	PTGER2	-0.000424158	mild vs. healthy
CD4	CD8+ CD73+ regulatory T cells	APP	RPSA	-0.00829977	mild vs. healthy
CD4	CD8+ central memory T cells	APP	LRP10	-0.372452	mild vs. healthy
CD4	CD8+ central memory T cells	APP	PTGER2	-0.0394338	mild vs. healthy
CD4	CD8+ central memory T cells	APP	RPSA	0.042533	mild vs. healthy
CD4	CD8+ cycling effector T cells	APP	CD74	1.46756	mild vs. healthy
CD4	CD8+ cycling effector T cells	APP	PTGER2	-0.44979	mild vs. healthy
CD4	CD8+ cycling effector T cells	APP	RPSA	-0.0950616	mild vs. healthy
CD4	CD8+ effector memory T cells 1	APP	CD74	-0.256634	mild vs. healthy
CD4	CD8+ effector memory T cells 1	APP	LRP10	-0.341143	mild vs. healthy
CD4	CD8+ effector memory T cells 1	APP	NCSTN	-0.198325	mild vs. healthy
CD4	CD8+ effector memory T cells 1	APP	PTGER2	0.00230635	mild vs. healthy
CD4	CD8+ effector memory T cells 1	APP	RPSA	-0.027375	mild vs. healthy
CD4	CD8+ effector memory T cells 2	APP	CD74	-0.0945638	mild vs. healthy
CD4	CD8+ effector memory T cells 2	APP	LRP10	-0.368268	mild vs. healthy
CD4	CD8+ effector memory T cells 2	APP	PTGER2	0.327147	mild vs. healthy
CD4	CD8+ effector memory T cells 2	APP	RPSA	-0.0853914	mild vs. healthy
CD4	CD8+ naive T cells	APP	RPSA	-0.000358721	mild vs. healthy
CD4	CD8+ NK-like early effector T cells	APP	LRP10	-0.42555	mild vs. healthy
CD4	CD8+ NK-like early effector T cells	APP	PTGER2	-0.023228	mild vs. healthy
CD4	CD8+ NK-like early effector T cells	APP	RPSA	-0.0070847	mild vs. healthy
CD4	CD8+ NK-like TEMRA cells	APP	CD74	-1.60676	mild vs. healthy
CD4	CD8+ NK-like TEMRA cells	APP	LRP10	-0.348939	mild vs. healthy
CD4	CD8+ NK-like TEMRA cells	APP	NCSTN	-0.00577184	mild vs. healthy
CD4	CD8+ NK-like TEMRA cells	APP	PTGER2	-0.132186	mild vs. healthy
CD4	CD8+ NK-like TEMRA cells	APP	RPSA	-0.0832829	mild vs. healthy
CD4	CD8+ TEMRA cells	APP	LRP10	-0.366149	mild vs. healthy
CD4	CD8+ TEMRA cells	APP	NCSTN	-0.0361382	mild vs. healthy
CD4	CD8+ TEMRA cells	APP	PTGER2	-0.00634985	mild vs. healthy
CD4	CD8+ TEMRA cells	APP	RPSA	-0.0755826	mild vs. healthy
CD4	DC	APP	APLP2	-0.0728685	mild vs. healthy
CD4	DC	APP	CD74	-0.0419621	mild vs. healthy
CD4	DC	APP	LRP1	-0.047347	mild vs. healthy
CD4	DC	APP	NCSTN	-0.0719921	mild vs. healthy
CD4	DC	APP	NOTCH2	-0.108807	mild vs. healthy
CD4	DC	APP	TNFRSF21	-0.0203432	mild vs. healthy
CD4	DC	APP	VLDLR	0.109605	mild vs. healthy
CD4	Epi	APP	APLP2	0.468233	mild vs. healthy
CD4	Epi	APP	CD74	1.85291	mild vs. healthy
CD4	Epi	APP	GPC1	0.100442	mild vs. healthy
CD4	Epi	APP	GRM7	0.148216	mild vs. healthy
CD4	Epi	APP	LRP1	0.196528	mild vs. healthy
CD4	Epi	APP	LRP10	0.330222	mild vs. healthy
CD4	Epi	APP	LRP6	0.111437	mild vs. healthy
CD4	Epi	APP	NCSTN	0.206734	mild vs. healthy
CD4	Epi	APP	TNFRSF21	0.22995	mild vs. healthy
CD4	Epi	APP	TSPAN12	0.115152	mild vs. healthy
CD4	Epi	APP	TSPAN15	0.146179	mild vs. healthy
CD4	Epi	APP	VLDLR	0.189526	mild vs. healthy
CD4	Macro	APP	APLP2	-0.0996072	mild vs. healthy
CD4	Macro	APP	CD74	0.411689	mild vs. healthy
CD4	Macro	APP	FPR2	0.204442	mild vs. healthy
CD4	Macro	APP	LRP1	0.0661385	mild vs. healthy
CD4	Macro	APP	LRP10	0.321467	mild vs. healthy
CD4	Macro	APP	NCSTN	0.364497	mild vs. healthy
CD4	Macro	APP	NOTCH2	0.251594	mild vs. healthy
CD4	Macro	APP	PTGER2	-0.581899	mild vs. healthy
CD4	Macro	APP	TNFRSF21	0.107441	mild vs. healthy
CD4	Macro	APP	TSPAN15	0.127856	mild vs. healthy
CD4	Macro	APP	VLDLR	0.120968	mild vs. healthy
CD4	Mega	APP	LRP10	0.291274	mild vs. healthy
CD4	Mono	APP	APLP2	0.0658841	mild vs. healthy
CD4	Mono	APP	CD74	-0.109944	mild vs. healthy
CD4	Mono	APP	FPR2	-0.0418712	mild vs. healthy
CD4	Mono	APP	LRP1	-0.0830906	mild vs. healthy
CD4	Mono	APP	NCSTN	0.0115825	mild vs. healthy
CD4	Mono	APP	NOTCH2	-0.0565785	mild vs. healthy
CD4	Mono	APP	VLDLR	0.14247	mild vs. healthy
CD4	Neu	APP	APLP2	-0.130744	mild vs. healthy
CD4	Neu	APP	CD74	-0.22342	mild vs. healthy
CD4	Neu	APP	FPR2	0.0561145	mild vs. healthy
CD4	Neu	APP	LRP1	0.0283557	mild vs. healthy
CD4	Neu	APP	NCSTN	0.135572	mild vs. healthy
CD4	Neu	APP	NOTCH2	-0.294812	mild vs. healthy
CD4	Neu	APP	VLDLR	0.31518	mild vs. healthy
CD4	NK	APP	LRP10	-0.0286992	mild vs. healthy
CD4	NK	APP	NCSTN	-0.171771	mild vs. healthy
CD4	NK	APP	PTGER2	-0.0124798	mild vs. healthy
CD4	Plasma	APP	CD74	0.158953	mild vs. healthy
CD4	Plasma	APP	NCSTN	-0.210877	mild vs. healthy
CD4	CD8+ CD73+ regulatory T cells	AXL	IL2RG	0.0590166	mild vs. healthy
CD4	CD8+ central memory T cells	AXL	IL2RG	0.0183669	mild vs. healthy
CD4	CD8+ cycling effector T cells	AXL	IL2RG	-0.0693228	mild vs. healthy
CD4	CD8+ effector memory T cells 1	AXL	IL2RG	-0.00768418	mild vs. healthy
CD4	CD8+ effector memory T cells 2	AXL	IL2RG	0.044371	mild vs. healthy
CD4	CD8+ naive T cells	AXL	IL2RG	0.0460871	mild vs. healthy
CD4	CD8+ NK-like early effector T cells	AXL	IL2RG	-0.01692	mild vs. healthy
CD4	CD8+ NK-like TEMRA cells	AXL	IL2RG	0.128871	mild vs. healthy
CD4	CD8+ TEMRA cells	AXL	IL2RG	0.0656588	mild vs. healthy
CD4	DC	AXL	IL15RA	0.304995	mild vs. healthy
CD4	Epi	AXL	ITGB4	0.372743	mild vs. healthy
CD4	Macro	AXL	IL15RA	0.415082	mild vs. healthy
CD4	Mono	AXL	IL15RA	0.310171	mild vs. healthy
CD4	Neu	AXL	IL15RA	-0.409302	mild vs. healthy
CD4	NK	AXL	IL2RG	-0.523492	mild vs. healthy
CD4	CD4	B2M	CD3D	0.0543223	mild vs. healthy
CD4	CD4	B2M	CD3G	0.0464315	mild vs. healthy
CD4	CD8	B2M	CD247	-0.174415	mild vs. healthy
CD4	CD8	B2M	CD3D	-2.99479	mild vs. healthy
CD4	CD8	B2M	CD3G	-2.81824	mild vs. healthy
CD4	CD8	B2M	HLA-E	-3.8127	mild vs. healthy
CD4	CD8	B2M	KIR2DL3	-2.49922	mild vs. healthy
CD4	CD8	B2M	KLRC1	-2.47976	mild vs. healthy
CD4	CD8	B2M	KLRC2	-2.47245	mild vs. healthy
CD4	CD8	B2M	KLRD1	-0.0757276	mild vs. healthy
CD4	CD8+ CD73+ regulatory T cells	B2M	CD3D	0.0128284	mild vs. healthy
CD4	CD8+ CD73+ regulatory T cells	B2M	CD3G	-0.0247223	mild vs. healthy
CD4	CD8+ CD73+ regulatory T cells	B2M	HLA-E	-3.79094	mild vs. healthy
CD4	CD8+ CD73+ regulatory T cells	B2M	KLRC1	-0.0916824	mild vs. healthy
CD4	CD8+ CD73+ regulatory T cells	B2M	KLRC2	-2.70132	mild vs. healthy
CD4	CD8+ CD73+ regulatory T cells	B2M	KLRD1	-2.78847	mild vs. healthy
CD4	CD8+ central memory T cells	B2M	CD3D	-0.0279677	mild vs. healthy
CD4	CD8+ central memory T cells	B2M	CD3G	0.0239582	mild vs. healthy
CD4	CD8+ central memory T cells	B2M	HLA-E	-3.79106	mild vs. healthy
CD4	CD8+ cycling effector T cells	B2M	CD3D	0.126858	mild vs. healthy
CD4	CD8+ cycling effector T cells	B2M	CD3G	-0.184566	mild vs. healthy
CD4	CD8+ cycling effector T cells	B2M	KLRC2	-2.55209	mild vs. healthy
CD4	CD8+ cycling effector T cells	B2M	KLRD1	-0.18982	mild vs. healthy
CD4	CD8+ cycling effector T cells	B2M	LILRB1	-2.60187	mild vs. healthy
CD4	CD8+ effector memory T cells 1	B2M	CD3D	-0.00159882	mild vs. healthy
CD4	CD8+ effector memory T cells 1	B2M	CD3G	-0.0685729	mild vs. healthy
CD4	CD8+ effector memory T cells 1	B2M	HLA-E	-0.043978	mild vs. healthy
CD4	CD8+ effector memory T cells 1	B2M	KLRD1	2.83785	mild vs. healthy
CD4	CD8+ effector memory T cells 2	B2M	CD247	-0.0521015	mild vs. healthy
CD4	CD8+ effector memory T cells 2	B2M	CD3D	0.0539377	mild vs. healthy
CD4	CD8+ effector memory T cells 2	B2M	CD3G	-0.0214074	mild vs. healthy
CD4	CD8+ effector memory T cells 2	B2M	HLA-E	0.02299	mild vs. healthy
CD4	CD8+ effector memory T cells 2	B2M	KLRC1	-2.5509	mild vs. healthy
CD4	CD8+ effector memory T cells 2	B2M	KLRD1	0.0961495	mild vs. healthy
CD4	CD8+ naive T cells	B2M	CD3D	-0.0318333	mild vs. healthy
CD4	CD8+ naive T cells	B2M	CD3G	-0.0673714	mild vs. healthy
CD4	CD8+ NK-like early effector T cells	B2M	CD3D	-0.0505485	mild vs. healthy
CD4	CD8+ NK-like early effector T cells	B2M	CD3G	0.102811	mild vs. healthy
CD4	CD8+ NK-like early effector T cells	B2M	HLA-E	-0.0289958	mild vs. healthy
CD4	CD8+ NK-like early effector T cells	B2M	KIR2DL1	-2.51509	mild vs. healthy
CD4	CD8+ NK-like early effector T cells	B2M	KLRC2	-0.188606	mild vs. healthy
CD4	CD8+ NK-like early effector T cells	B2M	KLRD1	-0.125076	mild vs. healthy
CD4	CD8+ NK-like TEMRA cells	B2M	CD247	-0.00430411	mild vs. healthy
CD4	CD8+ NK-like TEMRA cells	B2M	CD3D	0.0848079	mild vs. healthy
CD4	CD8+ NK-like TEMRA cells	B2M	CD3G	0.0989257	mild vs. healthy
CD4	CD8+ NK-like TEMRA cells	B2M	HLA-E	-0.0390922	mild vs. healthy
CD4	CD8+ NK-like TEMRA cells	B2M	KIR2DL3	2.74824	mild vs. healthy
CD4	CD8+ NK-like TEMRA cells	B2M	KIR3DL1	-0.0670441	mild vs. healthy
CD4	CD8+ NK-like TEMRA cells	B2M	KLRC2	-0.0522176	mild vs. healthy
CD4	CD8+ NK-like TEMRA cells	B2M	KLRD1	0.0757211	mild vs. healthy
CD4	CD8+ NK-like TEMRA cells	B2M	LILRB1	-2.5417	mild vs. healthy
CD4	CD8+ TEMRA cells	B2M	CD247	-0.0359118	mild vs. healthy
CD4	CD8+ TEMRA cells	B2M	CD3D	0.0887497	mild vs. healthy
CD4	CD8+ TEMRA cells	B2M	CD3G	-0.0170627	mild vs. healthy
CD4	CD8+ TEMRA cells	B2M	HLA-E	-0.00214566	mild vs. healthy
CD4	CD8+ TEMRA cells	B2M	KLRC2	2.58172	mild vs. healthy
CD4	CD8+ TEMRA cells	B2M	KLRD1	0.0369899	mild vs. healthy
CD4	CD8+ TEMRA cells	B2M	LILRB1	-2.55978	mild vs. healthy
CD4	DC	B2M	LILRB1	-2.52389	mild vs. healthy
CD4	DC	B2M	LILRB2	-2.65322	mild vs. healthy
CD4	Macro	B2M	LILRB1	2.77397	mild vs. healthy
CD4	Macro	B2M	LILRB2	-0.103666	mild vs. healthy
CD4	Macro	B2M	TFRC	2.83139	mild vs. healthy
CD4	Mega	B2M	HLA-E	-0.156504	mild vs. healthy
CD4	Mono	B2M	LILRB1	0.0584006	mild vs. healthy
CD4	Mono	B2M	LILRB2	-0.0827408	mild vs. healthy
CD4	Neu	B2M	LILRB1	2.8048	mild vs. healthy
CD4	Neu	B2M	LILRB2	-3.02068	mild vs. healthy
CD4	NK	B2M	CD247	-0.104646	mild vs. healthy
CD4	NK	B2M	HLA-E	0.0579159	mild vs. healthy
CD4	NK	B2M	KIR2DL1	0.0419562	mild vs. healthy
CD4	NK	B2M	KIR2DL3	0.0160367	mild vs. healthy
CD4	NK	B2M	KIR3DL1	-2.56109	mild vs. healthy
CD4	NK	B2M	KLRC1	-0.0277945	mild vs. healthy
CD4	NK	B2M	KLRC2	-2.47816	mild vs. healthy
CD4	NK	B2M	KLRD1	0.149962	mild vs. healthy
CD4	Plasma	B2M	TFRC	-2.56564	mild vs. healthy
CD4	CD8	BAG6	NCR3	-0.0817001	mild vs. healthy
CD4	CD8+ central memory T cells	BAG6	NCR3	0.281812	mild vs. healthy
CD4	CD8+ effector memory T cells 1	BAG6	NCR3	0.289301	mild vs. healthy
CD4	CD8+ NK-like early effector T cells	BAG6	NCR3	0.0146343	mild vs. healthy
CD4	CD8+ NK-like TEMRA cells	BAG6	NCR3	-0.00894828	mild vs. healthy
CD4	CD8+ TEMRA cells	BAG6	NCR3	0.275085	mild vs. healthy
CD4	NK	BAG6	NCR3	-0.0173634	mild vs. healthy
CD4	DC	BST2	LILRA4	0.0614029	mild vs. healthy
CD4	Macro	CALR	LRP1	0.0302519	mild vs. healthy
CD4	Macro	CALR	SCARF1	-0.543398	mild vs. healthy
CD4	Mega	CALR	ITGA2B	-0.263623	mild vs. healthy
CD4	Mega	CALR	MPL	-0.185792	mild vs. healthy
CD4	Mono	CALR	LRP1	-0.118977	mild vs. healthy
CD4	Neu	CALR	LRP1	-0.00753087	mild vs. healthy
CD4	Neu	CALR	SCARF1	0.600746	mild vs. healthy
CD4	CD4	CD2	CD48	-0.0319366	mild vs. healthy
CD4	CD8	CD2	CD48	-1.06982	mild vs. healthy
CD4	CD8+ CD73+ regulatory T cells	CD2	CD48	0.0280424	mild vs. healthy
CD4	CD8+ central memory T cells	CD2	CD48	0.11052	mild vs. healthy
CD4	CD8+ effector memory T cells 1	CD2	CD48	0.00451073	mild vs. healthy
CD4	CD8+ effector memory T cells 2	CD2	CD48	0.0293812	mild vs. healthy
CD4	CD8+ naive T cells	CD2	CD48	0.0408074	mild vs. healthy
CD4	CD8+ NK-like early effector T cells	CD2	CD48	0.0199871	mild vs. healthy
CD4	CD8+ NK-like TEMRA cells	CD2	CD48	-0.0130373	mild vs. healthy
CD4	CD8+ TEMRA cells	CD2	CD48	0.00613714	mild vs. healthy
CD4	Mono	CD2	CD48	-1.07266	mild vs. healthy
CD4	DC	CD226	NECTIN2	0.167322	mild vs. healthy
CD4	Epi	CD226	NECTIN2	0.222549	mild vs. healthy
CD4	Macro	CD226	NECTIN2	0.199122	mild vs. healthy
CD4	Macro	CD226	PVR	0.110998	mild vs. healthy
CD4	Mono	CD226	NECTIN2	0.105223	mild vs. healthy
CD4	Neu	CD226	NECTIN2	0.160648	mild vs. healthy
CD4	Neu	CD226	PVR	0.145275	mild vs. healthy
CD4	B	CD28	CD86	-0.264902	mild vs. healthy
CD4	CD4	CD28	CD247	-0.106284	mild vs. healthy
CD4	CD4	CD28	CD4	-0.0946272	mild vs. healthy
CD4	CD8	CD28	CD247	-0.208309	mild vs. healthy
CD4	CD8+ CD73+ regulatory T cells	CD28	CD247	-0.0545778	mild vs. healthy
CD4	CD8+ central memory T cells	CD28	CD247	0.505973	mild vs. healthy
CD4	CD8+ cycling effector T cells	CD28	CD247	-0.133521	mild vs. healthy
CD4	CD8+ effector memory T cells 1	CD28	CD247	-0.0952052	mild vs. healthy
CD4	CD8+ effector memory T cells 2	CD28	CD247	-0.0859955	mild vs. healthy
CD4	CD8+ naive T cells	CD28	CD247	-0.103679	mild vs. healthy
CD4	CD8+ naive T cells	CD28	CD4	-0.279948	mild vs. healthy
CD4	CD8+ NK-like early effector T cells	CD28	CD247	0.532026	mild vs. healthy
CD4	CD8+ NK-like TEMRA cells	CD28	CD247	-0.0381981	mild vs. healthy
CD4	CD8+ TEMRA cells	CD28	CD247	-0.0698057	mild vs. healthy
CD4	DC	CD28	CD4	-0.0647185	mild vs. healthy
CD4	DC	CD28	CD86	-0.0610764	mild vs. healthy
CD4	Epi	CD28	CD4	0.282701	mild vs. healthy
CD4	Macro	CD28	CD4	0.482699	mild vs. healthy
CD4	Macro	CD28	CD80	0.258484	mild vs. healthy
CD4	Macro	CD28	CD86	-0.0738305	mild vs. healthy
CD4	Mono	CD28	CD4	-0.0190138	mild vs. healthy
CD4	Mono	CD28	CD86	-0.0740785	mild vs. healthy
CD4	Neu	CD28	CD4	0.0633083	mild vs. healthy
CD4	Neu	CD28	CD86	0.128577	mild vs. healthy
CD4	NK	CD28	CD247	-0.13854	mild vs. healthy
CD4	Plasma	CD28	CD86	0.018378	mild vs. healthy
CD4	B	CD40LG	CD40	-0.113165	mild vs. healthy
CD4	CD8	CD40LG	ITGAM	-0.335442	mild vs. healthy
CD4	CD8	CD40LG	ITGB2	-0.294536	mild vs. healthy
CD4	CD8+ cycling effector T cells	CD40LG	ITGAM	0.211567	mild vs. healthy
CD4	CD8+ cycling effector T cells	CD40LG	ITGB2	-0.120687	mild vs. healthy
CD4	CD8+ effector memory T cells 1	CD40LG	ITGB2	-0.122144	mild vs. healthy
CD4	CD8+ effector memory T cells 2	CD40LG	ITGAM	-0.30248	mild vs. healthy
CD4	CD8+ effector memory T cells 2	CD40LG	ITGB2	-0.100215	mild vs. healthy
CD4	CD8+ NK-like early effector T cells	CD40LG	ITGAM	-0.0829608	mild vs. healthy
CD4	CD8+ NK-like early effector T cells	CD40LG	ITGB2	-0.0982406	mild vs. healthy
CD4	CD8+ NK-like TEMRA cells	CD40LG	ITGAM	-0.0691442	mild vs. healthy
CD4	CD8+ NK-like TEMRA cells	CD40LG	ITGB2	-0.0336113	mild vs. healthy
CD4	CD8+ TEMRA cells	CD40LG	ITGAM	-0.0876469	mild vs. healthy
CD4	CD8+ TEMRA cells	CD40LG	ITGB2	-0.0309685	mild vs. healthy
CD4	DC	CD40LG	CD40	0.264338	mild vs. healthy
CD4	DC	CD40LG	ITGAM	-0.0323358	mild vs. healthy
CD4	DC	CD40LG	ITGB2	-0.193171	mild vs. healthy
CD4	Epi	CD40LG	CD40	0.233147	mild vs. healthy
CD4	Macro	CD40LG	CD40	0.417234	mild vs. healthy
CD4	Macro	CD40LG	ITGAM	-0.330763	mild vs. healthy
CD4	Macro	CD40LG	ITGB2	-0.466212	mild vs. healthy
CD4	Mega	CD40LG	CD40	-0.295428	mild vs. healthy
CD4	Mega	CD40LG	ITGAM	-0.0393873	mild vs. healthy
CD4	Mono	CD40LG	CD40	0.211398	mild vs. healthy
CD4	Mono	CD40LG	ITGAM	-0.0409174	mild vs. healthy
CD4	Mono	CD40LG	ITGB2	-0.0662481	mild vs. healthy
CD4	Neu	CD40LG	CD40	0.252421	mild vs. healthy
CD4	Neu	CD40LG	ITGAM	-0.0579766	mild vs. healthy
CD4	Neu	CD40LG	ITGB2	-1.34327	mild vs. healthy
CD4	NK	CD40LG	ITGAM	-0.0852325	mild vs. healthy
CD4	NK	CD40LG	ITGB2	-0.173681	mild vs. healthy
CD4	Plasma	CD40LG	CD40	-0.0139696	mild vs. healthy
CD4	CD4	CD47	SIRPG	-0.563765	mild vs. healthy
CD4	CD8+ CD73+ regulatory T cells	CD47	SIRPG	-0.0554174	mild vs. healthy
CD4	CD8+ central memory T cells	CD47	SIRPG	-0.110155	mild vs. healthy
CD4	CD8+ cycling effector T cells	CD47	SIRPG	0.501897	mild vs. healthy
CD4	CD8+ effector memory T cells 1	CD47	SIRPG	-0.130089	mild vs. healthy
CD4	CD8+ effector memory T cells 2	CD47	SIRPG	-0.189465	mild vs. healthy
CD4	CD8+ naive T cells	CD47	SIRPG	-0.141812	mild vs. healthy
CD4	CD8+ NK-like early effector T cells	CD47	SIRPG	-0.11908	mild vs. healthy
CD4	DC	CD47	SIRPA	-0.0979596	mild vs. healthy
CD4	Macro	CD47	SIRPA	-0.0548196	mild vs. healthy
CD4	Mono	CD47	SIRPA	-0.099537	mild vs. healthy
CD4	Neu	CD47	SIRPA	-0.0777889	mild vs. healthy
CD4	CD4	CD48	CD2	-0.0319366	mild vs. healthy
CD4	CD8	CD48	CD2	-0.00237817	mild vs. healthy
CD4	CD8	CD48	CD244	-0.797359	mild vs. healthy
CD4	CD8+ CD73+ regulatory T cells	CD48	CD2	-0.149781	mild vs. healthy
CD4	CD8+ central memory T cells	CD48	CD2	-0.225784	mild vs. healthy
CD4	CD8+ cycling effector T cells	CD48	CD2	-0.0869465	mild vs. healthy
CD4	CD8+ cycling effector T cells	CD48	CD244	-0.854282	mild vs. healthy
CD4	CD8+ effector memory T cells 1	CD48	CD2	-0.153486	mild vs. healthy
CD4	CD8+ effector memory T cells 1	CD48	CD244	-0.021615	mild vs. healthy
CD4	CD8+ effector memory T cells 2	CD48	CD2	-0.117154	mild vs. healthy
CD4	CD8+ effector memory T cells 2	CD48	CD244	-0.0206977	mild vs. healthy
CD4	CD8+ naive T cells	CD48	CD2	-1.14391	mild vs. healthy
CD4	CD8+ NK-like early effector T cells	CD48	CD2	-0.0521555	mild vs. healthy
CD4	CD8+ NK-like early effector T cells	CD48	CD244	0.0109857	mild vs. healthy
CD4	CD8+ NK-like TEMRA cells	CD48	CD2	-0.098582	mild vs. healthy
CD4	CD8+ NK-like TEMRA cells	CD48	CD244	-0.017548	mild vs. healthy
CD4	CD8+ TEMRA cells	CD48	CD2	-0.111002	mild vs. healthy
CD4	CD8+ TEMRA cells	CD48	CD244	0.00470944	mild vs. healthy
CD4	DC	CD48	CD244	-0.733276	mild vs. healthy
CD4	Mono	CD48	CD244	-0.742823	mild vs. healthy
CD4	NK	CD48	CD244	-0.0601506	mild vs. healthy
CD4	B	CD55	CR1	-0.330029	mild vs. healthy
CD4	DC	CD55	ADGRE2	-0.123943	mild vs. healthy
CD4	Macro	CD55	ADGRE2	-0.417465	mild vs. healthy
CD4	Macro	CD55	CR1	0.220435	mild vs. healthy
CD4	Mono	CD55	ADGRE2	-0.117974	mild vs. healthy
CD4	Mono	CD55	CR1	-0.0720083	mild vs. healthy
CD4	Neu	CD55	ADGRE2	-0.0329099	mild vs. healthy
CD4	Neu	CD55	CR1	0.0506935	mild vs. healthy
CD4	Plasma	CD55	CR1	-0.289762	mild vs. healthy
CD4	CD4	CD58	CD2	-0.535541	mild vs. healthy
CD4	CD8	CD58	CD2	-0.531306	mild vs. healthy
CD4	CD8+ CD73+ regulatory T cells	CD58	CD2	-0.819966	mild vs. healthy
CD4	CD8+ central memory T cells	CD58	CD2	-0.865156	mild vs. healthy
CD4	CD8+ cycling effector T cells	CD58	CD2	-0.927107	mild vs. healthy
CD4	CD8+ effector memory T cells 1	CD58	CD2	-1.00157	mild vs. healthy
CD4	CD8+ effector memory T cells 2	CD58	CD2	-1.13688	mild vs. healthy
CD4	CD8+ naive T cells	CD58	CD2	-0.53419	mild vs. healthy
CD4	CD8+ NK-like early effector T cells	CD58	CD2	-0.58388	mild vs. healthy
CD4	CD8+ NK-like TEMRA cells	CD58	CD2	-0.747656	mild vs. healthy
CD4	CD8+ TEMRA cells	CD58	CD2	-0.998883	mild vs. healthy
CD4	DC	CD6	ALCAM	0.0442325	mild vs. healthy
CD4	Epi	CD6	ALCAM	0.962775	mild vs. healthy
CD4	Macro	CD6	ALCAM	0.511825	mild vs. healthy
CD4	Mono	CD6	ALCAM	0.438411	mild vs. healthy
CD4	Neu	CD6	ALCAM	0.543383	mild vs. healthy
CD4	Plasma	CD6	ALCAM	-0.0192418	mild vs. healthy
CD4	DC	CD96	NECTIN2	0.348463	mild vs. healthy
CD4	Epi	CD96	NECTIN2	0.40369	mild vs. healthy
CD4	Macro	CD96	NECTIN2	0.380263	mild vs. healthy
CD4	Macro	CD96	PVR	0.292139	mild vs. healthy
CD4	Mono	CD96	NECTIN2	0.286363	mild vs. healthy
CD4	Neu	CD96	NECTIN2	0.341788	mild vs. healthy
CD4	Neu	CD96	PVR	0.326415	mild vs. healthy
CD4	DC	CD99	PILRA	-0.886373	mild vs. healthy
CD4	Epi	CD99	CD81	0.983822	mild vs. healthy
CD4	Macro	CD99	CD81	1.51886	mild vs. healthy
CD4	Macro	CD99	PILRA	0.131065	mild vs. healthy
CD4	Mono	CD99	PILRA	0.034953	mild vs. healthy
CD4	Neu	CD99	CD81	1.15719	mild vs. healthy
CD4	Neu	CD99	PILRA	1.4166	mild vs. healthy
CD4	CD8	CLEC2D	KLRB1	-0.259014	mild vs. healthy
CD4	CD8+ CD73+ regulatory T cells	CLEC2D	KLRB1	-0.303943	mild vs. healthy
CD4	CD8+ effector memory T cells 2	CLEC2D	KLRB1	0.539492	mild vs. healthy
CD4	CD8+ NK-like TEMRA cells	CLEC2D	KLRB1	0.745661	mild vs. healthy
CD4	CD8+ TEMRA cells	CLEC2D	KLRB1	-0.173286	mild vs. healthy
CD4	NK	CLEC2D	KLRB1	-0.085057	mild vs. healthy
CD4	DC	EPHB6	EFNB1	0.120786	mild vs. healthy
CD4	Macro	EPHB6	EFNB1	0.108958	mild vs. healthy
CD4	Mega	EPHB6	EFNB1	0.204566	mild vs. healthy
CD4	Epi	FAS	EGFR	0.143783	mild vs. healthy
CD4	CD8+ NK-like early effector T cells	FGF23	EPHA4	0.183024	mild vs. healthy
CD4	DC	FGF23	AXL	0.514336	mild vs. healthy
CD4	DC	FGF23	CSF1R	-0.478415	mild vs. healthy
CD4	DC	FGF23	EPHB1	0.126641	mild vs. healthy
CD4	DC	FGF23	FLT3	-0.579944	mild vs. healthy
CD4	Epi	FGF23	AXL	0.622548	mild vs. healthy
CD4	Epi	FGF23	DDR1	0.444616	mild vs. healthy
CD4	Epi	FGF23	EGFR	0.149695	mild vs. healthy
CD4	Epi	FGF23	EPHA2	0.168289	mild vs. healthy
CD4	Epi	FGF23	EPHB1	0.100571	mild vs. healthy
CD4	Epi	FGF23	ERBB2	0.242373	mild vs. healthy
CD4	Epi	FGF23	ERBB3	0.271897	mild vs. healthy
CD4	Epi	FGF23	ERBB4	0.129405	mild vs. healthy
CD4	Epi	FGF23	FGFR2	0.143616	mild vs. healthy
CD4	Epi	FGF23	IGF1R	0.224028	mild vs. healthy
CD4	Epi	FGF23	INSR	0.280521	mild vs. healthy
CD4	Epi	FGF23	MET	0.187999	mild vs. healthy
CD4	Epi	FGF23	MST1R	0.112925	mild vs. healthy
CD4	Epi	FGF23	PTK7	0.140043	mild vs. healthy
CD4	Epi	FGF23	RYK	0.154303	mild vs. healthy
CD4	Macro	FGF23	AXL	-0.562919	mild vs. healthy
CD4	Macro	FGF23	CSF1R	0.364769	mild vs. healthy
CD4	Macro	FGF23	INSR	0.119353	mild vs. healthy
CD4	Macro	FGF23	PTK7	-0.673745	mild vs. healthy
CD4	Macro	FGF23	RYK	0.131543	mild vs. healthy
CD4	Mega	FGF23	PDGFRA	-0.680591	mild vs. healthy
CD4	Mono	FGF23	AXL	-0.369073	mild vs. healthy
CD4	Mono	FGF23	CSF1R	-0.492266	mild vs. healthy
CD4	Mono	FGF23	INSR	0.152993	mild vs. healthy
CD4	Neu	FGF23	ALK	0.130112	mild vs. healthy
CD4	Neu	FGF23	AXL	1.2059	mild vs. healthy
CD4	Neu	FGF23	CSF1R	-0.320129	mild vs. healthy
CD4	Neu	FGF23	DDR1	0.108089	mild vs. healthy
CD4	Neu	FGF23	EPHA5	0.158728	mild vs. healthy
CD4	Neu	FGF23	EPHB1	0.225336	mild vs. healthy
CD4	Neu	FGF23	EPHB2	-0.675073	mild vs. healthy
CD4	Neu	FGF23	ERBB3	0.205052	mild vs. healthy
CD4	Neu	FGF23	INSR	0.291768	mild vs. healthy
CD4	Neu	FGF23	MERTK	0.219539	mild vs. healthy
CD4	NK	FGF23	ERBB2	-0.524923	mild vs. healthy
CD4	Plasma	FGF23	LTK	0.198158	mild vs. healthy
CD4	Plasma	FGF23	NTRK3	0.100917	mild vs. healthy
CD4	B	FLT3LG	AXL	0.0664495	mild vs. healthy
CD4	CD4	FLT3LG	AXL	0.0570983	mild vs. healthy
CD4	CD8	FLT3LG	AXL	0.0663224	mild vs. healthy
CD4	CD8+ NK-like early effector T cells	FLT3LG	EPHA4	0.0599961	mild vs. healthy
CD4	DC	FLT3LG	AXL	0.124996	mild vs. healthy
CD4	DC	FLT3LG	CSF1R	0.0618986	mild vs. healthy
CD4	DC	FLT3LG	EPHB1	0.602874	mild vs. healthy
CD4	DC	FLT3LG	FLT3	-0.0396308	mild vs. healthy
CD4	DC	FLT3LG	INSR	0.0148259	mild vs. healthy
CD4	Epi	FLT3LG	AXL	1.09878	mild vs. healthy
CD4	Epi	FLT3LG	DDR1	0.920848	mild vs. healthy
CD4	Epi	FLT3LG	EGFR	0.625927	mild vs. healthy
CD4	Epi	FLT3LG	EPHA2	0.644522	mild vs. healthy
CD4	Epi	FLT3LG	EPHB1	0.576804	mild vs. healthy
CD4	Epi	FLT3LG	ERBB2	0.718606	mild vs. healthy
CD4	Epi	FLT3LG	ERBB3	0.748129	mild vs. healthy
CD4	Epi	FLT3LG	ERBB4	0.605637	mild vs. healthy
CD4	Epi	FLT3LG	FGFR2	0.619849	mild vs. healthy
CD4	Epi	FLT3LG	IGF1R	0.700261	mild vs. healthy
CD4	Epi	FLT3LG	INSR	0.756753	mild vs. healthy
CD4	Epi	FLT3LG	LTK	0.575808	mild vs. healthy
CD4	Epi	FLT3LG	MET	0.664232	mild vs. healthy
CD4	Epi	FLT3LG	MST1R	0.589157	mild vs. healthy
CD4	Epi	FLT3LG	PTK7	0.616275	mild vs. healthy
CD4	Epi	FLT3LG	RYK	0.630535	mild vs. healthy
CD4	Epi	FLT3LG	TYRO3	0.574533	mild vs. healthy
CD4	Macro	FLT3LG	AXL	-0.0226056	mild vs. healthy
CD4	Macro	FLT3LG	CSF1R	0.197102	mild vs. healthy
CD4	Macro	FLT3LG	INSR	0.595586	mild vs. healthy
CD4	Macro	FLT3LG	PTK7	-0.609665	mild vs. healthy
CD4	Macro	FLT3LG	RYK	0.607776	mild vs. healthy
CD4	Mega	FLT3LG	AXL	0.10583	mild vs. healthy
CD4	Mega	FLT3LG	PDGFRA	-0.616511	mild vs. healthy
CD4	Mono	FLT3LG	AXL	0.17124	mild vs. healthy
CD4	Mono	FLT3LG	CSF1R	0.0480469	mild vs. healthy
CD4	Mono	FLT3LG	INSR	0.0331632	mild vs. healthy
CD4	Mono	FLT3LG	RYK	0.598358	mild vs. healthy
CD4	Neu	FLT3LG	ALK	0.606345	mild vs. healthy
CD4	Neu	FLT3LG	AXL	0.695211	mild vs. healthy
CD4	Neu	FLT3LG	CSF1R	0.220185	mild vs. healthy
CD4	Neu	FLT3LG	DDR1	0.584322	mild vs. healthy
CD4	Neu	FLT3LG	EPHA5	0.634961	mild vs. healthy
CD4	Neu	FLT3LG	EPHB1	0.701569	mild vs. healthy
CD4	Neu	FLT3LG	EPHB2	-0.610993	mild vs. healthy
CD4	Neu	FLT3LG	ERBB3	0.681285	mild vs. healthy
CD4	Neu	FLT3LG	FLT3	-0.564969	mild vs. healthy
CD4	Neu	FLT3LG	INSR	0.213377	mild vs. healthy
CD4	Neu	FLT3LG	MERTK	0.0951152	mild vs. healthy
CD4	Neu	FLT3LG	RYK	0.0416045	mild vs. healthy
CD4	Neu	FLT3LG	TIE1	-0.579799	mild vs. healthy
CD4	NK	FLT3LG	AXL	0.0802498	mild vs. healthy
CD4	NK	FLT3LG	ERBB2	0.0153897	mild vs. healthy
CD4	Plasma	FLT3LG	AXL	0.125984	mild vs. healthy
CD4	Plasma	FLT3LG	LTK	0.09826	mild vs. healthy
CD4	Plasma	FLT3LG	NTRK3	0.57715	mild vs. healthy
CD4	CD4	HLA-A	CD3D	-2.30579	mild vs. healthy
CD4	CD4	HLA-A	CD3G	-2.0757	mild vs. healthy
CD4	CD8	HLA-A	CD3D	-2.14852	mild vs. healthy
CD4	CD8	HLA-A	CD3G	-1.97196	mild vs. healthy
CD4	CD8	HLA-A	CD8A	-2.07528	mild vs. healthy
CD4	CD8	HLA-A	KIR2DL3	-1.65294	mild vs. healthy
CD4	CD8	HLA-A	KIR3DL2	-1.64084	mild vs. healthy
CD4	CD8+ CD73+ regulatory T cells	HLA-A	CD3D	-0.0466282	mild vs. healthy
CD4	CD8+ CD73+ regulatory T cells	HLA-A	CD3G	-0.0841789	mild vs. healthy
CD4	CD8+ CD73+ regulatory T cells	HLA-A	CD8A	-0.119155	mild vs. healthy
CD4	CD8+ central memory T cells	HLA-A	CD3D	-0.0874243	mild vs. healthy
CD4	CD8+ central memory T cells	HLA-A	CD3G	-2.14201	mild vs. healthy
CD4	CD8+ central memory T cells	HLA-A	CD8A	-0.0904674	mild vs. healthy
CD4	CD8+ cycling effector T cells	HLA-A	CD3D	0.0674018	mild vs. healthy
CD4	CD8+ cycling effector T cells	HLA-A	CD3G	-2.44095	mild vs. healthy
CD4	CD8+ cycling effector T cells	HLA-A	CD8A	-0.329403	mild vs. healthy
CD4	CD8+ effector memory T cells 1	HLA-A	CD3D	-0.0610554	mild vs. healthy
CD4	CD8+ effector memory T cells 1	HLA-A	CD3G	-0.12803	mild vs. healthy
CD4	CD8+ effector memory T cells 1	HLA-A	CD8A	-0.154419	mild vs. healthy
CD4	CD8+ effector memory T cells 2	HLA-A	CD3D	-0.00551888	mild vs. healthy
CD4	CD8+ effector memory T cells 2	HLA-A	CD3G	-0.080864	mild vs. healthy
CD4	CD8+ effector memory T cells 2	HLA-A	CD8A	-0.177456	mild vs. healthy
CD4	CD8+ naive T cells	HLA-A	CD3D	-0.0912899	mild vs. healthy
CD4	CD8+ naive T cells	HLA-A	CD3G	-2.22918	mild vs. healthy
CD4	CD8+ naive T cells	HLA-A	CD8A	0.106961	mild vs. healthy
CD4	CD8+ NK-like early effector T cells	HLA-A	CD3D	-0.110005	mild vs. healthy
CD4	CD8+ NK-like early effector T cells	HLA-A	CD3G	-2.06002	mild vs. healthy
CD4	CD8+ NK-like early effector T cells	HLA-A	CD8A	-0.124624	mild vs. healthy
CD4	CD8+ NK-like early effector T cells	HLA-A	KIR2DL1	-1.66882	mild vs. healthy
CD4	CD8+ NK-like early effector T cells	HLA-A	KIR3DL2	-1.78485	mild vs. healthy
CD4	CD8+ NK-like TEMRA cells	HLA-A	CD3D	0.0253513	mild vs. healthy
CD4	CD8+ NK-like TEMRA cells	HLA-A	CD3G	0.0394691	mild vs. healthy
CD4	CD8+ NK-like TEMRA cells	HLA-A	CD8A	-0.181406	mild vs. healthy
CD4	CD8+ NK-like TEMRA cells	HLA-A	KIR2DL3	1.84251	mild vs. healthy
CD4	CD8+ NK-like TEMRA cells	HLA-A	KIR3DL1	-0.126501	mild vs. healthy
CD4	CD8+ NK-like TEMRA cells	HLA-A	KIR3DL2	-0.107999	mild vs. healthy
CD4	CD8+ TEMRA cells	HLA-A	CD3D	0.0292931	mild vs. healthy
CD4	CD8+ TEMRA cells	HLA-A	CD3G	-0.0765193	mild vs. healthy
CD4	CD8+ TEMRA cells	HLA-A	CD8A	-0.179477	mild vs. healthy
CD4	CD8+ TEMRA cells	HLA-A	LILRB1	-1.71351	mild vs. healthy
CD4	DC	HLA-A	APLP2	-1.92902	mild vs. healthy
CD4	DC	HLA-A	LILRA1	-1.6881	mild vs. healthy
CD4	DC	HLA-A	LILRB2	-1.80695	mild vs. healthy
CD4	Macro	HLA-A	APLP2	-0.140118	mild vs. healthy
CD4	Macro	HLA-A	LILRB1	1.86824	mild vs. healthy
CD4	Macro	HLA-A	LILRB2	1.77985	mild vs. healthy
CD4	Mono	HLA-A	APLP2	0.0253729	mild vs. healthy
CD4	Mono	HLA-A	LILRA1	-1.76514	mild vs. healthy
CD4	Mono	HLA-A	LILRB1	-0.00105597	mild vs. healthy
CD4	Mono	HLA-A	LILRB2	-0.142197	mild vs. healthy
CD4	Neu	HLA-A	APLP2	-0.171255	mild vs. healthy
CD4	Neu	HLA-A	LILRB2	-2.17441	mild vs. healthy
CD4	NK	HLA-A	ERBB2	-1.63384	mild vs. healthy
CD4	NK	HLA-A	KIR2DL1	-1.68619	mild vs. healthy
CD4	NK	HLA-A	KIR2DL3	-0.0434199	mild vs. healthy
CD4	NK	HLA-A	KIR3DL1	-1.71482	mild vs. healthy
CD4	NK	HLA-A	KIR3DL2	0.00610072	mild vs. healthy
CD4	CD4	HLA-B	CD3D	0.125956	mild vs. healthy
CD4	CD4	HLA-B	CD3G	-2.1465	mild vs. healthy
CD4	CD8	HLA-B	CD3D	-2.21932	mild vs. healthy
CD4	CD8	HLA-B	CD8A	-2.14608	mild vs. healthy
CD4	CD8	HLA-B	KLRD1	-2.15034	mild vs. healthy
CD4	CD8+ CD73+ regulatory T cells	HLA-B	CD3D	0.0844625	mild vs. healthy
CD4	CD8+ CD73+ regulatory T cells	HLA-B	CD3G	0.0469118	mild vs. healthy
CD4	CD8+ CD73+ regulatory T cells	HLA-B	CD8A	0.0119355	mild vs. healthy
CD4	CD8+ central memory T cells	HLA-B	CD3D	0.0436664	mild vs. healthy
CD4	CD8+ central memory T cells	HLA-B	CD3G	-2.21281	mild vs. healthy
CD4	CD8+ central memory T cells	HLA-B	CD8A	0.0406233	mild vs. healthy
CD4	CD8+ cycling effector T cells	HLA-B	CD3D	0.198492	mild vs. healthy
CD4	CD8+ cycling effector T cells	HLA-B	CD3G	-2.51175	mild vs. healthy
CD4	CD8+ cycling effector T cells	HLA-B	CD8A	-0.198312	mild vs. healthy
CD4	CD8+ cycling effector T cells	HLA-B	KLRD1	-2.39786	mild vs. healthy
CD4	CD8+ effector memory T cells 1	HLA-B	CD3D	0.0700353	mild vs. healthy
CD4	CD8+ effector memory T cells 1	HLA-B	CD3G	0.0030612	mild vs. healthy
CD4	CD8+ effector memory T cells 1	HLA-B	CD8A	-0.0233283	mild vs. healthy
CD4	CD8+ effector memory T cells 2	HLA-B	CD3D	0.125572	mild vs. healthy
CD4	CD8+ effector memory T cells 2	HLA-B	CD3G	0.0502267	mild vs. healthy
CD4	CD8+ effector memory T cells 2	HLA-B	CD8A	-0.046365	mild vs. healthy
CD4	CD8+ effector memory T cells 2	HLA-B	KLRD1	0.167784	mild vs. healthy
CD4	CD8+ naive T cells	HLA-B	CD3D	0.0398008	mild vs. healthy
CD4	CD8+ naive T cells	HLA-B	CD3G	-2.29998	mild vs. healthy
CD4	CD8+ naive T cells	HLA-B	CD8A	0.238052	mild vs. healthy
CD4	CD8+ NK-like early effector T cells	HLA-B	CD3D	0.0210856	mild vs. healthy
CD4	CD8+ NK-like early effector T cells	HLA-B	CD3G	-2.13082	mild vs. healthy
CD4	CD8+ NK-like early effector T cells	HLA-B	CD8A	0.00646684	mild vs. healthy
CD4	CD8+ NK-like early effector T cells	HLA-B	KIR3DL2	-1.85566	mild vs. healthy
CD4	CD8+ NK-like early effector T cells	HLA-B	KLRD1	-0.0534423	mild vs. healthy
CD4	CD8+ NK-like TEMRA cells	HLA-B	CD3D	0.156442	mild vs. healthy
CD4	CD8+ NK-like TEMRA cells	HLA-B	CD3G	0.17056	mild vs. healthy
CD4	CD8+ NK-like TEMRA cells	HLA-B	CD8A	-0.0503157	mild vs. healthy
CD4	CD8+ NK-like TEMRA cells	HLA-B	KIR2DL3	2.0444	mild vs. healthy
CD4	CD8+ NK-like TEMRA cells	HLA-B	KIR3DL1	0.00459006	mild vs. healthy
CD4	CD8+ NK-like TEMRA cells	HLA-B	KIR3DL2	0.0230916	mild vs. healthy
CD4	CD8+ NK-like TEMRA cells	HLA-B	KLRD1	0.147355	mild vs. healthy
CD4	CD8+ TEMRA cells	HLA-B	CD3D	0.160384	mild vs. healthy
CD4	CD8+ TEMRA cells	HLA-B	CD3G	0.0545714	mild vs. healthy
CD4	CD8+ TEMRA cells	HLA-B	CD8A	-0.0483865	mild vs. healthy
CD4	CD8+ TEMRA cells	HLA-B	KLRD1	0.108624	mild vs. healthy
CD4	DC	HLA-B	LILRB2	-1.87775	mild vs. healthy
CD4	Macro	HLA-B	LILRB1	2.07013	mild vs. healthy
CD4	Macro	HLA-B	LILRB2	1.98175	mild vs. healthy
CD4	Mono	HLA-B	LILRA1	0.0467819	mild vs. healthy
CD4	Mono	HLA-B	LILRB1	0.130035	mild vs. healthy
CD4	Mono	HLA-B	LILRB2	-0.0111066	mild vs. healthy
CD4	Neu	HLA-B	LILRB1	2.10097	mild vs. healthy
CD4	Neu	HLA-B	LILRB2	-2.24521	mild vs. healthy
CD4	NK	HLA-B	KIR2DL3	0.0876708	mild vs. healthy
CD4	NK	HLA-B	KIR3DL1	-1.78562	mild vs. healthy
CD4	NK	HLA-B	KIR3DL2	0.137191	mild vs. healthy
CD4	NK	HLA-B	KLRD1	0.221596	mild vs. healthy
CD4	CD4	HLA-C	CD3D	0.168332	mild vs. healthy
CD4	CD4	HLA-C	CD3G	0.160442	mild vs. healthy
CD4	CD8	HLA-C	CD3D	0.24314	mild vs. healthy
CD4	CD8	HLA-C	CD8A	0.219269	mild vs. healthy
CD4	CD8+ CD73+ regulatory T cells	HLA-C	CD3D	0.126838	mild vs. healthy
CD4	CD8+ CD73+ regulatory T cells	HLA-C	CD3G	0.0892877	mild vs. healthy
CD4	CD8+ CD73+ regulatory T cells	HLA-C	CD8A	0.0543114	mild vs. healthy
CD4	CD8+ central memory T cells	HLA-C	CD3D	0.0860423	mild vs. healthy
CD4	CD8+ central memory T cells	HLA-C	CD3G	0.137968	mild vs. healthy
CD4	CD8+ central memory T cells	HLA-C	CD8A	0.0829993	mild vs. healthy
CD4	CD8+ cycling effector T cells	HLA-C	CD3D	0.240868	mild vs. healthy
CD4	CD8+ cycling effector T cells	HLA-C	CD3G	-0.0705564	mild vs. healthy
CD4	CD8+ cycling effector T cells	HLA-C	CD8A	-0.155936	mild vs. healthy
CD4	CD8+ effector memory T cells 1	HLA-C	CD3D	0.112411	mild vs. healthy
CD4	CD8+ effector memory T cells 1	HLA-C	CD3G	0.0454371	mild vs. healthy
CD4	CD8+ effector memory T cells 1	HLA-C	CD8A	0.0190476	mild vs. healthy
CD4	CD8+ effector memory T cells 2	HLA-C	CD3D	0.167948	mild vs. healthy
CD4	CD8+ effector memory T cells 2	HLA-C	CD3G	0.0926027	mild vs. healthy
CD4	CD8+ effector memory T cells 2	HLA-C	CD8A	-0.00398909	mild vs. healthy
CD4	CD8+ naive T cells	HLA-C	CD3D	0.0821767	mild vs. healthy
CD4	CD8+ naive T cells	HLA-C	CD3G	0.0466386	mild vs. healthy
CD4	CD8+ naive T cells	HLA-C	CD8A	0.280428	mild vs. healthy
CD4	CD8+ NK-like early effector T cells	HLA-C	CD3D	0.0634615	mild vs. healthy
CD4	CD8+ NK-like early effector T cells	HLA-C	CD3G	0.216821	mild vs. healthy
CD4	CD8+ NK-like early effector T cells	HLA-C	CD8A	0.0488428	mild vs. healthy
CD4	CD8+ NK-like TEMRA cells	HLA-C	CD3D	0.198818	mild vs. healthy
CD4	CD8+ NK-like TEMRA cells	HLA-C	CD3G	0.212936	mild vs. healthy
CD4	CD8+ NK-like TEMRA cells	HLA-C	CD8A	-0.00793982	mild vs. healthy
CD4	CD8+ NK-like TEMRA cells	HLA-C	KIR2DL3	2.09768	mild vs. healthy
CD4	CD8+ NK-like TEMRA cells	HLA-C	KIR3DL1	0.046966	mild vs. healthy
CD4	CD8+ TEMRA cells	HLA-C	CD3D	0.20276	mild vs. healthy
CD4	CD8+ TEMRA cells	HLA-C	CD3G	0.0969473	mild vs. healthy
CD4	CD8+ TEMRA cells	HLA-C	CD8A	-0.00601058	mild vs. healthy
CD4	DC	HLA-C	LILRA1	-1.7698	mild vs. healthy
CD4	DC	HLA-C	LILRB2	0.0680221	mild vs. healthy
CD4	Macro	HLA-C	LILRB1	2.1234	mild vs. healthy
CD4	Macro	HLA-C	LILRB2	2.03502	mild vs. healthy
CD4	Mono	HLA-C	LILRA1	0.0891578	mild vs. healthy
CD4	Mono	HLA-C	LILRB1	0.172411	mild vs. healthy
CD4	Mono	HLA-C	LILRB2	0.0312693	mild vs. healthy
CD4	Neu	HLA-C	LILRB1	2.15424	mild vs. healthy
CD4	Neu	HLA-C	LILRB2	-0.1524	mild vs. healthy
CD4	NK	HLA-C	KIR2DL1	0.155966	mild vs. healthy
CD4	NK	HLA-C	KIR2DL3	0.130047	mild vs. healthy
CD4	NK	HLA-C	KIR3DL1	-1.79652	mild vs. healthy
CD4	CD8	HLA-E	CD8A	0.0953473	mild vs. healthy
CD4	CD8	HLA-E	KLRC1	0.031456	mild vs. healthy
CD4	CD8	HLA-E	KLRC2	-1.40368	mild vs. healthy
CD4	CD8	HLA-E	KLRD1	-0.0856394	mild vs. healthy
CD4	CD8+ CD73+ regulatory T cells	HLA-E	CD8A	-0.0696103	mild vs. healthy
CD4	CD8+ CD73+ regulatory T cells	HLA-E	KLRC1	-0.101594	mild vs. healthy
CD4	CD8+ CD73+ regulatory T cells	HLA-E	KLRC2	-1.63255	mild vs. healthy
CD4	CD8+ CD73+ regulatory T cells	HLA-E	KLRD1	0.0103769	mild vs. healthy
CD4	CD8+ CD73+ regulatory T cells	HLA-E	KLRK1	-0.0340496	mild vs. healthy
CD4	CD8+ central memory T cells	HLA-E	CD8A	-0.0409225	mild vs. healthy
CD4	CD8+ central memory T cells	HLA-E	KLRK1	-0.0876065	mild vs. healthy
CD4	CD8+ cycling effector T cells	HLA-E	CD8A	-0.279858	mild vs. healthy
CD4	CD8+ cycling effector T cells	HLA-E	KIR3DL1	1.43425	mild vs. healthy
CD4	CD8+ cycling effector T cells	HLA-E	KLRC2	-1.48332	mild vs. healthy
CD4	CD8+ cycling effector T cells	HLA-E	KLRD1	-0.199732	mild vs. healthy
CD4	CD8+ cycling effector T cells	HLA-E	KLRK1	-0.0572184	mild vs. healthy
CD4	CD8+ effector memory T cells 1	HLA-E	CD8A	-0.104874	mild vs. healthy
CD4	CD8+ effector memory T cells 1	HLA-E	KLRD1	1.75917	mild vs. healthy
CD4	CD8+ effector memory T cells 1	HLA-E	KLRK1	-0.0717492	mild vs. healthy
CD4	CD8+ effector memory T cells 2	HLA-E	CD8A	-0.127911	mild vs. healthy
CD4	CD8+ effector memory T cells 2	HLA-E	KLRC1	-1.48213	mild vs. healthy
CD4	CD8+ effector memory T cells 2	HLA-E	KLRD1	0.0862377	mild vs. healthy
CD4	CD8+ effector memory T cells 2	HLA-E	KLRK1	0.0356535	mild vs. healthy
CD4	CD8+ naive T cells	HLA-E	CD8A	0.156506	mild vs. healthy
CD4	CD8+ naive T cells	HLA-E	KLRK1	0.0238394	mild vs. healthy
CD4	CD8+ NK-like early effector T cells	HLA-E	CD8A	-0.075079	mild vs. healthy
CD4	CD8+ NK-like early effector T cells	HLA-E	KLRC2	-0.198518	mild vs. healthy
CD4	CD8+ NK-like early effector T cells	HLA-E	KLRD1	-0.134988	mild vs. healthy
CD4	CD8+ NK-like early effector T cells	HLA-E	KLRK1	-0.0951729	mild vs. healthy
CD4	CD8+ NK-like TEMRA cells	HLA-E	CD8A	-0.131862	mild vs. healthy
CD4	CD8+ NK-like TEMRA cells	HLA-E	KIR3DL1	-0.0769558	mild vs. healthy
CD4	CD8+ NK-like TEMRA cells	HLA-E	KLRC2	-0.0621294	mild vs. healthy
CD4	CD8+ NK-like TEMRA cells	HLA-E	KLRD1	0.0658093	mild vs. healthy
CD4	CD8+ NK-like TEMRA cells	HLA-E	KLRK1	-0.128154	mild vs. healthy
CD4	CD8+ TEMRA cells	HLA-E	CD8A	-0.129932	mild vs. healthy
CD4	CD8+ TEMRA cells	HLA-E	KLRC2	1.50304	mild vs. healthy
CD4	CD8+ TEMRA cells	HLA-E	KLRD1	0.0270782	mild vs. healthy
CD4	CD8+ TEMRA cells	HLA-E	KLRK1	-0.0591084	mild vs. healthy
CD4	NK	HLA-E	KIR3DL1	-1.49232	mild vs. healthy
CD4	NK	HLA-E	KLRC1	-0.0377063	mild vs. healthy
CD4	NK	HLA-E	KLRC2	-1.40939	mild vs. healthy
CD4	NK	HLA-E	KLRD1	0.14005	mild vs. healthy
CD4	CD8+ NK-like early effector T cells	HLA-F	KIR3DL2	-0.686971	mild vs. healthy
CD4	CD8+ NK-like TEMRA cells	HLA-F	KIR3DL1	-0.0745376	mild vs. healthy
CD4	CD8+ NK-like TEMRA cells	HLA-F	KIR3DL2	-0.0560361	mild vs. healthy
CD4	CD8+ TEMRA cells	HLA-F	LILRB1	-0.615622	mild vs. healthy
CD4	DC	HLA-F	LILRB2	-0.0534815	mild vs. healthy
CD4	Macro	HLA-F	LILRB1	0.822316	mild vs. healthy
CD4	Macro	HLA-F	LILRB2	0.733931	mild vs. healthy
CD4	Mono	HLA-F	LILRB1	0.050907	mild vs. healthy
CD4	Mono	HLA-F	LILRB2	-0.0902343	mild vs. healthy
CD4	Neu	HLA-F	LILRB1	0.853151	mild vs. healthy
CD4	Neu	HLA-F	LILRB2	-0.273903	mild vs. healthy
CD4	NK	HLA-F	KIR3DL1	-0.616934	mild vs. healthy
CD4	NK	HLA-F	KIR3DL2	0.0580637	mild vs. healthy
CD4	CD8	ICAM2	ITGAL	-0.141802	mild vs. healthy
CD4	CD8	ICAM2	ITGAM	-0.411804	mild vs. healthy
CD4	CD8	ICAM2	ITGB2	-1.22919	mild vs. healthy
CD4	CD8+ cycling effector T cells	ICAM2	ITGAL	-0.64369	mild vs. healthy
CD4	CD8+ cycling effector T cells	ICAM2	ITGB2	-0.164473	mild vs. healthy
CD4	CD8+ effector memory T cells 1	ICAM2	ITGAL	-0.566375	mild vs. healthy
CD4	CD8+ effector memory T cells 1	ICAM2	ITGB2	-0.16593	mild vs. healthy
CD4	CD8+ effector memory T cells 2	ICAM2	ITGAL	-0.139607	mild vs. healthy
CD4	CD8+ effector memory T cells 2	ICAM2	ITGB2	-0.144001	mild vs. healthy
CD4	CD8+ NK-like early effector T cells	ICAM2	ITGAM	-0.126747	mild vs. healthy
CD4	CD8+ NK-like early effector T cells	ICAM2	ITGB2	-0.142027	mild vs. healthy
CD4	CD8+ NK-like TEMRA cells	ICAM2	ITGAL	-0.0808169	mild vs. healthy
CD4	CD8+ NK-like TEMRA cells	ICAM2	ITGAM	-0.404182	mild vs. healthy
CD4	CD8+ NK-like TEMRA cells	ICAM2	ITGB2	-0.0773973	mild vs. healthy
CD4	CD8+ TEMRA cells	ICAM2	ITGAL	-0.102204	mild vs. healthy
CD4	CD8+ TEMRA cells	ICAM2	ITGAM	-0.432098	mild vs. healthy
CD4	CD8+ TEMRA cells	ICAM2	ITGB2	-0.0747545	mild vs. healthy
CD4	DC	ICAM2	ITGB2	-1.24002	mild vs. healthy
CD4	Macro	ICAM2	ITGAM	-0.610997	mild vs. healthy
CD4	Macro	ICAM2	ITGB2	-1.42272	mild vs. healthy
CD4	Mono	ICAM2	ITGAL	0.0331995	mild vs. healthy
CD4	Mono	ICAM2	ITGAM	-0.0847034	mild vs. healthy
CD4	Mono	ICAM2	ITGB2	-0.110034	mild vs. healthy
CD4	Neu	ICAM2	ITGB2	-1.41963	mild vs. healthy
CD4	NK	ICAM2	ITGAL	-0.129517	mild vs. healthy
CD4	NK	ICAM2	ITGAM	-0.129018	mild vs. healthy
CD4	NK	ICAM2	ITGB2	-0.217467	mild vs. healthy
CD4	CD8	ICAM3	ITGAL	-0.155277	mild vs. healthy
CD4	CD8	ICAM3	ITGB2	-1.41398	mild vs. healthy
CD4	CD8+ cycling effector T cells	ICAM3	ITGB2	-0.177948	mild vs. healthy
CD4	CD8+ effector memory T cells 1	ICAM3	ITGAL	-0.751162	mild vs. healthy
CD4	CD8+ effector memory T cells 1	ICAM3	ITGB2	-0.179405	mild vs. healthy
CD4	CD8+ effector memory T cells 2	ICAM3	ITGAL	-0.153081	mild vs. healthy
CD4	CD8+ effector memory T cells 2	ICAM3	ITGB2	-0.157475	mild vs. healthy
CD4	CD8+ NK-like early effector T cells	ICAM3	ITGB2	-0.155501	mild vs. healthy
CD4	CD8+ NK-like TEMRA cells	ICAM3	ITGAL	-0.0942913	mild vs. healthy
CD4	CD8+ NK-like TEMRA cells	ICAM3	ITGB2	-0.0908716	mild vs. healthy
CD4	CD8+ TEMRA cells	ICAM3	ITGAL	-0.115679	mild vs. healthy
CD4	CD8+ TEMRA cells	ICAM3	ITGB2	-0.0882288	mild vs. healthy
CD4	DC	ICAM3	ITGB2	-1.42481	mild vs. healthy
CD4	Mono	ICAM3	ITGAL	0.666619	mild vs. healthy
CD4	Mono	ICAM3	ITGB2	-0.123508	mild vs. healthy
CD4	Neu	ICAM3	ITGB2	-1.60441	mild vs. healthy
CD4	NK	ICAM3	ITGAL	-0.142992	mild vs. healthy
CD4	NK	ICAM3	ITGB2	-0.230941	mild vs. healthy
CD4	Neu	ICOS	ICOSLG	-0.0744088	mild vs. healthy
CD4	CD4	IL16	CD4	-0.155134	mild vs. healthy
CD4	CD4	IL16	KCNA3	-0.0936639	mild vs. healthy
CD4	CD8	IL16	KCNA3	-0.411293	mild vs. healthy
CD4	CD8+ CD73+ regulatory T cells	IL16	KCNA3	-0.0988207	mild vs. healthy
CD4	CD8+ central memory T cells	IL16	KCNA3	-0.141197	mild vs. healthy
CD4	CD8+ cycling effector T cells	IL16	CCR5	-0.386129	mild vs. healthy
CD4	CD8+ effector memory T cells 1	IL16	CCR5	-0.412707	mild vs. healthy
CD4	CD8+ effector memory T cells 1	IL16	KCNA3	-0.136944	mild vs. healthy
CD4	CD8+ effector memory T cells 2	IL16	CCR5	-0.132397	mild vs. healthy
CD4	CD8+ effector memory T cells 2	IL16	KCNA3	-0.198417	mild vs. healthy
CD4	CD8+ naive T cells	IL16	KCNA3	-0.506034	mild vs. healthy
CD4	CD8+ NK-like early effector T cells	IL16	KCNA3	-0.142559	mild vs. healthy
CD4	CD8+ NK-like TEMRA cells	IL16	KCNA3	-0.617713	mild vs. healthy
CD4	CD8+ TEMRA cells	IL16	KCNA3	-0.129001	mild vs. healthy
CD4	DC	IL16	CD4	-0.125225	mild vs. healthy
CD4	Macro	IL16	CD4	0.55685	mild vs. healthy
CD4	Mega	IL16	KCNA3	-0.129178	mild vs. healthy
CD4	Mono	IL16	CD4	-0.0795204	mild vs. healthy
CD4	Neu	IL16	CD4	0.0028017	mild vs. healthy
CD4	Plasma	IL16	KCNA3	-0.513549	mild vs. healthy
CD4	Mega	IL32	ITGB3	-0.33391	mild vs. healthy
CD4	CD8	IL4R	IL2RG	-0.386375	mild vs. healthy
CD4	CD8+ CD73+ regulatory T cells	IL4R	IL2RG	0.00252338	mild vs. healthy
CD4	CD8+ central memory T cells	IL4R	IL2RG	-0.0381264	mild vs. healthy
CD4	CD8+ cycling effector T cells	IL4R	IL2RG	-0.125816	mild vs. healthy
CD4	CD8+ effector memory T cells 1	IL4R	IL2RG	-0.0641774	mild vs. healthy
CD4	CD8+ effector memory T cells 2	IL4R	IL2RG	-0.0121223	mild vs. healthy
CD4	CD8+ naive T cells	IL4R	IL2RG	-0.0104062	mild vs. healthy
CD4	CD8+ NK-like early effector T cells	IL4R	IL2RG	-0.0734132	mild vs. healthy
CD4	CD8+ NK-like TEMRA cells	IL4R	IL2RG	0.0723781	mild vs. healthy
CD4	CD8+ TEMRA cells	IL4R	IL2RG	0.00916551	mild vs. healthy
CD4	DC	IL4R	IL13RA1	-0.00603097	mild vs. healthy
CD4	Epi	IL4R	IL13RA1	0.2332	mild vs. healthy
CD4	Macro	IL4R	IL13RA1	0.273485	mild vs. healthy
CD4	Mono	IL4R	IL13RA1	0.00308383	mild vs. healthy
CD4	Neu	IL4R	IL13RA1	0.109895	mild vs. healthy
CD4	NK	IL4R	IL2RG	-0.42912	mild vs. healthy
CD4	CD4	IL6R	IL6ST	0.0854764	mild vs. healthy
CD4	CD8	IL6R	IL6ST	0.0379357	mild vs. healthy
CD4	CD8+ naive T cells	IL6R	IL6ST	-0.0463491	mild vs. healthy
CD4	DC	IL6R	IL6ST	0.234869	mild vs. healthy
CD4	Epi	IL6R	IL6ST	0.289543	mild vs. healthy
CD4	Macro	IL6R	IL6ST	0.264894	mild vs. healthy
CD4	Mega	IL6R	IL6ST	0.0478301	mild vs. healthy
CD4	Mono	IL6R	IL6ST	0.0047379	mild vs. healthy
CD4	CD8+ central memory T cells	ITGAL	ICAM3	0.649155	mild vs. healthy
CD4	CD8+ cycling effector T cells	ITGAL	ICAM3	0.73871	mild vs. healthy
CD4	CD8+ effector memory T cells 1	ITGAL	ICAM3	0.649156	mild vs. healthy
CD4	CD8+ effector memory T cells 2	ITGAL	ICAM3	0.734557	mild vs. healthy
CD4	CD8+ NK-like early effector T cells	ITGAL	ICAM3	0.684567	mild vs. healthy
CD4	CD8+ NK-like TEMRA cells	ITGAL	ICAM3	0.716598	mild vs. healthy
CD4	CD8+ TEMRA cells	ITGAL	ICAM3	0.655563	mild vs. healthy
CD4	DC	ITGAL	ICAM1	-0.0805583	mild vs. healthy
CD4	Neu	ITGAL	ICAM1	-0.504303	mild vs. healthy
CD4	CD4	ITGB1BP1	ITGB1	-0.490022	mild vs. healthy
CD4	CD8	ITGB1BP1	ITGB1	-0.478593	mild vs. healthy
CD4	CD8	ITGB1BP1	ITGB2	-1.08266	mild vs. healthy
CD4	CD8	ITGB1BP1	ITGB7	-0.412382	mild vs. healthy
CD4	CD8+ CD73+ regulatory T cells	ITGB1BP1	ITGB7	-0.0875943	mild vs. healthy
CD4	CD8+ central memory T cells	ITGB1BP1	ITGB1	-0.166937	mild vs. healthy
CD4	CD8+ central memory T cells	ITGB1BP1	ITGB7	-0.475182	mild vs. healthy
CD4	CD8+ cycling effector T cells	ITGB1BP1	ITGB1	-0.307529	mild vs. healthy
CD4	CD8+ cycling effector T cells	ITGB1BP1	ITGB2	-0.122429	mild vs. healthy
CD4	CD8+ cycling effector T cells	ITGB1BP1	ITGB7	-0.603712	mild vs. healthy
CD4	CD8+ effector memory T cells 1	ITGB1BP1	ITGB1	-0.525338	mild vs. healthy
CD4	CD8+ effector memory T cells 1	ITGB1BP1	ITGB2	-0.123886	mild vs. healthy
CD4	CD8+ effector memory T cells 1	ITGB1BP1	ITGB7	-0.131069	mild vs. healthy
CD4	CD8+ effector memory T cells 2	ITGB1BP1	ITGB1	-0.275968	mild vs. healthy
CD4	CD8+ effector memory T cells 2	ITGB1BP1	ITGB2	-0.101957	mild vs. healthy
CD4	CD8+ effector memory T cells 2	ITGB1BP1	ITGB7	-0.076245	mild vs. healthy
CD4	CD8+ naive T cells	ITGB1BP1	ITGB7	-0.44624	mild vs. healthy
CD4	CD8+ NK-like early effector T cells	ITGB1BP1	ITGB1	-0.030515	mild vs. healthy
CD4	CD8+ NK-like early effector T cells	ITGB1BP1	ITGB2	-0.0999822	mild vs. healthy
CD4	CD8+ NK-like early effector T cells	ITGB1BP1	ITGB7	-0.157705	mild vs. healthy
CD4	CD8+ NK-like TEMRA cells	ITGB1BP1	ITGB1	-0.575931	mild vs. healthy
CD4	CD8+ NK-like TEMRA cells	ITGB1BP1	ITGB2	-0.0353529	mild vs. healthy
CD4	CD8+ NK-like TEMRA cells	ITGB1BP1	ITGB7	-0.187008	mild vs. healthy
CD4	CD8+ TEMRA cells	ITGB1BP1	ITGB1	-0.210297	mild vs. healthy
CD4	CD8+ TEMRA cells	ITGB1BP1	ITGB2	-0.0327101	mild vs. healthy
CD4	CD8+ TEMRA cells	ITGB1BP1	ITGB7	-0.104553	mild vs. healthy
CD4	DC	ITGB1BP1	ITGB2	-1.09348	mild vs. healthy
CD4	Epi	ITGB1BP1	ITGB4	0.215559	mild vs. healthy
CD4	Epi	ITGB1BP1	ITGB5	0.142931	mild vs. healthy
CD4	Epi	ITGB1BP1	ITGB8	0.328623	mild vs. healthy
CD4	Macro	ITGB1BP1	ITGB1	0.46832	mild vs. healthy
CD4	Macro	ITGB1BP1	ITGB5	0.167586	mild vs. healthy
CD4	Macro	ITGB1BP1	ITGB8	0.174957	mild vs. healthy
CD4	Mega	ITGB1BP1	ITGB1	-0.154068	mild vs. healthy
CD4	Mega	ITGB1BP1	ITGB3	-0.272713	mild vs. healthy
CD4	Mega	ITGB1BP1	ITGB5	-0.0871163	mild vs. healthy
CD4	Mono	ITGB1BP1	ITGB2	-0.0679897	mild vs. healthy
CD4	Neu	ITGB1BP1	ITGB2	-1.27309	mild vs. healthy
CD4	NK	ITGB1BP1	ITGB1	-0.499989	mild vs. healthy
CD4	NK	ITGB1BP1	ITGB2	-0.175422	mild vs. healthy
CD4	NK	ITGB1BP1	ITGB7	-0.074561	mild vs. healthy
CD4	Plasma	ITGB1BP1	ITGB1	-0.732444	mild vs. healthy
CD4	Plasma	ITGB1BP1	ITGB7	-0.0133122	mild vs. healthy
CD4	Mega	ITGB2	CD226	-0.0143453	mild vs. healthy
CD4	Mega	ITGB2	ICAM2	-0.0485427	mild vs. healthy
CD4	Epi	JAML	CXADR	0.250044	mild vs. healthy
CD4	CD8	KLRB1	CLEC2D	0.486088	mild vs. healthy
CD4	CD8+ CD73+ regulatory T cells	KLRB1	CLEC2D	-0.0888009	mild vs. healthy
CD4	CD8+ central memory T cells	KLRB1	CLEC2D	0.487094	mild vs. healthy
CD4	CD8+ cycling effector T cells	KLRB1	CLEC2D	0.58038	mild vs. healthy
CD4	CD8+ effector memory T cells 1	KLRB1	CLEC2D	-0.114208	mild vs. healthy
CD4	CD8+ effector memory T cells 2	KLRB1	CLEC2D	-0.0990708	mild vs. healthy
CD4	CD8+ naive T cells	KLRB1	CLEC2D	-0.0533319	mild vs. healthy
CD4	CD8+ NK-like early effector T cells	KLRB1	CLEC2D	0.530514	mild vs. healthy
CD4	CD8+ NK-like TEMRA cells	KLRB1	CLEC2D	-0.0226023	mild vs. healthy
CD4	CD8+ TEMRA cells	KLRB1	CLEC2D	-0.0896256	mild vs. healthy
CD4	CD8+ effector memory T cells 1	LGALS1	PTPRC	1.57352	mild vs. healthy
CD4	CD8+ effector memory T cells 2	LGALS1	PTPRC	1.63772	mild vs. healthy
CD4	CD8+ NK-like TEMRA cells	LGALS1	PTPRC	-0.063635	mild vs. healthy
CD4	CD8+ TEMRA cells	LGALS1	ITGB1	-1.01389	mild vs. healthy
CD4	CD8+ TEMRA cells	LGALS1	PTPRC	-0.0290249	mild vs. healthy
CD4	Mega	LGALS1	ITGB1	-1.0515	mild vs. healthy
CD4	CD4	LGALS3BP	ITGB1	-0.436744	mild vs. healthy
CD4	CD8	LGALS3BP	ITGB1	-0.425315	mild vs. healthy
CD4	CD8+ central memory T cells	LGALS3BP	ITGB1	-0.097612	mild vs. healthy
CD4	CD8+ cycling effector T cells	LGALS3BP	ITGB1	-0.238203	mild vs. healthy
CD4	CD8+ effector memory T cells 1	LGALS3BP	ITGB1	-0.47206	mild vs. healthy
CD4	CD8+ effector memory T cells 2	LGALS3BP	ITGB1	-0.206643	mild vs. healthy
CD4	CD8+ NK-like early effector T cells	LGALS3BP	ITGB1	0.0388102	mild vs. healthy
CD4	CD8+ NK-like TEMRA cells	LGALS3BP	ITGB1	-0.0576915	mild vs. healthy
CD4	CD8+ TEMRA cells	LGALS3BP	ITGB1	-0.140972	mild vs. healthy
CD4	DC	LGALS3BP	CD33	-0.135327	mild vs. healthy
CD4	Macro	LGALS3BP	CD33	0.291042	mild vs. healthy
CD4	Macro	LGALS3BP	ITGB1	0.484367	mild vs. healthy
CD4	Mega	LGALS3BP	ITGB1	-0.0847426	mild vs. healthy
CD4	Mono	LGALS3BP	CD33	0.0193149	mild vs. healthy
CD4	Neu	LGALS3BP	CD33	-0.213722	mild vs. healthy
CD4	NK	LGALS3BP	ITGB1	-0.446711	mild vs. healthy
CD4	Plasma	LGALS3BP	ITGB1	-0.679166	mild vs. healthy
CD4	CD4	LGALS9	CD44	0.698206	mild vs. healthy
CD4	CD8+ CD73+ regulatory T cells	LGALS9	PTPRC	1.22675	mild vs. healthy
CD4	CD8+ cycling effector T cells	LGALS9	PTPRC	1.36905	mild vs. healthy
CD4	CD8+ effector memory T cells 1	LGALS9	PTPRC	1.41955	mild vs. healthy
CD4	CD8+ effector memory T cells 2	LGALS9	PTPRC	1.48375	mild vs. healthy
CD4	CD8+ NK-like early effector T cells	LGALS9	PTPRC	1.33988	mild vs. healthy
CD4	CD8+ NK-like TEMRA cells	LGALS9	PTPRC	1.45776	mild vs. healthy
CD4	CD8+ TEMRA cells	LGALS9	PTPRC	1.48249	mild vs. healthy
CD4	Macro	LGALS9	CD44	0.794187	mild vs. healthy
CD4	Macro	LGALS9	CD47	0.573819	mild vs. healthy
CD4	Macro	LGALS9	HAVCR2	0.56497	mild vs. healthy
CD4	Mega	LGALS9	CD47	0.88755	mild vs. healthy
CD4	Mono	LGALS9	CD44	0.782063	mild vs. healthy
CD4	Neu	LGALS9	HAVCR2	0.604622	mild vs. healthy
CD4	B	LTA	TNFRSF14	0.33673	mild vs. healthy
CD4	CD4	LTA	TNFRSF14	0.335075	mild vs. healthy
CD4	CD8+ CD73+ regulatory T cells	LTA	TNFRSF1A	0.191453	mild vs. healthy
CD4	CD8+ central memory T cells	LTA	TNFRSF14	0.3731	mild vs. healthy
CD4	CD8+ effector memory T cells 1	LTA	TNFRSF14	0.362793	mild vs. healthy
CD4	CD8+ effector memory T cells 1	LTA	TNFRSF1A	0.196685	mild vs. healthy
CD4	CD8+ effector memory T cells 2	LTA	TNFRSF14	0.438892	mild vs. healthy
CD4	CD8+ effector memory T cells 2	LTA	TNFRSF1A	0.206978	mild vs. healthy
CD4	CD8+ naive T cells	LTA	TNFRSF14	0.334014	mild vs. healthy
CD4	CD8+ NK-like early effector T cells	LTA	TNFRSF1A	0.179418	mild vs. healthy
CD4	CD8+ NK-like TEMRA cells	LTA	TNFRSF14	0.413712	mild vs. healthy
CD4	CD8+ NK-like TEMRA cells	LTA	TNFRSF1A	0.258488	mild vs. healthy
CD4	CD8+ NK-like TEMRA cells	LTA	TNFRSF1B	0.297091	mild vs. healthy
CD4	CD8+ TEMRA cells	LTA	TNFRSF14	0.390707	mild vs. healthy
CD4	CD8+ TEMRA cells	LTA	TNFRSF1A	0.242892	mild vs. healthy
CD4	CD8+ TEMRA cells	LTA	TNFRSF1B	0.353756	mild vs. healthy
CD4	DC	LTA	LTBR	0.233275	mild vs. healthy
CD4	DC	LTA	TNFRSF1A	0.228861	mild vs. healthy
CD4	DC	LTA	TNFRSF1B	0.312652	mild vs. healthy
CD4	Epi	LTA	LTBR	0.17786	mild vs. healthy
CD4	Macro	LTA	LTBR	0.261856	mild vs. healthy
CD4	Macro	LTA	TNFRSF1A	0.446369	mild vs. healthy
CD4	Mono	LTA	LTBR	0.292726	mild vs. healthy
CD4	Mono	LTA	TNFRSF14	0.350579	mild vs. healthy
CD4	Mono	LTA	TNFRSF1A	0.254886	mild vs. healthy
CD4	Mono	LTA	TNFRSF1B	0.63751	mild vs. healthy
CD4	Neu	LTA	LTBR	0.228949	mild vs. healthy
CD4	Neu	LTA	TNFRSF1A	0.389296	mild vs. healthy
CD4	Neu	LTA	TNFRSF1B	0.70287	mild vs. healthy
CD4	NK	LTA	TNFRSF1A	0.177624	mild vs. healthy
CD4	NK	LTA	TNFRSF1B	0.32102	mild vs. healthy
CD4	Epi	LTBP3	ITGB5	0.114948	mild vs. healthy
CD4	Macro	LTBP3	ITGB5	0.139603	mild vs. healthy
CD4	Mega	LTBP3	ITGB5	0.227046	mild vs. healthy
CD4	Neu	LTBP3	ITGB5	0.0842913	mild vs. healthy
CD4	B	MIF	CD74	0.03741	mild vs. healthy
CD4	B	MIF	CXCR4	0.0108726	mild vs. healthy
CD4	CD4	MIF	CD44	0.0851307	mild vs. healthy
CD4	CD4	MIF	CXCR4	0.0305144	mild vs. healthy
CD4	CD8	MIF	CD44	1.30717	mild vs. healthy
CD4	CD8	MIF	CXCR4	-0.0692972	mild vs. healthy
CD4	CD8+ CD73+ regulatory T cells	MIF	CXCR4	1.29949	mild vs. healthy
CD4	CD8+ central memory T cells	MIF	CXCR4	1.24103	mild vs. healthy
CD4	CD8+ cycling effector T cells	MIF	CD74	2.22675	mild vs. healthy
CD4	CD8+ cycling effector T cells	MIF	CXCR2	-0.843266	mild vs. healthy
CD4	CD8+ effector memory T cells 1	MIF	CD74	-0.164268	mild vs. healthy
CD4	CD8+ effector memory T cells 1	MIF	CXCR4	1.3509	mild vs. healthy
CD4	CD8+ effector memory T cells 2	MIF	CD74	-0.00219741	mild vs. healthy
CD4	CD8+ naive T cells	MIF	CXCR4	1.19996	mild vs. healthy
CD4	CD8+ NK-like early effector T cells	MIF	CXCR4	1.16145	mild vs. healthy
CD4	CD8+ NK-like TEMRA cells	MIF	CD74	-2.27359	mild vs. healthy
CD4	CD8+ NK-like TEMRA cells	MIF	CXCR4	1.2291	mild vs. healthy
CD4	CD8+ TEMRA cells	MIF	CXCR4	1.15523	mild vs. healthy
CD4	DC	MIF	CD44	-1.29703	mild vs. healthy
CD4	DC	MIF	CD74	0.0504043	mild vs. healthy
CD4	Epi	MIF	CD74	2.61211	mild vs. healthy
CD4	Epi	MIF	EGFR	0.902	mild vs. healthy
CD4	Macro	MIF	ACKR3	0.872738	mild vs. healthy
CD4	Macro	MIF	CD44	-0.183977	mild vs. healthy
CD4	Macro	MIF	CD74	0.504055	mild vs. healthy
CD4	Macro	MIF	CXCR2	-0.0622356	mild vs. healthy
CD4	Mega	MIF	CXCR2	0.0270163	mild vs. healthy
CD4	Mono	MIF	CD44	-0.0510759	mild vs. healthy
CD4	Mono	MIF	CD74	-0.0175775	mild vs. healthy
CD4	Neu	MIF	CD44	-1.86544	mild vs. healthy
CD4	Neu	MIF	CD74	-0.131054	mild vs. healthy
CD4	Neu	MIF	CXCR2	1.00814	mild vs. healthy
CD4	NK	MIF	CXCR2	0.055853	mild vs. healthy
CD4	NK	MIF	CXCR4	-1.16279	mild vs. healthy
CD4	Plasma	MIF	CD74	0.251319	mild vs. healthy
CD4	DC	NELL2	ROBO3	-0.197614	mild vs. healthy
CD4	Epi	PDCD6IP	EGFR	0.20029	mild vs. healthy
CD4	CD8+ NK-like early effector T cells	PDGFA	EPHA4	-0.430871	mild vs. healthy
CD4	DC	PDGFA	AXL	-0.697184	mild vs. healthy
CD4	DC	PDGFA	CSF1R	-0.596004	mild vs. healthy
CD4	DC	PDGFA	FLT3	-0.595454	mild vs. healthy
CD4	Macro	PDGFA	AXL	-1.04488	mild vs. healthy
CD4	Macro	PDGFA	PTK7	-0.441276	mild vs. healthy
CD4	Mega	PDGFA	PDGFRA	-0.448122	mild vs. healthy
CD4	Mono	PDGFA	AXL	-0.913264	mild vs. healthy
CD4	Mono	PDGFA	CSF1R	-0.642462	mild vs. healthy
CD4	Mono	PDGFA	INSR	-0.427673	mild vs. healthy
CD4	Neu	PDGFA	CSF1R	-0.639634	mild vs. healthy
CD4	Neu	PDGFA	EPHB2	-0.442604	mild vs. healthy
CD4	Neu	PDGFA	MERTK	-0.432268	mild vs. healthy
CD4	Neu	PDGFA	TIE1	-0.41141	mild vs. healthy
CD4	NK	PDGFA	ERBB2	-0.448109	mild vs. healthy
CD4	Plasma	PDGFA	LTK	-0.407742	mild vs. healthy
CD4	B	PTPRC	CD22	-0.180513	mild vs. healthy
CD4	CD4	PTPRC	CD4	-1.28027	mild vs. healthy
CD4	CD8	PTPRC	CD247	-0.329808	mild vs. healthy
CD4	CD8+ effector memory T cells 2	PTPRC	CD247	-0.207494	mild vs. healthy
CD4	CD8+ NK-like TEMRA cells	PTPRC	CD247	-0.159697	mild vs. healthy
CD4	CD8+ TEMRA cells	PTPRC	CD247	-0.191305	mild vs. healthy
CD4	DC	PTPRC	CD4	-0.186217	mild vs. healthy
CD4	Macro	PTPRC	CD4	1.17897	mild vs. healthy
CD4	Macro	PTPRC	MRC1	1.3447	mild vs. healthy
CD4	Mono	PTPRC	CD4	-0.140513	mild vs. healthy
CD4	Neu	PTPRC	CD4	-0.0581906	mild vs. healthy
CD4	Neu	PTPRC	MRC1	1.16031	mild vs. healthy
CD4	NK	PTPRC	CD247	-0.260039	mild vs. healthy
CD4	CD8+ NK-like TEMRA cells	S100A9	ITGB2	1.21467	mild vs. healthy
CD4	CD8+ TEMRA cells	S100A9	ITGB2	1.20359	mild vs. healthy
CD4	DC	S100A9	CD68	0.648448	mild vs. healthy
CD4	Epi	S100A9	ALCAM	0.637508	mild vs. healthy
CD4	Macro	S100A9	CD68	1.62074	mild vs. healthy
CD4	Mono	S100A9	CD36	0.656675	mild vs. healthy
CD4	Mono	S100A9	CD68	0.973107	mild vs. healthy
CD4	Mono	S100A9	ITGB2	1.18255	mild vs. healthy
CD4	Neu	S100A9	CD68	0.987251	mild vs. healthy
CD4	NK	S100A9	ITGB2	1.19977	mild vs. healthy
CD4	CD4	SELL	SELPLG	-0.0935486	mild vs. healthy
CD4	CD8	SELL	SELPLG	-0.0437282	mild vs. healthy
CD4	CD8+ CD73+ regulatory T cells	SELL	SELPLG	0.066222	mild vs. healthy
CD4	CD8+ central memory T cells	SELL	SELPLG	0.0580385	mild vs. healthy
CD4	CD8+ cycling effector T cells	SELL	SELPLG	-0.0104384	mild vs. healthy
CD4	CD8+ effector memory T cells 1	SELL	SELPLG	0.0634096	mild vs. healthy
CD4	CD8+ effector memory T cells 2	SELL	SELPLG	0.00862606	mild vs. healthy
CD4	CD8+ naive T cells	SELL	SELPLG	0.063677	mild vs. healthy
CD4	CD8+ NK-like early effector T cells	SELL	SELPLG	-0.00103195	mild vs. healthy
CD4	CD8+ NK-like TEMRA cells	SELL	SELPLG	-0.00408677	mild vs. healthy
CD4	CD8+ TEMRA cells	SELL	SELPLG	-0.00330824	mild vs. healthy
CD4	DC	SELL	SELPLG	-0.0740554	mild vs. healthy
CD4	Epi	SELL	PODXL	0.644946	mild vs. healthy
CD4	Macro	SELL	SELPLG	0.890081	mild vs. healthy
CD4	Mono	SELL	SELPLG	-0.0249026	mild vs. healthy
CD4	NK	SELL	SELPLG	0.0286492	mild vs. healthy
CD4	B	SELPLG	SELL	-0.970454	mild vs. healthy
CD4	CD4	SELPLG	SELL	-0.0935486	mild vs. healthy
CD4	CD8	SELPLG	ITGAM	-0.507129	mild vs. healthy
CD4	CD8	SELPLG	ITGB2	-1.32452	mild vs. healthy
CD4	CD8+ central memory T cells	SELPLG	SELL	-0.0574049	mild vs. healthy
CD4	CD8+ cycling effector T cells	SELPLG	ITGB2	-0.211883	mild vs. healthy
CD4	CD8+ effector memory T cells 1	SELPLG	ITGB2	-0.21334	mild vs. healthy
CD4	CD8+ effector memory T cells 2	SELPLG	ITGB2	-0.19141	mild vs. healthy
CD4	CD8+ naive T cells	SELPLG	SELL	-0.183436	mild vs. healthy
CD4	CD8+ NK-like early effector T cells	SELPLG	ITGAM	-0.557337	mild vs. healthy
CD4	CD8+ NK-like early effector T cells	SELPLG	ITGB2	-0.189436	mild vs. healthy
CD4	CD8+ NK-like TEMRA cells	SELPLG	ITGB2	-0.124807	mild vs. healthy
CD4	CD8+ TEMRA cells	SELPLG	ITGAM	-0.527423	mild vs. healthy
CD4	CD8+ TEMRA cells	SELPLG	ITGB2	-0.122164	mild vs. healthy
CD4	DC	SELPLG	ITGB2	-1.33535	mild vs. healthy
CD4	DC	SELPLG	SELL	-0.960949	mild vs. healthy
CD4	Macro	SELPLG	ITGAM	-0.706321	mild vs. healthy
CD4	Mega	SELPLG	ESAM	0.0142548	mild vs. healthy
CD4	Mega	SELPLG	SELP	-0.203085	mild vs. healthy
CD4	Mono	SELPLG	ITGAM	-0.132113	mild vs. healthy
CD4	Mono	SELPLG	ITGB2	-0.157444	mild vs. healthy
CD4	Mono	SELPLG	SELL	-0.765726	mild vs. healthy
CD4	Neu	SELPLG	ITGB2	-1.51495	mild vs. healthy
CD4	Neu	SELPLG	SELL	-1.00405	mild vs. healthy
CD4	NK	SELPLG	ITGAM	-0.176428	mild vs. healthy
CD4	NK	SELPLG	ITGB2	-0.264876	mild vs. healthy
CD4	DC	SEMA4D	PLXNB2	0.0505171	mild vs. healthy
CD4	Epi	SEMA4D	ERBB2	0.384975	mild vs. healthy
CD4	Epi	SEMA4D	MET	0.330601	mild vs. healthy
CD4	Epi	SEMA4D	PLXNB1	0.418827	mild vs. healthy
CD4	Epi	SEMA4D	PLXNB2	0.610259	mild vs. healthy
CD4	Macro	SEMA4D	PLXNB2	0.398173	mild vs. healthy
CD4	Mono	SEMA4D	PLXNB2	0.0935942	mild vs. healthy
CD4	Neu	SEMA4D	PLXNB2	-0.342407	mild vs. healthy
CD4	NK	SEMA4D	ERBB2	0.0420395	mild vs. healthy
CD4	B	SIRPG	CD47	-0.549695	mild vs. healthy
CD4	CD4	SIRPG	CD47	-0.563765	mild vs. healthy
CD4	CD8	SIRPG	CD47	-0.113452	mild vs. healthy
CD4	CD8+ cycling effector T cells	SIRPG	CD47	0.560449	mild vs. healthy
CD4	CD8+ effector memory T cells 2	SIRPG	CD47	0.502344	mild vs. healthy
CD4	CD8+ NK-like TEMRA cells	SIRPG	CD47	0.474225	mild vs. healthy
CD4	CD8+ TEMRA cells	SIRPG	CD47	0.505017	mild vs. healthy
CD4	DC	SIRPG	CD47	-0.565422	mild vs. healthy
CD4	Macro	SIRPG	CD47	0.587608	mild vs. healthy
CD4	Mega	SIRPG	CD47	0.103485	mild vs. healthy
CD4	Mono	SIRPG	CD47	-0.0615297	mild vs. healthy
CD4	Neu	SIRPG	CD47	0.00770612	mild vs. healthy
CD4	NK	SIRPG	CD47	-0.116828	mild vs. healthy
CD4	DC	SPN	ICAM1	-0.387657	mild vs. healthy
CD4	Macro	SPN	SIGLEC1	0.721329	mild vs. healthy
CD4	Mono	SPN	ICAM1	-0.324127	mild vs. healthy
CD4	Mono	SPN	SIGLEC1	0.529608	mild vs. healthy
CD4	Neu	SPN	ICAM1	-0.55044	mild vs. healthy
CD4	Neu	SPN	SIGLEC1	0.2027	mild vs. healthy
CD4	B	ST6GAL1	CD22	-0.0604715	mild vs. healthy
CD4	Epi	ST6GAL1	EGFR	0.160133	mild vs. healthy
CD4	Macro	ST6GAL1	CD22	0.105843	mild vs. healthy
CD4	B	TGFB1	CXCR4	-0.0662002	mild vs. healthy
CD4	CD8	TGFB1	CXCR4	-0.775407	mild vs. healthy
CD4	CD8+ central memory T cells	TGFB1	ITGB1	-0.1407	mild vs. healthy
CD4	CD8+ cycling effector T cells	TGFB1	ITGB1	-0.281291	mild vs. healthy
CD4	CD8+ effector memory T cells 1	TGFB1	CXCR4	0.728313	mild vs. healthy
CD4	CD8+ effector memory T cells 2	TGFB1	ITGB1	-0.88821	mild vs. healthy
CD4	CD8+ effector memory T cells 2	TGFB1	TGFBR3	0.431844	mild vs. healthy
CD4	CD8+ TEMRA cells	TGFB1	ITGB1	-0.184059	mild vs. healthy
CD4	CD8+ TEMRA cells	TGFB1	TGFBR3	-0.07293	mild vs. healthy
CD4	DC	TGFB1	APP	-0.0711778	mild vs. healthy
CD4	Epi	TGFB1	APP	0.519583	mild vs. healthy
CD4	Epi	TGFB1	ITGB8	0.444243	mild vs. healthy
CD4	Macro	TGFB1	ACVRL1	0.349922	mild vs. healthy
CD4	Macro	TGFB1	APP	0.401464	mild vs. healthy
CD4	Macro	TGFB1	ENG	0.486001	mild vs. healthy
CD4	Mega	TGFB1	APP	0.0631075	mild vs. healthy
CD4	Mega	TGFB1	ITGB1	-0.12783	mild vs. healthy
CD4	Mega	TGFB1	ITGB3	-0.246476	mild vs. healthy
CD4	Mega	TGFB1	ITGB5	-0.0608789	mild vs. healthy
CD4	NK	TGFB1	TGFBR3	-0.123449	mild vs. healthy
CD4	Plasma	TGFB1	ITGB1	-0.821827	mild vs. healthy
CD4	CD8+ NK-like early effector T cells	TIMP1	CD63	-0.636079	mild vs. healthy
CD4	CD8+ NK-like TEMRA cells	TIMP1	CD63	0.0511689	mild vs. healthy
CD4	CD8+ TEMRA cells	TIMP1	CD63	0.633946	mild vs. healthy
CD4	DC	TIMP1	CD63	0.0510922	mild vs. healthy
CD4	Epi	TIMP1	CD63	0.870428	mild vs. healthy
CD4	Epi	TIMP1	FGFR2	0.271016	mild vs. healthy
CD4	Macro	TIMP1	CD63	0.434047	mild vs. healthy
CD4	Mega	TIMP1	CD63	-0.670427	mild vs. healthy
CD4	Mono	TIMP1	CD63	0.0433959	mild vs. healthy
CD4	NK	TIMP1	CD63	-0.00229874	mild vs. healthy
CD4	B	TNFRSF14	BTLA	0.00485054	mild vs. healthy
CD4	B	TNFRSF14	TRAF5	-0.0428729	mild vs. healthy
CD4	CD4	TNFRSF14	TRAF5	-0.36731	mild vs. healthy
CD4	CD8	TNFRSF14	CD160	-0.0388432	mild vs. healthy
CD4	CD8+ CD73+ regulatory T cells	TNFRSF14	TRAF5	-0.0499648	mild vs. healthy
CD4	CD8+ central memory T cells	TNFRSF14	TRAF5	-0.0466302	mild vs. healthy
CD4	CD8+ effector memory T cells 1	TNFRSF14	CD160	-0.0129445	mild vs. healthy
CD4	CD8+ effector memory T cells 1	TNFRSF14	TRAF5	-0.054926	mild vs. healthy
CD4	CD8+ effector memory T cells 2	TNFRSF14	CD160	0.404783	mild vs. healthy
CD4	CD8+ effector memory T cells 2	TNFRSF14	TRAF5	-0.0892853	mild vs. healthy
CD4	CD8+ naive T cells	TNFRSF14	TRAF5	-0.0329226	mild vs. healthy
CD4	CD8+ NK-like early effector T cells	TNFRSF14	TRAF5	-0.0863495	mild vs. healthy
CD4	CD8+ NK-like TEMRA cells	TNFRSF14	CD160	0.000571704	mild vs. healthy
CD4	CD8+ NK-like TEMRA cells	TNFRSF14	TRAF5	-0.0530895	mild vs. healthy
CD4	CD8+ TEMRA cells	TNFRSF14	CD160	0.375525	mild vs. healthy
CD4	CD8+ TEMRA cells	TNFRSF14	TRAF5	-0.369479	mild vs. healthy
CD4	NK	TNFRSF14	CD160	-0.0306774	mild vs. healthy
CD4	Plasma	TNFRSF14	BTLA	-0.0325763	mild vs. healthy
CD4	CD8+ TEMRA cells	TNFRSF1A	TNFRSF1B	-0.430823	mild vs. healthy
CD4	Mono	TNFRSF1A	TNFRSF1B	-0.686959	mild vs. healthy
CD4	DC	TNFRSF1B	TNFRSF1A	-0.416596	mild vs. healthy
CD4	Macro	TNFRSF1B	TNFRSF1A	0.504889	mild vs. healthy
CD4	Mono	TNFRSF1B	TNFRSF1A	-0.414634	mild vs. healthy
CD4	CD8+ effector memory T cells 1	TNFSF10	TNFRSF10A	-0.200982	mild vs. healthy
CD4	CD8+ effector memory T cells 2	TNFSF10	TNFRSF10A	-0.20528	mild vs. healthy
CD4	CD8+ NK-like early effector T cells	TNFSF10	TNFRSF10A	-0.248352	mild vs. healthy
CD4	DC	TNFSF10	TNFRSF10B	-0.183251	mild vs. healthy
CD4	Macro	TNFSF10	TNFRSF11B	-0.1893	mild vs. healthy
CD4	Mono	TNFSF10	TNFRSF10B	-0.20327	mild vs. healthy
CD4	Neu	TNFSF10	TNFRSF10D	-0.20971	mild vs. healthy
CD4	B	TNFSF13B	CD40	-0.587991	mild vs. healthy
CD4	B	TNFSF13B	TNFRSF13B	-0.485528	mild vs. healthy
[truncated: 121,242 more rows]
